# Supplementary material for: 3-D phononic crystals with ultra-wide band gaps
Source: Sci Rep. 2017 Feb 24;7:43407. doi: 10.1038/srep43407 (PMC5324071; doi:10.1038/srep43407)
Supplement: Supplementary Dataset Number 1 [file srep43407-s2.zip › Supplementary Data SC primitive cell.vtk]

# vtk DataFile Version 4.0 
scfinal.vtk
ASCII 
DATASET UNSTRUCTURED_GRID 
POINTS  117649  double 
-0.005 -0.005 -0.005 
0.005 -0.005 -0.005 
0.005 0.005 -0.005 
-0.005 0.005 -0.005 
-0.005 -0.005 0.005 
0.005 -0.005 0.005 
0.005 0.005 0.005 
-0.005 0.005 0.005 
-0.00479167 -0.005 -0.005 
-0.00458333 -0.005 -0.005 
-0.004375 -0.005 -0.005 
-0.00416667 -0.005 -0.005 
-0.00395833 -0.005 -0.005 
-0.00375 -0.005 -0.005 
-0.00354167 -0.005 -0.005 
-0.00333333 -0.005 -0.005 
-0.003125 -0.005 -0.005 
-0.00291667 -0.005 -0.005 
-0.00270833 -0.005 -0.005 
-0.0025 -0.005 -0.005 
-0.00229167 -0.005 -0.005 
-0.00208333 -0.005 -0.005 
-0.001875 -0.005 -0.005 
-0.00166667 -0.005 -0.005 
-0.00145833 -0.005 -0.005 
-0.00125 -0.005 -0.005 
-0.00104167 -0.005 -0.005 
-0.000833333 -0.005 -0.005 
-0.000625 -0.005 -0.005 
-0.000416667 -0.005 -0.005 
-0.000208333 -0.005 -0.005 
-1.26947e-14 -0.005 -0.005 
0.000208333 -0.005 -0.005 
0.000416667 -0.005 -0.005 
0.000625 -0.005 -0.005 
0.000833333 -0.005 -0.005 
0.00104167 -0.005 -0.005 
0.00125 -0.005 -0.005 
0.00145833 -0.005 -0.005 
0.00166667 -0.005 -0.005 
0.001875 -0.005 -0.005 
0.00208333 -0.005 -0.005 
0.00229167 -0.005 -0.005 
0.0025 -0.005 -0.005 
0.00270833 -0.005 -0.005 
0.00291667 -0.005 -0.005 
0.003125 -0.005 -0.005 
0.00333333 -0.005 -0.005 
0.00354167 -0.005 -0.005 
0.00375 -0.005 -0.005 
0.00395833 -0.005 -0.005 
0.00416667 -0.005 -0.005 
0.004375 -0.005 -0.005 
0.00458333 -0.005 -0.005 
0.00479167 -0.005 -0.005 
0.005 -0.00479167 -0.005 
0.005 -0.00458333 -0.005 
0.005 -0.004375 -0.005 
0.005 -0.00416667 -0.005 
0.005 -0.00395833 -0.005 
0.005 -0.00375 -0.005 
0.005 -0.00354167 -0.005 
0.005 -0.00333333 -0.005 
0.005 -0.003125 -0.005 
0.005 -0.00291667 -0.005 
0.005 -0.00270833 -0.005 
0.005 -0.0025 -0.005 
0.005 -0.00229167 -0.005 
0.005 -0.00208333 -0.005 
0.005 -0.001875 -0.005 
0.005 -0.00166667 -0.005 
0.005 -0.00145833 -0.005 
0.005 -0.00125 -0.005 
0.005 -0.00104167 -0.005 
0.005 -0.000833333 -0.005 
0.005 -0.000625 -0.005 
0.005 -0.000416667 -0.005 
0.005 -0.000208333 -0.005 
0.005 -1.26947e-14 -0.005 
0.005 0.000208333 -0.005 
0.005 0.000416667 -0.005 
0.005 0.000625 -0.005 
0.005 0.000833333 -0.005 
0.005 0.00104167 -0.005 
0.005 0.00125 -0.005 
0.005 0.00145833 -0.005 
0.005 0.00166667 -0.005 
0.005 0.001875 -0.005 
0.005 0.00208333 -0.005 
0.005 0.00229167 -0.005 
0.005 0.0025 -0.005 
0.005 0.00270833 -0.005 
0.005 0.00291667 -0.005 
0.005 0.003125 -0.005 
0.005 0.00333333 -0.005 
0.005 0.00354167 -0.005 
0.005 0.00375 -0.005 
0.005 0.00395833 -0.005 
0.005 0.00416667 -0.005 
0.005 0.004375 -0.005 
0.005 0.00458333 -0.005 
0.005 0.00479167 -0.005 
0.00479167 0.005 -0.005 
0.00458333 0.005 -0.005 
0.004375 0.005 -0.005 
0.00416667 0.005 -0.005 
0.00395833 0.005 -0.005 
0.00375 0.005 -0.005 
0.00354167 0.005 -0.005 
0.00333333 0.005 -0.005 
0.003125 0.005 -0.005 
0.00291667 0.005 -0.005 
0.00270833 0.005 -0.005 
0.0025 0.005 -0.005 
0.00229167 0.005 -0.005 
0.00208333 0.005 -0.005 
0.001875 0.005 -0.005 
0.00166667 0.005 -0.005 
0.00145833 0.005 -0.005 
0.00125 0.005 -0.005 
0.00104167 0.005 -0.005 
0.000833333 0.005 -0.005 
0.000625 0.005 -0.005 
0.000416667 0.005 -0.005 
0.000208333 0.005 -0.005 
1.26947e-14 0.005 -0.005 
-0.000208333 0.005 -0.005 
-0.000416667 0.005 -0.005 
-0.000625 0.005 -0.005 
-0.000833333 0.005 -0.005 
-0.00104167 0.005 -0.005 
-0.00125 0.005 -0.005 
-0.00145833 0.005 -0.005 
-0.00166667 0.005 -0.005 
-0.001875 0.005 -0.005 
-0.00208333 0.005 -0.005 
-0.00229167 0.005 -0.005 
-0.0025 0.005 -0.005 
-0.00270833 0.005 -0.005 
-0.00291667 0.005 -0.005 
-0.003125 0.005 -0.005 
-0.00333333 0.005 -0.005 
-0.00354167 0.005 -0.005 
-0.00375 0.005 -0.005 
-0.00395833 0.005 -0.005 
-0.00416667 0.005 -0.005 
-0.004375 0.005 -0.005 
-0.00458333 0.005 -0.005 
-0.00479167 0.005 -0.005 
-0.005 0.00479167 -0.005 
-0.005 0.00458333 -0.005 
-0.005 0.004375 -0.005 
-0.005 0.00416667 -0.005 
-0.005 0.00395833 -0.005 
-0.005 0.00375 -0.005 
-0.005 0.00354167 -0.005 
-0.005 0.00333333 -0.005 
-0.005 0.003125 -0.005 
-0.005 0.00291667 -0.005 
-0.005 0.00270833 -0.005 
-0.005 0.0025 -0.005 
-0.005 0.00229167 -0.005 
-0.005 0.00208333 -0.005 
-0.005 0.001875 -0.005 
-0.005 0.00166667 -0.005 
-0.005 0.00145833 -0.005 
-0.005 0.00125 -0.005 
-0.005 0.00104167 -0.005 
-0.005 0.000833333 -0.005 
-0.005 0.000625 -0.005 
-0.005 0.000416667 -0.005 
-0.005 0.000208333 -0.005 
-0.005 1.26947e-14 -0.005 
-0.005 -0.000208333 -0.005 
-0.005 -0.000416667 -0.005 
-0.005 -0.000625 -0.005 
-0.005 -0.000833333 -0.005 
-0.005 -0.00104167 -0.005 
-0.005 -0.00125 -0.005 
-0.005 -0.00145833 -0.005 
-0.005 -0.00166667 -0.005 
-0.005 -0.001875 -0.005 
-0.005 -0.00208333 -0.005 
-0.005 -0.00229167 -0.005 
-0.005 -0.0025 -0.005 
-0.005 -0.00270833 -0.005 
-0.005 -0.00291667 -0.005 
-0.005 -0.003125 -0.005 
-0.005 -0.00333333 -0.005 
-0.005 -0.00354167 -0.005 
-0.005 -0.00375 -0.005 
-0.005 -0.00395833 -0.005 
-0.005 -0.00416667 -0.005 
-0.005 -0.004375 -0.005 
-0.005 -0.00458333 -0.005 
-0.005 -0.00479167 -0.005 
-0.005 -0.005 -0.00479167 
-0.005 -0.005 -0.00458333 
-0.005 -0.005 -0.004375 
-0.005 -0.005 -0.00416667 
-0.005 -0.005 -0.00395833 
-0.005 -0.005 -0.00375 
-0.005 -0.005 -0.00354167 
-0.005 -0.005 -0.00333333 
-0.005 -0.005 -0.003125 
-0.005 -0.005 -0.00291667 
-0.005 -0.005 -0.00270833 
-0.005 -0.005 -0.0025 
-0.005 -0.005 -0.00229167 
-0.005 -0.005 -0.00208333 
-0.005 -0.005 -0.001875 
-0.005 -0.005 -0.00166667 
-0.005 -0.005 -0.00145833 
-0.005 -0.005 -0.00125 
-0.005 -0.005 -0.00104167 
-0.005 -0.005 -0.000833333 
-0.005 -0.005 -0.000625 
-0.005 -0.005 -0.000416667 
-0.005 -0.005 -0.000208333 
-0.005 -0.005 -1.26947e-14 
-0.005 -0.005 0.000208333 
-0.005 -0.005 0.000416667 
-0.005 -0.005 0.000625 
-0.005 -0.005 0.000833333 
-0.005 -0.005 0.00104167 
-0.005 -0.005 0.00125 
-0.005 -0.005 0.00145833 
-0.005 -0.005 0.00166667 
-0.005 -0.005 0.001875 
-0.005 -0.005 0.00208333 
-0.005 -0.005 0.00229167 
-0.005 -0.005 0.0025 
-0.005 -0.005 0.00270833 
-0.005 -0.005 0.00291667 
-0.005 -0.005 0.003125 
-0.005 -0.005 0.00333333 
-0.005 -0.005 0.00354167 
-0.005 -0.005 0.00375 
-0.005 -0.005 0.00395833 
-0.005 -0.005 0.00416667 
-0.005 -0.005 0.004375 
-0.005 -0.005 0.00458333 
-0.005 -0.005 0.00479167 
-0.005 -0.00479167 0.005 
-0.005 -0.00458333 0.005 
-0.005 -0.004375 0.005 
-0.005 -0.00416667 0.005 
-0.005 -0.00395833 0.005 
-0.005 -0.00375 0.005 
-0.005 -0.00354167 0.005 
-0.005 -0.00333333 0.005 
-0.005 -0.003125 0.005 
-0.005 -0.00291667 0.005 
-0.005 -0.00270833 0.005 
-0.005 -0.0025 0.005 
-0.005 -0.00229167 0.005 
-0.005 -0.00208333 0.005 
-0.005 -0.001875 0.005 
-0.005 -0.00166667 0.005 
-0.005 -0.00145833 0.005 
-0.005 -0.00125 0.005 
-0.005 -0.00104167 0.005 
-0.005 -0.000833333 0.005 
-0.005 -0.000625 0.005 
-0.005 -0.000416667 0.005 
-0.005 -0.000208333 0.005 
-0.005 -1.26947e-14 0.005 
-0.005 0.000208333 0.005 
-0.005 0.000416667 0.005 
-0.005 0.000625 0.005 
-0.005 0.000833333 0.005 
-0.005 0.00104167 0.005 
-0.005 0.00125 0.005 
-0.005 0.00145833 0.005 
-0.005 0.00166667 0.005 
-0.005 0.001875 0.005 
-0.005 0.00208333 0.005 
-0.005 0.00229167 0.005 
-0.005 0.0025 0.005 
-0.005 0.00270833 0.005 
-0.005 0.00291667 0.005 
-0.005 0.003125 0.005 
-0.005 0.00333333 0.005 
-0.005 0.00354167 0.005 
-0.005 0.00375 0.005 
-0.005 0.00395833 0.005 
-0.005 0.00416667 0.005 
-0.005 0.004375 0.005 
-0.005 0.00458333 0.005 
-0.005 0.00479167 0.005 
-0.005 0.005 0.00479167 
-0.005 0.005 0.00458333 
-0.005 0.005 0.004375 
-0.005 0.005 0.00416667 
-0.005 0.005 0.00395833 
-0.005 0.005 0.00375 
-0.005 0.005 0.00354167 
-0.005 0.005 0.00333333 
-0.005 0.005 0.003125 
-0.005 0.005 0.00291667 
-0.005 0.005 0.00270833 
-0.005 0.005 0.0025 
-0.005 0.005 0.00229167 
-0.005 0.005 0.00208333 
-0.005 0.005 0.001875 
-0.005 0.005 0.00166667 
-0.005 0.005 0.00145833 
-0.005 0.005 0.00125 
-0.005 0.005 0.00104167 
-0.005 0.005 0.000833333 
-0.005 0.005 0.000625 
-0.005 0.005 0.000416667 
-0.005 0.005 0.000208333 
-0.005 0.005 1.26947e-14 
-0.005 0.005 -0.000208333 
-0.005 0.005 -0.000416667 
-0.005 0.005 -0.000625 
-0.005 0.005 -0.000833333 
-0.005 0.005 -0.00104167 
-0.005 0.005 -0.00125 
-0.005 0.005 -0.00145833 
-0.005 0.005 -0.00166667 
-0.005 0.005 -0.001875 
-0.005 0.005 -0.00208333 
-0.005 0.005 -0.00229167 
-0.005 0.005 -0.0025 
-0.005 0.005 -0.00270833 
-0.005 0.005 -0.00291667 
-0.005 0.005 -0.003125 
-0.005 0.005 -0.00333333 
-0.005 0.005 -0.00354167 
-0.005 0.005 -0.00375 
-0.005 0.005 -0.00395833 
-0.005 0.005 -0.00416667 
-0.005 0.005 -0.004375 
-0.005 0.005 -0.00458333 
-0.005 0.005 -0.00479167 
-0.00479167 -0.005 0.005 
-0.00458333 -0.005 0.005 
-0.004375 -0.005 0.005 
-0.00416667 -0.005 0.005 
-0.00395833 -0.005 0.005 
-0.00375 -0.005 0.005 
-0.00354167 -0.005 0.005 
-0.00333333 -0.005 0.005 
-0.003125 -0.005 0.005 
-0.00291667 -0.005 0.005 
-0.00270833 -0.005 0.005 
-0.0025 -0.005 0.005 
-0.00229167 -0.005 0.005 
-0.00208333 -0.005 0.005 
-0.001875 -0.005 0.005 
-0.00166667 -0.005 0.005 
-0.00145833 -0.005 0.005 
-0.00125 -0.005 0.005 
-0.00104167 -0.005 0.005 
-0.000833333 -0.005 0.005 
-0.000625 -0.005 0.005 
-0.000416667 -0.005 0.005 
-0.000208333 -0.005 0.005 
-1.26947e-14 -0.005 0.005 
0.000208333 -0.005 0.005 
0.000416667 -0.005 0.005 
0.000625 -0.005 0.005 
0.000833333 -0.005 0.005 
0.00104167 -0.005 0.005 
0.00125 -0.005 0.005 
0.00145833 -0.005 0.005 
0.00166667 -0.005 0.005 
0.001875 -0.005 0.005 
0.00208333 -0.005 0.005 
0.00229167 -0.005 0.005 
0.0025 -0.005 0.005 
0.00270833 -0.005 0.005 
0.00291667 -0.005 0.005 
0.003125 -0.005 0.005 
0.00333333 -0.005 0.005 
0.00354167 -0.005 0.005 
0.00375 -0.005 0.005 
0.00395833 -0.005 0.005 
0.00416667 -0.005 0.005 
0.004375 -0.005 0.005 
0.00458333 -0.005 0.005 
0.00479167 -0.005 0.005 
0.005 -0.005 0.00479167 
0.005 -0.005 0.00458333 
0.005 -0.005 0.004375 
0.005 -0.005 0.00416667 
0.005 -0.005 0.00395833 
0.005 -0.005 0.00375 
0.005 -0.005 0.00354167 
0.005 -0.005 0.00333333 
0.005 -0.005 0.003125 
0.005 -0.005 0.00291667 
0.005 -0.005 0.00270833 
0.005 -0.005 0.0025 
0.005 -0.005 0.00229167 
0.005 -0.005 0.00208333 
0.005 -0.005 0.001875 
0.005 -0.005 0.00166667 
0.005 -0.005 0.00145833 
0.005 -0.005 0.00125 
0.005 -0.005 0.00104167 
0.005 -0.005 0.000833333 
0.005 -0.005 0.000625 
0.005 -0.005 0.000416667 
0.005 -0.005 0.000208333 
0.005 -0.005 1.26947e-14 
0.005 -0.005 -0.000208333 
0.005 -0.005 -0.000416667 
0.005 -0.005 -0.000625 
0.005 -0.005 -0.000833333 
0.005 -0.005 -0.00104167 
0.005 -0.005 -0.00125 
0.005 -0.005 -0.00145833 
0.005 -0.005 -0.00166667 
0.005 -0.005 -0.001875 
0.005 -0.005 -0.00208333 
0.005 -0.005 -0.00229167 
0.005 -0.005 -0.0025 
0.005 -0.005 -0.00270833 
0.005 -0.005 -0.00291667 
0.005 -0.005 -0.003125 
0.005 -0.005 -0.00333333 
0.005 -0.005 -0.00354167 
0.005 -0.005 -0.00375 
0.005 -0.005 -0.00395833 
0.005 -0.005 -0.00416667 
0.005 -0.005 -0.004375 
0.005 -0.005 -0.00458333 
0.005 -0.005 -0.00479167 
0.005 -0.00479167 0.005 
0.005 -0.00458333 0.005 
0.005 -0.004375 0.005 
0.005 -0.00416667 0.005 
0.005 -0.00395833 0.005 
0.005 -0.00375 0.005 
0.005 -0.00354167 0.005 
0.005 -0.00333333 0.005 
0.005 -0.003125 0.005 
0.005 -0.00291667 0.005 
0.005 -0.00270833 0.005 
0.005 -0.0025 0.005 
0.005 -0.00229167 0.005 
0.005 -0.00208333 0.005 
0.005 -0.001875 0.005 
0.005 -0.00166667 0.005 
0.005 -0.00145833 0.005 
0.005 -0.00125 0.005 
0.005 -0.00104167 0.005 
0.005 -0.000833333 0.005 
0.005 -0.000625 0.005 
0.005 -0.000416667 0.005 
0.005 -0.000208333 0.005 
0.005 -1.26947e-14 0.005 
0.005 0.000208333 0.005 
0.005 0.000416667 0.005 
0.005 0.000625 0.005 
0.005 0.000833333 0.005 
0.005 0.00104167 0.005 
0.005 0.00125 0.005 
0.005 0.00145833 0.005 
0.005 0.00166667 0.005 
0.005 0.001875 0.005 
0.005 0.00208333 0.005 
0.005 0.00229167 0.005 
0.005 0.0025 0.005 
0.005 0.00270833 0.005 
0.005 0.00291667 0.005 
0.005 0.003125 0.005 
0.005 0.00333333 0.005 
0.005 0.00354167 0.005 
0.005 0.00375 0.005 
0.005 0.00395833 0.005 
0.005 0.00416667 0.005 
0.005 0.004375 0.005 
0.005 0.00458333 0.005 
0.005 0.00479167 0.005 
0.00479167 0.005 0.005 
0.00458333 0.005 0.005 
0.004375 0.005 0.005 
0.00416667 0.005 0.005 
0.00395833 0.005 0.005 
0.00375 0.005 0.005 
0.00354167 0.005 0.005 
0.00333333 0.005 0.005 
0.003125 0.005 0.005 
0.00291667 0.005 0.005 
0.00270833 0.005 0.005 
0.0025 0.005 0.005 
0.00229167 0.005 0.005 
0.00208333 0.005 0.005 
0.001875 0.005 0.005 
0.00166667 0.005 0.005 
0.00145833 0.005 0.005 
0.00125 0.005 0.005 
0.00104167 0.005 0.005 
0.000833333 0.005 0.005 
0.000625 0.005 0.005 
0.000416667 0.005 0.005 
0.000208333 0.005 0.005 
1.26947e-14 0.005 0.005 
-0.000208333 0.005 0.005 
-0.000416667 0.005 0.005 
-0.000625 0.005 0.005 
-0.000833333 0.005 0.005 
-0.00104167 0.005 0.005 
-0.00125 0.005 0.005 
-0.00145833 0.005 0.005 
-0.00166667 0.005 0.005 
-0.001875 0.005 0.005 
-0.00208333 0.005 0.005 
-0.00229167 0.005 0.005 
-0.0025 0.005 0.005 
-0.00270833 0.005 0.005 
-0.00291667 0.005 0.005 
-0.003125 0.005 0.005 
-0.00333333 0.005 0.005 
-0.00354167 0.005 0.005 
-0.00375 0.005 0.005 
-0.00395833 0.005 0.005 
-0.00416667 0.005 0.005 
-0.004375 0.005 0.005 
-0.00458333 0.005 0.005 
-0.00479167 0.005 0.005 
0.005 0.005 0.00479167 
0.005 0.005 0.00458333 
0.005 0.005 0.004375 
0.005 0.005 0.00416667 
0.005 0.005 0.00395833 
0.005 0.005 0.00375 
0.005 0.005 0.00354167 
0.005 0.005 0.00333333 
0.005 0.005 0.003125 
0.005 0.005 0.00291667 
0.005 0.005 0.00270833 
0.005 0.005 0.0025 
0.005 0.005 0.00229167 
0.005 0.005 0.00208333 
0.005 0.005 0.001875 
0.005 0.005 0.00166667 
0.005 0.005 0.00145833 
0.005 0.005 0.00125 
0.005 0.005 0.00104167 
0.005 0.005 0.000833333 
0.005 0.005 0.000625 
0.005 0.005 0.000416667 
0.005 0.005 0.000208333 
0.005 0.005 1.26947e-14 
0.005 0.005 -0.000208333 
0.005 0.005 -0.000416667 
0.005 0.005 -0.000625 
0.005 0.005 -0.000833333 
0.005 0.005 -0.00104167 
0.005 0.005 -0.00125 
0.005 0.005 -0.00145833 
0.005 0.005 -0.00166667 
0.005 0.005 -0.001875 
0.005 0.005 -0.00208333 
0.005 0.005 -0.00229167 
0.005 0.005 -0.0025 
0.005 0.005 -0.00270833 
0.005 0.005 -0.00291667 
0.005 0.005 -0.003125 
0.005 0.005 -0.00333333 
0.005 0.005 -0.00354167 
0.005 0.005 -0.00375 
0.005 0.005 -0.00395833 
0.005 0.005 -0.00416667 
0.005 0.005 -0.004375 
0.005 0.005 -0.00458333 
0.005 0.005 -0.00479167 
-0.00479167 -0.00479167 0.005 
-0.00479167 -0.00458333 0.005 
-0.00479167 -0.004375 0.005 
-0.00479167 -0.00416667 0.005 
-0.00479167 -0.00395833 0.005 
-0.00479167 -0.00375 0.005 
-0.00479167 -0.00354167 0.005 
-0.00479167 -0.00333333 0.005 
-0.00479167 -0.003125 0.005 
-0.00479167 -0.00291667 0.005 
-0.00479167 -0.00270833 0.005 
-0.00479167 -0.0025 0.005 
-0.00479167 -0.00229167 0.005 
-0.00479167 -0.00208333 0.005 
-0.00479167 -0.001875 0.005 
-0.00479167 -0.00166667 0.005 
-0.00479167 -0.00145833 0.005 
-0.00479167 -0.00125 0.005 
-0.00479167 -0.00104167 0.005 
-0.00479167 -0.000833333 0.005 
-0.00479167 -0.000625 0.005 
-0.00479167 -0.000416667 0.005 
-0.00479167 -0.000208333 0.005 
-0.00479167 -1.26947e-14 0.005 
-0.00479167 0.000208333 0.005 
-0.00479167 0.000416667 0.005 
-0.00479167 0.000625 0.005 
-0.00479167 0.000833333 0.005 
-0.00479167 0.00104167 0.005 
-0.00479167 0.00125 0.005 
-0.00479167 0.00145833 0.005 
-0.00479167 0.00166667 0.005 
-0.00479167 0.001875 0.005 
-0.00479167 0.00208333 0.005 
-0.00479167 0.00229167 0.005 
-0.00479167 0.0025 0.005 
-0.00479167 0.00270833 0.005 
-0.00479167 0.00291667 0.005 
-0.00479167 0.003125 0.005 
-0.00479167 0.00333333 0.005 
-0.00479167 0.00354167 0.005 
-0.00479167 0.00375 0.005 
-0.00479167 0.00395833 0.005 
-0.00479167 0.00416667 0.005 
-0.00479167 0.004375 0.005 
-0.00479167 0.00458333 0.005 
-0.00479167 0.00479167 0.005 
-0.00458333 -0.00479167 0.005 
-0.00458333 -0.00458333 0.005 
-0.00458333 -0.004375 0.005 
-0.00458333 -0.00416667 0.005 
-0.00458333 -0.00395833 0.005 
-0.00458333 -0.00375 0.005 
-0.00458333 -0.00354167 0.005 
-0.00458333 -0.00333333 0.005 
-0.00458333 -0.003125 0.005 
-0.00458333 -0.00291667 0.005 
-0.00458333 -0.00270833 0.005 
-0.00458333 -0.0025 0.005 
-0.00458333 -0.00229167 0.005 
-0.00458333 -0.00208333 0.005 
-0.00458333 -0.001875 0.005 
-0.00458333 -0.00166667 0.005 
-0.00458333 -0.00145833 0.005 
-0.00458333 -0.00125 0.005 
-0.00458333 -0.00104167 0.005 
-0.00458333 -0.000833333 0.005 
-0.00458333 -0.000625 0.005 
-0.00458333 -0.000416667 0.005 
-0.00458333 -0.000208333 0.005 
-0.00458333 -1.26951e-14 0.005 
-0.00458333 0.000208333 0.005 
-0.00458333 0.000416667 0.005 
-0.00458333 0.000625 0.005 
-0.00458333 0.000833333 0.005 
-0.00458333 0.00104167 0.005 
-0.00458333 0.00125 0.005 
-0.00458333 0.00145833 0.005 
-0.00458333 0.00166667 0.005 
-0.00458333 0.001875 0.005 
-0.00458333 0.00208333 0.005 
-0.00458333 0.00229167 0.005 
-0.00458333 0.0025 0.005 
-0.00458333 0.00270833 0.005 
-0.00458333 0.00291667 0.005 
-0.00458333 0.003125 0.005 
-0.00458333 0.00333333 0.005 
-0.00458333 0.00354167 0.005 
-0.00458333 0.00375 0.005 
-0.00458333 0.00395833 0.005 
-0.00458333 0.00416667 0.005 
-0.00458333 0.004375 0.005 
-0.00458333 0.00458333 0.005 
-0.00458333 0.00479167 0.005 
-0.004375 -0.00479167 0.005 
-0.004375 -0.00458333 0.005 
-0.004375 -0.004375 0.005 
-0.004375 -0.00416667 0.005 
-0.004375 -0.00395833 0.005 
-0.004375 -0.00375 0.005 
-0.004375 -0.00354167 0.005 
-0.004375 -0.00333333 0.005 
-0.004375 -0.003125 0.005 
-0.004375 -0.00291667 0.005 
-0.004375 -0.00270833 0.005 
-0.004375 -0.0025 0.005 
-0.004375 -0.00229167 0.005 
-0.004375 -0.00208333 0.005 
-0.004375 -0.001875 0.005 
-0.004375 -0.00166667 0.005 
-0.004375 -0.00145833 0.005 
-0.004375 -0.00125 0.005 
-0.004375 -0.00104167 0.005 
-0.004375 -0.000833333 0.005 
-0.004375 -0.000625 0.005 
-0.004375 -0.000416667 0.005 
-0.004375 -0.000208333 0.005 
-0.004375 -1.26947e-14 0.005 
-0.004375 0.000208333 0.005 
-0.004375 0.000416667 0.005 
-0.004375 0.000625 0.005 
-0.004375 0.000833333 0.005 
-0.004375 0.00104167 0.005 
-0.004375 0.00125 0.005 
-0.004375 0.00145833 0.005 
-0.004375 0.00166667 0.005 
-0.004375 0.001875 0.005 
-0.004375 0.00208333 0.005 
-0.004375 0.00229167 0.005 
-0.004375 0.0025 0.005 
-0.004375 0.00270833 0.005 
-0.004375 0.00291667 0.005 
-0.004375 0.003125 0.005 
-0.004375 0.00333333 0.005 
-0.004375 0.00354167 0.005 
-0.004375 0.00375 0.005 
-0.004375 0.00395833 0.005 
-0.004375 0.00416667 0.005 
-0.004375 0.004375 0.005 
-0.004375 0.00458333 0.005 
-0.004375 0.00479167 0.005 
-0.00416667 -0.00479167 0.005 
-0.00416667 -0.00458333 0.005 
-0.00416667 -0.004375 0.005 
-0.00416667 -0.00416667 0.005 
-0.00416667 -0.00395833 0.005 
-0.00416667 -0.00375 0.005 
-0.00416667 -0.00354167 0.005 
-0.00416667 -0.00333333 0.005 
-0.00416667 -0.003125 0.005 
-0.00416667 -0.00291667 0.005 
-0.00416667 -0.00270833 0.005 
-0.00416667 -0.0025 0.005 
-0.00416667 -0.00229167 0.005 
-0.00416667 -0.00208333 0.005 
-0.00416667 -0.001875 0.005 
-0.00416667 -0.00166667 0.005 
-0.00416667 -0.00145833 0.005 
-0.00416667 -0.00125 0.005 
-0.00416667 -0.00104167 0.005 
-0.00416667 -0.000833333 0.005 
-0.00416667 -0.000625 0.005 
-0.00416667 -0.000416667 0.005 
-0.00416667 -0.000208333 0.005 
-0.00416667 -1.26947e-14 0.005 
-0.00416667 0.000208333 0.005 
-0.00416667 0.000416667 0.005 
-0.00416667 0.000625 0.005 
-0.00416667 0.000833333 0.005 
-0.00416667 0.00104167 0.005 
-0.00416667 0.00125 0.005 
-0.00416667 0.00145833 0.005 
-0.00416667 0.00166667 0.005 
-0.00416667 0.001875 0.005 
-0.00416667 0.00208333 0.005 
-0.00416667 0.00229167 0.005 
-0.00416667 0.0025 0.005 
-0.00416667 0.00270833 0.005 
-0.00416667 0.00291667 0.005 
-0.00416667 0.003125 0.005 
-0.00416667 0.00333333 0.005 
-0.00416667 0.00354167 0.005 
-0.00416667 0.00375 0.005 
-0.00416667 0.00395833 0.005 
-0.00416667 0.00416667 0.005 
-0.00416667 0.004375 0.005 
-0.00416667 0.00458333 0.005 
-0.00416667 0.00479167 0.005 
-0.00395833 -0.00479167 0.005 
-0.00395833 -0.00458333 0.005 
-0.00395833 -0.004375 0.005 
-0.00395833 -0.00416667 0.005 
-0.00395833 -0.00395833 0.005 
-0.00395833 -0.00375 0.005 
-0.00395833 -0.00354167 0.005 
-0.00395833 -0.00333333 0.005 
-0.00395833 -0.003125 0.005 
-0.00395833 -0.00291667 0.005 
-0.00395833 -0.00270833 0.005 
-0.00395833 -0.0025 0.005 
-0.00395833 -0.00229167 0.005 
-0.00395833 -0.00208333 0.005 
-0.00395833 -0.001875 0.005 
-0.00395833 -0.00166667 0.005 
-0.00395833 -0.00145833 0.005 
-0.00395833 -0.00125 0.005 
-0.00395833 -0.00104167 0.005 
-0.00395833 -0.000833333 0.005 
-0.00395833 -0.000625 0.005 
-0.00395833 -0.000416667 0.005 
-0.00395833 -0.000208333 0.005 
-0.00395833 -1.26947e-14 0.005 
-0.00395833 0.000208333 0.005 
-0.00395833 0.000416667 0.005 
-0.00395833 0.000625 0.005 
-0.00395833 0.000833333 0.005 
-0.00395833 0.00104167 0.005 
-0.00395833 0.00125 0.005 
-0.00395833 0.00145833 0.005 
-0.00395833 0.00166667 0.005 
-0.00395833 0.001875 0.005 
-0.00395833 0.00208333 0.005 
-0.00395833 0.00229167 0.005 
-0.00395833 0.0025 0.005 
-0.00395833 0.00270833 0.005 
-0.00395833 0.00291667 0.005 
-0.00395833 0.003125 0.005 
-0.00395833 0.00333333 0.005 
-0.00395833 0.00354167 0.005 
-0.00395833 0.00375 0.005 
-0.00395833 0.00395833 0.005 
-0.00395833 0.00416667 0.005 
-0.00395833 0.004375 0.005 
-0.00395833 0.00458333 0.005 
-0.00395833 0.00479167 0.005 
-0.00375 -0.00479167 0.005 
-0.00375 -0.00458333 0.005 
-0.00375 -0.004375 0.005 
-0.00375 -0.00416667 0.005 
-0.00375 -0.00395833 0.005 
-0.00375 -0.00375 0.005 
-0.00375 -0.00354167 0.005 
-0.00375 -0.00333333 0.005 
-0.00375 -0.003125 0.005 
-0.00375 -0.00291667 0.005 
-0.00375 -0.00270833 0.005 
-0.00375 -0.0025 0.005 
-0.00375 -0.00229167 0.005 
-0.00375 -0.00208333 0.005 
-0.00375 -0.001875 0.005 
-0.00375 -0.00166667 0.005 
-0.00375 -0.00145833 0.005 
-0.00375 -0.00125 0.005 
-0.00375 -0.00104167 0.005 
-0.00375 -0.000833333 0.005 
-0.00375 -0.000625 0.005 
-0.00375 -0.000416667 0.005 
-0.00375 -0.000208333 0.005 
-0.00375 -1.26947e-14 0.005 
-0.00375 0.000208333 0.005 
-0.00375 0.000416667 0.005 
-0.00375 0.000625 0.005 
-0.00375 0.000833333 0.005 
-0.00375 0.00104167 0.005 
-0.00375 0.00125 0.005 
-0.00375 0.00145833 0.005 
-0.00375 0.00166667 0.005 
-0.00375 0.001875 0.005 
-0.00375 0.00208333 0.005 
-0.00375 0.00229167 0.005 
-0.00375 0.0025 0.005 
-0.00375 0.00270833 0.005 
-0.00375 0.00291667 0.005 
-0.00375 0.003125 0.005 
-0.00375 0.00333333 0.005 
-0.00375 0.00354167 0.005 
-0.00375 0.00375 0.005 
-0.00375 0.00395833 0.005 
-0.00375 0.00416667 0.005 
-0.00375 0.004375 0.005 
-0.00375 0.00458333 0.005 
-0.00375 0.00479167 0.005 
-0.00354167 -0.00479167 0.005 
-0.00354167 -0.00458333 0.005 
-0.00354167 -0.004375 0.005 
-0.00354167 -0.00416667 0.005 
-0.00354167 -0.00395833 0.005 
-0.00354167 -0.00375 0.005 
-0.00354167 -0.00354167 0.005 
-0.00354167 -0.00333333 0.005 
-0.00354167 -0.003125 0.005 
-0.00354167 -0.00291667 0.005 
-0.00354167 -0.00270833 0.005 
-0.00354167 -0.0025 0.005 
-0.00354167 -0.00229167 0.005 
-0.00354167 -0.00208333 0.005 
-0.00354167 -0.001875 0.005 
-0.00354167 -0.00166667 0.005 
-0.00354167 -0.00145833 0.005 
-0.00354167 -0.00125 0.005 
-0.00354167 -0.00104167 0.005 
-0.00354167 -0.000833333 0.005 
-0.00354167 -0.000625 0.005 
-0.00354167 -0.000416667 0.005 
-0.00354167 -0.000208333 0.005 
-0.00354167 -1.26951e-14 0.005 
-0.00354167 0.000208333 0.005 
-0.00354167 0.000416667 0.005 
-0.00354167 0.000625 0.005 
-0.00354167 0.000833333 0.005 
-0.00354167 0.00104167 0.005 
-0.00354167 0.00125 0.005 
-0.00354167 0.00145833 0.005 
-0.00354167 0.00166667 0.005 
-0.00354167 0.001875 0.005 
-0.00354167 0.00208333 0.005 
-0.00354167 0.00229167 0.005 
-0.00354167 0.0025 0.005 
-0.00354167 0.00270833 0.005 
-0.00354167 0.00291667 0.005 
-0.00354167 0.003125 0.005 
-0.00354167 0.00333333 0.005 
-0.00354167 0.00354167 0.005 
-0.00354167 0.00375 0.005 
-0.00354167 0.00395833 0.005 
-0.00354167 0.00416667 0.005 
-0.00354167 0.004375 0.005 
-0.00354167 0.00458333 0.005 
-0.00354167 0.00479167 0.005 
-0.00333333 -0.00479167 0.005 
-0.00333333 -0.00458333 0.005 
-0.00333333 -0.004375 0.005 
-0.00333333 -0.00416667 0.005 
-0.00333333 -0.00395833 0.005 
-0.00333333 -0.00375 0.005 
-0.00333333 -0.00354167 0.005 
-0.00333333 -0.00333333 0.005 
-0.00333333 -0.003125 0.005 
-0.00333333 -0.00291667 0.005 
-0.00333333 -0.00270833 0.005 
-0.00333333 -0.0025 0.005 
-0.00333333 -0.00229167 0.005 
-0.00333333 -0.00208333 0.005 
-0.00333333 -0.001875 0.005 
-0.00333333 -0.00166667 0.005 
-0.00333333 -0.00145833 0.005 
-0.00333333 -0.00125 0.005 
-0.00333333 -0.00104167 0.005 
-0.00333333 -0.000833333 0.005 
-0.00333333 -0.000625 0.005 
-0.00333333 -0.000416667 0.005 
-0.00333333 -0.000208333 0.005 
-0.00333333 -1.26947e-14 0.005 
-0.00333333 0.000208333 0.005 
-0.00333333 0.000416667 0.005 
-0.00333333 0.000625 0.005 
-0.00333333 0.000833333 0.005 
-0.00333333 0.00104167 0.005 
-0.00333333 0.00125 0.005 
-0.00333333 0.00145833 0.005 
-0.00333333 0.00166667 0.005 
-0.00333333 0.001875 0.005 
-0.00333333 0.00208333 0.005 
-0.00333333 0.00229167 0.005 
-0.00333333 0.0025 0.005 
-0.00333333 0.00270833 0.005 
-0.00333333 0.00291667 0.005 
-0.00333333 0.003125 0.005 
-0.00333333 0.00333333 0.005 
-0.00333333 0.00354167 0.005 
-0.00333333 0.00375 0.005 
-0.00333333 0.00395833 0.005 
-0.00333333 0.00416667 0.005 
-0.00333333 0.004375 0.005 
-0.00333333 0.00458333 0.005 
-0.00333333 0.00479167 0.005 
-0.003125 -0.00479167 0.005 
-0.003125 -0.00458333 0.005 
-0.003125 -0.004375 0.005 
-0.003125 -0.00416667 0.005 
-0.003125 -0.00395833 0.005 
-0.003125 -0.00375 0.005 
-0.003125 -0.00354167 0.005 
-0.003125 -0.00333333 0.005 
-0.003125 -0.003125 0.005 
-0.003125 -0.00291667 0.005 
-0.003125 -0.00270833 0.005 
-0.003125 -0.0025 0.005 
-0.003125 -0.00229167 0.005 
-0.003125 -0.00208333 0.005 
-0.003125 -0.001875 0.005 
-0.003125 -0.00166667 0.005 
-0.003125 -0.00145833 0.005 
-0.003125 -0.00125 0.005 
-0.003125 -0.00104167 0.005 
-0.003125 -0.000833333 0.005 
-0.003125 -0.000625 0.005 
-0.003125 -0.000416667 0.005 
-0.003125 -0.000208333 0.005 
-0.003125 -1.26951e-14 0.005 
-0.003125 0.000208333 0.005 
-0.003125 0.000416667 0.005 
-0.003125 0.000625 0.005 
-0.003125 0.000833333 0.005 
-0.003125 0.00104167 0.005 
-0.003125 0.00125 0.005 
-0.003125 0.00145833 0.005 
-0.003125 0.00166667 0.005 
-0.003125 0.001875 0.005 
-0.003125 0.00208333 0.005 
-0.003125 0.00229167 0.005 
-0.003125 0.0025 0.005 
-0.003125 0.00270833 0.005 
-0.003125 0.00291667 0.005 
-0.003125 0.003125 0.005 
-0.003125 0.00333333 0.005 
-0.003125 0.00354167 0.005 
-0.003125 0.00375 0.005 
-0.003125 0.00395833 0.005 
-0.003125 0.00416667 0.005 
-0.003125 0.004375 0.005 
-0.003125 0.00458333 0.005 
-0.003125 0.00479167 0.005 
-0.00291667 -0.00479167 0.005 
-0.00291667 -0.00458333 0.005 
-0.00291667 -0.004375 0.005 
-0.00291667 -0.00416667 0.005 
-0.00291667 -0.00395833 0.005 
-0.00291667 -0.00375 0.005 
-0.00291667 -0.00354167 0.005 
-0.00291667 -0.00333333 0.005 
-0.00291667 -0.003125 0.005 
-0.00291667 -0.00291667 0.005 
-0.00291667 -0.00270833 0.005 
-0.00291667 -0.0025 0.005 
-0.00291667 -0.00229167 0.005 
-0.00291667 -0.00208333 0.005 
-0.00291667 -0.001875 0.005 
-0.00291667 -0.00166667 0.005 
-0.00291667 -0.00145833 0.005 
-0.00291667 -0.00125 0.005 
-0.00291667 -0.00104167 0.005 
-0.00291667 -0.000833333 0.005 
-0.00291667 -0.000625 0.005 
-0.00291667 -0.000416667 0.005 
-0.00291667 -0.000208333 0.005 
-0.00291667 -1.26951e-14 0.005 
-0.00291667 0.000208333 0.005 
-0.00291667 0.000416667 0.005 
-0.00291667 0.000625 0.005 
-0.00291667 0.000833333 0.005 
-0.00291667 0.00104167 0.005 
-0.00291667 0.00125 0.005 
-0.00291667 0.00145833 0.005 
-0.00291667 0.00166667 0.005 
-0.00291667 0.001875 0.005 
-0.00291667 0.00208333 0.005 
-0.00291667 0.00229167 0.005 
-0.00291667 0.0025 0.005 
-0.00291667 0.00270833 0.005 
-0.00291667 0.00291667 0.005 
-0.00291667 0.003125 0.005 
-0.00291667 0.00333333 0.005 
-0.00291667 0.00354167 0.005 
-0.00291667 0.00375 0.005 
-0.00291667 0.00395833 0.005 
-0.00291667 0.00416667 0.005 
-0.00291667 0.004375 0.005 
-0.00291667 0.00458333 0.005 
-0.00291667 0.00479167 0.005 
-0.00270833 -0.00479167 0.005 
-0.00270833 -0.00458333 0.005 
-0.00270833 -0.004375 0.005 
-0.00270833 -0.00416667 0.005 
-0.00270833 -0.00395833 0.005 
-0.00270833 -0.00375 0.005 
-0.00270833 -0.00354167 0.005 
-0.00270833 -0.00333333 0.005 
-0.00270833 -0.003125 0.005 
-0.00270833 -0.00291667 0.005 
-0.00270833 -0.00270833 0.005 
-0.00270833 -0.0025 0.005 
-0.00270833 -0.00229167 0.005 
-0.00270833 -0.00208333 0.005 
-0.00270833 -0.001875 0.005 
-0.00270833 -0.00166667 0.005 
-0.00270833 -0.00145833 0.005 
-0.00270833 -0.00125 0.005 
-0.00270833 -0.00104167 0.005 
-0.00270833 -0.000833333 0.005 
-0.00270833 -0.000625 0.005 
-0.00270833 -0.000416667 0.005 
-0.00270833 -0.000208333 0.005 
-0.00270833 -1.26951e-14 0.005 
-0.00270833 0.000208333 0.005 
-0.00270833 0.000416667 0.005 
-0.00270833 0.000625 0.005 
-0.00270833 0.000833333 0.005 
-0.00270833 0.00104167 0.005 
-0.00270833 0.00125 0.005 
-0.00270833 0.00145833 0.005 
-0.00270833 0.00166667 0.005 
-0.00270833 0.001875 0.005 
-0.00270833 0.00208333 0.005 
-0.00270833 0.00229167 0.005 
-0.00270833 0.0025 0.005 
-0.00270833 0.00270833 0.005 
-0.00270833 0.00291667 0.005 
-0.00270833 0.003125 0.005 
-0.00270833 0.00333333 0.005 
-0.00270833 0.00354167 0.005 
-0.00270833 0.00375 0.005 
-0.00270833 0.00395833 0.005 
-0.00270833 0.00416667 0.005 
-0.00270833 0.004375 0.005 
-0.00270833 0.00458333 0.005 
-0.00270833 0.00479167 0.005 
-0.0025 -0.00479167 0.005 
-0.0025 -0.00458333 0.005 
-0.0025 -0.004375 0.005 
-0.0025 -0.00416667 0.005 
-0.0025 -0.00395833 0.005 
-0.0025 -0.00375 0.005 
-0.0025 -0.00354167 0.005 
-0.0025 -0.00333333 0.005 
-0.0025 -0.003125 0.005 
-0.0025 -0.00291667 0.005 
-0.0025 -0.00270833 0.005 
-0.0025 -0.0025 0.005 
-0.0025 -0.00229167 0.005 
-0.0025 -0.00208333 0.005 
-0.0025 -0.001875 0.005 
-0.0025 -0.00166667 0.005 
-0.0025 -0.00145833 0.005 
-0.0025 -0.00125 0.005 
-0.0025 -0.00104167 0.005 
-0.0025 -0.000833333 0.005 
-0.0025 -0.000625 0.005 
-0.0025 -0.000416667 0.005 
-0.0025 -0.000208333 0.005 
-0.0025 -1.26949e-14 0.005 
-0.0025 0.000208333 0.005 
-0.0025 0.000416667 0.005 
-0.0025 0.000625 0.005 
-0.0025 0.000833333 0.005 
-0.0025 0.00104167 0.005 
-0.0025 0.00125 0.005 
-0.0025 0.00145833 0.005 
-0.0025 0.00166667 0.005 
-0.0025 0.001875 0.005 
-0.0025 0.00208333 0.005 
-0.0025 0.00229167 0.005 
-0.0025 0.0025 0.005 
-0.0025 0.00270833 0.005 
-0.0025 0.00291667 0.005 
-0.0025 0.003125 0.005 
-0.0025 0.00333333 0.005 
-0.0025 0.00354167 0.005 
-0.0025 0.00375 0.005 
-0.0025 0.00395833 0.005 
-0.0025 0.00416667 0.005 
-0.0025 0.004375 0.005 
-0.0025 0.00458333 0.005 
-0.0025 0.00479167 0.005 
-0.00229167 -0.00479167 0.005 
-0.00229167 -0.00458333 0.005 
-0.00229167 -0.004375 0.005 
-0.00229167 -0.00416667 0.005 
-0.00229167 -0.00395833 0.005 
-0.00229167 -0.00375 0.005 
-0.00229167 -0.00354167 0.005 
-0.00229167 -0.00333333 0.005 
-0.00229167 -0.003125 0.005 
-0.00229167 -0.00291667 0.005 
-0.00229167 -0.00270833 0.005 
-0.00229167 -0.0025 0.005 
-0.00229167 -0.00229167 0.005 
-0.00229167 -0.00208333 0.005 
-0.00229167 -0.001875 0.005 
-0.00229167 -0.00166667 0.005 
-0.00229167 -0.00145833 0.005 
-0.00229167 -0.00125 0.005 
-0.00229167 -0.00104167 0.005 
-0.00229167 -0.000833333 0.005 
-0.00229167 -0.000625 0.005 
-0.00229167 -0.000416667 0.005 
-0.00229167 -0.000208333 0.005 
-0.00229167 -1.26949e-14 0.005 
-0.00229167 0.000208333 0.005 
-0.00229167 0.000416667 0.005 
-0.00229167 0.000625 0.005 
-0.00229167 0.000833333 0.005 
-0.00229167 0.00104167 0.005 
-0.00229167 0.00125 0.005 
-0.00229167 0.00145833 0.005 
-0.00229167 0.00166667 0.005 
-0.00229167 0.001875 0.005 
-0.00229167 0.00208333 0.005 
-0.00229167 0.00229167 0.005 
-0.00229167 0.0025 0.005 
-0.00229167 0.00270833 0.005 
-0.00229167 0.00291667 0.005 
-0.00229167 0.003125 0.005 
-0.00229167 0.00333333 0.005 
-0.00229167 0.00354167 0.005 
-0.00229167 0.00375 0.005 
-0.00229167 0.00395833 0.005 
-0.00229167 0.00416667 0.005 
-0.00229167 0.004375 0.005 
-0.00229167 0.00458333 0.005 
-0.00229167 0.00479167 0.005 
-0.00208333 -0.00479167 0.005 
-0.00208333 -0.00458333 0.005 
-0.00208333 -0.004375 0.005 
-0.00208333 -0.00416667 0.005 
-0.00208333 -0.00395833 0.005 
-0.00208333 -0.00375 0.005 
-0.00208333 -0.00354167 0.005 
-0.00208333 -0.00333333 0.005 
-0.00208333 -0.003125 0.005 
-0.00208333 -0.00291667 0.005 
-0.00208333 -0.00270833 0.005 
-0.00208333 -0.0025 0.005 
-0.00208333 -0.00229167 0.005 
-0.00208333 -0.00208333 0.005 
-0.00208333 -0.001875 0.005 
-0.00208333 -0.00166667 0.005 
-0.00208333 -0.00145833 0.005 
-0.00208333 -0.00125 0.005 
-0.00208333 -0.00104167 0.005 
-0.00208333 -0.000833333 0.005 
-0.00208333 -0.000625 0.005 
-0.00208333 -0.000416667 0.005 
-0.00208333 -0.000208333 0.005 
-0.00208333 -1.26947e-14 0.005 
-0.00208333 0.000208333 0.005 
-0.00208333 0.000416667 0.005 
-0.00208333 0.000625 0.005 
-0.00208333 0.000833333 0.005 
-0.00208333 0.00104167 0.005 
-0.00208333 0.00125 0.005 
-0.00208333 0.00145833 0.005 
-0.00208333 0.00166667 0.005 
-0.00208333 0.001875 0.005 
-0.00208333 0.00208333 0.005 
-0.00208333 0.00229167 0.005 
-0.00208333 0.0025 0.005 
-0.00208333 0.00270833 0.005 
-0.00208333 0.00291667 0.005 
-0.00208333 0.003125 0.005 
-0.00208333 0.00333333 0.005 
-0.00208333 0.00354167 0.005 
-0.00208333 0.00375 0.005 
-0.00208333 0.00395833 0.005 
-0.00208333 0.00416667 0.005 
-0.00208333 0.004375 0.005 
-0.00208333 0.00458333 0.005 
-0.00208333 0.00479167 0.005 
-0.001875 -0.00479167 0.005 
-0.001875 -0.00458333 0.005 
-0.001875 -0.004375 0.005 
-0.001875 -0.00416667 0.005 
-0.001875 -0.00395833 0.005 
-0.001875 -0.00375 0.005 
-0.001875 -0.00354167 0.005 
-0.001875 -0.00333333 0.005 
-0.001875 -0.003125 0.005 
-0.001875 -0.00291667 0.005 
-0.001875 -0.00270833 0.005 
-0.001875 -0.0025 0.005 
-0.001875 -0.00229167 0.005 
-0.001875 -0.00208333 0.005 
-0.001875 -0.001875 0.005 
-0.001875 -0.00166667 0.005 
-0.001875 -0.00145833 0.005 
-0.001875 -0.00125 0.005 
-0.001875 -0.00104167 0.005 
-0.001875 -0.000833333 0.005 
-0.001875 -0.000625 0.005 
-0.001875 -0.000416667 0.005 
-0.001875 -0.000208333 0.005 
-0.001875 -1.26947e-14 0.005 
-0.001875 0.000208333 0.005 
-0.001875 0.000416667 0.005 
-0.001875 0.000625 0.005 
-0.001875 0.000833333 0.005 
-0.001875 0.00104167 0.005 
-0.001875 0.00125 0.005 
-0.001875 0.00145833 0.005 
-0.001875 0.00166667 0.005 
-0.001875 0.001875 0.005 
-0.001875 0.00208333 0.005 
-0.001875 0.00229167 0.005 
-0.001875 0.0025 0.005 
-0.001875 0.00270833 0.005 
-0.001875 0.00291667 0.005 
-0.001875 0.003125 0.005 
-0.001875 0.00333333 0.005 
-0.001875 0.00354167 0.005 
-0.001875 0.00375 0.005 
-0.001875 0.00395833 0.005 
-0.001875 0.00416667 0.005 
-0.001875 0.004375 0.005 
-0.001875 0.00458333 0.005 
-0.001875 0.00479167 0.005 
-0.00166667 -0.00479167 0.005 
-0.00166667 -0.00458333 0.005 
-0.00166667 -0.004375 0.005 
-0.00166667 -0.00416667 0.005 
-0.00166667 -0.00395833 0.005 
-0.00166667 -0.00375 0.005 
-0.00166667 -0.00354167 0.005 
-0.00166667 -0.00333333 0.005 
-0.00166667 -0.003125 0.005 
-0.00166667 -0.00291667 0.005 
-0.00166667 -0.00270833 0.005 
-0.00166667 -0.0025 0.005 
-0.00166667 -0.00229167 0.005 
-0.00166667 -0.00208333 0.005 
-0.00166667 -0.001875 0.005 
-0.00166667 -0.00166667 0.005 
-0.00166667 -0.00145833 0.005 
-0.00166667 -0.00125 0.005 
-0.00166667 -0.00104167 0.005 
-0.00166667 -0.000833333 0.005 
-0.00166667 -0.000625 0.005 
-0.00166667 -0.000416667 0.005 
-0.00166667 -0.000208333 0.005 
-0.00166667 -1.26949e-14 0.005 
-0.00166667 0.000208333 0.005 
-0.00166667 0.000416667 0.005 
-0.00166667 0.000625 0.005 
-0.00166667 0.000833333 0.005 
-0.00166667 0.00104167 0.005 
-0.00166667 0.00125 0.005 
-0.00166667 0.00145833 0.005 
-0.00166667 0.00166667 0.005 
-0.00166667 0.001875 0.005 
-0.00166667 0.00208333 0.005 
-0.00166667 0.00229167 0.005 
-0.00166667 0.0025 0.005 
-0.00166667 0.00270833 0.005 
-0.00166667 0.00291667 0.005 
-0.00166667 0.003125 0.005 
-0.00166667 0.00333333 0.005 
-0.00166667 0.00354167 0.005 
-0.00166667 0.00375 0.005 
-0.00166667 0.00395833 0.005 
-0.00166667 0.00416667 0.005 
-0.00166667 0.004375 0.005 
-0.00166667 0.00458333 0.005 
-0.00166667 0.00479167 0.005 
-0.00145833 -0.00479167 0.005 
-0.00145833 -0.00458333 0.005 
-0.00145833 -0.004375 0.005 
-0.00145833 -0.00416667 0.005 
-0.00145833 -0.00395833 0.005 
-0.00145833 -0.00375 0.005 
-0.00145833 -0.00354167 0.005 
-0.00145833 -0.00333333 0.005 
-0.00145833 -0.003125 0.005 
-0.00145833 -0.00291667 0.005 
-0.00145833 -0.00270833 0.005 
-0.00145833 -0.0025 0.005 
-0.00145833 -0.00229167 0.005 
-0.00145833 -0.00208333 0.005 
-0.00145833 -0.001875 0.005 
-0.00145833 -0.00166667 0.005 
-0.00145833 -0.00145833 0.005 
-0.00145833 -0.00125 0.005 
-0.00145833 -0.00104167 0.005 
-0.00145833 -0.000833333 0.005 
-0.00145833 -0.000625 0.005 
-0.00145833 -0.000416667 0.005 
-0.00145833 -0.000208333 0.005 
-0.00145833 -1.26945e-14 0.005 
-0.00145833 0.000208333 0.005 
-0.00145833 0.000416667 0.005 
-0.00145833 0.000625 0.005 
-0.00145833 0.000833333 0.005 
-0.00145833 0.00104167 0.005 
-0.00145833 0.00125 0.005 
-0.00145833 0.00145833 0.005 
-0.00145833 0.00166667 0.005 
-0.00145833 0.001875 0.005 
-0.00145833 0.00208333 0.005 
-0.00145833 0.00229167 0.005 
-0.00145833 0.0025 0.005 
-0.00145833 0.00270833 0.005 
-0.00145833 0.00291667 0.005 
-0.00145833 0.003125 0.005 
-0.00145833 0.00333333 0.005 
-0.00145833 0.00354167 0.005 
-0.00145833 0.00375 0.005 
-0.00145833 0.00395833 0.005 
-0.00145833 0.00416667 0.005 
-0.00145833 0.004375 0.005 
-0.00145833 0.00458333 0.005 
-0.00145833 0.00479167 0.005 
-0.00125 -0.00479167 0.005 
-0.00125 -0.00458333 0.005 
-0.00125 -0.004375 0.005 
-0.00125 -0.00416667 0.005 
-0.00125 -0.00395833 0.005 
-0.00125 -0.00375 0.005 
-0.00125 -0.00354167 0.005 
-0.00125 -0.00333333 0.005 
-0.00125 -0.003125 0.005 
-0.00125 -0.00291667 0.005 
-0.00125 -0.00270833 0.005 
-0.00125 -0.0025 0.005 
-0.00125 -0.00229167 0.005 
-0.00125 -0.00208333 0.005 
-0.00125 -0.001875 0.005 
-0.00125 -0.00166667 0.005 
-0.00125 -0.00145833 0.005 
-0.00125 -0.00125 0.005 
-0.00125 -0.00104167 0.005 
-0.00125 -0.000833333 0.005 
-0.00125 -0.000625 0.005 
-0.00125 -0.000416667 0.005 
-0.00125 -0.000208333 0.005 
-0.00125 -1.26947e-14 0.005 
-0.00125 0.000208333 0.005 
-0.00125 0.000416667 0.005 
-0.00125 0.000625 0.005 
-0.00125 0.000833333 0.005 
-0.00125 0.00104167 0.005 
-0.00125 0.00125 0.005 
-0.00125 0.00145833 0.005 
-0.00125 0.00166667 0.005 
-0.00125 0.001875 0.005 
-0.00125 0.00208333 0.005 
-0.00125 0.00229167 0.005 
-0.00125 0.0025 0.005 
-0.00125 0.00270833 0.005 
-0.00125 0.00291667 0.005 
-0.00125 0.003125 0.005 
-0.00125 0.00333333 0.005 
-0.00125 0.00354167 0.005 
-0.00125 0.00375 0.005 
-0.00125 0.00395833 0.005 
-0.00125 0.00416667 0.005 
-0.00125 0.004375 0.005 
-0.00125 0.00458333 0.005 
-0.00125 0.00479167 0.005 
-0.00104167 -0.00479167 0.005 
-0.00104167 -0.00458333 0.005 
-0.00104167 -0.004375 0.005 
-0.00104167 -0.00416667 0.005 
-0.00104167 -0.00395833 0.005 
-0.00104167 -0.00375 0.005 
-0.00104167 -0.00354167 0.005 
-0.00104167 -0.00333333 0.005 
-0.00104167 -0.003125 0.005 
-0.00104167 -0.00291667 0.005 
-0.00104167 -0.00270833 0.005 
-0.00104167 -0.0025 0.005 
-0.00104167 -0.00229167 0.005 
-0.00104167 -0.00208333 0.005 
-0.00104167 -0.001875 0.005 
-0.00104167 -0.00166667 0.005 
-0.00104167 -0.00145833 0.005 
-0.00104167 -0.00125 0.005 
-0.00104167 -0.00104167 0.005 
-0.00104167 -0.000833333 0.005 
-0.00104167 -0.000625 0.005 
-0.00104167 -0.000416667 0.005 
-0.00104167 -0.000208333 0.005 
-0.00104167 -1.26949e-14 0.005 
-0.00104167 0.000208333 0.005 
-0.00104167 0.000416667 0.005 
-0.00104167 0.000625 0.005 
-0.00104167 0.000833333 0.005 
-0.00104167 0.00104167 0.005 
-0.00104167 0.00125 0.005 
-0.00104167 0.00145833 0.005 
-0.00104167 0.00166667 0.005 
-0.00104167 0.001875 0.005 
-0.00104167 0.00208333 0.005 
-0.00104167 0.00229167 0.005 
-0.00104167 0.0025 0.005 
-0.00104167 0.00270833 0.005 
-0.00104167 0.00291667 0.005 
-0.00104167 0.003125 0.005 
-0.00104167 0.00333333 0.005 
-0.00104167 0.00354167 0.005 
-0.00104167 0.00375 0.005 
-0.00104167 0.00395833 0.005 
-0.00104167 0.00416667 0.005 
-0.00104167 0.004375 0.005 
-0.00104167 0.00458333 0.005 
-0.00104167 0.00479167 0.005 
-0.000833333 -0.00479167 0.005 
-0.000833333 -0.00458333 0.005 
-0.000833333 -0.004375 0.005 
-0.000833333 -0.00416667 0.005 
-0.000833333 -0.00395833 0.005 
-0.000833333 -0.00375 0.005 
-0.000833333 -0.00354167 0.005 
-0.000833333 -0.00333333 0.005 
-0.000833333 -0.003125 0.005 
-0.000833333 -0.00291667 0.005 
-0.000833333 -0.00270833 0.005 
-0.000833333 -0.0025 0.005 
-0.000833333 -0.00229167 0.005 
-0.000833333 -0.00208333 0.005 
-0.000833333 -0.001875 0.005 
-0.000833333 -0.00166667 0.005 
-0.000833333 -0.00145833 0.005 
-0.000833333 -0.00125 0.005 
-0.000833333 -0.00104167 0.005 
-0.000833333 -0.000833333 0.005 
-0.000833333 -0.000625 0.005 
-0.000833333 -0.000416667 0.005 
-0.000833333 -0.000208333 0.005 
-0.000833333 -1.26949e-14 0.005 
-0.000833333 0.000208333 0.005 
-0.000833333 0.000416667 0.005 
-0.000833333 0.000625 0.005 
-0.000833333 0.000833333 0.005 
-0.000833333 0.00104167 0.005 
-0.000833333 0.00125 0.005 
-0.000833333 0.00145833 0.005 
-0.000833333 0.00166667 0.005 
-0.000833333 0.001875 0.005 
-0.000833333 0.00208333 0.005 
-0.000833333 0.00229167 0.005 
-0.000833333 0.0025 0.005 
-0.000833333 0.00270833 0.005 
-0.000833333 0.00291667 0.005 
-0.000833333 0.003125 0.005 
-0.000833333 0.00333333 0.005 
-0.000833333 0.00354167 0.005 
-0.000833333 0.00375 0.005 
-0.000833333 0.00395833 0.005 
-0.000833333 0.00416667 0.005 
-0.000833333 0.004375 0.005 
-0.000833333 0.00458333 0.005 
-0.000833333 0.00479167 0.005 
-0.000625 -0.00479167 0.005 
-0.000625 -0.00458333 0.005 
-0.000625 -0.004375 0.005 
-0.000625 -0.00416667 0.005 
-0.000625 -0.00395833 0.005 
-0.000625 -0.00375 0.005 
-0.000625 -0.00354167 0.005 
-0.000625 -0.00333333 0.005 
-0.000625 -0.003125 0.005 
-0.000625 -0.00291667 0.005 
-0.000625 -0.00270833 0.005 
-0.000625 -0.0025 0.005 
-0.000625 -0.00229167 0.005 
-0.000625 -0.00208333 0.005 
-0.000625 -0.001875 0.005 
-0.000625 -0.00166667 0.005 
-0.000625 -0.00145833 0.005 
-0.000625 -0.00125 0.005 
-0.000625 -0.00104167 0.005 
-0.000625 -0.000833333 0.005 
-0.000625 -0.000625 0.005 
-0.000625 -0.000416667 0.005 
-0.000625 -0.000208333 0.005 
-0.000625 -1.26951e-14 0.005 
-0.000625 0.000208333 0.005 
-0.000625 0.000416667 0.005 
-0.000625 0.000625 0.005 
-0.000625 0.000833333 0.005 
-0.000625 0.00104167 0.005 
-0.000625 0.00125 0.005 
-0.000625 0.00145833 0.005 
-0.000625 0.00166667 0.005 
-0.000625 0.001875 0.005 
-0.000625 0.00208333 0.005 
-0.000625 0.00229167 0.005 
-0.000625 0.0025 0.005 
-0.000625 0.00270833 0.005 
-0.000625 0.00291667 0.005 
-0.000625 0.003125 0.005 
-0.000625 0.00333333 0.005 
-0.000625 0.00354167 0.005 
-0.000625 0.00375 0.005 
-0.000625 0.00395833 0.005 
-0.000625 0.00416667 0.005 
-0.000625 0.004375 0.005 
-0.000625 0.00458333 0.005 
-0.000625 0.00479167 0.005 
-0.000416667 -0.00479167 0.005 
-0.000416667 -0.00458333 0.005 
-0.000416667 -0.004375 0.005 
-0.000416667 -0.00416667 0.005 
-0.000416667 -0.00395833 0.005 
-0.000416667 -0.00375 0.005 
-0.000416667 -0.00354167 0.005 
-0.000416667 -0.00333333 0.005 
-0.000416667 -0.003125 0.005 
-0.000416667 -0.00291667 0.005 
-0.000416667 -0.00270833 0.005 
-0.000416667 -0.0025 0.005 
-0.000416667 -0.00229167 0.005 
-0.000416667 -0.00208333 0.005 
-0.000416667 -0.001875 0.005 
-0.000416667 -0.00166667 0.005 
-0.000416667 -0.00145833 0.005 
-0.000416667 -0.00125 0.005 
-0.000416667 -0.00104167 0.005 
-0.000416667 -0.000833333 0.005 
-0.000416667 -0.000625 0.005 
-0.000416667 -0.000416667 0.005 
-0.000416667 -0.000208333 0.005 
-0.000416667 -1.26951e-14 0.005 
-0.000416667 0.000208333 0.005 
-0.000416667 0.000416667 0.005 
-0.000416667 0.000625 0.005 
-0.000416667 0.000833333 0.005 
-0.000416667 0.00104167 0.005 
-0.000416667 0.00125 0.005 
-0.000416667 0.00145833 0.005 
-0.000416667 0.00166667 0.005 
-0.000416667 0.001875 0.005 
-0.000416667 0.00208333 0.005 
-0.000416667 0.00229167 0.005 
-0.000416667 0.0025 0.005 
-0.000416667 0.00270833 0.005 
-0.000416667 0.00291667 0.005 
-0.000416667 0.003125 0.005 
-0.000416667 0.00333333 0.005 
-0.000416667 0.00354167 0.005 
-0.000416667 0.00375 0.005 
-0.000416667 0.00395833 0.005 
-0.000416667 0.00416667 0.005 
-0.000416667 0.004375 0.005 
-0.000416667 0.00458333 0.005 
-0.000416667 0.00479167 0.005 
-0.000208333 -0.00479167 0.005 
-0.000208333 -0.00458333 0.005 
-0.000208333 -0.004375 0.005 
-0.000208333 -0.00416667 0.005 
-0.000208333 -0.00395833 0.005 
-0.000208333 -0.00375 0.005 
-0.000208333 -0.00354167 0.005 
-0.000208333 -0.00333333 0.005 
-0.000208333 -0.003125 0.005 
-0.000208333 -0.00291667 0.005 
-0.000208333 -0.00270833 0.005 
-0.000208333 -0.0025 0.005 
-0.000208333 -0.00229167 0.005 
-0.000208333 -0.00208333 0.005 
-0.000208333 -0.001875 0.005 
-0.000208333 -0.00166667 0.005 
-0.000208333 -0.00145833 0.005 
-0.000208333 -0.00125 0.005 
-0.000208333 -0.00104167 0.005 
-0.000208333 -0.000833333 0.005 
-0.000208333 -0.000625 0.005 
-0.000208333 -0.000416667 0.005 
-0.000208333 -0.000208333 0.005 
-0.000208333 -1.26949e-14 0.005 
-0.000208333 0.000208333 0.005 
-0.000208333 0.000416667 0.005 
-0.000208333 0.000625 0.005 
-0.000208333 0.000833333 0.005 
-0.000208333 0.00104167 0.005 
-0.000208333 0.00125 0.005 
-0.000208333 0.00145833 0.005 
-0.000208333 0.00166667 0.005 
-0.000208333 0.001875 0.005 
-0.000208333 0.00208333 0.005 
-0.000208333 0.00229167 0.005 
-0.000208333 0.0025 0.005 
-0.000208333 0.00270833 0.005 
-0.000208333 0.00291667 0.005 
-0.000208333 0.003125 0.005 
-0.000208333 0.00333333 0.005 
-0.000208333 0.00354167 0.005 
-0.000208333 0.00375 0.005 
-0.000208333 0.00395833 0.005 
-0.000208333 0.00416667 0.005 
-0.000208333 0.004375 0.005 
-0.000208333 0.00458333 0.005 
-0.000208333 0.00479167 0.005 
-1.21658e-14 -0.00479167 0.005 
-1.1637e-14 -0.00458333 0.005 
-1.11077e-14 -0.004375 0.005 
-1.05792e-14 -0.00416667 0.005 
-1.00499e-14 -0.00395833 0.005 
-9.52108e-15 -0.00375 0.005 
-8.99257e-15 -0.00354167 0.005 
-8.46335e-15 -0.00333333 0.005 
-7.93441e-15 -0.003125 0.005 
-7.40557e-15 -0.00291667 0.005 
-6.87673e-15 -0.00270833 0.005 
-6.34735e-15 -0.0025 0.005 
-5.81852e-15 -0.00229167 0.005 
-5.28957e-15 -0.00208333 0.005 
-4.76062e-15 -0.001875 0.005 
-4.23179e-15 -0.00166667 0.005 
-3.70262e-15 -0.00145833 0.005 
-3.17368e-15 -0.00125 0.005 
-2.64473e-15 -0.00104167 0.005 
-2.11578e-15 -0.000833333 0.005 
-1.58727e-15 -0.000625 0.005 
-1.05811e-15 -0.000416667 0.005 
-5.29163e-16 -0.000208333 0.005 
-2.1684e-19 -1.26949e-14 0.005 
5.28729e-16 0.000208333 0.005 
1.05746e-15 0.000416667 0.005 
1.58662e-15 0.000625 0.005 
2.11557e-15 0.000833333 0.005 
2.64473e-15 0.00104167 0.005 
3.17346e-15 0.00125 0.005 
3.70262e-15 0.00145833 0.005 
4.23114e-15 0.00166667 0.005 
4.7603e-15 0.001875 0.005 
5.28924e-15 0.00208333 0.005 
5.81819e-15 0.00229167 0.005 
6.34757e-15 0.0025 0.005 
6.87608e-15 0.00270833 0.005 
7.40525e-15 0.00291667 0.005 
7.93419e-15 0.003125 0.005 
8.46314e-15 0.00333333 0.005 
8.99208e-15 0.00354167 0.005 
9.5206e-15 0.00375 0.005 
1.00495e-14 0.00395833 0.005 
1.05785e-14 0.00416667 0.005 
1.11079e-14 0.004375 0.005 
1.16368e-14 0.00458333 0.005 
1.21658e-14 0.00479167 0.005 
0.000208333 -0.00479167 0.005 
0.000208333 -0.00458333 0.005 
0.000208333 -0.004375 0.005 
0.000208333 -0.00416667 0.005 
0.000208333 -0.00395833 0.005 
0.000208333 -0.00375 0.005 
0.000208333 -0.00354167 0.005 
0.000208333 -0.00333333 0.005 
0.000208333 -0.003125 0.005 
0.000208333 -0.00291667 0.005 
0.000208333 -0.00270833 0.005 
0.000208333 -0.0025 0.005 
0.000208333 -0.00229167 0.005 
0.000208333 -0.00208333 0.005 
0.000208333 -0.001875 0.005 
0.000208333 -0.00166667 0.005 
0.000208333 -0.00145833 0.005 
0.000208333 -0.00125 0.005 
0.000208333 -0.00104167 0.005 
0.000208333 -0.000833333 0.005 
0.000208333 -0.000625 0.005 
0.000208333 -0.000416667 0.005 
0.000208333 -0.000208333 0.005 
0.000208333 -1.26949e-14 0.005 
0.000208333 0.000208333 0.005 
0.000208333 0.000416667 0.005 
0.000208333 0.000625 0.005 
0.000208333 0.000833333 0.005 
0.000208333 0.00104167 0.005 
0.000208333 0.00125 0.005 
0.000208333 0.00145833 0.005 
0.000208333 0.00166667 0.005 
0.000208333 0.001875 0.005 
0.000208333 0.00208333 0.005 
0.000208333 0.00229167 0.005 
0.000208333 0.0025 0.005 
0.000208333 0.00270833 0.005 
0.000208333 0.00291667 0.005 
0.000208333 0.003125 0.005 
0.000208333 0.00333333 0.005 
0.000208333 0.00354167 0.005 
0.000208333 0.00375 0.005 
0.000208333 0.00395833 0.005 
0.000208333 0.00416667 0.005 
0.000208333 0.004375 0.005 
0.000208333 0.00458333 0.005 
0.000208333 0.00479167 0.005 
0.000416667 -0.00479167 0.005 
0.000416667 -0.00458333 0.005 
0.000416667 -0.004375 0.005 
0.000416667 -0.00416667 0.005 
0.000416667 -0.00395833 0.005 
0.000416667 -0.00375 0.005 
0.000416667 -0.00354167 0.005 
0.000416667 -0.00333333 0.005 
0.000416667 -0.003125 0.005 
0.000416667 -0.00291667 0.005 
0.000416667 -0.00270833 0.005 
0.000416667 -0.0025 0.005 
0.000416667 -0.00229167 0.005 
0.000416667 -0.00208333 0.005 
0.000416667 -0.001875 0.005 
0.000416667 -0.00166667 0.005 
0.000416667 -0.00145833 0.005 
0.000416667 -0.00125 0.005 
0.000416667 -0.00104167 0.005 
0.000416667 -0.000833333 0.005 
0.000416667 -0.000625 0.005 
0.000416667 -0.000416667 0.005 
0.000416667 -0.000208333 0.005 
0.000416667 -1.26954e-14 0.005 
0.000416667 0.000208333 0.005 
0.000416667 0.000416667 0.005 
0.000416667 0.000625 0.005 
0.000416667 0.000833333 0.005 
0.000416667 0.00104167 0.005 
0.000416667 0.00125 0.005 
0.000416667 0.00145833 0.005 
0.000416667 0.00166667 0.005 
0.000416667 0.001875 0.005 
0.000416667 0.00208333 0.005 
0.000416667 0.00229167 0.005 
0.000416667 0.0025 0.005 
0.000416667 0.00270833 0.005 
0.000416667 0.00291667 0.005 
0.000416667 0.003125 0.005 
0.000416667 0.00333333 0.005 
0.000416667 0.00354167 0.005 
0.000416667 0.00375 0.005 
0.000416667 0.00395833 0.005 
0.000416667 0.00416667 0.005 
0.000416667 0.004375 0.005 
0.000416667 0.00458333 0.005 
0.000416667 0.00479167 0.005 
0.000625 -0.00479167 0.005 
0.000625 -0.00458333 0.005 
0.000625 -0.004375 0.005 
0.000625 -0.00416667 0.005 
0.000625 -0.00395833 0.005 
0.000625 -0.00375 0.005 
0.000625 -0.00354167 0.005 
0.000625 -0.00333333 0.005 
0.000625 -0.003125 0.005 
0.000625 -0.00291667 0.005 
0.000625 -0.00270833 0.005 
0.000625 -0.0025 0.005 
0.000625 -0.00229167 0.005 
0.000625 -0.00208333 0.005 
0.000625 -0.001875 0.005 
0.000625 -0.00166667 0.005 
0.000625 -0.00145833 0.005 
0.000625 -0.00125 0.005 
0.000625 -0.00104167 0.005 
0.000625 -0.000833333 0.005 
0.000625 -0.000625 0.005 
0.000625 -0.000416667 0.005 
0.000625 -0.000208333 0.005 
0.000625 -1.26951e-14 0.005 
0.000625 0.000208333 0.005 
0.000625 0.000416667 0.005 
0.000625 0.000625 0.005 
0.000625 0.000833333 0.005 
0.000625 0.00104167 0.005 
0.000625 0.00125 0.005 
0.000625 0.00145833 0.005 
0.000625 0.00166667 0.005 
0.000625 0.001875 0.005 
0.000625 0.00208333 0.005 
0.000625 0.00229167 0.005 
0.000625 0.0025 0.005 
0.000625 0.00270833 0.005 
0.000625 0.00291667 0.005 
0.000625 0.003125 0.005 
0.000625 0.00333333 0.005 
0.000625 0.00354167 0.005 
0.000625 0.00375 0.005 
0.000625 0.00395833 0.005 
0.000625 0.00416667 0.005 
0.000625 0.004375 0.005 
0.000625 0.00458333 0.005 
0.000625 0.00479167 0.005 
0.000833333 -0.00479167 0.005 
0.000833333 -0.00458333 0.005 
0.000833333 -0.004375 0.005 
0.000833333 -0.00416667 0.005 
0.000833333 -0.00395833 0.005 
0.000833333 -0.00375 0.005 
0.000833333 -0.00354167 0.005 
0.000833333 -0.00333333 0.005 
0.000833333 -0.003125 0.005 
0.000833333 -0.00291667 0.005 
0.000833333 -0.00270833 0.005 
0.000833333 -0.0025 0.005 
0.000833333 -0.00229167 0.005 
0.000833333 -0.00208333 0.005 
0.000833333 -0.001875 0.005 
0.000833333 -0.00166667 0.005 
0.000833333 -0.00145833 0.005 
0.000833333 -0.00125 0.005 
0.000833333 -0.00104167 0.005 
0.000833333 -0.000833333 0.005 
0.000833333 -0.000625 0.005 
0.000833333 -0.000416667 0.005 
0.000833333 -0.000208333 0.005 
0.000833333 -1.26951e-14 0.005 
0.000833333 0.000208333 0.005 
0.000833333 0.000416667 0.005 
0.000833333 0.000625 0.005 
0.000833333 0.000833333 0.005 
0.000833333 0.00104167 0.005 
0.000833333 0.00125 0.005 
0.000833333 0.00145833 0.005 
0.000833333 0.00166667 0.005 
0.000833333 0.001875 0.005 
0.000833333 0.00208333 0.005 
0.000833333 0.00229167 0.005 
0.000833333 0.0025 0.005 
0.000833333 0.00270833 0.005 
0.000833333 0.00291667 0.005 
0.000833333 0.003125 0.005 
0.000833333 0.00333333 0.005 
0.000833333 0.00354167 0.005 
0.000833333 0.00375 0.005 
0.000833333 0.00395833 0.005 
0.000833333 0.00416667 0.005 
0.000833333 0.004375 0.005 
0.000833333 0.00458333 0.005 
0.000833333 0.00479167 0.005 
0.00104167 -0.00479167 0.005 
0.00104167 -0.00458333 0.005 
0.00104167 -0.004375 0.005 
0.00104167 -0.00416667 0.005 
0.00104167 -0.00395833 0.005 
0.00104167 -0.00375 0.005 
0.00104167 -0.00354167 0.005 
0.00104167 -0.00333333 0.005 
0.00104167 -0.003125 0.005 
0.00104167 -0.00291667 0.005 
0.00104167 -0.00270833 0.005 
0.00104167 -0.0025 0.005 
0.00104167 -0.00229167 0.005 
0.00104167 -0.00208333 0.005 
0.00104167 -0.001875 0.005 
0.00104167 -0.00166667 0.005 
0.00104167 -0.00145833 0.005 
0.00104167 -0.00125 0.005 
0.00104167 -0.00104167 0.005 
0.00104167 -0.000833333 0.005 
0.00104167 -0.000625 0.005 
0.00104167 -0.000416667 0.005 
0.00104167 -0.000208333 0.005 
0.00104167 -1.26949e-14 0.005 
0.00104167 0.000208333 0.005 
0.00104167 0.000416667 0.005 
0.00104167 0.000625 0.005 
0.00104167 0.000833333 0.005 
0.00104167 0.00104167 0.005 
0.00104167 0.00125 0.005 
0.00104167 0.00145833 0.005 
0.00104167 0.00166667 0.005 
0.00104167 0.001875 0.005 
0.00104167 0.00208333 0.005 
0.00104167 0.00229167 0.005 
0.00104167 0.0025 0.005 
0.00104167 0.00270833 0.005 
0.00104167 0.00291667 0.005 
0.00104167 0.003125 0.005 
0.00104167 0.00333333 0.005 
0.00104167 0.00354167 0.005 
0.00104167 0.00375 0.005 
0.00104167 0.00395833 0.005 
0.00104167 0.00416667 0.005 
0.00104167 0.004375 0.005 
0.00104167 0.00458333 0.005 
0.00104167 0.00479167 0.005 
0.00125 -0.00479167 0.005 
0.00125 -0.00458333 0.005 
0.00125 -0.004375 0.005 
0.00125 -0.00416667 0.005 
0.00125 -0.00395833 0.005 
0.00125 -0.00375 0.005 
0.00125 -0.00354167 0.005 
0.00125 -0.00333333 0.005 
0.00125 -0.003125 0.005 
0.00125 -0.00291667 0.005 
0.00125 -0.00270833 0.005 
0.00125 -0.0025 0.005 
0.00125 -0.00229167 0.005 
0.00125 -0.00208333 0.005 
0.00125 -0.001875 0.005 
0.00125 -0.00166667 0.005 
0.00125 -0.00145833 0.005 
0.00125 -0.00125 0.005 
0.00125 -0.00104167 0.005 
0.00125 -0.000833333 0.005 
0.00125 -0.000625 0.005 
0.00125 -0.000416667 0.005 
0.00125 -0.000208333 0.005 
0.00125 -1.2695e-14 0.005 
0.00125 0.000208333 0.005 
0.00125 0.000416667 0.005 
0.00125 0.000625 0.005 
0.00125 0.000833333 0.005 
0.00125 0.00104167 0.005 
0.00125 0.00125 0.005 
0.00125 0.00145833 0.005 
0.00125 0.00166667 0.005 
0.00125 0.001875 0.005 
0.00125 0.00208333 0.005 
0.00125 0.00229167 0.005 
0.00125 0.0025 0.005 
0.00125 0.00270833 0.005 
0.00125 0.00291667 0.005 
0.00125 0.003125 0.005 
0.00125 0.00333333 0.005 
0.00125 0.00354167 0.005 
0.00125 0.00375 0.005 
0.00125 0.00395833 0.005 
0.00125 0.00416667 0.005 
0.00125 0.004375 0.005 
0.00125 0.00458333 0.005 
0.00125 0.00479167 0.005 
0.00145833 -0.00479167 0.005 
0.00145833 -0.00458333 0.005 
0.00145833 -0.004375 0.005 
0.00145833 -0.00416667 0.005 
0.00145833 -0.00395833 0.005 
0.00145833 -0.00375 0.005 
0.00145833 -0.00354167 0.005 
0.00145833 -0.00333333 0.005 
0.00145833 -0.003125 0.005 
0.00145833 -0.00291667 0.005 
0.00145833 -0.00270833 0.005 
0.00145833 -0.0025 0.005 
0.00145833 -0.00229167 0.005 
0.00145833 -0.00208333 0.005 
0.00145833 -0.001875 0.005 
0.00145833 -0.00166667 0.005 
0.00145833 -0.00145833 0.005 
0.00145833 -0.00125 0.005 
0.00145833 -0.00104167 0.005 
0.00145833 -0.000833333 0.005 
0.00145833 -0.000625 0.005 
0.00145833 -0.000416667 0.005 
0.00145833 -0.000208333 0.005 
0.00145833 -1.26945e-14 0.005 
0.00145833 0.000208333 0.005 
0.00145833 0.000416667 0.005 
0.00145833 0.000625 0.005 
0.00145833 0.000833333 0.005 
0.00145833 0.00104167 0.005 
0.00145833 0.00125 0.005 
0.00145833 0.00145833 0.005 
0.00145833 0.00166667 0.005 
0.00145833 0.001875 0.005 
0.00145833 0.00208333 0.005 
0.00145833 0.00229167 0.005 
0.00145833 0.0025 0.005 
0.00145833 0.00270833 0.005 
0.00145833 0.00291667 0.005 
0.00145833 0.003125 0.005 
0.00145833 0.00333333 0.005 
0.00145833 0.00354167 0.005 
0.00145833 0.00375 0.005 
0.00145833 0.00395833 0.005 
0.00145833 0.00416667 0.005 
0.00145833 0.004375 0.005 
0.00145833 0.00458333 0.005 
0.00145833 0.00479167 0.005 
0.00166667 -0.00479167 0.005 
0.00166667 -0.00458333 0.005 
0.00166667 -0.004375 0.005 
0.00166667 -0.00416667 0.005 
0.00166667 -0.00395833 0.005 
0.00166667 -0.00375 0.005 
0.00166667 -0.00354167 0.005 
0.00166667 -0.00333333 0.005 
0.00166667 -0.003125 0.005 
0.00166667 -0.00291667 0.005 
0.00166667 -0.00270833 0.005 
0.00166667 -0.0025 0.005 
0.00166667 -0.00229167 0.005 
0.00166667 -0.00208333 0.005 
0.00166667 -0.001875 0.005 
0.00166667 -0.00166667 0.005 
0.00166667 -0.00145833 0.005 
0.00166667 -0.00125 0.005 
0.00166667 -0.00104167 0.005 
0.00166667 -0.000833333 0.005 
0.00166667 -0.000625 0.005 
0.00166667 -0.000416667 0.005 
0.00166667 -0.000208333 0.005 
0.00166667 -1.26951e-14 0.005 
0.00166667 0.000208333 0.005 
0.00166667 0.000416667 0.005 
0.00166667 0.000625 0.005 
0.00166667 0.000833333 0.005 
0.00166667 0.00104167 0.005 
0.00166667 0.00125 0.005 
0.00166667 0.00145833 0.005 
0.00166667 0.00166667 0.005 
0.00166667 0.001875 0.005 
0.00166667 0.00208333 0.005 
0.00166667 0.00229167 0.005 
0.00166667 0.0025 0.005 
0.00166667 0.00270833 0.005 
0.00166667 0.00291667 0.005 
0.00166667 0.003125 0.005 
0.00166667 0.00333333 0.005 
0.00166667 0.00354167 0.005 
0.00166667 0.00375 0.005 
0.00166667 0.00395833 0.005 
0.00166667 0.00416667 0.005 
0.00166667 0.004375 0.005 
0.00166667 0.00458333 0.005 
0.00166667 0.00479167 0.005 
0.001875 -0.00479167 0.005 
0.001875 -0.00458333 0.005 
0.001875 -0.004375 0.005 
0.001875 -0.00416667 0.005 
0.001875 -0.00395833 0.005 
0.001875 -0.00375 0.005 
0.001875 -0.00354167 0.005 
0.001875 -0.00333333 0.005 
0.001875 -0.003125 0.005 
0.001875 -0.00291667 0.005 
0.001875 -0.00270833 0.005 
0.001875 -0.0025 0.005 
0.001875 -0.00229167 0.005 
0.001875 -0.00208333 0.005 
0.001875 -0.001875 0.005 
0.001875 -0.00166667 0.005 
0.001875 -0.00145833 0.005 
0.001875 -0.00125 0.005 
0.001875 -0.00104167 0.005 
0.001875 -0.000833333 0.005 
0.001875 -0.000625 0.005 
0.001875 -0.000416667 0.005 
0.001875 -0.000208333 0.005 
0.001875 -1.26948e-14 0.005 
0.001875 0.000208333 0.005 
0.001875 0.000416667 0.005 
0.001875 0.000625 0.005 
0.001875 0.000833333 0.005 
0.001875 0.00104167 0.005 
0.001875 0.00125 0.005 
0.001875 0.00145833 0.005 
0.001875 0.00166667 0.005 
0.001875 0.001875 0.005 
0.001875 0.00208333 0.005 
0.001875 0.00229167 0.005 
0.001875 0.0025 0.005 
0.001875 0.00270833 0.005 
0.001875 0.00291667 0.005 
0.001875 0.003125 0.005 
0.001875 0.00333333 0.005 
0.001875 0.00354167 0.005 
0.001875 0.00375 0.005 
0.001875 0.00395833 0.005 
0.001875 0.00416667 0.005 
0.001875 0.004375 0.005 
0.001875 0.00458333 0.005 
0.001875 0.00479167 0.005 
0.00208333 -0.00479167 0.005 
0.00208333 -0.00458333 0.005 
0.00208333 -0.004375 0.005 
0.00208333 -0.00416667 0.005 
0.00208333 -0.00395833 0.005 
0.00208333 -0.00375 0.005 
0.00208333 -0.00354167 0.005 
0.00208333 -0.00333333 0.005 
0.00208333 -0.003125 0.005 
0.00208333 -0.00291667 0.005 
0.00208333 -0.00270833 0.005 
0.00208333 -0.0025 0.005 
0.00208333 -0.00229167 0.005 
0.00208333 -0.00208333 0.005 
0.00208333 -0.001875 0.005 
0.00208333 -0.00166667 0.005 
0.00208333 -0.00145833 0.005 
0.00208333 -0.00125 0.005 
0.00208333 -0.00104167 0.005 
0.00208333 -0.000833333 0.005 
0.00208333 -0.000625 0.005 
0.00208333 -0.000416667 0.005 
0.00208333 -0.000208333 0.005 
0.00208333 -1.26951e-14 0.005 
0.00208333 0.000208333 0.005 
0.00208333 0.000416667 0.005 
0.00208333 0.000625 0.005 
0.00208333 0.000833333 0.005 
0.00208333 0.00104167 0.005 
0.00208333 0.00125 0.005 
0.00208333 0.00145833 0.005 
0.00208333 0.00166667 0.005 
0.00208333 0.001875 0.005 
0.00208333 0.00208333 0.005 
0.00208333 0.00229167 0.005 
0.00208333 0.0025 0.005 
0.00208333 0.00270833 0.005 
0.00208333 0.00291667 0.005 
0.00208333 0.003125 0.005 
0.00208333 0.00333333 0.005 
0.00208333 0.00354167 0.005 
0.00208333 0.00375 0.005 
0.00208333 0.00395833 0.005 
0.00208333 0.00416667 0.005 
0.00208333 0.004375 0.005 
0.00208333 0.00458333 0.005 
0.00208333 0.00479167 0.005 
0.00229167 -0.00479167 0.005 
0.00229167 -0.00458333 0.005 
0.00229167 -0.004375 0.005 
0.00229167 -0.00416667 0.005 
0.00229167 -0.00395833 0.005 
0.00229167 -0.00375 0.005 
0.00229167 -0.00354167 0.005 
0.00229167 -0.00333333 0.005 
0.00229167 -0.003125 0.005 
0.00229167 -0.00291667 0.005 
0.00229167 -0.00270833 0.005 
0.00229167 -0.0025 0.005 
0.00229167 -0.00229167 0.005 
0.00229167 -0.00208333 0.005 
0.00229167 -0.001875 0.005 
0.00229167 -0.00166667 0.005 
0.00229167 -0.00145833 0.005 
0.00229167 -0.00125 0.005 
0.00229167 -0.00104167 0.005 
0.00229167 -0.000833333 0.005 
0.00229167 -0.000625 0.005 
0.00229167 -0.000416667 0.005 
0.00229167 -0.000208333 0.005 
0.00229167 -1.26948e-14 0.005 
0.00229167 0.000208333 0.005 
0.00229167 0.000416667 0.005 
0.00229167 0.000625 0.005 
0.00229167 0.000833333 0.005 
0.00229167 0.00104167 0.005 
0.00229167 0.00125 0.005 
0.00229167 0.00145833 0.005 
0.00229167 0.00166667 0.005 
0.00229167 0.001875 0.005 
0.00229167 0.00208333 0.005 
0.00229167 0.00229167 0.005 
0.00229167 0.0025 0.005 
0.00229167 0.00270833 0.005 
0.00229167 0.00291667 0.005 
0.00229167 0.003125 0.005 
0.00229167 0.00333333 0.005 
0.00229167 0.00354167 0.005 
0.00229167 0.00375 0.005 
0.00229167 0.00395833 0.005 
0.00229167 0.00416667 0.005 
0.00229167 0.004375 0.005 
0.00229167 0.00458333 0.005 
0.00229167 0.00479167 0.005 
0.0025 -0.00479167 0.005 
0.0025 -0.00458333 0.005 
0.0025 -0.004375 0.005 
0.0025 -0.00416667 0.005 
0.0025 -0.00395833 0.005 
0.0025 -0.00375 0.005 
0.0025 -0.00354167 0.005 
0.0025 -0.00333333 0.005 
0.0025 -0.003125 0.005 
0.0025 -0.00291667 0.005 
0.0025 -0.00270833 0.005 
0.0025 -0.0025 0.005 
0.0025 -0.00229167 0.005 
0.0025 -0.00208333 0.005 
0.0025 -0.001875 0.005 
0.0025 -0.00166667 0.005 
0.0025 -0.00145833 0.005 
0.0025 -0.00125 0.005 
0.0025 -0.00104167 0.005 
0.0025 -0.000833333 0.005 
0.0025 -0.000625 0.005 
0.0025 -0.000416667 0.005 
0.0025 -0.000208333 0.005 
0.0025 -1.26945e-14 0.005 
0.0025 0.000208333 0.005 
0.0025 0.000416667 0.005 
0.0025 0.000625 0.005 
0.0025 0.000833333 0.005 
0.0025 0.00104167 0.005 
0.0025 0.00125 0.005 
0.0025 0.00145833 0.005 
0.0025 0.00166667 0.005 
0.0025 0.001875 0.005 
0.0025 0.00208333 0.005 
0.0025 0.00229167 0.005 
0.0025 0.0025 0.005 
0.0025 0.00270833 0.005 
0.0025 0.00291667 0.005 
0.0025 0.003125 0.005 
0.0025 0.00333333 0.005 
0.0025 0.00354167 0.005 
0.0025 0.00375 0.005 
0.0025 0.00395833 0.005 
0.0025 0.00416667 0.005 
0.0025 0.004375 0.005 
0.0025 0.00458333 0.005 
0.0025 0.00479167 0.005 
0.00270833 -0.00479167 0.005 
0.00270833 -0.00458333 0.005 
0.00270833 -0.004375 0.005 
0.00270833 -0.00416667 0.005 
0.00270833 -0.00395833 0.005 
0.00270833 -0.00375 0.005 
0.00270833 -0.00354167 0.005 
0.00270833 -0.00333333 0.005 
0.00270833 -0.003125 0.005 
0.00270833 -0.00291667 0.005 
0.00270833 -0.00270833 0.005 
0.00270833 -0.0025 0.005 
0.00270833 -0.00229167 0.005 
0.00270833 -0.00208333 0.005 
0.00270833 -0.001875 0.005 
0.00270833 -0.00166667 0.005 
0.00270833 -0.00145833 0.005 
0.00270833 -0.00125 0.005 
0.00270833 -0.00104167 0.005 
0.00270833 -0.000833333 0.005 
0.00270833 -0.000625 0.005 
0.00270833 -0.000416667 0.005 
0.00270833 -0.000208333 0.005 
0.00270833 -1.26951e-14 0.005 
0.00270833 0.000208333 0.005 
0.00270833 0.000416667 0.005 
0.00270833 0.000625 0.005 
0.00270833 0.000833333 0.005 
0.00270833 0.00104167 0.005 
0.00270833 0.00125 0.005 
0.00270833 0.00145833 0.005 
0.00270833 0.00166667 0.005 
0.00270833 0.001875 0.005 
0.00270833 0.00208333 0.005 
0.00270833 0.00229167 0.005 
0.00270833 0.0025 0.005 
0.00270833 0.00270833 0.005 
0.00270833 0.00291667 0.005 
0.00270833 0.003125 0.005 
0.00270833 0.00333333 0.005 
0.00270833 0.00354167 0.005 
0.00270833 0.00375 0.005 
0.00270833 0.00395833 0.005 
0.00270833 0.00416667 0.005 
0.00270833 0.004375 0.005 
0.00270833 0.00458333 0.005 
0.00270833 0.00479167 0.005 
0.00291667 -0.00479167 0.005 
0.00291667 -0.00458333 0.005 
0.00291667 -0.004375 0.005 
0.00291667 -0.00416667 0.005 
0.00291667 -0.00395833 0.005 
0.00291667 -0.00375 0.005 
0.00291667 -0.00354167 0.005 
0.00291667 -0.00333333 0.005 
0.00291667 -0.003125 0.005 
0.00291667 -0.00291667 0.005 
0.00291667 -0.00270833 0.005 
0.00291667 -0.0025 0.005 
0.00291667 -0.00229167 0.005 
0.00291667 -0.00208333 0.005 
0.00291667 -0.001875 0.005 
0.00291667 -0.00166667 0.005 
0.00291667 -0.00145833 0.005 
0.00291667 -0.00125 0.005 
0.00291667 -0.00104167 0.005 
0.00291667 -0.000833333 0.005 
0.00291667 -0.000625 0.005 
0.00291667 -0.000416667 0.005 
0.00291667 -0.000208333 0.005 
0.00291667 -1.26945e-14 0.005 
0.00291667 0.000208333 0.005 
0.00291667 0.000416667 0.005 
0.00291667 0.000625 0.005 
0.00291667 0.000833333 0.005 
0.00291667 0.00104167 0.005 
0.00291667 0.00125 0.005 
0.00291667 0.00145833 0.005 
0.00291667 0.00166667 0.005 
0.00291667 0.001875 0.005 
0.00291667 0.00208333 0.005 
0.00291667 0.00229167 0.005 
0.00291667 0.0025 0.005 
0.00291667 0.00270833 0.005 
0.00291667 0.00291667 0.005 
0.00291667 0.003125 0.005 
0.00291667 0.00333333 0.005 
0.00291667 0.00354167 0.005 
0.00291667 0.00375 0.005 
0.00291667 0.00395833 0.005 
0.00291667 0.00416667 0.005 
0.00291667 0.004375 0.005 
0.00291667 0.00458333 0.005 
0.00291667 0.00479167 0.005 
0.003125 -0.00479167 0.005 
0.003125 -0.00458333 0.005 
0.003125 -0.004375 0.005 
0.003125 -0.00416667 0.005 
0.003125 -0.00395833 0.005 
0.003125 -0.00375 0.005 
0.003125 -0.00354167 0.005 
0.003125 -0.00333333 0.005 
0.003125 -0.003125 0.005 
0.003125 -0.00291667 0.005 
0.003125 -0.00270833 0.005 
0.003125 -0.0025 0.005 
0.003125 -0.00229167 0.005 
0.003125 -0.00208333 0.005 
0.003125 -0.001875 0.005 
0.003125 -0.00166667 0.005 
0.003125 -0.00145833 0.005 
0.003125 -0.00125 0.005 
0.003125 -0.00104167 0.005 
0.003125 -0.000833333 0.005 
0.003125 -0.000625 0.005 
0.003125 -0.000416667 0.005 
0.003125 -0.000208333 0.005 
0.003125 -1.26951e-14 0.005 
0.003125 0.000208333 0.005 
0.003125 0.000416667 0.005 
0.003125 0.000625 0.005 
0.003125 0.000833333 0.005 
0.003125 0.00104167 0.005 
0.003125 0.00125 0.005 
0.003125 0.00145833 0.005 
0.003125 0.00166667 0.005 
0.003125 0.001875 0.005 
0.003125 0.00208333 0.005 
0.003125 0.00229167 0.005 
0.003125 0.0025 0.005 
0.003125 0.00270833 0.005 
0.003125 0.00291667 0.005 
0.003125 0.003125 0.005 
0.003125 0.00333333 0.005 
0.003125 0.00354167 0.005 
0.003125 0.00375 0.005 
0.003125 0.00395833 0.005 
0.003125 0.00416667 0.005 
0.003125 0.004375 0.005 
0.003125 0.00458333 0.005 
0.003125 0.00479167 0.005 
0.00333333 -0.00479167 0.005 
0.00333333 -0.00458333 0.005 
0.00333333 -0.004375 0.005 
0.00333333 -0.00416667 0.005 
0.00333333 -0.00395833 0.005 
0.00333333 -0.00375 0.005 
0.00333333 -0.00354167 0.005 
0.00333333 -0.00333333 0.005 
0.00333333 -0.003125 0.005 
0.00333333 -0.00291667 0.005 
0.00333333 -0.00270833 0.005 
0.00333333 -0.0025 0.005 
0.00333333 -0.00229167 0.005 
0.00333333 -0.00208333 0.005 
0.00333333 -0.001875 0.005 
0.00333333 -0.00166667 0.005 
0.00333333 -0.00145833 0.005 
0.00333333 -0.00125 0.005 
0.00333333 -0.00104167 0.005 
0.00333333 -0.000833333 0.005 
0.00333333 -0.000625 0.005 
0.00333333 -0.000416667 0.005 
0.00333333 -0.000208333 0.005 
0.00333333 -1.26949e-14 0.005 
0.00333333 0.000208333 0.005 
0.00333333 0.000416667 0.005 
0.00333333 0.000625 0.005 
0.00333333 0.000833333 0.005 
0.00333333 0.00104167 0.005 
0.00333333 0.00125 0.005 
0.00333333 0.00145833 0.005 
0.00333333 0.00166667 0.005 
0.00333333 0.001875 0.005 
0.00333333 0.00208333 0.005 
0.00333333 0.00229167 0.005 
0.00333333 0.0025 0.005 
0.00333333 0.00270833 0.005 
0.00333333 0.00291667 0.005 
0.00333333 0.003125 0.005 
0.00333333 0.00333333 0.005 
0.00333333 0.00354167 0.005 
0.00333333 0.00375 0.005 
0.00333333 0.00395833 0.005 
0.00333333 0.00416667 0.005 
0.00333333 0.004375 0.005 
0.00333333 0.00458333 0.005 
0.00333333 0.00479167 0.005 
0.00354167 -0.00479167 0.005 
0.00354167 -0.00458333 0.005 
0.00354167 -0.004375 0.005 
0.00354167 -0.00416667 0.005 
0.00354167 -0.00395833 0.005 
0.00354167 -0.00375 0.005 
0.00354167 -0.00354167 0.005 
0.00354167 -0.00333333 0.005 
0.00354167 -0.003125 0.005 
0.00354167 -0.00291667 0.005 
0.00354167 -0.00270833 0.005 
0.00354167 -0.0025 0.005 
0.00354167 -0.00229167 0.005 
0.00354167 -0.00208333 0.005 
0.00354167 -0.001875 0.005 
0.00354167 -0.00166667 0.005 
0.00354167 -0.00145833 0.005 
0.00354167 -0.00125 0.005 
0.00354167 -0.00104167 0.005 
0.00354167 -0.000833333 0.005 
0.00354167 -0.000625 0.005 
0.00354167 -0.000416667 0.005 
0.00354167 -0.000208333 0.005 
0.00354167 -1.26947e-14 0.005 
0.00354167 0.000208333 0.005 
0.00354167 0.000416667 0.005 
0.00354167 0.000625 0.005 
0.00354167 0.000833333 0.005 
0.00354167 0.00104167 0.005 
0.00354167 0.00125 0.005 
0.00354167 0.00145833 0.005 
0.00354167 0.00166667 0.005 
0.00354167 0.001875 0.005 
0.00354167 0.00208333 0.005 
0.00354167 0.00229167 0.005 
0.00354167 0.0025 0.005 
0.00354167 0.00270833 0.005 
0.00354167 0.00291667 0.005 
0.00354167 0.003125 0.005 
0.00354167 0.00333333 0.005 
0.00354167 0.00354167 0.005 
0.00354167 0.00375 0.005 
0.00354167 0.00395833 0.005 
0.00354167 0.00416667 0.005 
0.00354167 0.004375 0.005 
0.00354167 0.00458333 0.005 
0.00354167 0.00479167 0.005 
0.00375 -0.00479167 0.005 
0.00375 -0.00458333 0.005 
0.00375 -0.004375 0.005 
0.00375 -0.00416667 0.005 
0.00375 -0.00395833 0.005 
0.00375 -0.00375 0.005 
0.00375 -0.00354167 0.005 
0.00375 -0.00333333 0.005 
0.00375 -0.003125 0.005 
0.00375 -0.00291667 0.005 
0.00375 -0.00270833 0.005 
0.00375 -0.0025 0.005 
0.00375 -0.00229167 0.005 
0.00375 -0.00208333 0.005 
0.00375 -0.001875 0.005 
0.00375 -0.00166667 0.005 
0.00375 -0.00145833 0.005 
0.00375 -0.00125 0.005 
0.00375 -0.00104167 0.005 
0.00375 -0.000833333 0.005 
0.00375 -0.000625 0.005 
0.00375 -0.000416667 0.005 
0.00375 -0.000208333 0.005 
0.00375 -1.26953e-14 0.005 
0.00375 0.000208333 0.005 
0.00375 0.000416667 0.005 
0.00375 0.000625 0.005 
0.00375 0.000833333 0.005 
0.00375 0.00104167 0.005 
0.00375 0.00125 0.005 
0.00375 0.00145833 0.005 
0.00375 0.00166667 0.005 
0.00375 0.001875 0.005 
0.00375 0.00208333 0.005 
0.00375 0.00229167 0.005 
0.00375 0.0025 0.005 
0.00375 0.00270833 0.005 
0.00375 0.00291667 0.005 
0.00375 0.003125 0.005 
0.00375 0.00333333 0.005 
0.00375 0.00354167 0.005 
0.00375 0.00375 0.005 
0.00375 0.00395833 0.005 
0.00375 0.00416667 0.005 
0.00375 0.004375 0.005 
0.00375 0.00458333 0.005 
0.00375 0.00479167 0.005 
0.00395833 -0.00479167 0.005 
0.00395833 -0.00458333 0.005 
0.00395833 -0.004375 0.005 
0.00395833 -0.00416667 0.005 
0.00395833 -0.00395833 0.005 
0.00395833 -0.00375 0.005 
0.00395833 -0.00354167 0.005 
0.00395833 -0.00333333 0.005 
0.00395833 -0.003125 0.005 
0.00395833 -0.00291667 0.005 
0.00395833 -0.00270833 0.005 
0.00395833 -0.0025 0.005 
0.00395833 -0.00229167 0.005 
0.00395833 -0.00208333 0.005 
0.00395833 -0.001875 0.005 
0.00395833 -0.00166667 0.005 
0.00395833 -0.00145833 0.005 
0.00395833 -0.00125 0.005 
0.00395833 -0.00104167 0.005 
0.00395833 -0.000833333 0.005 
0.00395833 -0.000625 0.005 
0.00395833 -0.000416667 0.005 
0.00395833 -0.000208333 0.005 
0.00395833 -1.26952e-14 0.005 
0.00395833 0.000208333 0.005 
0.00395833 0.000416667 0.005 
0.00395833 0.000625 0.005 
0.00395833 0.000833333 0.005 
0.00395833 0.00104167 0.005 
0.00395833 0.00125 0.005 
0.00395833 0.00145833 0.005 
0.00395833 0.00166667 0.005 
0.00395833 0.001875 0.005 
0.00395833 0.00208333 0.005 
0.00395833 0.00229167 0.005 
0.00395833 0.0025 0.005 
0.00395833 0.00270833 0.005 
0.00395833 0.00291667 0.005 
0.00395833 0.003125 0.005 
0.00395833 0.00333333 0.005 
0.00395833 0.00354167 0.005 
0.00395833 0.00375 0.005 
0.00395833 0.00395833 0.005 
0.00395833 0.00416667 0.005 
0.00395833 0.004375 0.005 
0.00395833 0.00458333 0.005 
0.00395833 0.00479167 0.005 
0.00416667 -0.00479167 0.005 
0.00416667 -0.00458333 0.005 
0.00416667 -0.004375 0.005 
0.00416667 -0.00416667 0.005 
0.00416667 -0.00395833 0.005 
0.00416667 -0.00375 0.005 
0.00416667 -0.00354167 0.005 
0.00416667 -0.00333333 0.005 
0.00416667 -0.003125 0.005 
0.00416667 -0.00291667 0.005 
0.00416667 -0.00270833 0.005 
0.00416667 -0.0025 0.005 
0.00416667 -0.00229167 0.005 
0.00416667 -0.00208333 0.005 
0.00416667 -0.001875 0.005 
0.00416667 -0.00166667 0.005 
0.00416667 -0.00145833 0.005 
0.00416667 -0.00125 0.005 
0.00416667 -0.00104167 0.005 
0.00416667 -0.000833333 0.005 
0.00416667 -0.000625 0.005 
0.00416667 -0.000416667 0.005 
0.00416667 -0.000208333 0.005 
0.00416667 -1.26949e-14 0.005 
0.00416667 0.000208333 0.005 
0.00416667 0.000416667 0.005 
0.00416667 0.000625 0.005 
0.00416667 0.000833333 0.005 
0.00416667 0.00104167 0.005 
0.00416667 0.00125 0.005 
0.00416667 0.00145833 0.005 
0.00416667 0.00166667 0.005 
0.00416667 0.001875 0.005 
0.00416667 0.00208333 0.005 
0.00416667 0.00229167 0.005 
0.00416667 0.0025 0.005 
0.00416667 0.00270833 0.005 
0.00416667 0.00291667 0.005 
0.00416667 0.003125 0.005 
0.00416667 0.00333333 0.005 
0.00416667 0.00354167 0.005 
0.00416667 0.00375 0.005 
0.00416667 0.00395833 0.005 
0.00416667 0.00416667 0.005 
0.00416667 0.004375 0.005 
0.00416667 0.00458333 0.005 
0.00416667 0.00479167 0.005 
0.004375 -0.00479167 0.005 
0.004375 -0.00458333 0.005 
0.004375 -0.004375 0.005 
0.004375 -0.00416667 0.005 
0.004375 -0.00395833 0.005 
0.004375 -0.00375 0.005 
0.004375 -0.00354167 0.005 
0.004375 -0.00333333 0.005 
0.004375 -0.003125 0.005 
0.004375 -0.00291667 0.005 
0.004375 -0.00270833 0.005 
0.004375 -0.0025 0.005 
0.004375 -0.00229167 0.005 
0.004375 -0.00208333 0.005 
0.004375 -0.001875 0.005 
0.004375 -0.00166667 0.005 
0.004375 -0.00145833 0.005 
0.004375 -0.00125 0.005 
0.004375 -0.00104167 0.005 
0.004375 -0.000833333 0.005 
0.004375 -0.000625 0.005 
0.004375 -0.000416667 0.005 
0.004375 -0.000208333 0.005 
0.004375 -1.26951e-14 0.005 
0.004375 0.000208333 0.005 
0.004375 0.000416667 0.005 
0.004375 0.000625 0.005 
0.004375 0.000833333 0.005 
0.004375 0.00104167 0.005 
0.004375 0.00125 0.005 
0.004375 0.00145833 0.005 
0.004375 0.00166667 0.005 
0.004375 0.001875 0.005 
0.004375 0.00208333 0.005 
0.004375 0.00229167 0.005 
0.004375 0.0025 0.005 
0.004375 0.00270833 0.005 
0.004375 0.00291667 0.005 
0.004375 0.003125 0.005 
0.004375 0.00333333 0.005 
0.004375 0.00354167 0.005 
0.004375 0.00375 0.005 
0.004375 0.00395833 0.005 
0.004375 0.00416667 0.005 
0.004375 0.004375 0.005 
0.004375 0.00458333 0.005 
0.004375 0.00479167 0.005 
0.00458333 -0.00479167 0.005 
0.00458333 -0.00458333 0.005 
0.00458333 -0.004375 0.005 
0.00458333 -0.00416667 0.005 
0.00458333 -0.00395833 0.005 
0.00458333 -0.00375 0.005 
0.00458333 -0.00354167 0.005 
0.00458333 -0.00333333 0.005 
0.00458333 -0.003125 0.005 
0.00458333 -0.00291667 0.005 
0.00458333 -0.00270833 0.005 
0.00458333 -0.0025 0.005 
0.00458333 -0.00229167 0.005 
0.00458333 -0.00208333 0.005 
0.00458333 -0.001875 0.005 
0.00458333 -0.00166667 0.005 
0.00458333 -0.00145833 0.005 
0.00458333 -0.00125 0.005 
0.00458333 -0.00104167 0.005 
0.00458333 -0.000833333 0.005 
0.00458333 -0.000625 0.005 
0.00458333 -0.000416667 0.005 
0.00458333 -0.000208333 0.005 
0.00458333 -1.26947e-14 0.005 
0.00458333 0.000208333 0.005 
0.00458333 0.000416667 0.005 
0.00458333 0.000625 0.005 
0.00458333 0.000833333 0.005 
0.00458333 0.00104167 0.005 
0.00458333 0.00125 0.005 
0.00458333 0.00145833 0.005 
0.00458333 0.00166667 0.005 
0.00458333 0.001875 0.005 
0.00458333 0.00208333 0.005 
0.00458333 0.00229167 0.005 
0.00458333 0.0025 0.005 
0.00458333 0.00270833 0.005 
0.00458333 0.00291667 0.005 
0.00458333 0.003125 0.005 
0.00458333 0.00333333 0.005 
0.00458333 0.00354167 0.005 
0.00458333 0.00375 0.005 
0.00458333 0.00395833 0.005 
0.00458333 0.00416667 0.005 
0.00458333 0.004375 0.005 
0.00458333 0.00458333 0.005 
0.00458333 0.00479167 0.005 
0.00479167 -0.00479167 0.005 
0.00479167 -0.00458333 0.005 
0.00479167 -0.004375 0.005 
0.00479167 -0.00416667 0.005 
0.00479167 -0.00395833 0.005 
0.00479167 -0.00375 0.005 
0.00479167 -0.00354167 0.005 
0.00479167 -0.00333333 0.005 
0.00479167 -0.003125 0.005 
0.00479167 -0.00291667 0.005 
0.00479167 -0.00270833 0.005 
0.00479167 -0.0025 0.005 
0.00479167 -0.00229167 0.005 
0.00479167 -0.00208333 0.005 
0.00479167 -0.001875 0.005 
0.00479167 -0.00166667 0.005 
0.00479167 -0.00145833 0.005 
0.00479167 -0.00125 0.005 
0.00479167 -0.00104167 0.005 
0.00479167 -0.000833333 0.005 
0.00479167 -0.000625 0.005 
0.00479167 -0.000416667 0.005 
0.00479167 -0.000208333 0.005 
0.00479167 -1.26947e-14 0.005 
0.00479167 0.000208333 0.005 
0.00479167 0.000416667 0.005 
0.00479167 0.000625 0.005 
0.00479167 0.000833333 0.005 
0.00479167 0.00104167 0.005 
0.00479167 0.00125 0.005 
0.00479167 0.00145833 0.005 
0.00479167 0.00166667 0.005 
0.00479167 0.001875 0.005 
0.00479167 0.00208333 0.005 
0.00479167 0.00229167 0.005 
0.00479167 0.0025 0.005 
0.00479167 0.00270833 0.005 
0.00479167 0.00291667 0.005 
0.00479167 0.003125 0.005 
0.00479167 0.00333333 0.005 
0.00479167 0.00354167 0.005 
0.00479167 0.00375 0.005 
0.00479167 0.00395833 0.005 
0.00479167 0.00416667 0.005 
0.00479167 0.004375 0.005 
0.00479167 0.00458333 0.005 
0.00479167 0.00479167 0.005 
-0.00479167 -0.005 0.00479167 
-0.00479167 -0.005 0.00458333 
-0.00479167 -0.005 0.004375 
-0.00479167 -0.005 0.00416667 
-0.00479167 -0.005 0.00395833 
-0.00479167 -0.005 0.00375 
-0.00479167 -0.005 0.00354167 
-0.00479167 -0.005 0.00333333 
-0.00479167 -0.005 0.003125 
-0.00479167 -0.005 0.00291667 
-0.00479167 -0.005 0.00270833 
-0.00479167 -0.005 0.0025 
-0.00479167 -0.005 0.00229167 
-0.00479167 -0.005 0.00208333 
-0.00479167 -0.005 0.001875 
-0.00479167 -0.005 0.00166667 
-0.00479167 -0.005 0.00145833 
-0.00479167 -0.005 0.00125 
-0.00479167 -0.005 0.00104167 
-0.00479167 -0.005 0.000833333 
-0.00479167 -0.005 0.000625 
-0.00479167 -0.005 0.000416667 
-0.00479167 -0.005 0.000208333 
-0.00479167 -0.005 -1.21656e-14 
-0.00479167 -0.005 -0.000208333 
-0.00479167 -0.005 -0.000416667 
-0.00479167 -0.005 -0.000625 
-0.00479167 -0.005 -0.000833333 
-0.00479167 -0.005 -0.00104167 
-0.00479167 -0.005 -0.00125 
-0.00479167 -0.005 -0.00145833 
-0.00479167 -0.005 -0.00166667 
-0.00479167 -0.005 -0.001875 
-0.00479167 -0.005 -0.00208333 
-0.00479167 -0.005 -0.00229167 
-0.00479167 -0.005 -0.0025 
-0.00479167 -0.005 -0.00270833 
-0.00479167 -0.005 -0.00291667 
-0.00479167 -0.005 -0.003125 
-0.00479167 -0.005 -0.00333333 
-0.00479167 -0.005 -0.00354167 
-0.00479167 -0.005 -0.00375 
-0.00479167 -0.005 -0.00395833 
-0.00479167 -0.005 -0.00416667 
-0.00479167 -0.005 -0.004375 
-0.00479167 -0.005 -0.00458333 
-0.00479167 -0.005 -0.00479167 
-0.00458333 -0.005 0.00479167 
-0.00458333 -0.005 0.00458333 
-0.00458333 -0.005 0.004375 
-0.00458333 -0.005 0.00416667 
-0.00458333 -0.005 0.00395833 
-0.00458333 -0.005 0.00375 
-0.00458333 -0.005 0.00354167 
-0.00458333 -0.005 0.00333333 
-0.00458333 -0.005 0.003125 
-0.00458333 -0.005 0.00291667 
-0.00458333 -0.005 0.00270833 
-0.00458333 -0.005 0.0025 
-0.00458333 -0.005 0.00229167 
-0.00458333 -0.005 0.00208333 
-0.00458333 -0.005 0.001875 
-0.00458333 -0.005 0.00166667 
-0.00458333 -0.005 0.00145833 
-0.00458333 -0.005 0.00125 
-0.00458333 -0.005 0.00104167 
-0.00458333 -0.005 0.000833333 
-0.00458333 -0.005 0.000625 
-0.00458333 -0.005 0.000416667 
-0.00458333 -0.005 0.000208333 
-0.00458333 -0.005 -1.16365e-14 
-0.00458333 -0.005 -0.000208333 
-0.00458333 -0.005 -0.000416667 
-0.00458333 -0.005 -0.000625 
-0.00458333 -0.005 -0.000833333 
-0.00458333 -0.005 -0.00104167 
-0.00458333 -0.005 -0.00125 
-0.00458333 -0.005 -0.00145833 
-0.00458333 -0.005 -0.00166667 
-0.00458333 -0.005 -0.001875 
-0.00458333 -0.005 -0.00208333 
-0.00458333 -0.005 -0.00229167 
-0.00458333 -0.005 -0.0025 
-0.00458333 -0.005 -0.00270833 
-0.00458333 -0.005 -0.00291667 
-0.00458333 -0.005 -0.003125 
-0.00458333 -0.005 -0.00333333 
-0.00458333 -0.005 -0.00354167 
-0.00458333 -0.005 -0.00375 
-0.00458333 -0.005 -0.00395833 
-0.00458333 -0.005 -0.00416667 
-0.00458333 -0.005 -0.004375 
-0.00458333 -0.005 -0.00458333 
-0.00458333 -0.005 -0.00479167 
-0.004375 -0.005 0.00479167 
-0.004375 -0.005 0.00458333 
-0.004375 -0.005 0.004375 
-0.004375 -0.005 0.00416667 
-0.004375 -0.005 0.00395833 
-0.004375 -0.005 0.00375 
-0.004375 -0.005 0.00354167 
-0.004375 -0.005 0.00333333 
-0.004375 -0.005 0.003125 
-0.004375 -0.005 0.00291667 
-0.004375 -0.005 0.00270833 
-0.004375 -0.005 0.0025 
-0.004375 -0.005 0.00229167 
-0.004375 -0.005 0.00208333 
-0.004375 -0.005 0.001875 
-0.004375 -0.005 0.00166667 
-0.004375 -0.005 0.00145833 
-0.004375 -0.005 0.00125 
-0.004375 -0.005 0.00104167 
-0.004375 -0.005 0.000833333 
-0.004375 -0.005 0.000625 
-0.004375 -0.005 0.000416667 
-0.004375 -0.005 0.000208333 
-0.004375 -0.005 -1.11079e-14 
-0.004375 -0.005 -0.000208333 
-0.004375 -0.005 -0.000416667 
-0.004375 -0.005 -0.000625 
-0.004375 -0.005 -0.000833333 
-0.004375 -0.005 -0.00104167 
-0.004375 -0.005 -0.00125 
-0.004375 -0.005 -0.00145833 
-0.004375 -0.005 -0.00166667 
-0.004375 -0.005 -0.001875 
-0.004375 -0.005 -0.00208333 
-0.004375 -0.005 -0.00229167 
-0.004375 -0.005 -0.0025 
-0.004375 -0.005 -0.00270833 
-0.004375 -0.005 -0.00291667 
-0.004375 -0.005 -0.003125 
-0.004375 -0.005 -0.00333333 
-0.004375 -0.005 -0.00354167 
-0.004375 -0.005 -0.00375 
-0.004375 -0.005 -0.00395833 
-0.004375 -0.005 -0.00416667 
-0.004375 -0.005 -0.004375 
-0.004375 -0.005 -0.00458333 
-0.004375 -0.005 -0.00479167 
-0.00416667 -0.005 0.00479167 
-0.00416667 -0.005 0.00458333 
-0.00416667 -0.005 0.004375 
-0.00416667 -0.005 0.00416667 
-0.00416667 -0.005 0.00395833 
-0.00416667 -0.005 0.00375 
-0.00416667 -0.005 0.00354167 
-0.00416667 -0.005 0.00333333 
-0.00416667 -0.005 0.003125 
-0.00416667 -0.005 0.00291667 
-0.00416667 -0.005 0.00270833 
-0.00416667 -0.005 0.0025 
-0.00416667 -0.005 0.00229167 
-0.00416667 -0.005 0.00208333 
-0.00416667 -0.005 0.001875 
-0.00416667 -0.005 0.00166667 
-0.00416667 -0.005 0.00145833 
-0.00416667 -0.005 0.00125 
-0.00416667 -0.005 0.00104167 
-0.00416667 -0.005 0.000833333 
-0.00416667 -0.005 0.000625 
-0.00416667 -0.005 0.000416667 
-0.00416667 -0.005 0.000208333 
-0.00416667 -0.005 -1.05788e-14 
-0.00416667 -0.005 -0.000208333 
-0.00416667 -0.005 -0.000416667 
-0.00416667 -0.005 -0.000625 
-0.00416667 -0.005 -0.000833333 
-0.00416667 -0.005 -0.00104167 
-0.00416667 -0.005 -0.00125 
-0.00416667 -0.005 -0.00145833 
-0.00416667 -0.005 -0.00166667 
-0.00416667 -0.005 -0.001875 
-0.00416667 -0.005 -0.00208333 
-0.00416667 -0.005 -0.00229167 
-0.00416667 -0.005 -0.0025 
-0.00416667 -0.005 -0.00270833 
-0.00416667 -0.005 -0.00291667 
-0.00416667 -0.005 -0.003125 
-0.00416667 -0.005 -0.00333333 
-0.00416667 -0.005 -0.00354167 
-0.00416667 -0.005 -0.00375 
-0.00416667 -0.005 -0.00395833 
-0.00416667 -0.005 -0.00416667 
-0.00416667 -0.005 -0.004375 
-0.00416667 -0.005 -0.00458333 
-0.00416667 -0.005 -0.00479167 
-0.00395833 -0.005 0.00479167 
-0.00395833 -0.005 0.00458333 
-0.00395833 -0.005 0.004375 
-0.00395833 -0.005 0.00416667 
-0.00395833 -0.005 0.00395833 
-0.00395833 -0.005 0.00375 
-0.00395833 -0.005 0.00354167 
-0.00395833 -0.005 0.00333333 
-0.00395833 -0.005 0.003125 
-0.00395833 -0.005 0.00291667 
-0.00395833 -0.005 0.00270833 
-0.00395833 -0.005 0.0025 
-0.00395833 -0.005 0.00229167 
-0.00395833 -0.005 0.00208333 
-0.00395833 -0.005 0.001875 
-0.00395833 -0.005 0.00166667 
-0.00395833 -0.005 0.00145833 
-0.00395833 -0.005 0.00125 
-0.00395833 -0.005 0.00104167 
-0.00395833 -0.005 0.000833333 
-0.00395833 -0.005 0.000625 
-0.00395833 -0.005 0.000416667 
-0.00395833 -0.005 0.000208333 
-0.00395833 -0.005 -1.00501e-14 
-0.00395833 -0.005 -0.000208333 
-0.00395833 -0.005 -0.000416667 
-0.00395833 -0.005 -0.000625 
-0.00395833 -0.005 -0.000833333 
-0.00395833 -0.005 -0.00104167 
-0.00395833 -0.005 -0.00125 
-0.00395833 -0.005 -0.00145833 
-0.00395833 -0.005 -0.00166667 
-0.00395833 -0.005 -0.001875 
-0.00395833 -0.005 -0.00208333 
-0.00395833 -0.005 -0.00229167 
-0.00395833 -0.005 -0.0025 
-0.00395833 -0.005 -0.00270833 
-0.00395833 -0.005 -0.00291667 
-0.00395833 -0.005 -0.003125 
-0.00395833 -0.005 -0.00333333 
-0.00395833 -0.005 -0.00354167 
-0.00395833 -0.005 -0.00375 
-0.00395833 -0.005 -0.00395833 
-0.00395833 -0.005 -0.00416667 
-0.00395833 -0.005 -0.004375 
-0.00395833 -0.005 -0.00458333 
-0.00395833 -0.005 -0.00479167 
-0.00375 -0.005 0.00479167 
-0.00375 -0.005 0.00458333 
-0.00375 -0.005 0.004375 
-0.00375 -0.005 0.00416667 
-0.00375 -0.005 0.00395833 
-0.00375 -0.005 0.00375 
-0.00375 -0.005 0.00354167 
-0.00375 -0.005 0.00333333 
-0.00375 -0.005 0.003125 
-0.00375 -0.005 0.00291667 
-0.00375 -0.005 0.00270833 
-0.00375 -0.005 0.0025 
-0.00375 -0.005 0.00229167 
-0.00375 -0.005 0.00208333 
-0.00375 -0.005 0.001875 
-0.00375 -0.005 0.00166667 
-0.00375 -0.005 0.00145833 
-0.00375 -0.005 0.00125 
-0.00375 -0.005 0.00104167 
-0.00375 -0.005 0.000833333 
-0.00375 -0.005 0.000625 
-0.00375 -0.005 0.000416667 
-0.00375 -0.005 0.000208333 
-0.00375 -0.005 -9.52103e-15 
-0.00375 -0.005 -0.000208333 
-0.00375 -0.005 -0.000416667 
-0.00375 -0.005 -0.000625 
-0.00375 -0.005 -0.000833333 
-0.00375 -0.005 -0.00104167 
-0.00375 -0.005 -0.00125 
-0.00375 -0.005 -0.00145833 
-0.00375 -0.005 -0.00166667 
-0.00375 -0.005 -0.001875 
-0.00375 -0.005 -0.00208333 
-0.00375 -0.005 -0.00229167 
-0.00375 -0.005 -0.0025 
-0.00375 -0.005 -0.00270833 
-0.00375 -0.005 -0.00291667 
-0.00375 -0.005 -0.003125 
-0.00375 -0.005 -0.00333333 
-0.00375 -0.005 -0.00354167 
-0.00375 -0.005 -0.00375 
-0.00375 -0.005 -0.00395833 
-0.00375 -0.005 -0.00416667 
-0.00375 -0.005 -0.004375 
-0.00375 -0.005 -0.00458333 
-0.00375 -0.005 -0.00479167 
-0.00354167 -0.005 0.00479167 
-0.00354167 -0.005 0.00458333 
-0.00354167 -0.005 0.004375 
-0.00354167 -0.005 0.00416667 
-0.00354167 -0.005 0.00395833 
-0.00354167 -0.005 0.00375 
-0.00354167 -0.005 0.00354167 
-0.00354167 -0.005 0.00333333 
-0.00354167 -0.005 0.003125 
-0.00354167 -0.005 0.00291667 
-0.00354167 -0.005 0.00270833 
-0.00354167 -0.005 0.0025 
-0.00354167 -0.005 0.00229167 
-0.00354167 -0.005 0.00208333 
-0.00354167 -0.005 0.001875 
-0.00354167 -0.005 0.00166667 
-0.00354167 -0.005 0.00145833 
-0.00354167 -0.005 0.00125 
-0.00354167 -0.005 0.00104167 
-0.00354167 -0.005 0.000833333 
-0.00354167 -0.005 0.000625 
-0.00354167 -0.005 0.000416667 
-0.00354167 -0.005 0.000208333 
-0.00354167 -0.005 -8.99151e-15 
-0.00354167 -0.005 -0.000208333 
-0.00354167 -0.005 -0.000416667 
-0.00354167 -0.005 -0.000625 
-0.00354167 -0.005 -0.000833333 
-0.00354167 -0.005 -0.00104167 
-0.00354167 -0.005 -0.00125 
-0.00354167 -0.005 -0.00145833 
-0.00354167 -0.005 -0.00166667 
-0.00354167 -0.005 -0.001875 
-0.00354167 -0.005 -0.00208333 
-0.00354167 -0.005 -0.00229167 
-0.00354167 -0.005 -0.0025 
-0.00354167 -0.005 -0.00270833 
-0.00354167 -0.005 -0.00291667 
-0.00354167 -0.005 -0.003125 
-0.00354167 -0.005 -0.00333333 
-0.00354167 -0.005 -0.00354167 
-0.00354167 -0.005 -0.00375 
-0.00354167 -0.005 -0.00395833 
-0.00354167 -0.005 -0.00416667 
-0.00354167 -0.005 -0.004375 
-0.00354167 -0.005 -0.00458333 
-0.00354167 -0.005 -0.00479167 
-0.00333333 -0.005 0.00479167 
-0.00333333 -0.005 0.00458333 
-0.00333333 -0.005 0.004375 
-0.00333333 -0.005 0.00416667 
-0.00333333 -0.005 0.00395833 
-0.00333333 -0.005 0.00375 
-0.00333333 -0.005 0.00354167 
-0.00333333 -0.005 0.00333333 
-0.00333333 -0.005 0.003125 
-0.00333333 -0.005 0.00291667 
-0.00333333 -0.005 0.00270833 
-0.00333333 -0.005 0.0025 
-0.00333333 -0.005 0.00229167 
-0.00333333 -0.005 0.00208333 
-0.00333333 -0.005 0.001875 
-0.00333333 -0.005 0.00166667 
-0.00333333 -0.005 0.00145833 
-0.00333333 -0.005 0.00125 
-0.00333333 -0.005 0.00104167 
-0.00333333 -0.005 0.000833333 
-0.00333333 -0.005 0.000625 
-0.00333333 -0.005 0.000416667 
-0.00333333 -0.005 0.000208333 
-0.00333333 -0.005 -8.46328e-15 
-0.00333333 -0.005 -0.000208333 
-0.00333333 -0.005 -0.000416667 
-0.00333333 -0.005 -0.000625 
-0.00333333 -0.005 -0.000833333 
-0.00333333 -0.005 -0.00104167 
-0.00333333 -0.005 -0.00125 
-0.00333333 -0.005 -0.00145833 
-0.00333333 -0.005 -0.00166667 
-0.00333333 -0.005 -0.001875 
-0.00333333 -0.005 -0.00208333 
-0.00333333 -0.005 -0.00229167 
-0.00333333 -0.005 -0.0025 
-0.00333333 -0.005 -0.00270833 
-0.00333333 -0.005 -0.00291667 
-0.00333333 -0.005 -0.003125 
-0.00333333 -0.005 -0.00333333 
-0.00333333 -0.005 -0.00354167 
-0.00333333 -0.005 -0.00375 
-0.00333333 -0.005 -0.00395833 
-0.00333333 -0.005 -0.00416667 
-0.00333333 -0.005 -0.004375 
-0.00333333 -0.005 -0.00458333 
-0.00333333 -0.005 -0.00479167 
-0.003125 -0.005 0.00479167 
-0.003125 -0.005 0.00458333 
-0.003125 -0.005 0.004375 
-0.003125 -0.005 0.00416667 
-0.003125 -0.005 0.00395833 
-0.003125 -0.005 0.00375 
-0.003125 -0.005 0.00354167 
-0.003125 -0.005 0.00333333 
-0.003125 -0.005 0.003125 
-0.003125 -0.005 0.00291667 
-0.003125 -0.005 0.00270833 
-0.003125 -0.005 0.0025 
-0.003125 -0.005 0.00229167 
-0.003125 -0.005 0.00208333 
-0.003125 -0.005 0.001875 
-0.003125 -0.005 0.00166667 
-0.003125 -0.005 0.00145833 
-0.003125 -0.005 0.00125 
-0.003125 -0.005 0.00104167 
-0.003125 -0.005 0.000833333 
-0.003125 -0.005 0.000625 
-0.003125 -0.005 0.000416667 
-0.003125 -0.005 0.000208333 
-0.003125 -0.005 -7.93376e-15 
-0.003125 -0.005 -0.000208333 
-0.003125 -0.005 -0.000416667 
-0.003125 -0.005 -0.000625 
-0.003125 -0.005 -0.000833333 
-0.003125 -0.005 -0.00104167 
-0.003125 -0.005 -0.00125 
-0.003125 -0.005 -0.00145833 
-0.003125 -0.005 -0.00166667 
-0.003125 -0.005 -0.001875 
-0.003125 -0.005 -0.00208333 
-0.003125 -0.005 -0.00229167 
-0.003125 -0.005 -0.0025 
-0.003125 -0.005 -0.00270833 
-0.003125 -0.005 -0.00291667 
-0.003125 -0.005 -0.003125 
-0.003125 -0.005 -0.00333333 
-0.003125 -0.005 -0.00354167 
-0.003125 -0.005 -0.00375 
-0.003125 -0.005 -0.00395833 
-0.003125 -0.005 -0.00416667 
-0.003125 -0.005 -0.004375 
-0.003125 -0.005 -0.00458333 
-0.003125 -0.005 -0.00479167 
-0.00291667 -0.005 0.00479167 
-0.00291667 -0.005 0.00458333 
-0.00291667 -0.005 0.004375 
-0.00291667 -0.005 0.00416667 
-0.00291667 -0.005 0.00395833 
-0.00291667 -0.005 0.00375 
-0.00291667 -0.005 0.00354167 
-0.00291667 -0.005 0.00333333 
-0.00291667 -0.005 0.003125 
-0.00291667 -0.005 0.00291667 
-0.00291667 -0.005 0.00270833 
-0.00291667 -0.005 0.0025 
-0.00291667 -0.005 0.00229167 
-0.00291667 -0.005 0.00208333 
-0.00291667 -0.005 0.001875 
-0.00291667 -0.005 0.00166667 
-0.00291667 -0.005 0.00145833 
-0.00291667 -0.005 0.00125 
-0.00291667 -0.005 0.00104167 
-0.00291667 -0.005 0.000833333 
-0.00291667 -0.005 0.000625 
-0.00291667 -0.005 0.000416667 
-0.00291667 -0.005 0.000208333 
-0.00291667 -0.005 -7.40467e-15 
-0.00291667 -0.005 -0.000208333 
-0.00291667 -0.005 -0.000416667 
-0.00291667 -0.005 -0.000625 
-0.00291667 -0.005 -0.000833333 
-0.00291667 -0.005 -0.00104167 
-0.00291667 -0.005 -0.00125 
-0.00291667 -0.005 -0.00145833 
-0.00291667 -0.005 -0.00166667 
-0.00291667 -0.005 -0.001875 
-0.00291667 -0.005 -0.00208333 
-0.00291667 -0.005 -0.00229167 
-0.00291667 -0.005 -0.0025 
-0.00291667 -0.005 -0.00270833 
-0.00291667 -0.005 -0.00291667 
-0.00291667 -0.005 -0.003125 
-0.00291667 -0.005 -0.00333333 
-0.00291667 -0.005 -0.00354167 
-0.00291667 -0.005 -0.00375 
-0.00291667 -0.005 -0.00395833 
-0.00291667 -0.005 -0.00416667 
-0.00291667 -0.005 -0.004375 
-0.00291667 -0.005 -0.00458333 
-0.00291667 -0.005 -0.00479167 
-0.00270833 -0.005 0.00479167 
-0.00270833 -0.005 0.00458333 
-0.00270833 -0.005 0.004375 
-0.00270833 -0.005 0.00416667 
-0.00270833 -0.005 0.00395833 
-0.00270833 -0.005 0.00375 
-0.00270833 -0.005 0.00354167 
-0.00270833 -0.005 0.00333333 
-0.00270833 -0.005 0.003125 
-0.00270833 -0.005 0.00291667 
-0.00270833 -0.005 0.00270833 
-0.00270833 -0.005 0.0025 
-0.00270833 -0.005 0.00229167 
-0.00270833 -0.005 0.00208333 
-0.00270833 -0.005 0.001875 
-0.00270833 -0.005 0.00166667 
-0.00270833 -0.005 0.00145833 
-0.00270833 -0.005 0.00125 
-0.00270833 -0.005 0.00104167 
-0.00270833 -0.005 0.000833333 
-0.00270833 -0.005 0.000625 
-0.00270833 -0.005 0.000416667 
-0.00270833 -0.005 0.000208333 
-0.00270833 -0.005 -6.87601e-15 
-0.00270833 -0.005 -0.000208333 
-0.00270833 -0.005 -0.000416667 
-0.00270833 -0.005 -0.000625 
-0.00270833 -0.005 -0.000833333 
-0.00270833 -0.005 -0.00104167 
-0.00270833 -0.005 -0.00125 
-0.00270833 -0.005 -0.00145833 
-0.00270833 -0.005 -0.00166667 
-0.00270833 -0.005 -0.001875 
-0.00270833 -0.005 -0.00208333 
-0.00270833 -0.005 -0.00229167 
-0.00270833 -0.005 -0.0025 
-0.00270833 -0.005 -0.00270833 
-0.00270833 -0.005 -0.00291667 
-0.00270833 -0.005 -0.003125 
-0.00270833 -0.005 -0.00333333 
-0.00270833 -0.005 -0.00354167 
-0.00270833 -0.005 -0.00375 
-0.00270833 -0.005 -0.00395833 
-0.00270833 -0.005 -0.00416667 
-0.00270833 -0.005 -0.004375 
-0.00270833 -0.005 -0.00458333 
-0.00270833 -0.005 -0.00479167 
-0.0025 -0.005 0.00479167 
-0.0025 -0.005 0.00458333 
-0.0025 -0.005 0.004375 
-0.0025 -0.005 0.00416667 
-0.0025 -0.005 0.00395833 
-0.0025 -0.005 0.00375 
-0.0025 -0.005 0.00354167 
-0.0025 -0.005 0.00333333 
-0.0025 -0.005 0.003125 
-0.0025 -0.005 0.00291667 
-0.0025 -0.005 0.00270833 
-0.0025 -0.005 0.0025 
-0.0025 -0.005 0.00229167 
-0.0025 -0.005 0.00208333 
-0.0025 -0.005 0.001875 
-0.0025 -0.005 0.00166667 
-0.0025 -0.005 0.00145833 
-0.0025 -0.005 0.00125 
-0.0025 -0.005 0.00104167 
-0.0025 -0.005 0.000833333 
-0.0025 -0.005 0.000625 
-0.0025 -0.005 0.000416667 
-0.0025 -0.005 0.000208333 
-0.0025 -0.005 -6.34714e-15 
-0.0025 -0.005 -0.000208333 
-0.0025 -0.005 -0.000416667 
-0.0025 -0.005 -0.000625 
-0.0025 -0.005 -0.000833333 
-0.0025 -0.005 -0.00104167 
-0.0025 -0.005 -0.00125 
-0.0025 -0.005 -0.00145833 
-0.0025 -0.005 -0.00166667 
-0.0025 -0.005 -0.001875 
-0.0025 -0.005 -0.00208333 
-0.0025 -0.005 -0.00229167 
-0.0025 -0.005 -0.0025 
-0.0025 -0.005 -0.00270833 
-0.0025 -0.005 -0.00291667 
-0.0025 -0.005 -0.003125 
-0.0025 -0.005 -0.00333333 
-0.0025 -0.005 -0.00354167 
-0.0025 -0.005 -0.00375 
-0.0025 -0.005 -0.00395833 
-0.0025 -0.005 -0.00416667 
-0.0025 -0.005 -0.004375 
-0.0025 -0.005 -0.00458333 
-0.0025 -0.005 -0.00479167 
-0.00229167 -0.005 0.00479167 
-0.00229167 -0.005 0.00458333 
-0.00229167 -0.005 0.004375 
-0.00229167 -0.005 0.00416667 
-0.00229167 -0.005 0.00395833 
-0.00229167 -0.005 0.00375 
-0.00229167 -0.005 0.00354167 
-0.00229167 -0.005 0.00333333 
-0.00229167 -0.005 0.003125 
-0.00229167 -0.005 0.00291667 
-0.00229167 -0.005 0.00270833 
-0.00229167 -0.005 0.0025 
-0.00229167 -0.005 0.00229167 
-0.00229167 -0.005 0.00208333 
-0.00229167 -0.005 0.001875 
-0.00229167 -0.005 0.00166667 
-0.00229167 -0.005 0.00145833 
-0.00229167 -0.005 0.00125 
-0.00229167 -0.005 0.00104167 
-0.00229167 -0.005 0.000833333 
-0.00229167 -0.005 0.000625 
-0.00229167 -0.005 0.000416667 
-0.00229167 -0.005 0.000208333 
-0.00229167 -0.005 -5.81805e-15 
-0.00229167 -0.005 -0.000208333 
-0.00229167 -0.005 -0.000416667 
-0.00229167 -0.005 -0.000625 
-0.00229167 -0.005 -0.000833333 
-0.00229167 -0.005 -0.00104167 
-0.00229167 -0.005 -0.00125 
-0.00229167 -0.005 -0.00145833 
-0.00229167 -0.005 -0.00166667 
-0.00229167 -0.005 -0.001875 
-0.00229167 -0.005 -0.00208333 
-0.00229167 -0.005 -0.00229167 
-0.00229167 -0.005 -0.0025 
-0.00229167 -0.005 -0.00270833 
-0.00229167 -0.005 -0.00291667 
-0.00229167 -0.005 -0.003125 
-0.00229167 -0.005 -0.00333333 
-0.00229167 -0.005 -0.00354167 
-0.00229167 -0.005 -0.00375 
-0.00229167 -0.005 -0.00395833 
-0.00229167 -0.005 -0.00416667 
-0.00229167 -0.005 -0.004375 
-0.00229167 -0.005 -0.00458333 
-0.00229167 -0.005 -0.00479167 
-0.00208333 -0.005 0.00479167 
-0.00208333 -0.005 0.00458333 
-0.00208333 -0.005 0.004375 
-0.00208333 -0.005 0.00416667 
-0.00208333 -0.005 0.00395833 
-0.00208333 -0.005 0.00375 
-0.00208333 -0.005 0.00354167 
-0.00208333 -0.005 0.00333333 
-0.00208333 -0.005 0.003125 
-0.00208333 -0.005 0.00291667 
-0.00208333 -0.005 0.00270833 
-0.00208333 -0.005 0.0025 
-0.00208333 -0.005 0.00229167 
-0.00208333 -0.005 0.00208333 
-0.00208333 -0.005 0.001875 
-0.00208333 -0.005 0.00166667 
-0.00208333 -0.005 0.00145833 
-0.00208333 -0.005 0.00125 
-0.00208333 -0.005 0.00104167 
-0.00208333 -0.005 0.000833333 
-0.00208333 -0.005 0.000625 
-0.00208333 -0.005 0.000416667 
-0.00208333 -0.005 0.000208333 
-0.00208333 -0.005 -5.28961e-15 
-0.00208333 -0.005 -0.000208333 
-0.00208333 -0.005 -0.000416667 
-0.00208333 -0.005 -0.000625 
-0.00208333 -0.005 -0.000833333 
-0.00208333 -0.005 -0.00104167 
-0.00208333 -0.005 -0.00125 
-0.00208333 -0.005 -0.00145833 
-0.00208333 -0.005 -0.00166667 
-0.00208333 -0.005 -0.001875 
-0.00208333 -0.005 -0.00208333 
-0.00208333 -0.005 -0.00229167 
-0.00208333 -0.005 -0.0025 
-0.00208333 -0.005 -0.00270833 
-0.00208333 -0.005 -0.00291667 
-0.00208333 -0.005 -0.003125 
-0.00208333 -0.005 -0.00333333 
-0.00208333 -0.005 -0.00354167 
-0.00208333 -0.005 -0.00375 
-0.00208333 -0.005 -0.00395833 
-0.00208333 -0.005 -0.00416667 
-0.00208333 -0.005 -0.004375 
-0.00208333 -0.005 -0.00458333 
-0.00208333 -0.005 -0.00479167 
-0.001875 -0.005 0.00479167 
-0.001875 -0.005 0.00458333 
-0.001875 -0.005 0.004375 
-0.001875 -0.005 0.00416667 
-0.001875 -0.005 0.00395833 
-0.001875 -0.005 0.00375 
-0.001875 -0.005 0.00354167 
-0.001875 -0.005 0.00333333 
-0.001875 -0.005 0.003125 
-0.001875 -0.005 0.00291667 
-0.001875 -0.005 0.00270833 
-0.001875 -0.005 0.0025 
-0.001875 -0.005 0.00229167 
-0.001875 -0.005 0.00208333 
-0.001875 -0.005 0.001875 
-0.001875 -0.005 0.00166667 
-0.001875 -0.005 0.00145833 
-0.001875 -0.005 0.00125 
-0.001875 -0.005 0.00104167 
-0.001875 -0.005 0.000833333 
-0.001875 -0.005 0.000625 
-0.001875 -0.005 0.000416667 
-0.001875 -0.005 0.000208333 
-0.001875 -0.005 -4.76051e-15 
-0.001875 -0.005 -0.000208333 
-0.001875 -0.005 -0.000416667 
-0.001875 -0.005 -0.000625 
-0.001875 -0.005 -0.000833333 
-0.001875 -0.005 -0.00104167 
-0.001875 -0.005 -0.00125 
-0.001875 -0.005 -0.00145833 
-0.001875 -0.005 -0.00166667 
-0.001875 -0.005 -0.001875 
-0.001875 -0.005 -0.00208333 
-0.001875 -0.005 -0.00229167 
-0.001875 -0.005 -0.0025 
-0.001875 -0.005 -0.00270833 
-0.001875 -0.005 -0.00291667 
-0.001875 -0.005 -0.003125 
-0.001875 -0.005 -0.00333333 
-0.001875 -0.005 -0.00354167 
-0.001875 -0.005 -0.00375 
-0.001875 -0.005 -0.00395833 
-0.001875 -0.005 -0.00416667 
-0.001875 -0.005 -0.004375 
-0.001875 -0.005 -0.00458333 
-0.001875 -0.005 -0.00479167 
-0.00166667 -0.005 0.00479167 
-0.00166667 -0.005 0.00458333 
-0.00166667 -0.005 0.004375 
-0.00166667 -0.005 0.00416667 
-0.00166667 -0.005 0.00395833 
-0.00166667 -0.005 0.00375 
-0.00166667 -0.005 0.00354167 
-0.00166667 -0.005 0.00333333 
-0.00166667 -0.005 0.003125 
-0.00166667 -0.005 0.00291667 
-0.00166667 -0.005 0.00270833 
-0.00166667 -0.005 0.0025 
-0.00166667 -0.005 0.00229167 
-0.00166667 -0.005 0.00208333 
-0.00166667 -0.005 0.001875 
-0.00166667 -0.005 0.00166667 
-0.00166667 -0.005 0.00145833 
-0.00166667 -0.005 0.00125 
-0.00166667 -0.005 0.00104167 
-0.00166667 -0.005 0.000833333 
-0.00166667 -0.005 0.000625 
-0.00166667 -0.005 0.000416667 
-0.00166667 -0.005 0.000208333 
-0.00166667 -0.005 -4.23121e-15 
-0.00166667 -0.005 -0.000208333 
-0.00166667 -0.005 -0.000416667 
-0.00166667 -0.005 -0.000625 
-0.00166667 -0.005 -0.000833333 
-0.00166667 -0.005 -0.00104167 
-0.00166667 -0.005 -0.00125 
-0.00166667 -0.005 -0.00145833 
-0.00166667 -0.005 -0.00166667 
-0.00166667 -0.005 -0.001875 
-0.00166667 -0.005 -0.00208333 
-0.00166667 -0.005 -0.00229167 
-0.00166667 -0.005 -0.0025 
-0.00166667 -0.005 -0.00270833 
-0.00166667 -0.005 -0.00291667 
-0.00166667 -0.005 -0.003125 
-0.00166667 -0.005 -0.00333333 
-0.00166667 -0.005 -0.00354167 
-0.00166667 -0.005 -0.00375 
-0.00166667 -0.005 -0.00395833 
-0.00166667 -0.005 -0.00416667 
-0.00166667 -0.005 -0.004375 
-0.00166667 -0.005 -0.00458333 
-0.00166667 -0.005 -0.00479167 
-0.00145833 -0.005 0.00479167 
-0.00145833 -0.005 0.00458333 
-0.00145833 -0.005 0.004375 
-0.00145833 -0.005 0.00416667 
-0.00145833 -0.005 0.00395833 
-0.00145833 -0.005 0.00375 
-0.00145833 -0.005 0.00354167 
-0.00145833 -0.005 0.00333333 
-0.00145833 -0.005 0.003125 
-0.00145833 -0.005 0.00291667 
-0.00145833 -0.005 0.00270833 
-0.00145833 -0.005 0.0025 
-0.00145833 -0.005 0.00229167 
-0.00145833 -0.005 0.00208333 
-0.00145833 -0.005 0.001875 
-0.00145833 -0.005 0.00166667 
-0.00145833 -0.005 0.00145833 
-0.00145833 -0.005 0.00125 
-0.00145833 -0.005 0.00104167 
-0.00145833 -0.005 0.000833333 
-0.00145833 -0.005 0.000625 
-0.00145833 -0.005 0.000416667 
-0.00145833 -0.005 0.000208333 
-0.00145833 -0.005 -3.70298e-15 
-0.00145833 -0.005 -0.000208333 
-0.00145833 -0.005 -0.000416667 
-0.00145833 -0.005 -0.000625 
-0.00145833 -0.005 -0.000833333 
-0.00145833 -0.005 -0.00104167 
-0.00145833 -0.005 -0.00125 
-0.00145833 -0.005 -0.00145833 
-0.00145833 -0.005 -0.00166667 
-0.00145833 -0.005 -0.001875 
-0.00145833 -0.005 -0.00208333 
-0.00145833 -0.005 -0.00229167 
-0.00145833 -0.005 -0.0025 
-0.00145833 -0.005 -0.00270833 
-0.00145833 -0.005 -0.00291667 
-0.00145833 -0.005 -0.003125 
-0.00145833 -0.005 -0.00333333 
-0.00145833 -0.005 -0.00354167 
-0.00145833 -0.005 -0.00375 
-0.00145833 -0.005 -0.00395833 
-0.00145833 -0.005 -0.00416667 
-0.00145833 -0.005 -0.004375 
-0.00145833 -0.005 -0.00458333 
-0.00145833 -0.005 -0.00479167 
-0.00125 -0.005 0.00479167 
-0.00125 -0.005 0.00458333 
-0.00125 -0.005 0.004375 
-0.00125 -0.005 0.00416667 
-0.00125 -0.005 0.00395833 
-0.00125 -0.005 0.00375 
-0.00125 -0.005 0.00354167 
-0.00125 -0.005 0.00333333 
-0.00125 -0.005 0.003125 
-0.00125 -0.005 0.00291667 
-0.00125 -0.005 0.00270833 
-0.00125 -0.005 0.0025 
-0.00125 -0.005 0.00229167 
-0.00125 -0.005 0.00208333 
-0.00125 -0.005 0.001875 
-0.00125 -0.005 0.00166667 
-0.00125 -0.005 0.00145833 
-0.00125 -0.005 0.00125 
-0.00125 -0.005 0.00104167 
-0.00125 -0.005 0.000833333 
-0.00125 -0.005 0.000625 
-0.00125 -0.005 0.000416667 
-0.00125 -0.005 0.000208333 
-0.00125 -0.005 -3.17368e-15 
-0.00125 -0.005 -0.000208333 
-0.00125 -0.005 -0.000416667 
-0.00125 -0.005 -0.000625 
-0.00125 -0.005 -0.000833333 
-0.00125 -0.005 -0.00104167 
-0.00125 -0.005 -0.00125 
-0.00125 -0.005 -0.00145833 
-0.00125 -0.005 -0.00166667 
-0.00125 -0.005 -0.001875 
-0.00125 -0.005 -0.00208333 
-0.00125 -0.005 -0.00229167 
-0.00125 -0.005 -0.0025 
-0.00125 -0.005 -0.00270833 
-0.00125 -0.005 -0.00291667 
-0.00125 -0.005 -0.003125 
-0.00125 -0.005 -0.00333333 
-0.00125 -0.005 -0.00354167 
-0.00125 -0.005 -0.00375 
-0.00125 -0.005 -0.00395833 
-0.00125 -0.005 -0.00416667 
-0.00125 -0.005 -0.004375 
-0.00125 -0.005 -0.00458333 
-0.00125 -0.005 -0.00479167 
-0.00104167 -0.005 0.00479167 
-0.00104167 -0.005 0.00458333 
-0.00104167 -0.005 0.004375 
-0.00104167 -0.005 0.00416667 
-0.00104167 -0.005 0.00395833 
-0.00104167 -0.005 0.00375 
-0.00104167 -0.005 0.00354167 
-0.00104167 -0.005 0.00333333 
-0.00104167 -0.005 0.003125 
-0.00104167 -0.005 0.00291667 
-0.00104167 -0.005 0.00270833 
-0.00104167 -0.005 0.0025 
-0.00104167 -0.005 0.00229167 
-0.00104167 -0.005 0.00208333 
-0.00104167 -0.005 0.001875 
-0.00104167 -0.005 0.00166667 
-0.00104167 -0.005 0.00145833 
-0.00104167 -0.005 0.00125 
-0.00104167 -0.005 0.00104167 
-0.00104167 -0.005 0.000833333 
-0.00104167 -0.005 0.000625 
-0.00104167 -0.005 0.000416667 
-0.00104167 -0.005 0.000208333 
-0.00104167 -0.005 -2.64437e-15 
-0.00104167 -0.005 -0.000208333 
-0.00104167 -0.005 -0.000416667 
-0.00104167 -0.005 -0.000625 
-0.00104167 -0.005 -0.000833333 
-0.00104167 -0.005 -0.00104167 
-0.00104167 -0.005 -0.00125 
-0.00104167 -0.005 -0.00145833 
-0.00104167 -0.005 -0.00166667 
-0.00104167 -0.005 -0.001875 
-0.00104167 -0.005 -0.00208333 
-0.00104167 -0.005 -0.00229167 
-0.00104167 -0.005 -0.0025 
-0.00104167 -0.005 -0.00270833 
-0.00104167 -0.005 -0.00291667 
-0.00104167 -0.005 -0.003125 
-0.00104167 -0.005 -0.00333333 
-0.00104167 -0.005 -0.00354167 
-0.00104167 -0.005 -0.00375 
-0.00104167 -0.005 -0.00395833 
-0.00104167 -0.005 -0.00416667 
-0.00104167 -0.005 -0.004375 
-0.00104167 -0.005 -0.00458333 
-0.00104167 -0.005 -0.00479167 
-0.000833333 -0.005 0.00479167 
-0.000833333 -0.005 0.00458333 
-0.000833333 -0.005 0.004375 
-0.000833333 -0.005 0.00416667 
-0.000833333 -0.005 0.00395833 
-0.000833333 -0.005 0.00375 
-0.000833333 -0.005 0.00354167 
-0.000833333 -0.005 0.00333333 
-0.000833333 -0.005 0.003125 
-0.000833333 -0.005 0.00291667 
-0.000833333 -0.005 0.00270833 
-0.000833333 -0.005 0.0025 
-0.000833333 -0.005 0.00229167 
-0.000833333 -0.005 0.00208333 
-0.000833333 -0.005 0.001875 
-0.000833333 -0.005 0.00166667 
-0.000833333 -0.005 0.00145833 
-0.000833333 -0.005 0.00125 
-0.000833333 -0.005 0.00104167 
-0.000833333 -0.005 0.000833333 
-0.000833333 -0.005 0.000625 
-0.000833333 -0.005 0.000416667 
-0.000833333 -0.005 0.000208333 
-0.000833333 -0.005 -2.11571e-15 
-0.000833333 -0.005 -0.000208333 
-0.000833333 -0.005 -0.000416667 
-0.000833333 -0.005 -0.000625 
-0.000833333 -0.005 -0.000833333 
-0.000833333 -0.005 -0.00104167 
-0.000833333 -0.005 -0.00125 
-0.000833333 -0.005 -0.00145833 
-0.000833333 -0.005 -0.00166667 
-0.000833333 -0.005 -0.001875 
-0.000833333 -0.005 -0.00208333 
-0.000833333 -0.005 -0.00229167 
-0.000833333 -0.005 -0.0025 
-0.000833333 -0.005 -0.00270833 
-0.000833333 -0.005 -0.00291667 
-0.000833333 -0.005 -0.003125 
-0.000833333 -0.005 -0.00333333 
-0.000833333 -0.005 -0.00354167 
-0.000833333 -0.005 -0.00375 
-0.000833333 -0.005 -0.00395833 
-0.000833333 -0.005 -0.00416667 
-0.000833333 -0.005 -0.004375 
-0.000833333 -0.005 -0.00458333 
-0.000833333 -0.005 -0.00479167 
-0.000625 -0.005 0.00479167 
-0.000625 -0.005 0.00458333 
-0.000625 -0.005 0.004375 
-0.000625 -0.005 0.00416667 
-0.000625 -0.005 0.00395833 
-0.000625 -0.005 0.00375 
-0.000625 -0.005 0.00354167 
-0.000625 -0.005 0.00333333 
-0.000625 -0.005 0.003125 
-0.000625 -0.005 0.00291667 
-0.000625 -0.005 0.00270833 
-0.000625 -0.005 0.0025 
-0.000625 -0.005 0.00229167 
-0.000625 -0.005 0.00208333 
-0.000625 -0.005 0.001875 
-0.000625 -0.005 0.00166667 
-0.000625 -0.005 0.00145833 
-0.000625 -0.005 0.00125 
-0.000625 -0.005 0.00104167 
-0.000625 -0.005 0.000833333 
-0.000625 -0.005 0.000625 
-0.000625 -0.005 0.000416667 
-0.000625 -0.005 0.000208333 
-0.000625 -0.005 -1.5864e-15 
-0.000625 -0.005 -0.000208333 
-0.000625 -0.005 -0.000416667 
-0.000625 -0.005 -0.000625 
-0.000625 -0.005 -0.000833333 
-0.000625 -0.005 -0.00104167 
-0.000625 -0.005 -0.00125 
-0.000625 -0.005 -0.00145833 
-0.000625 -0.005 -0.00166667 
-0.000625 -0.005 -0.001875 
-0.000625 -0.005 -0.00208333 
-0.000625 -0.005 -0.00229167 
-0.000625 -0.005 -0.0025 
-0.000625 -0.005 -0.00270833 
-0.000625 -0.005 -0.00291667 
-0.000625 -0.005 -0.003125 
-0.000625 -0.005 -0.00333333 
-0.000625 -0.005 -0.00354167 
-0.000625 -0.005 -0.00375 
-0.000625 -0.005 -0.00395833 
-0.000625 -0.005 -0.00416667 
-0.000625 -0.005 -0.004375 
-0.000625 -0.005 -0.00458333 
-0.000625 -0.005 -0.00479167 
-0.000416667 -0.005 0.00479167 
-0.000416667 -0.005 0.00458333 
-0.000416667 -0.005 0.004375 
-0.000416667 -0.005 0.00416667 
-0.000416667 -0.005 0.00395833 
-0.000416667 -0.005 0.00375 
-0.000416667 -0.005 0.00354167 
-0.000416667 -0.005 0.00333333 
-0.000416667 -0.005 0.003125 
-0.000416667 -0.005 0.00291667 
-0.000416667 -0.005 0.00270833 
-0.000416667 -0.005 0.0025 
-0.000416667 -0.005 0.00229167 
-0.000416667 -0.005 0.00208333 
-0.000416667 -0.005 0.001875 
-0.000416667 -0.005 0.00166667 
-0.000416667 -0.005 0.00145833 
-0.000416667 -0.005 0.00125 
-0.000416667 -0.005 0.00104167 
-0.000416667 -0.005 0.000833333 
-0.000416667 -0.005 0.000625 
-0.000416667 -0.005 0.000416667 
-0.000416667 -0.005 0.000208333 
-0.000416667 -0.005 -1.05731e-15 
-0.000416667 -0.005 -0.000208333 
-0.000416667 -0.005 -0.000416667 
-0.000416667 -0.005 -0.000625 
-0.000416667 -0.005 -0.000833333 
-0.000416667 -0.005 -0.00104167 
-0.000416667 -0.005 -0.00125 
-0.000416667 -0.005 -0.00145833 
-0.000416667 -0.005 -0.00166667 
-0.000416667 -0.005 -0.001875 
-0.000416667 -0.005 -0.00208333 
-0.000416667 -0.005 -0.00229167 
-0.000416667 -0.005 -0.0025 
-0.000416667 -0.005 -0.00270833 
-0.000416667 -0.005 -0.00291667 
-0.000416667 -0.005 -0.003125 
-0.000416667 -0.005 -0.00333333 
-0.000416667 -0.005 -0.00354167 
-0.000416667 -0.005 -0.00375 
-0.000416667 -0.005 -0.00395833 
-0.000416667 -0.005 -0.00416667 
-0.000416667 -0.005 -0.004375 
-0.000416667 -0.005 -0.00458333 
-0.000416667 -0.005 -0.00479167 
-0.000208333 -0.005 0.00479167 
-0.000208333 -0.005 0.00458333 
-0.000208333 -0.005 0.004375 
-0.000208333 -0.005 0.00416667 
-0.000208333 -0.005 0.00395833 
-0.000208333 -0.005 0.00375 
-0.000208333 -0.005 0.00354167 
-0.000208333 -0.005 0.00333333 
-0.000208333 -0.005 0.003125 
-0.000208333 -0.005 0.00291667 
-0.000208333 -0.005 0.00270833 
-0.000208333 -0.005 0.0025 
-0.000208333 -0.005 0.00229167 
-0.000208333 -0.005 0.00208333 
-0.000208333 -0.005 0.001875 
-0.000208333 -0.005 0.00166667 
-0.000208333 -0.005 0.00145833 
-0.000208333 -0.005 0.00125 
-0.000208333 -0.005 0.00104167 
-0.000208333 -0.005 0.000833333 
-0.000208333 -0.005 0.000625 
-0.000208333 -0.005 0.000416667 
-0.000208333 -0.005 0.000208333 
-0.000208333 -0.005 -5.28874e-16 
-0.000208333 -0.005 -0.000208333 
-0.000208333 -0.005 -0.000416667 
-0.000208333 -0.005 -0.000625 
-0.000208333 -0.005 -0.000833333 
-0.000208333 -0.005 -0.00104167 
-0.000208333 -0.005 -0.00125 
-0.000208333 -0.005 -0.00145833 
-0.000208333 -0.005 -0.00166667 
-0.000208333 -0.005 -0.001875 
-0.000208333 -0.005 -0.00208333 
-0.000208333 -0.005 -0.00229167 
-0.000208333 -0.005 -0.0025 
-0.000208333 -0.005 -0.00270833 
-0.000208333 -0.005 -0.00291667 
-0.000208333 -0.005 -0.003125 
-0.000208333 -0.005 -0.00333333 
-0.000208333 -0.005 -0.00354167 
-0.000208333 -0.005 -0.00375 
-0.000208333 -0.005 -0.00395833 
-0.000208333 -0.005 -0.00416667 
-0.000208333 -0.005 -0.004375 
-0.000208333 -0.005 -0.00458333 
-0.000208333 -0.005 -0.00479167 
-1.26948e-14 -0.005 0.00479167 
-1.26949e-14 -0.005 0.00458333 
-1.26945e-14 -0.005 0.004375 
-1.2695e-14 -0.005 0.00416667 
-1.26947e-14 -0.005 0.00395833 
-1.26948e-14 -0.005 0.00375 
-1.26952e-14 -0.005 0.00354167 
-1.26949e-14 -0.005 0.00333333 
-1.26949e-14 -0.005 0.003125 
-1.2695e-14 -0.005 0.00291667 
-1.26951e-14 -0.005 0.00270833 
-1.26947e-14 -0.005 0.0025 
-1.26948e-14 -0.005 0.00229167 
-1.26948e-14 -0.005 0.00208333 
-1.26948e-14 -0.005 0.001875 
-1.26949e-14 -0.005 0.00166667 
-1.26947e-14 -0.005 0.00145833 
-1.26947e-14 -0.005 0.00125 
-1.26947e-14 -0.005 0.00104167 
-1.26947e-14 -0.005 0.000833333 
-1.26951e-14 -0.005 0.000625 
-1.26949e-14 -0.005 0.000416667 
-1.26949e-14 -0.005 0.000208333 
-1.26949e-14 -0.005 2.1684e-19 
-1.26949e-14 -0.005 -0.000208333 
-1.26951e-14 -0.005 -0.000416667 
-1.26949e-14 -0.005 -0.000625 
-1.26949e-14 -0.005 -0.000833333 
-1.26947e-14 -0.005 -0.00104167 
-1.26949e-14 -0.005 -0.00125 
-1.26947e-14 -0.005 -0.00145833 
-1.26951e-14 -0.005 -0.00166667 
-1.26949e-14 -0.005 -0.001875 
-1.26949e-14 -0.005 -0.00208333 
-1.26949e-14 -0.005 -0.00229167 
-1.26945e-14 -0.005 -0.0025 
-1.26949e-14 -0.005 -0.00270833 
-1.26947e-14 -0.005 -0.00291667 
-1.26947e-14 -0.005 -0.003125 
-1.26947e-14 -0.005 -0.00333333 
-1.26947e-14 -0.005 -0.00354167 
-1.26951e-14 -0.005 -0.00375 
-1.26951e-14 -0.005 -0.00395833 
-1.26951e-14 -0.005 -0.00416667 
-1.26947e-14 -0.005 -0.004375 
-1.26947e-14 -0.005 -0.00458333 
-1.26947e-14 -0.005 -0.00479167 
0.000208333 -0.005 0.00479167 
0.000208333 -0.005 0.00458333 
0.000208333 -0.005 0.004375 
0.000208333 -0.005 0.00416667 
0.000208333 -0.005 0.00395833 
0.000208333 -0.005 0.00375 
0.000208333 -0.005 0.00354167 
0.000208333 -0.005 0.00333333 
0.000208333 -0.005 0.003125 
0.000208333 -0.005 0.00291667 
0.000208333 -0.005 0.00270833 
0.000208333 -0.005 0.0025 
0.000208333 -0.005 0.00229167 
0.000208333 -0.005 0.00208333 
0.000208333 -0.005 0.001875 
0.000208333 -0.005 0.00166667 
0.000208333 -0.005 0.00145833 
0.000208333 -0.005 0.00125 
0.000208333 -0.005 0.00104167 
0.000208333 -0.005 0.000833333 
0.000208333 -0.005 0.000625 
0.000208333 -0.005 0.000416667 
0.000208333 -0.005 0.000208333 
0.000208333 -0.005 5.29308e-16 
0.000208333 -0.005 -0.000208333 
0.000208333 -0.005 -0.000416667 
0.000208333 -0.005 -0.000625 
0.000208333 -0.005 -0.000833333 
0.000208333 -0.005 -0.00104167 
0.000208333 -0.005 -0.00125 
0.000208333 -0.005 -0.00145833 
0.000208333 -0.005 -0.00166667 
0.000208333 -0.005 -0.001875 
0.000208333 -0.005 -0.00208333 
0.000208333 -0.005 -0.00229167 
0.000208333 -0.005 -0.0025 
0.000208333 -0.005 -0.00270833 
0.000208333 -0.005 -0.00291667 
0.000208333 -0.005 -0.003125 
0.000208333 -0.005 -0.00333333 
0.000208333 -0.005 -0.00354167 
0.000208333 -0.005 -0.00375 
0.000208333 -0.005 -0.00395833 
0.000208333 -0.005 -0.00416667 
0.000208333 -0.005 -0.004375 
0.000208333 -0.005 -0.00458333 
0.000208333 -0.005 -0.00479167 
0.000416667 -0.005 0.00479167 
0.000416667 -0.005 0.00458333 
0.000416667 -0.005 0.004375 
0.000416667 -0.005 0.00416667 
0.000416667 -0.005 0.00395833 
0.000416667 -0.005 0.00375 
0.000416667 -0.005 0.00354167 
0.000416667 -0.005 0.00333333 
0.000416667 -0.005 0.003125 
0.000416667 -0.005 0.00291667 
0.000416667 -0.005 0.00270833 
0.000416667 -0.005 0.0025 
0.000416667 -0.005 0.00229167 
0.000416667 -0.005 0.00208333 
0.000416667 -0.005 0.001875 
0.000416667 -0.005 0.00166667 
0.000416667 -0.005 0.00145833 
0.000416667 -0.005 0.00125 
0.000416667 -0.005 0.00104167 
0.000416667 -0.005 0.000833333 
0.000416667 -0.005 0.000625 
0.000416667 -0.005 0.000416667 
0.000416667 -0.005 0.000208333 
0.000416667 -0.005 1.0584e-15 
0.000416667 -0.005 -0.000208333 
0.000416667 -0.005 -0.000416667 
0.000416667 -0.005 -0.000625 
0.000416667 -0.005 -0.000833333 
0.000416667 -0.005 -0.00104167 
0.000416667 -0.005 -0.00125 
0.000416667 -0.005 -0.00145833 
0.000416667 -0.005 -0.00166667 
0.000416667 -0.005 -0.001875 
0.000416667 -0.005 -0.00208333 
0.000416667 -0.005 -0.00229167 
0.000416667 -0.005 -0.0025 
0.000416667 -0.005 -0.00270833 
0.000416667 -0.005 -0.00291667 
0.000416667 -0.005 -0.003125 
0.000416667 -0.005 -0.00333333 
0.000416667 -0.005 -0.00354167 
0.000416667 -0.005 -0.00375 
0.000416667 -0.005 -0.00395833 
0.000416667 -0.005 -0.00416667 
0.000416667 -0.005 -0.004375 
0.000416667 -0.005 -0.00458333 
0.000416667 -0.005 -0.00479167 
0.000625 -0.005 0.00479167 
0.000625 -0.005 0.00458333 
0.000625 -0.005 0.004375 
0.000625 -0.005 0.00416667 
0.000625 -0.005 0.00395833 
0.000625 -0.005 0.00375 
0.000625 -0.005 0.00354167 
0.000625 -0.005 0.00333333 
0.000625 -0.005 0.003125 
0.000625 -0.005 0.00291667 
0.000625 -0.005 0.00270833 
0.000625 -0.005 0.0025 
0.000625 -0.005 0.00229167 
0.000625 -0.005 0.00208333 
0.000625 -0.005 0.001875 
0.000625 -0.005 0.00166667 
0.000625 -0.005 0.00145833 
0.000625 -0.005 0.00125 
0.000625 -0.005 0.00104167 
0.000625 -0.005 0.000833333 
0.000625 -0.005 0.000625 
0.000625 -0.005 0.000416667 
0.000625 -0.005 0.000208333 
0.000625 -0.005 1.58727e-15 
0.000625 -0.005 -0.000208333 
0.000625 -0.005 -0.000416667 
0.000625 -0.005 -0.000625 
0.000625 -0.005 -0.000833333 
0.000625 -0.005 -0.00104167 
0.000625 -0.005 -0.00125 
0.000625 -0.005 -0.00145833 
0.000625 -0.005 -0.00166667 
0.000625 -0.005 -0.001875 
0.000625 -0.005 -0.00208333 
0.000625 -0.005 -0.00229167 
0.000625 -0.005 -0.0025 
0.000625 -0.005 -0.00270833 
0.000625 -0.005 -0.00291667 
0.000625 -0.005 -0.003125 
0.000625 -0.005 -0.00333333 
0.000625 -0.005 -0.00354167 
0.000625 -0.005 -0.00375 
0.000625 -0.005 -0.00395833 
0.000625 -0.005 -0.00416667 
0.000625 -0.005 -0.004375 
0.000625 -0.005 -0.00458333 
0.000625 -0.005 -0.00479167 
0.000833333 -0.005 0.00479167 
0.000833333 -0.005 0.00458333 
0.000833333 -0.005 0.004375 
0.000833333 -0.005 0.00416667 
0.000833333 -0.005 0.00395833 
0.000833333 -0.005 0.00375 
0.000833333 -0.005 0.00354167 
0.000833333 -0.005 0.00333333 
0.000833333 -0.005 0.003125 
0.000833333 -0.005 0.00291667 
0.000833333 -0.005 0.00270833 
0.000833333 -0.005 0.0025 
0.000833333 -0.005 0.00229167 
0.000833333 -0.005 0.00208333 
0.000833333 -0.005 0.001875 
0.000833333 -0.005 0.00166667 
0.000833333 -0.005 0.00145833 
0.000833333 -0.005 0.00125 
0.000833333 -0.005 0.00104167 
0.000833333 -0.005 0.000833333 
0.000833333 -0.005 0.000625 
0.000833333 -0.005 0.000416667 
0.000833333 -0.005 0.000208333 
0.000833333 -0.005 2.11636e-15 
0.000833333 -0.005 -0.000208333 
0.000833333 -0.005 -0.000416667 
0.000833333 -0.005 -0.000625 
0.000833333 -0.005 -0.000833333 
0.000833333 -0.005 -0.00104167 
0.000833333 -0.005 -0.00125 
0.000833333 -0.005 -0.00145833 
0.000833333 -0.005 -0.00166667 
0.000833333 -0.005 -0.001875 
0.000833333 -0.005 -0.00208333 
0.000833333 -0.005 -0.00229167 
0.000833333 -0.005 -0.0025 
0.000833333 -0.005 -0.00270833 
0.000833333 -0.005 -0.00291667 
0.000833333 -0.005 -0.003125 
0.000833333 -0.005 -0.00333333 
0.000833333 -0.005 -0.00354167 
0.000833333 -0.005 -0.00375 
0.000833333 -0.005 -0.00395833 
0.000833333 -0.005 -0.00416667 
0.000833333 -0.005 -0.004375 
0.000833333 -0.005 -0.00458333 
0.000833333 -0.005 -0.00479167 
0.00104167 -0.005 0.00479167 
0.00104167 -0.005 0.00458333 
0.00104167 -0.005 0.004375 
0.00104167 -0.005 0.00416667 
0.00104167 -0.005 0.00395833 
0.00104167 -0.005 0.00375 
0.00104167 -0.005 0.00354167 
0.00104167 -0.005 0.00333333 
0.00104167 -0.005 0.003125 
0.00104167 -0.005 0.00291667 
0.00104167 -0.005 0.00270833 
0.00104167 -0.005 0.0025 
0.00104167 -0.005 0.00229167 
0.00104167 -0.005 0.00208333 
0.00104167 -0.005 0.001875 
0.00104167 -0.005 0.00166667 
0.00104167 -0.005 0.00145833 
0.00104167 -0.005 0.00125 
0.00104167 -0.005 0.00104167 
0.00104167 -0.005 0.000833333 
0.00104167 -0.005 0.000625 
0.00104167 -0.005 0.000416667 
0.00104167 -0.005 0.000208333 
0.00104167 -0.005 2.6448e-15 
0.00104167 -0.005 -0.000208333 
0.00104167 -0.005 -0.000416667 
0.00104167 -0.005 -0.000625 
0.00104167 -0.005 -0.000833333 
0.00104167 -0.005 -0.00104167 
0.00104167 -0.005 -0.00125 
0.00104167 -0.005 -0.00145833 
0.00104167 -0.005 -0.00166667 
0.00104167 -0.005 -0.001875 
0.00104167 -0.005 -0.00208333 
0.00104167 -0.005 -0.00229167 
0.00104167 -0.005 -0.0025 
0.00104167 -0.005 -0.00270833 
0.00104167 -0.005 -0.00291667 
0.00104167 -0.005 -0.003125 
0.00104167 -0.005 -0.00333333 
0.00104167 -0.005 -0.00354167 
0.00104167 -0.005 -0.00375 
0.00104167 -0.005 -0.00395833 
0.00104167 -0.005 -0.00416667 
0.00104167 -0.005 -0.004375 
0.00104167 -0.005 -0.00458333 
0.00104167 -0.005 -0.00479167 
0.00125 -0.005 0.00479167 
0.00125 -0.005 0.00458333 
0.00125 -0.005 0.004375 
0.00125 -0.005 0.00416667 
0.00125 -0.005 0.00395833 
0.00125 -0.005 0.00375 
0.00125 -0.005 0.00354167 
0.00125 -0.005 0.00333333 
0.00125 -0.005 0.003125 
0.00125 -0.005 0.00291667 
0.00125 -0.005 0.00270833 
0.00125 -0.005 0.0025 
0.00125 -0.005 0.00229167 
0.00125 -0.005 0.00208333 
0.00125 -0.005 0.001875 
0.00125 -0.005 0.00166667 
0.00125 -0.005 0.00145833 
0.00125 -0.005 0.00125 
0.00125 -0.005 0.00104167 
0.00125 -0.005 0.000833333 
0.00125 -0.005 0.000625 
0.00125 -0.005 0.000416667 
0.00125 -0.005 0.000208333 
0.00125 -0.005 3.174e-15 
0.00125 -0.005 -0.000208333 
0.00125 -0.005 -0.000416667 
0.00125 -0.005 -0.000625 
0.00125 -0.005 -0.000833333 
0.00125 -0.005 -0.00104167 
0.00125 -0.005 -0.00125 
0.00125 -0.005 -0.00145833 
0.00125 -0.005 -0.00166667 
0.00125 -0.005 -0.001875 
0.00125 -0.005 -0.00208333 
0.00125 -0.005 -0.00229167 
0.00125 -0.005 -0.0025 
0.00125 -0.005 -0.00270833 
0.00125 -0.005 -0.00291667 
0.00125 -0.005 -0.003125 
0.00125 -0.005 -0.00333333 
0.00125 -0.005 -0.00354167 
0.00125 -0.005 -0.00375 
0.00125 -0.005 -0.00395833 
0.00125 -0.005 -0.00416667 
0.00125 -0.005 -0.004375 
0.00125 -0.005 -0.00458333 
0.00125 -0.005 -0.00479167 
0.00145833 -0.005 0.00479167 
0.00145833 -0.005 0.00458333 
0.00145833 -0.005 0.004375 
0.00145833 -0.005 0.00416667 
0.00145833 -0.005 0.00395833 
0.00145833 -0.005 0.00375 
0.00145833 -0.005 0.00354167 
0.00145833 -0.005 0.00333333 
0.00145833 -0.005 0.003125 
0.00145833 -0.005 0.00291667 
0.00145833 -0.005 0.00270833 
0.00145833 -0.005 0.0025 
0.00145833 -0.005 0.00229167 
0.00145833 -0.005 0.00208333 
0.00145833 -0.005 0.001875 
0.00145833 -0.005 0.00166667 
0.00145833 -0.005 0.00145833 
0.00145833 -0.005 0.00125 
0.00145833 -0.005 0.00104167 
0.00145833 -0.005 0.000833333 
0.00145833 -0.005 0.000625 
0.00145833 -0.005 0.000416667 
0.00145833 -0.005 0.000208333 
0.00145833 -0.005 3.70255e-15 
0.00145833 -0.005 -0.000208333 
0.00145833 -0.005 -0.000416667 
0.00145833 -0.005 -0.000625 
0.00145833 -0.005 -0.000833333 
0.00145833 -0.005 -0.00104167 
0.00145833 -0.005 -0.00125 
0.00145833 -0.005 -0.00145833 
0.00145833 -0.005 -0.00166667 
0.00145833 -0.005 -0.001875 
0.00145833 -0.005 -0.00208333 
0.00145833 -0.005 -0.00229167 
0.00145833 -0.005 -0.0025 
0.00145833 -0.005 -0.00270833 
0.00145833 -0.005 -0.00291667 
0.00145833 -0.005 -0.003125 
0.00145833 -0.005 -0.00333333 
0.00145833 -0.005 -0.00354167 
0.00145833 -0.005 -0.00375 
0.00145833 -0.005 -0.00395833 
0.00145833 -0.005 -0.00416667 
0.00145833 -0.005 -0.004375 
0.00145833 -0.005 -0.00458333 
0.00145833 -0.005 -0.00479167 
0.00166667 -0.005 0.00479167 
0.00166667 -0.005 0.00458333 
0.00166667 -0.005 0.004375 
0.00166667 -0.005 0.00416667 
0.00166667 -0.005 0.00395833 
0.00166667 -0.005 0.00375 
0.00166667 -0.005 0.00354167 
0.00166667 -0.005 0.00333333 
0.00166667 -0.005 0.003125 
0.00166667 -0.005 0.00291667 
0.00166667 -0.005 0.00270833 
0.00166667 -0.005 0.0025 
0.00166667 -0.005 0.00229167 
0.00166667 -0.005 0.00208333 
0.00166667 -0.005 0.001875 
0.00166667 -0.005 0.00166667 
0.00166667 -0.005 0.00145833 
0.00166667 -0.005 0.00125 
0.00166667 -0.005 0.00104167 
0.00166667 -0.005 0.000833333 
0.00166667 -0.005 0.000625 
0.00166667 -0.005 0.000416667 
0.00166667 -0.005 0.000208333 
0.00166667 -0.005 4.23186e-15 
0.00166667 -0.005 -0.000208333 
0.00166667 -0.005 -0.000416667 
0.00166667 -0.005 -0.000625 
0.00166667 -0.005 -0.000833333 
0.00166667 -0.005 -0.00104167 
0.00166667 -0.005 -0.00125 
0.00166667 -0.005 -0.00145833 
0.00166667 -0.005 -0.00166667 
0.00166667 -0.005 -0.001875 
0.00166667 -0.005 -0.00208333 
0.00166667 -0.005 -0.00229167 
0.00166667 -0.005 -0.0025 
0.00166667 -0.005 -0.00270833 
0.00166667 -0.005 -0.00291667 
0.00166667 -0.005 -0.003125 
0.00166667 -0.005 -0.00333333 
0.00166667 -0.005 -0.00354167 
0.00166667 -0.005 -0.00375 
0.00166667 -0.005 -0.00395833 
0.00166667 -0.005 -0.00416667 
0.00166667 -0.005 -0.004375 
0.00166667 -0.005 -0.00458333 
0.00166667 -0.005 -0.00479167 
0.001875 -0.005 0.00479167 
0.001875 -0.005 0.00458333 
0.001875 -0.005 0.004375 
0.001875 -0.005 0.00416667 
0.001875 -0.005 0.00395833 
0.001875 -0.005 0.00375 
0.001875 -0.005 0.00354167 
0.001875 -0.005 0.00333333 
0.001875 -0.005 0.003125 
0.001875 -0.005 0.00291667 
0.001875 -0.005 0.00270833 
0.001875 -0.005 0.0025 
0.001875 -0.005 0.00229167 
0.001875 -0.005 0.00208333 
0.001875 -0.005 0.001875 
0.001875 -0.005 0.00166667 
0.001875 -0.005 0.00145833 
0.001875 -0.005 0.00125 
0.001875 -0.005 0.00104167 
0.001875 -0.005 0.000833333 
0.001875 -0.005 0.000625 
0.001875 -0.005 0.000416667 
0.001875 -0.005 0.000208333 
0.001875 -0.005 4.76062e-15 
0.001875 -0.005 -0.000208333 
0.001875 -0.005 -0.000416667 
0.001875 -0.005 -0.000625 
0.001875 -0.005 -0.000833333 
0.001875 -0.005 -0.00104167 
0.001875 -0.005 -0.00125 
0.001875 -0.005 -0.00145833 
0.001875 -0.005 -0.00166667 
0.001875 -0.005 -0.001875 
0.001875 -0.005 -0.00208333 
0.001875 -0.005 -0.00229167 
0.001875 -0.005 -0.0025 
0.001875 -0.005 -0.00270833 
0.001875 -0.005 -0.00291667 
0.001875 -0.005 -0.003125 
0.001875 -0.005 -0.00333333 
0.001875 -0.005 -0.00354167 
0.001875 -0.005 -0.00375 
0.001875 -0.005 -0.00395833 
0.001875 -0.005 -0.00416667 
0.001875 -0.005 -0.004375 
0.001875 -0.005 -0.00458333 
0.001875 -0.005 -0.00479167 
0.00208333 -0.005 0.00479167 
0.00208333 -0.005 0.00458333 
0.00208333 -0.005 0.004375 
0.00208333 -0.005 0.00416667 
0.00208333 -0.005 0.00395833 
0.00208333 -0.005 0.00375 
0.00208333 -0.005 0.00354167 
0.00208333 -0.005 0.00333333 
0.00208333 -0.005 0.003125 
0.00208333 -0.005 0.00291667 
0.00208333 -0.005 0.00270833 
0.00208333 -0.005 0.0025 
0.00208333 -0.005 0.00229167 
0.00208333 -0.005 0.00208333 
0.00208333 -0.005 0.001875 
0.00208333 -0.005 0.00166667 
0.00208333 -0.005 0.00145833 
0.00208333 -0.005 0.00125 
0.00208333 -0.005 0.00104167 
0.00208333 -0.005 0.000833333 
0.00208333 -0.005 0.000625 
0.00208333 -0.005 0.000416667 
0.00208333 -0.005 0.000208333 
0.00208333 -0.005 5.29004e-15 
0.00208333 -0.005 -0.000208333 
0.00208333 -0.005 -0.000416667 
0.00208333 -0.005 -0.000625 
0.00208333 -0.005 -0.000833333 
0.00208333 -0.005 -0.00104167 
0.00208333 -0.005 -0.00125 
0.00208333 -0.005 -0.00145833 
0.00208333 -0.005 -0.00166667 
0.00208333 -0.005 -0.001875 
0.00208333 -0.005 -0.00208333 
0.00208333 -0.005 -0.00229167 
0.00208333 -0.005 -0.0025 
0.00208333 -0.005 -0.00270833 
0.00208333 -0.005 -0.00291667 
0.00208333 -0.005 -0.003125 
0.00208333 -0.005 -0.00333333 
0.00208333 -0.005 -0.00354167 
0.00208333 -0.005 -0.00375 
0.00208333 -0.005 -0.00395833 
0.00208333 -0.005 -0.00416667 
0.00208333 -0.005 -0.004375 
0.00208333 -0.005 -0.00458333 
0.00208333 -0.005 -0.00479167 
0.00229167 -0.005 0.00479167 
0.00229167 -0.005 0.00458333 
0.00229167 -0.005 0.004375 
0.00229167 -0.005 0.00416667 
0.00229167 -0.005 0.00395833 
0.00229167 -0.005 0.00375 
0.00229167 -0.005 0.00354167 
0.00229167 -0.005 0.00333333 
0.00229167 -0.005 0.003125 
0.00229167 -0.005 0.00291667 
0.00229167 -0.005 0.00270833 
0.00229167 -0.005 0.0025 
0.00229167 -0.005 0.00229167 
0.00229167 -0.005 0.00208333 
0.00229167 -0.005 0.001875 
0.00229167 -0.005 0.00166667 
0.00229167 -0.005 0.00145833 
0.00229167 -0.005 0.00125 
0.00229167 -0.005 0.00104167 
0.00229167 -0.005 0.000833333 
0.00229167 -0.005 0.000625 
0.00229167 -0.005 0.000416667 
0.00229167 -0.005 0.000208333 
0.00229167 -0.005 5.81837e-15 
0.00229167 -0.005 -0.000208333 
0.00229167 -0.005 -0.000416667 
0.00229167 -0.005 -0.000625 
0.00229167 -0.005 -0.000833333 
0.00229167 -0.005 -0.00104167 
0.00229167 -0.005 -0.00125 
0.00229167 -0.005 -0.00145833 
0.00229167 -0.005 -0.00166667 
0.00229167 -0.005 -0.001875 
0.00229167 -0.005 -0.00208333 
0.00229167 -0.005 -0.00229167 
0.00229167 -0.005 -0.0025 
0.00229167 -0.005 -0.00270833 
0.00229167 -0.005 -0.00291667 
0.00229167 -0.005 -0.003125 
0.00229167 -0.005 -0.00333333 
0.00229167 -0.005 -0.00354167 
0.00229167 -0.005 -0.00375 
0.00229167 -0.005 -0.00395833 
0.00229167 -0.005 -0.00416667 
0.00229167 -0.005 -0.004375 
0.00229167 -0.005 -0.00458333 
0.00229167 -0.005 -0.00479167 
0.0025 -0.005 0.00479167 
0.0025 -0.005 0.00458333 
0.0025 -0.005 0.004375 
0.0025 -0.005 0.00416667 
0.0025 -0.005 0.00395833 
0.0025 -0.005 0.00375 
0.0025 -0.005 0.00354167 
0.0025 -0.005 0.00333333 
0.0025 -0.005 0.003125 
0.0025 -0.005 0.00291667 
0.0025 -0.005 0.00270833 
0.0025 -0.005 0.0025 
0.0025 -0.005 0.00229167 
0.0025 -0.005 0.00208333 
0.0025 -0.005 0.001875 
0.0025 -0.005 0.00166667 
0.0025 -0.005 0.00145833 
0.0025 -0.005 0.00125 
0.0025 -0.005 0.00104167 
0.0025 -0.005 0.000833333 
0.0025 -0.005 0.000625 
0.0025 -0.005 0.000416667 
0.0025 -0.005 0.000208333 
0.0025 -0.005 6.34714e-15 
0.0025 -0.005 -0.000208333 
0.0025 -0.005 -0.000416667 
0.0025 -0.005 -0.000625 
0.0025 -0.005 -0.000833333 
0.0025 -0.005 -0.00104167 
0.0025 -0.005 -0.00125 
0.0025 -0.005 -0.00145833 
0.0025 -0.005 -0.00166667 
0.0025 -0.005 -0.001875 
0.0025 -0.005 -0.00208333 
0.0025 -0.005 -0.00229167 
0.0025 -0.005 -0.0025 
0.0025 -0.005 -0.00270833 
0.0025 -0.005 -0.00291667 
0.0025 -0.005 -0.003125 
0.0025 -0.005 -0.00333333 
0.0025 -0.005 -0.00354167 
0.0025 -0.005 -0.00375 
0.0025 -0.005 -0.00395833 
0.0025 -0.005 -0.00416667 
0.0025 -0.005 -0.004375 
0.0025 -0.005 -0.00458333 
0.0025 -0.005 -0.00479167 
0.00270833 -0.005 0.00479167 
0.00270833 -0.005 0.00458333 
0.00270833 -0.005 0.004375 
0.00270833 -0.005 0.00416667 
0.00270833 -0.005 0.00395833 
0.00270833 -0.005 0.00375 
0.00270833 -0.005 0.00354167 
0.00270833 -0.005 0.00333333 
0.00270833 -0.005 0.003125 
0.00270833 -0.005 0.00291667 
0.00270833 -0.005 0.00270833 
0.00270833 -0.005 0.0025 
0.00270833 -0.005 0.00229167 
0.00270833 -0.005 0.00208333 
0.00270833 -0.005 0.001875 
0.00270833 -0.005 0.00166667 
0.00270833 -0.005 0.00145833 
0.00270833 -0.005 0.00125 
0.00270833 -0.005 0.00104167 
0.00270833 -0.005 0.000833333 
0.00270833 -0.005 0.000625 
0.00270833 -0.005 0.000416667 
0.00270833 -0.005 0.000208333 
0.00270833 -0.005 6.87688e-15 
0.00270833 -0.005 -0.000208333 
0.00270833 -0.005 -0.000416667 
0.00270833 -0.005 -0.000625 
0.00270833 -0.005 -0.000833333 
0.00270833 -0.005 -0.00104167 
0.00270833 -0.005 -0.00125 
0.00270833 -0.005 -0.00145833 
0.00270833 -0.005 -0.00166667 
0.00270833 -0.005 -0.001875 
0.00270833 -0.005 -0.00208333 
0.00270833 -0.005 -0.00229167 
0.00270833 -0.005 -0.0025 
0.00270833 -0.005 -0.00270833 
0.00270833 -0.005 -0.00291667 
0.00270833 -0.005 -0.003125 
0.00270833 -0.005 -0.00333333 
0.00270833 -0.005 -0.00354167 
0.00270833 -0.005 -0.00375 
0.00270833 -0.005 -0.00395833 
0.00270833 -0.005 -0.00416667 
0.00270833 -0.005 -0.004375 
0.00270833 -0.005 -0.00458333 
0.00270833 -0.005 -0.00479167 
0.00291667 -0.005 0.00479167 
0.00291667 -0.005 0.00458333 
0.00291667 -0.005 0.004375 
0.00291667 -0.005 0.00416667 
0.00291667 -0.005 0.00395833 
0.00291667 -0.005 0.00375 
0.00291667 -0.005 0.00354167 
0.00291667 -0.005 0.00333333 
0.00291667 -0.005 0.003125 
0.00291667 -0.005 0.00291667 
0.00291667 -0.005 0.00270833 
0.00291667 -0.005 0.0025 
0.00291667 -0.005 0.00229167 
0.00291667 -0.005 0.00208333 
0.00291667 -0.005 0.001875 
0.00291667 -0.005 0.00166667 
0.00291667 -0.005 0.00145833 
0.00291667 -0.005 0.00125 
0.00291667 -0.005 0.00104167 
0.00291667 -0.005 0.000833333 
0.00291667 -0.005 0.000625 
0.00291667 -0.005 0.000416667 
0.00291667 -0.005 0.000208333 
0.00291667 -0.005 7.40488e-15 
0.00291667 -0.005 -0.000208333 
0.00291667 -0.005 -0.000416667 
0.00291667 -0.005 -0.000625 
0.00291667 -0.005 -0.000833333 
0.00291667 -0.005 -0.00104167 
0.00291667 -0.005 -0.00125 
0.00291667 -0.005 -0.00145833 
0.00291667 -0.005 -0.00166667 
0.00291667 -0.005 -0.001875 
0.00291667 -0.005 -0.00208333 
0.00291667 -0.005 -0.00229167 
0.00291667 -0.005 -0.0025 
0.00291667 -0.005 -0.00270833 
0.00291667 -0.005 -0.00291667 
0.00291667 -0.005 -0.003125 
0.00291667 -0.005 -0.00333333 
0.00291667 -0.005 -0.00354167 
0.00291667 -0.005 -0.00375 
0.00291667 -0.005 -0.00395833 
0.00291667 -0.005 -0.00416667 
0.00291667 -0.005 -0.004375 
0.00291667 -0.005 -0.00458333 
0.00291667 -0.005 -0.00479167 
0.003125 -0.005 0.00479167 
0.003125 -0.005 0.00458333 
0.003125 -0.005 0.004375 
0.003125 -0.005 0.00416667 
0.003125 -0.005 0.00395833 
0.003125 -0.005 0.00375 
0.003125 -0.005 0.00354167 
0.003125 -0.005 0.00333333 
0.003125 -0.005 0.003125 
0.003125 -0.005 0.00291667 
0.003125 -0.005 0.00270833 
0.003125 -0.005 0.0025 
0.003125 -0.005 0.00229167 
0.003125 -0.005 0.00208333 
0.003125 -0.005 0.001875 
0.003125 -0.005 0.00166667 
0.003125 -0.005 0.00145833 
0.003125 -0.005 0.00125 
0.003125 -0.005 0.00104167 
0.003125 -0.005 0.000833333 
0.003125 -0.005 0.000625 
0.003125 -0.005 0.000416667 
0.003125 -0.005 0.000208333 
0.003125 -0.005 7.93457e-15 
0.003125 -0.005 -0.000208333 
0.003125 -0.005 -0.000416667 
0.003125 -0.005 -0.000625 
0.003125 -0.005 -0.000833333 
0.003125 -0.005 -0.00104167 
0.003125 -0.005 -0.00125 
0.003125 -0.005 -0.00145833 
0.003125 -0.005 -0.00166667 
0.003125 -0.005 -0.001875 
0.003125 -0.005 -0.00208333 
0.003125 -0.005 -0.00229167 
0.003125 -0.005 -0.0025 
0.003125 -0.005 -0.00270833 
0.003125 -0.005 -0.00291667 
0.003125 -0.005 -0.003125 
0.003125 -0.005 -0.00333333 
0.003125 -0.005 -0.00354167 
0.003125 -0.005 -0.00375 
0.003125 -0.005 -0.00395833 
0.003125 -0.005 -0.00416667 
0.003125 -0.005 -0.004375 
0.003125 -0.005 -0.00458333 
0.003125 -0.005 -0.00479167 
0.00333333 -0.005 0.00479167 
0.00333333 -0.005 0.00458333 
0.00333333 -0.005 0.004375 
0.00333333 -0.005 0.00416667 
0.00333333 -0.005 0.00395833 
0.00333333 -0.005 0.00375 
0.00333333 -0.005 0.00354167 
0.00333333 -0.005 0.00333333 
0.00333333 -0.005 0.003125 
0.00333333 -0.005 0.00291667 
0.00333333 -0.005 0.00270833 
0.00333333 -0.005 0.0025 
0.00333333 -0.005 0.00229167 
0.00333333 -0.005 0.00208333 
0.00333333 -0.005 0.001875 
0.00333333 -0.005 0.00166667 
0.00333333 -0.005 0.00145833 
0.00333333 -0.005 0.00125 
0.00333333 -0.005 0.00104167 
0.00333333 -0.005 0.000833333 
0.00333333 -0.005 0.000625 
0.00333333 -0.005 0.000416667 
0.00333333 -0.005 0.000208333 
0.00333333 -0.005 8.46344e-15 
0.00333333 -0.005 -0.000208333 
0.00333333 -0.005 -0.000416667 
0.00333333 -0.005 -0.000625 
0.00333333 -0.005 -0.000833333 
0.00333333 -0.005 -0.00104167 
0.00333333 -0.005 -0.00125 
0.00333333 -0.005 -0.00145833 
0.00333333 -0.005 -0.00166667 
0.00333333 -0.005 -0.001875 
0.00333333 -0.005 -0.00208333 
0.00333333 -0.005 -0.00229167 
0.00333333 -0.005 -0.0025 
0.00333333 -0.005 -0.00270833 
0.00333333 -0.005 -0.00291667 
0.00333333 -0.005 -0.003125 
0.00333333 -0.005 -0.00333333 
0.00333333 -0.005 -0.00354167 
0.00333333 -0.005 -0.00375 
0.00333333 -0.005 -0.00395833 
0.00333333 -0.005 -0.00416667 
0.00333333 -0.005 -0.004375 
0.00333333 -0.005 -0.00458333 
0.00333333 -0.005 -0.00479167 
0.00354167 -0.005 0.00479167 
0.00354167 -0.005 0.00458333 
0.00354167 -0.005 0.004375 
0.00354167 -0.005 0.00416667 
0.00354167 -0.005 0.00395833 
0.00354167 -0.005 0.00375 
0.00354167 -0.005 0.00354167 
0.00354167 -0.005 0.00333333 
0.00354167 -0.005 0.003125 
0.00354167 -0.005 0.00291667 
0.00354167 -0.005 0.00270833 
0.00354167 -0.005 0.0025 
0.00354167 -0.005 0.00229167 
0.00354167 -0.005 0.00208333 
0.00354167 -0.005 0.001875 
0.00354167 -0.005 0.00166667 
0.00354167 -0.005 0.00145833 
0.00354167 -0.005 0.00125 
0.00354167 -0.005 0.00104167 
0.00354167 -0.005 0.000833333 
0.00354167 -0.005 0.000625 
0.00354167 -0.005 0.000416667 
0.00354167 -0.005 0.000208333 
0.00354167 -0.005 8.99188e-15 
0.00354167 -0.005 -0.000208333 
0.00354167 -0.005 -0.000416667 
0.00354167 -0.005 -0.000625 
0.00354167 -0.005 -0.000833333 
0.00354167 -0.005 -0.00104167 
0.00354167 -0.005 -0.00125 
0.00354167 -0.005 -0.00145833 
0.00354167 -0.005 -0.00166667 
0.00354167 -0.005 -0.001875 
0.00354167 -0.005 -0.00208333 
0.00354167 -0.005 -0.00229167 
0.00354167 -0.005 -0.0025 
0.00354167 -0.005 -0.00270833 
0.00354167 -0.005 -0.00291667 
0.00354167 -0.005 -0.003125 
0.00354167 -0.005 -0.00333333 
0.00354167 -0.005 -0.00354167 
0.00354167 -0.005 -0.00375 
0.00354167 -0.005 -0.00395833 
0.00354167 -0.005 -0.00416667 
0.00354167 -0.005 -0.004375 
0.00354167 -0.005 -0.00458333 
0.00354167 -0.005 -0.00479167 
0.00375 -0.005 0.00479167 
0.00375 -0.005 0.00458333 
0.00375 -0.005 0.004375 
0.00375 -0.005 0.00416667 
0.00375 -0.005 0.00395833 
0.00375 -0.005 0.00375 
0.00375 -0.005 0.00354167 
0.00375 -0.005 0.00333333 
0.00375 -0.005 0.003125 
0.00375 -0.005 0.00291667 
0.00375 -0.005 0.00270833 
0.00375 -0.005 0.0025 
0.00375 -0.005 0.00229167 
0.00375 -0.005 0.00208333 
0.00375 -0.005 0.001875 
0.00375 -0.005 0.00166667 
0.00375 -0.005 0.00145833 
0.00375 -0.005 0.00125 
0.00375 -0.005 0.00104167 
0.00375 -0.005 0.000833333 
0.00375 -0.005 0.000625 
0.00375 -0.005 0.000416667 
0.00375 -0.005 0.000208333 
0.00375 -0.005 9.52163e-15 
0.00375 -0.005 -0.000208333 
0.00375 -0.005 -0.000416667 
0.00375 -0.005 -0.000625 
0.00375 -0.005 -0.000833333 
0.00375 -0.005 -0.00104167 
0.00375 -0.005 -0.00125 
0.00375 -0.005 -0.00145833 
0.00375 -0.005 -0.00166667 
0.00375 -0.005 -0.001875 
0.00375 -0.005 -0.00208333 
0.00375 -0.005 -0.00229167 
0.00375 -0.005 -0.0025 
0.00375 -0.005 -0.00270833 
0.00375 -0.005 -0.00291667 
0.00375 -0.005 -0.003125 
0.00375 -0.005 -0.00333333 
0.00375 -0.005 -0.00354167 
0.00375 -0.005 -0.00375 
0.00375 -0.005 -0.00395833 
0.00375 -0.005 -0.00416667 
0.00375 -0.005 -0.004375 
0.00375 -0.005 -0.00458333 
0.00375 -0.005 -0.00479167 
0.00395833 -0.005 0.00479167 
0.00395833 -0.005 0.00458333 
0.00395833 -0.005 0.004375 
0.00395833 -0.005 0.00416667 
0.00395833 -0.005 0.00395833 
0.00395833 -0.005 0.00375 
0.00395833 -0.005 0.00354167 
0.00395833 -0.005 0.00333333 
0.00395833 -0.005 0.003125 
0.00395833 -0.005 0.00291667 
0.00395833 -0.005 0.00270833 
0.00395833 -0.005 0.0025 
0.00395833 -0.005 0.00229167 
0.00395833 -0.005 0.00208333 
0.00395833 -0.005 0.001875 
0.00395833 -0.005 0.00166667 
0.00395833 -0.005 0.00145833 
0.00395833 -0.005 0.00125 
0.00395833 -0.005 0.00104167 
0.00395833 -0.005 0.000833333 
0.00395833 -0.005 0.000625 
0.00395833 -0.005 0.000416667 
0.00395833 -0.005 0.000208333 
0.00395833 -0.005 1.00506e-14 
0.00395833 -0.005 -0.000208333 
0.00395833 -0.005 -0.000416667 
0.00395833 -0.005 -0.000625 
0.00395833 -0.005 -0.000833333 
0.00395833 -0.005 -0.00104167 
0.00395833 -0.005 -0.00125 
0.00395833 -0.005 -0.00145833 
0.00395833 -0.005 -0.00166667 
0.00395833 -0.005 -0.001875 
0.00395833 -0.005 -0.00208333 
0.00395833 -0.005 -0.00229167 
0.00395833 -0.005 -0.0025 
0.00395833 -0.005 -0.00270833 
0.00395833 -0.005 -0.00291667 
0.00395833 -0.005 -0.003125 
0.00395833 -0.005 -0.00333333 
0.00395833 -0.005 -0.00354167 
0.00395833 -0.005 -0.00375 
0.00395833 -0.005 -0.00395833 
0.00395833 -0.005 -0.00416667 
0.00395833 -0.005 -0.004375 
0.00395833 -0.005 -0.00458333 
0.00395833 -0.005 -0.00479167 
0.00416667 -0.005 0.00479167 
0.00416667 -0.005 0.00458333 
0.00416667 -0.005 0.004375 
0.00416667 -0.005 0.00416667 
0.00416667 -0.005 0.00395833 
0.00416667 -0.005 0.00375 
0.00416667 -0.005 0.00354167 
0.00416667 -0.005 0.00333333 
0.00416667 -0.005 0.003125 
0.00416667 -0.005 0.00291667 
0.00416667 -0.005 0.00270833 
0.00416667 -0.005 0.0025 
0.00416667 -0.005 0.00229167 
0.00416667 -0.005 0.00208333 
0.00416667 -0.005 0.001875 
0.00416667 -0.005 0.00166667 
0.00416667 -0.005 0.00145833 
0.00416667 -0.005 0.00125 
0.00416667 -0.005 0.00104167 
0.00416667 -0.005 0.000833333 
0.00416667 -0.005 0.000625 
0.00416667 -0.005 0.000416667 
0.00416667 -0.005 0.000208333 
0.00416667 -0.005 1.0579e-14 
0.00416667 -0.005 -0.000208333 
0.00416667 -0.005 -0.000416667 
0.00416667 -0.005 -0.000625 
0.00416667 -0.005 -0.000833333 
0.00416667 -0.005 -0.00104167 
0.00416667 -0.005 -0.00125 
0.00416667 -0.005 -0.00145833 
0.00416667 -0.005 -0.00166667 
0.00416667 -0.005 -0.001875 
0.00416667 -0.005 -0.00208333 
0.00416667 -0.005 -0.00229167 
0.00416667 -0.005 -0.0025 
0.00416667 -0.005 -0.00270833 
0.00416667 -0.005 -0.00291667 
0.00416667 -0.005 -0.003125 
0.00416667 -0.005 -0.00333333 
0.00416667 -0.005 -0.00354167 
0.00416667 -0.005 -0.00375 
0.00416667 -0.005 -0.00395833 
0.00416667 -0.005 -0.00416667 
0.00416667 -0.005 -0.004375 
0.00416667 -0.005 -0.00458333 
0.00416667 -0.005 -0.00479167 
0.004375 -0.005 0.00479167 
0.004375 -0.005 0.00458333 
0.004375 -0.005 0.004375 
0.004375 -0.005 0.00416667 
0.004375 -0.005 0.00395833 
0.004375 -0.005 0.00375 
0.004375 -0.005 0.00354167 
0.004375 -0.005 0.00333333 
0.004375 -0.005 0.003125 
0.004375 -0.005 0.00291667 
0.004375 -0.005 0.00270833 
0.004375 -0.005 0.0025 
0.004375 -0.005 0.00229167 
0.004375 -0.005 0.00208333 
0.004375 -0.005 0.001875 
0.004375 -0.005 0.00166667 
0.004375 -0.005 0.00145833 
0.004375 -0.005 0.00125 
0.004375 -0.005 0.00104167 
0.004375 -0.005 0.000833333 
0.004375 -0.005 0.000625 
0.004375 -0.005 0.000416667 
0.004375 -0.005 0.000208333 
0.004375 -0.005 1.11082e-14 
0.004375 -0.005 -0.000208333 
0.004375 -0.005 -0.000416667 
0.004375 -0.005 -0.000625 
0.004375 -0.005 -0.000833333 
0.004375 -0.005 -0.00104167 
0.004375 -0.005 -0.00125 
0.004375 -0.005 -0.00145833 
0.004375 -0.005 -0.00166667 
0.004375 -0.005 -0.001875 
0.004375 -0.005 -0.00208333 
0.004375 -0.005 -0.00229167 
0.004375 -0.005 -0.0025 
0.004375 -0.005 -0.00270833 
0.004375 -0.005 -0.00291667 
0.004375 -0.005 -0.003125 
0.004375 -0.005 -0.00333333 
0.004375 -0.005 -0.00354167 
0.004375 -0.005 -0.00375 
0.004375 -0.005 -0.00395833 
0.004375 -0.005 -0.00416667 
0.004375 -0.005 -0.004375 
0.004375 -0.005 -0.00458333 
0.004375 -0.005 -0.00479167 
0.00458333 -0.005 0.00479167 
0.00458333 -0.005 0.00458333 
0.00458333 -0.005 0.004375 
0.00458333 -0.005 0.00416667 
0.00458333 -0.005 0.00395833 
0.00458333 -0.005 0.00375 
0.00458333 -0.005 0.00354167 
0.00458333 -0.005 0.00333333 
0.00458333 -0.005 0.003125 
0.00458333 -0.005 0.00291667 
0.00458333 -0.005 0.00270833 
0.00458333 -0.005 0.0025 
0.00458333 -0.005 0.00229167 
0.00458333 -0.005 0.00208333 
0.00458333 -0.005 0.001875 
0.00458333 -0.005 0.00166667 
0.00458333 -0.005 0.00145833 
0.00458333 -0.005 0.00125 
0.00458333 -0.005 0.00104167 
0.00458333 -0.005 0.000833333 
0.00458333 -0.005 0.000625 
0.00458333 -0.005 0.000416667 
0.00458333 -0.005 0.000208333 
0.00458333 -0.005 1.1637e-14 
0.00458333 -0.005 -0.000208333 
0.00458333 -0.005 -0.000416667 
0.00458333 -0.005 -0.000625 
0.00458333 -0.005 -0.000833333 
0.00458333 -0.005 -0.00104167 
0.00458333 -0.005 -0.00125 
0.00458333 -0.005 -0.00145833 
0.00458333 -0.005 -0.00166667 
0.00458333 -0.005 -0.001875 
0.00458333 -0.005 -0.00208333 
0.00458333 -0.005 -0.00229167 
0.00458333 -0.005 -0.0025 
0.00458333 -0.005 -0.00270833 
0.00458333 -0.005 -0.00291667 
0.00458333 -0.005 -0.003125 
0.00458333 -0.005 -0.00333333 
0.00458333 -0.005 -0.00354167 
0.00458333 -0.005 -0.00375 
0.00458333 -0.005 -0.00395833 
0.00458333 -0.005 -0.00416667 
0.00458333 -0.005 -0.004375 
0.00458333 -0.005 -0.00458333 
0.00458333 -0.005 -0.00479167 
0.00479167 -0.005 0.00479167 
0.00479167 -0.005 0.00458333 
0.00479167 -0.005 0.004375 
0.00479167 -0.005 0.00416667 
0.00479167 -0.005 0.00395833 
0.00479167 -0.005 0.00375 
0.00479167 -0.005 0.00354167 
0.00479167 -0.005 0.00333333 
0.00479167 -0.005 0.003125 
0.00479167 -0.005 0.00291667 
0.00479167 -0.005 0.00270833 
0.00479167 -0.005 0.0025 
0.00479167 -0.005 0.00229167 
0.00479167 -0.005 0.00208333 
0.00479167 -0.005 0.001875 
0.00479167 -0.005 0.00166667 
0.00479167 -0.005 0.00145833 
0.00479167 -0.005 0.00125 
0.00479167 -0.005 0.00104167 
0.00479167 -0.005 0.000833333 
0.00479167 -0.005 0.000625 
0.00479167 -0.005 0.000416667 
0.00479167 -0.005 0.000208333 
0.00479167 -0.005 1.21656e-14 
0.00479167 -0.005 -0.000208333 
0.00479167 -0.005 -0.000416667 
0.00479167 -0.005 -0.000625 
0.00479167 -0.005 -0.000833333 
0.00479167 -0.005 -0.00104167 
0.00479167 -0.005 -0.00125 
0.00479167 -0.005 -0.00145833 
0.00479167 -0.005 -0.00166667 
0.00479167 -0.005 -0.001875 
0.00479167 -0.005 -0.00208333 
0.00479167 -0.005 -0.00229167 
0.00479167 -0.005 -0.0025 
0.00479167 -0.005 -0.00270833 
0.00479167 -0.005 -0.00291667 
0.00479167 -0.005 -0.003125 
0.00479167 -0.005 -0.00333333 
0.00479167 -0.005 -0.00354167 
0.00479167 -0.005 -0.00375 
0.00479167 -0.005 -0.00395833 
0.00479167 -0.005 -0.00416667 
0.00479167 -0.005 -0.004375 
0.00479167 -0.005 -0.00458333 
0.00479167 -0.005 -0.00479167 
-0.005 -0.00479167 0.00479167 
-0.005 -0.00479167 0.00458333 
-0.005 -0.00479167 0.004375 
-0.005 -0.00479167 0.00416667 
-0.005 -0.00479167 0.00395833 
-0.005 -0.00479167 0.00375 
-0.005 -0.00479167 0.00354167 
-0.005 -0.00479167 0.00333333 
-0.005 -0.00479167 0.003125 
-0.005 -0.00479167 0.00291667 
-0.005 -0.00479167 0.00270833 
-0.005 -0.00479167 0.0025 
-0.005 -0.00479167 0.00229167 
-0.005 -0.00479167 0.00208333 
-0.005 -0.00479167 0.001875 
-0.005 -0.00479167 0.00166667 
-0.005 -0.00479167 0.00145833 
-0.005 -0.00479167 0.00125 
-0.005 -0.00479167 0.00104167 
-0.005 -0.00479167 0.000833333 
-0.005 -0.00479167 0.000625 
-0.005 -0.00479167 0.000416667 
-0.005 -0.00479167 0.000208333 
-0.005 -0.00479167 -1.21656e-14 
-0.005 -0.00479167 -0.000208333 
-0.005 -0.00479167 -0.000416667 
-0.005 -0.00479167 -0.000625 
-0.005 -0.00479167 -0.000833333 
-0.005 -0.00479167 -0.00104167 
-0.005 -0.00479167 -0.00125 
-0.005 -0.00479167 -0.00145833 
-0.005 -0.00479167 -0.00166667 
-0.005 -0.00479167 -0.001875 
-0.005 -0.00479167 -0.00208333 
-0.005 -0.00479167 -0.00229167 
-0.005 -0.00479167 -0.0025 
-0.005 -0.00479167 -0.00270833 
-0.005 -0.00479167 -0.00291667 
-0.005 -0.00479167 -0.003125 
-0.005 -0.00479167 -0.00333333 
-0.005 -0.00479167 -0.00354167 
-0.005 -0.00479167 -0.00375 
-0.005 -0.00479167 -0.00395833 
-0.005 -0.00479167 -0.00416667 
-0.005 -0.00479167 -0.004375 
-0.005 -0.00479167 -0.00458333 
-0.005 -0.00479167 -0.00479167 
-0.005 -0.00458333 0.00479167 
-0.005 -0.00458333 0.00458333 
-0.005 -0.00458333 0.004375 
-0.005 -0.00458333 0.00416667 
-0.005 -0.00458333 0.00395833 
-0.005 -0.00458333 0.00375 
-0.005 -0.00458333 0.00354167 
-0.005 -0.00458333 0.00333333 
-0.005 -0.00458333 0.003125 
-0.005 -0.00458333 0.00291667 
-0.005 -0.00458333 0.00270833 
-0.005 -0.00458333 0.0025 
-0.005 -0.00458333 0.00229167 
-0.005 -0.00458333 0.00208333 
-0.005 -0.00458333 0.001875 
-0.005 -0.00458333 0.00166667 
-0.005 -0.00458333 0.00145833 
-0.005 -0.00458333 0.00125 
-0.005 -0.00458333 0.00104167 
-0.005 -0.00458333 0.000833333 
-0.005 -0.00458333 0.000625 
-0.005 -0.00458333 0.000416667 
-0.005 -0.00458333 0.000208333 
-0.005 -0.00458333 -1.16365e-14 
-0.005 -0.00458333 -0.000208333 
-0.005 -0.00458333 -0.000416667 
-0.005 -0.00458333 -0.000625 
-0.005 -0.00458333 -0.000833333 
-0.005 -0.00458333 -0.00104167 
-0.005 -0.00458333 -0.00125 
-0.005 -0.00458333 -0.00145833 
-0.005 -0.00458333 -0.00166667 
-0.005 -0.00458333 -0.001875 
-0.005 -0.00458333 -0.00208333 
-0.005 -0.00458333 -0.00229167 
-0.005 -0.00458333 -0.0025 
-0.005 -0.00458333 -0.00270833 
-0.005 -0.00458333 -0.00291667 
-0.005 -0.00458333 -0.003125 
-0.005 -0.00458333 -0.00333333 
-0.005 -0.00458333 -0.00354167 
-0.005 -0.00458333 -0.00375 
-0.005 -0.00458333 -0.00395833 
-0.005 -0.00458333 -0.00416667 
-0.005 -0.00458333 -0.004375 
-0.005 -0.00458333 -0.00458333 
-0.005 -0.00458333 -0.00479167 
-0.005 -0.004375 0.00479167 
-0.005 -0.004375 0.00458333 
-0.005 -0.004375 0.004375 
-0.005 -0.004375 0.00416667 
-0.005 -0.004375 0.00395833 
-0.005 -0.004375 0.00375 
-0.005 -0.004375 0.00354167 
-0.005 -0.004375 0.00333333 
-0.005 -0.004375 0.003125 
-0.005 -0.004375 0.00291667 
-0.005 -0.004375 0.00270833 
-0.005 -0.004375 0.0025 
-0.005 -0.004375 0.00229167 
-0.005 -0.004375 0.00208333 
-0.005 -0.004375 0.001875 
-0.005 -0.004375 0.00166667 
-0.005 -0.004375 0.00145833 
-0.005 -0.004375 0.00125 
-0.005 -0.004375 0.00104167 
-0.005 -0.004375 0.000833333 
-0.005 -0.004375 0.000625 
-0.005 -0.004375 0.000416667 
-0.005 -0.004375 0.000208333 
-0.005 -0.004375 -1.11079e-14 
-0.005 -0.004375 -0.000208333 
-0.005 -0.004375 -0.000416667 
-0.005 -0.004375 -0.000625 
-0.005 -0.004375 -0.000833333 
-0.005 -0.004375 -0.00104167 
-0.005 -0.004375 -0.00125 
-0.005 -0.004375 -0.00145833 
-0.005 -0.004375 -0.00166667 
-0.005 -0.004375 -0.001875 
-0.005 -0.004375 -0.00208333 
-0.005 -0.004375 -0.00229167 
-0.005 -0.004375 -0.0025 
-0.005 -0.004375 -0.00270833 
-0.005 -0.004375 -0.00291667 
-0.005 -0.004375 -0.003125 
-0.005 -0.004375 -0.00333333 
-0.005 -0.004375 -0.00354167 
-0.005 -0.004375 -0.00375 
-0.005 -0.004375 -0.00395833 
-0.005 -0.004375 -0.00416667 
-0.005 -0.004375 -0.004375 
-0.005 -0.004375 -0.00458333 
-0.005 -0.004375 -0.00479167 
-0.005 -0.00416667 0.00479167 
-0.005 -0.00416667 0.00458333 
-0.005 -0.00416667 0.004375 
-0.005 -0.00416667 0.00416667 
-0.005 -0.00416667 0.00395833 
-0.005 -0.00416667 0.00375 
-0.005 -0.00416667 0.00354167 
-0.005 -0.00416667 0.00333333 
-0.005 -0.00416667 0.003125 
-0.005 -0.00416667 0.00291667 
-0.005 -0.00416667 0.00270833 
-0.005 -0.00416667 0.0025 
-0.005 -0.00416667 0.00229167 
-0.005 -0.00416667 0.00208333 
-0.005 -0.00416667 0.001875 
-0.005 -0.00416667 0.00166667 
-0.005 -0.00416667 0.00145833 
-0.005 -0.00416667 0.00125 
-0.005 -0.00416667 0.00104167 
-0.005 -0.00416667 0.000833333 
-0.005 -0.00416667 0.000625 
-0.005 -0.00416667 0.000416667 
-0.005 -0.00416667 0.000208333 
-0.005 -0.00416667 -1.05788e-14 
-0.005 -0.00416667 -0.000208333 
-0.005 -0.00416667 -0.000416667 
-0.005 -0.00416667 -0.000625 
-0.005 -0.00416667 -0.000833333 
-0.005 -0.00416667 -0.00104167 
-0.005 -0.00416667 -0.00125 
-0.005 -0.00416667 -0.00145833 
-0.005 -0.00416667 -0.00166667 
-0.005 -0.00416667 -0.001875 
-0.005 -0.00416667 -0.00208333 
-0.005 -0.00416667 -0.00229167 
-0.005 -0.00416667 -0.0025 
-0.005 -0.00416667 -0.00270833 
-0.005 -0.00416667 -0.00291667 
-0.005 -0.00416667 -0.003125 
-0.005 -0.00416667 -0.00333333 
-0.005 -0.00416667 -0.00354167 
-0.005 -0.00416667 -0.00375 
-0.005 -0.00416667 -0.00395833 
-0.005 -0.00416667 -0.00416667 
-0.005 -0.00416667 -0.004375 
-0.005 -0.00416667 -0.00458333 
-0.005 -0.00416667 -0.00479167 
-0.005 -0.00395833 0.00479167 
-0.005 -0.00395833 0.00458333 
-0.005 -0.00395833 0.004375 
-0.005 -0.00395833 0.00416667 
-0.005 -0.00395833 0.00395833 
-0.005 -0.00395833 0.00375 
-0.005 -0.00395833 0.00354167 
-0.005 -0.00395833 0.00333333 
-0.005 -0.00395833 0.003125 
-0.005 -0.00395833 0.00291667 
-0.005 -0.00395833 0.00270833 
-0.005 -0.00395833 0.0025 
-0.005 -0.00395833 0.00229167 
-0.005 -0.00395833 0.00208333 
-0.005 -0.00395833 0.001875 
-0.005 -0.00395833 0.00166667 
-0.005 -0.00395833 0.00145833 
-0.005 -0.00395833 0.00125 
-0.005 -0.00395833 0.00104167 
-0.005 -0.00395833 0.000833333 
-0.005 -0.00395833 0.000625 
-0.005 -0.00395833 0.000416667 
-0.005 -0.00395833 0.000208333 
-0.005 -0.00395833 -1.00501e-14 
-0.005 -0.00395833 -0.000208333 
-0.005 -0.00395833 -0.000416667 
-0.005 -0.00395833 -0.000625 
-0.005 -0.00395833 -0.000833333 
-0.005 -0.00395833 -0.00104167 
-0.005 -0.00395833 -0.00125 
-0.005 -0.00395833 -0.00145833 
-0.005 -0.00395833 -0.00166667 
-0.005 -0.00395833 -0.001875 
-0.005 -0.00395833 -0.00208333 
-0.005 -0.00395833 -0.00229167 
-0.005 -0.00395833 -0.0025 
-0.005 -0.00395833 -0.00270833 
-0.005 -0.00395833 -0.00291667 
-0.005 -0.00395833 -0.003125 
-0.005 -0.00395833 -0.00333333 
-0.005 -0.00395833 -0.00354167 
-0.005 -0.00395833 -0.00375 
-0.005 -0.00395833 -0.00395833 
-0.005 -0.00395833 -0.00416667 
-0.005 -0.00395833 -0.004375 
-0.005 -0.00395833 -0.00458333 
-0.005 -0.00395833 -0.00479167 
-0.005 -0.00375 0.00479167 
-0.005 -0.00375 0.00458333 
-0.005 -0.00375 0.004375 
-0.005 -0.00375 0.00416667 
-0.005 -0.00375 0.00395833 
-0.005 -0.00375 0.00375 
-0.005 -0.00375 0.00354167 
-0.005 -0.00375 0.00333333 
-0.005 -0.00375 0.003125 
-0.005 -0.00375 0.00291667 
-0.005 -0.00375 0.00270833 
-0.005 -0.00375 0.0025 
-0.005 -0.00375 0.00229167 
-0.005 -0.00375 0.00208333 
-0.005 -0.00375 0.001875 
-0.005 -0.00375 0.00166667 
-0.005 -0.00375 0.00145833 
-0.005 -0.00375 0.00125 
-0.005 -0.00375 0.00104167 
-0.005 -0.00375 0.000833333 
-0.005 -0.00375 0.000625 
-0.005 -0.00375 0.000416667 
-0.005 -0.00375 0.000208333 
-0.005 -0.00375 -9.52103e-15 
-0.005 -0.00375 -0.000208333 
-0.005 -0.00375 -0.000416667 
-0.005 -0.00375 -0.000625 
-0.005 -0.00375 -0.000833333 
-0.005 -0.00375 -0.00104167 
-0.005 -0.00375 -0.00125 
-0.005 -0.00375 -0.00145833 
-0.005 -0.00375 -0.00166667 
-0.005 -0.00375 -0.001875 
-0.005 -0.00375 -0.00208333 
-0.005 -0.00375 -0.00229167 
-0.005 -0.00375 -0.0025 
-0.005 -0.00375 -0.00270833 
-0.005 -0.00375 -0.00291667 
-0.005 -0.00375 -0.003125 
-0.005 -0.00375 -0.00333333 
-0.005 -0.00375 -0.00354167 
-0.005 -0.00375 -0.00375 
-0.005 -0.00375 -0.00395833 
-0.005 -0.00375 -0.00416667 
-0.005 -0.00375 -0.004375 
-0.005 -0.00375 -0.00458333 
-0.005 -0.00375 -0.00479167 
-0.005 -0.00354167 0.00479167 
-0.005 -0.00354167 0.00458333 
-0.005 -0.00354167 0.004375 
-0.005 -0.00354167 0.00416667 
-0.005 -0.00354167 0.00395833 
-0.005 -0.00354167 0.00375 
-0.005 -0.00354167 0.00354167 
-0.005 -0.00354167 0.00333333 
-0.005 -0.00354167 0.003125 
-0.005 -0.00354167 0.00291667 
-0.005 -0.00354167 0.00270833 
-0.005 -0.00354167 0.0025 
-0.005 -0.00354167 0.00229167 
-0.005 -0.00354167 0.00208333 
-0.005 -0.00354167 0.001875 
-0.005 -0.00354167 0.00166667 
-0.005 -0.00354167 0.00145833 
-0.005 -0.00354167 0.00125 
-0.005 -0.00354167 0.00104167 
-0.005 -0.00354167 0.000833333 
-0.005 -0.00354167 0.000625 
-0.005 -0.00354167 0.000416667 
-0.005 -0.00354167 0.000208333 
-0.005 -0.00354167 -8.99151e-15 
-0.005 -0.00354167 -0.000208333 
-0.005 -0.00354167 -0.000416667 
-0.005 -0.00354167 -0.000625 
-0.005 -0.00354167 -0.000833333 
-0.005 -0.00354167 -0.00104167 
-0.005 -0.00354167 -0.00125 
-0.005 -0.00354167 -0.00145833 
-0.005 -0.00354167 -0.00166667 
-0.005 -0.00354167 -0.001875 
-0.005 -0.00354167 -0.00208333 
-0.005 -0.00354167 -0.00229167 
-0.005 -0.00354167 -0.0025 
-0.005 -0.00354167 -0.00270833 
-0.005 -0.00354167 -0.00291667 
-0.005 -0.00354167 -0.003125 
-0.005 -0.00354167 -0.00333333 
-0.005 -0.00354167 -0.00354167 
-0.005 -0.00354167 -0.00375 
-0.005 -0.00354167 -0.00395833 
-0.005 -0.00354167 -0.00416667 
-0.005 -0.00354167 -0.004375 
-0.005 -0.00354167 -0.00458333 
-0.005 -0.00354167 -0.00479167 
-0.005 -0.00333333 0.00479167 
-0.005 -0.00333333 0.00458333 
-0.005 -0.00333333 0.004375 
-0.005 -0.00333333 0.00416667 
-0.005 -0.00333333 0.00395833 
-0.005 -0.00333333 0.00375 
-0.005 -0.00333333 0.00354167 
-0.005 -0.00333333 0.00333333 
-0.005 -0.00333333 0.003125 
-0.005 -0.00333333 0.00291667 
-0.005 -0.00333333 0.00270833 
-0.005 -0.00333333 0.0025 
-0.005 -0.00333333 0.00229167 
-0.005 -0.00333333 0.00208333 
-0.005 -0.00333333 0.001875 
-0.005 -0.00333333 0.00166667 
-0.005 -0.00333333 0.00145833 
-0.005 -0.00333333 0.00125 
-0.005 -0.00333333 0.00104167 
-0.005 -0.00333333 0.000833333 
-0.005 -0.00333333 0.000625 
-0.005 -0.00333333 0.000416667 
-0.005 -0.00333333 0.000208333 
-0.005 -0.00333333 -8.46328e-15 
-0.005 -0.00333333 -0.000208333 
-0.005 -0.00333333 -0.000416667 
-0.005 -0.00333333 -0.000625 
-0.005 -0.00333333 -0.000833333 
-0.005 -0.00333333 -0.00104167 
-0.005 -0.00333333 -0.00125 
-0.005 -0.00333333 -0.00145833 
-0.005 -0.00333333 -0.00166667 
-0.005 -0.00333333 -0.001875 
-0.005 -0.00333333 -0.00208333 
-0.005 -0.00333333 -0.00229167 
-0.005 -0.00333333 -0.0025 
-0.005 -0.00333333 -0.00270833 
-0.005 -0.00333333 -0.00291667 
-0.005 -0.00333333 -0.003125 
-0.005 -0.00333333 -0.00333333 
-0.005 -0.00333333 -0.00354167 
-0.005 -0.00333333 -0.00375 
-0.005 -0.00333333 -0.00395833 
-0.005 -0.00333333 -0.00416667 
-0.005 -0.00333333 -0.004375 
-0.005 -0.00333333 -0.00458333 
-0.005 -0.00333333 -0.00479167 
-0.005 -0.003125 0.00479167 
-0.005 -0.003125 0.00458333 
-0.005 -0.003125 0.004375 
-0.005 -0.003125 0.00416667 
-0.005 -0.003125 0.00395833 
-0.005 -0.003125 0.00375 
-0.005 -0.003125 0.00354167 
-0.005 -0.003125 0.00333333 
-0.005 -0.003125 0.003125 
-0.005 -0.003125 0.00291667 
-0.005 -0.003125 0.00270833 
-0.005 -0.003125 0.0025 
-0.005 -0.003125 0.00229167 
-0.005 -0.003125 0.00208333 
-0.005 -0.003125 0.001875 
-0.005 -0.003125 0.00166667 
-0.005 -0.003125 0.00145833 
-0.005 -0.003125 0.00125 
-0.005 -0.003125 0.00104167 
-0.005 -0.003125 0.000833333 
-0.005 -0.003125 0.000625 
-0.005 -0.003125 0.000416667 
-0.005 -0.003125 0.000208333 
-0.005 -0.003125 -7.93376e-15 
-0.005 -0.003125 -0.000208333 
-0.005 -0.003125 -0.000416667 
-0.005 -0.003125 -0.000625 
-0.005 -0.003125 -0.000833333 
-0.005 -0.003125 -0.00104167 
-0.005 -0.003125 -0.00125 
-0.005 -0.003125 -0.00145833 
-0.005 -0.003125 -0.00166667 
-0.005 -0.003125 -0.001875 
-0.005 -0.003125 -0.00208333 
-0.005 -0.003125 -0.00229167 
-0.005 -0.003125 -0.0025 
-0.005 -0.003125 -0.00270833 
-0.005 -0.003125 -0.00291667 
-0.005 -0.003125 -0.003125 
-0.005 -0.003125 -0.00333333 
-0.005 -0.003125 -0.00354167 
-0.005 -0.003125 -0.00375 
-0.005 -0.003125 -0.00395833 
-0.005 -0.003125 -0.00416667 
-0.005 -0.003125 -0.004375 
-0.005 -0.003125 -0.00458333 
-0.005 -0.003125 -0.00479167 
-0.005 -0.00291667 0.00479167 
-0.005 -0.00291667 0.00458333 
-0.005 -0.00291667 0.004375 
-0.005 -0.00291667 0.00416667 
-0.005 -0.00291667 0.00395833 
-0.005 -0.00291667 0.00375 
-0.005 -0.00291667 0.00354167 
-0.005 -0.00291667 0.00333333 
-0.005 -0.00291667 0.003125 
-0.005 -0.00291667 0.00291667 
-0.005 -0.00291667 0.00270833 
-0.005 -0.00291667 0.0025 
-0.005 -0.00291667 0.00229167 
-0.005 -0.00291667 0.00208333 
-0.005 -0.00291667 0.001875 
-0.005 -0.00291667 0.00166667 
-0.005 -0.00291667 0.00145833 
-0.005 -0.00291667 0.00125 
-0.005 -0.00291667 0.00104167 
-0.005 -0.00291667 0.000833333 
-0.005 -0.00291667 0.000625 
-0.005 -0.00291667 0.000416667 
-0.005 -0.00291667 0.000208333 
-0.005 -0.00291667 -7.40467e-15 
-0.005 -0.00291667 -0.000208333 
-0.005 -0.00291667 -0.000416667 
-0.005 -0.00291667 -0.000625 
-0.005 -0.00291667 -0.000833333 
-0.005 -0.00291667 -0.00104167 
-0.005 -0.00291667 -0.00125 
-0.005 -0.00291667 -0.00145833 
-0.005 -0.00291667 -0.00166667 
-0.005 -0.00291667 -0.001875 
-0.005 -0.00291667 -0.00208333 
-0.005 -0.00291667 -0.00229167 
-0.005 -0.00291667 -0.0025 
-0.005 -0.00291667 -0.00270833 
-0.005 -0.00291667 -0.00291667 
-0.005 -0.00291667 -0.003125 
-0.005 -0.00291667 -0.00333333 
-0.005 -0.00291667 -0.00354167 
-0.005 -0.00291667 -0.00375 
-0.005 -0.00291667 -0.00395833 
-0.005 -0.00291667 -0.00416667 
-0.005 -0.00291667 -0.004375 
-0.005 -0.00291667 -0.00458333 
-0.005 -0.00291667 -0.00479167 
-0.005 -0.00270833 0.00479167 
-0.005 -0.00270833 0.00458333 
-0.005 -0.00270833 0.004375 
-0.005 -0.00270833 0.00416667 
-0.005 -0.00270833 0.00395833 
-0.005 -0.00270833 0.00375 
-0.005 -0.00270833 0.00354167 
-0.005 -0.00270833 0.00333333 
-0.005 -0.00270833 0.003125 
-0.005 -0.00270833 0.00291667 
-0.005 -0.00270833 0.00270833 
-0.005 -0.00270833 0.0025 
-0.005 -0.00270833 0.00229167 
-0.005 -0.00270833 0.00208333 
-0.005 -0.00270833 0.001875 
-0.005 -0.00270833 0.00166667 
-0.005 -0.00270833 0.00145833 
-0.005 -0.00270833 0.00125 
-0.005 -0.00270833 0.00104167 
-0.005 -0.00270833 0.000833333 
-0.005 -0.00270833 0.000625 
-0.005 -0.00270833 0.000416667 
-0.005 -0.00270833 0.000208333 
-0.005 -0.00270833 -6.87601e-15 
-0.005 -0.00270833 -0.000208333 
-0.005 -0.00270833 -0.000416667 
-0.005 -0.00270833 -0.000625 
-0.005 -0.00270833 -0.000833333 
-0.005 -0.00270833 -0.00104167 
-0.005 -0.00270833 -0.00125 
-0.005 -0.00270833 -0.00145833 
-0.005 -0.00270833 -0.00166667 
-0.005 -0.00270833 -0.001875 
-0.005 -0.00270833 -0.00208333 
-0.005 -0.00270833 -0.00229167 
-0.005 -0.00270833 -0.0025 
-0.005 -0.00270833 -0.00270833 
-0.005 -0.00270833 -0.00291667 
-0.005 -0.00270833 -0.003125 
-0.005 -0.00270833 -0.00333333 
-0.005 -0.00270833 -0.00354167 
-0.005 -0.00270833 -0.00375 
-0.005 -0.00270833 -0.00395833 
-0.005 -0.00270833 -0.00416667 
-0.005 -0.00270833 -0.004375 
-0.005 -0.00270833 -0.00458333 
-0.005 -0.00270833 -0.00479167 
-0.005 -0.0025 0.00479167 
-0.005 -0.0025 0.00458333 
-0.005 -0.0025 0.004375 
-0.005 -0.0025 0.00416667 
-0.005 -0.0025 0.00395833 
-0.005 -0.0025 0.00375 
-0.005 -0.0025 0.00354167 
-0.005 -0.0025 0.00333333 
-0.005 -0.0025 0.003125 
-0.005 -0.0025 0.00291667 
-0.005 -0.0025 0.00270833 
-0.005 -0.0025 0.0025 
-0.005 -0.0025 0.00229167 
-0.005 -0.0025 0.00208333 
-0.005 -0.0025 0.001875 
-0.005 -0.0025 0.00166667 
-0.005 -0.0025 0.00145833 
-0.005 -0.0025 0.00125 
-0.005 -0.0025 0.00104167 
-0.005 -0.0025 0.000833333 
-0.005 -0.0025 0.000625 
-0.005 -0.0025 0.000416667 
-0.005 -0.0025 0.000208333 
-0.005 -0.0025 -6.34714e-15 
-0.005 -0.0025 -0.000208333 
-0.005 -0.0025 -0.000416667 
-0.005 -0.0025 -0.000625 
-0.005 -0.0025 -0.000833333 
-0.005 -0.0025 -0.00104167 
-0.005 -0.0025 -0.00125 
-0.005 -0.0025 -0.00145833 
-0.005 -0.0025 -0.00166667 
-0.005 -0.0025 -0.001875 
-0.005 -0.0025 -0.00208333 
-0.005 -0.0025 -0.00229167 
-0.005 -0.0025 -0.0025 
-0.005 -0.0025 -0.00270833 
-0.005 -0.0025 -0.00291667 
-0.005 -0.0025 -0.003125 
-0.005 -0.0025 -0.00333333 
-0.005 -0.0025 -0.00354167 
-0.005 -0.0025 -0.00375 
-0.005 -0.0025 -0.00395833 
-0.005 -0.0025 -0.00416667 
-0.005 -0.0025 -0.004375 
-0.005 -0.0025 -0.00458333 
-0.005 -0.0025 -0.00479167 
-0.005 -0.00229167 0.00479167 
-0.005 -0.00229167 0.00458333 
-0.005 -0.00229167 0.004375 
-0.005 -0.00229167 0.00416667 
-0.005 -0.00229167 0.00395833 
-0.005 -0.00229167 0.00375 
-0.005 -0.00229167 0.00354167 
-0.005 -0.00229167 0.00333333 
-0.005 -0.00229167 0.003125 
-0.005 -0.00229167 0.00291667 
-0.005 -0.00229167 0.00270833 
-0.005 -0.00229167 0.0025 
-0.005 -0.00229167 0.00229167 
-0.005 -0.00229167 0.00208333 
-0.005 -0.00229167 0.001875 
-0.005 -0.00229167 0.00166667 
-0.005 -0.00229167 0.00145833 
-0.005 -0.00229167 0.00125 
-0.005 -0.00229167 0.00104167 
-0.005 -0.00229167 0.000833333 
-0.005 -0.00229167 0.000625 
-0.005 -0.00229167 0.000416667 
-0.005 -0.00229167 0.000208333 
-0.005 -0.00229167 -5.81805e-15 
-0.005 -0.00229167 -0.000208333 
-0.005 -0.00229167 -0.000416667 
-0.005 -0.00229167 -0.000625 
-0.005 -0.00229167 -0.000833333 
-0.005 -0.00229167 -0.00104167 
-0.005 -0.00229167 -0.00125 
-0.005 -0.00229167 -0.00145833 
-0.005 -0.00229167 -0.00166667 
-0.005 -0.00229167 -0.001875 
-0.005 -0.00229167 -0.00208333 
-0.005 -0.00229167 -0.00229167 
-0.005 -0.00229167 -0.0025 
-0.005 -0.00229167 -0.00270833 
-0.005 -0.00229167 -0.00291667 
-0.005 -0.00229167 -0.003125 
-0.005 -0.00229167 -0.00333333 
-0.005 -0.00229167 -0.00354167 
-0.005 -0.00229167 -0.00375 
-0.005 -0.00229167 -0.00395833 
-0.005 -0.00229167 -0.00416667 
-0.005 -0.00229167 -0.004375 
-0.005 -0.00229167 -0.00458333 
-0.005 -0.00229167 -0.00479167 
-0.005 -0.00208333 0.00479167 
-0.005 -0.00208333 0.00458333 
-0.005 -0.00208333 0.004375 
-0.005 -0.00208333 0.00416667 
-0.005 -0.00208333 0.00395833 
-0.005 -0.00208333 0.00375 
-0.005 -0.00208333 0.00354167 
-0.005 -0.00208333 0.00333333 
-0.005 -0.00208333 0.003125 
-0.005 -0.00208333 0.00291667 
-0.005 -0.00208333 0.00270833 
-0.005 -0.00208333 0.0025 
-0.005 -0.00208333 0.00229167 
-0.005 -0.00208333 0.00208333 
-0.005 -0.00208333 0.001875 
-0.005 -0.00208333 0.00166667 
-0.005 -0.00208333 0.00145833 
-0.005 -0.00208333 0.00125 
-0.005 -0.00208333 0.00104167 
-0.005 -0.00208333 0.000833333 
-0.005 -0.00208333 0.000625 
-0.005 -0.00208333 0.000416667 
-0.005 -0.00208333 0.000208333 
-0.005 -0.00208333 -5.28961e-15 
-0.005 -0.00208333 -0.000208333 
-0.005 -0.00208333 -0.000416667 
-0.005 -0.00208333 -0.000625 
-0.005 -0.00208333 -0.000833333 
-0.005 -0.00208333 -0.00104167 
-0.005 -0.00208333 -0.00125 
-0.005 -0.00208333 -0.00145833 
-0.005 -0.00208333 -0.00166667 
-0.005 -0.00208333 -0.001875 
-0.005 -0.00208333 -0.00208333 
-0.005 -0.00208333 -0.00229167 
-0.005 -0.00208333 -0.0025 
-0.005 -0.00208333 -0.00270833 
-0.005 -0.00208333 -0.00291667 
-0.005 -0.00208333 -0.003125 
-0.005 -0.00208333 -0.00333333 
-0.005 -0.00208333 -0.00354167 
-0.005 -0.00208333 -0.00375 
-0.005 -0.00208333 -0.00395833 
-0.005 -0.00208333 -0.00416667 
-0.005 -0.00208333 -0.004375 
-0.005 -0.00208333 -0.00458333 
-0.005 -0.00208333 -0.00479167 
-0.005 -0.001875 0.00479167 
-0.005 -0.001875 0.00458333 
-0.005 -0.001875 0.004375 
-0.005 -0.001875 0.00416667 
-0.005 -0.001875 0.00395833 
-0.005 -0.001875 0.00375 
-0.005 -0.001875 0.00354167 
-0.005 -0.001875 0.00333333 
-0.005 -0.001875 0.003125 
-0.005 -0.001875 0.00291667 
-0.005 -0.001875 0.00270833 
-0.005 -0.001875 0.0025 
-0.005 -0.001875 0.00229167 
-0.005 -0.001875 0.00208333 
-0.005 -0.001875 0.001875 
-0.005 -0.001875 0.00166667 
-0.005 -0.001875 0.00145833 
-0.005 -0.001875 0.00125 
-0.005 -0.001875 0.00104167 
-0.005 -0.001875 0.000833333 
-0.005 -0.001875 0.000625 
-0.005 -0.001875 0.000416667 
-0.005 -0.001875 0.000208333 
-0.005 -0.001875 -4.76051e-15 
-0.005 -0.001875 -0.000208333 
-0.005 -0.001875 -0.000416667 
-0.005 -0.001875 -0.000625 
-0.005 -0.001875 -0.000833333 
-0.005 -0.001875 -0.00104167 
-0.005 -0.001875 -0.00125 
-0.005 -0.001875 -0.00145833 
-0.005 -0.001875 -0.00166667 
-0.005 -0.001875 -0.001875 
-0.005 -0.001875 -0.00208333 
-0.005 -0.001875 -0.00229167 
-0.005 -0.001875 -0.0025 
-0.005 -0.001875 -0.00270833 
-0.005 -0.001875 -0.00291667 
-0.005 -0.001875 -0.003125 
-0.005 -0.001875 -0.00333333 
-0.005 -0.001875 -0.00354167 
-0.005 -0.001875 -0.00375 
-0.005 -0.001875 -0.00395833 
-0.005 -0.001875 -0.00416667 
-0.005 -0.001875 -0.004375 
-0.005 -0.001875 -0.00458333 
-0.005 -0.001875 -0.00479167 
-0.005 -0.00166667 0.00479167 
-0.005 -0.00166667 0.00458333 
-0.005 -0.00166667 0.004375 
-0.005 -0.00166667 0.00416667 
-0.005 -0.00166667 0.00395833 
-0.005 -0.00166667 0.00375 
-0.005 -0.00166667 0.00354167 
-0.005 -0.00166667 0.00333333 
-0.005 -0.00166667 0.003125 
-0.005 -0.00166667 0.00291667 
-0.005 -0.00166667 0.00270833 
-0.005 -0.00166667 0.0025 
-0.005 -0.00166667 0.00229167 
-0.005 -0.00166667 0.00208333 
-0.005 -0.00166667 0.001875 
-0.005 -0.00166667 0.00166667 
-0.005 -0.00166667 0.00145833 
-0.005 -0.00166667 0.00125 
-0.005 -0.00166667 0.00104167 
-0.005 -0.00166667 0.000833333 
-0.005 -0.00166667 0.000625 
-0.005 -0.00166667 0.000416667 
-0.005 -0.00166667 0.000208333 
-0.005 -0.00166667 -4.23121e-15 
-0.005 -0.00166667 -0.000208333 
-0.005 -0.00166667 -0.000416667 
-0.005 -0.00166667 -0.000625 
-0.005 -0.00166667 -0.000833333 
-0.005 -0.00166667 -0.00104167 
-0.005 -0.00166667 -0.00125 
-0.005 -0.00166667 -0.00145833 
-0.005 -0.00166667 -0.00166667 
-0.005 -0.00166667 -0.001875 
-0.005 -0.00166667 -0.00208333 
-0.005 -0.00166667 -0.00229167 
-0.005 -0.00166667 -0.0025 
-0.005 -0.00166667 -0.00270833 
-0.005 -0.00166667 -0.00291667 
-0.005 -0.00166667 -0.003125 
-0.005 -0.00166667 -0.00333333 
-0.005 -0.00166667 -0.00354167 
-0.005 -0.00166667 -0.00375 
-0.005 -0.00166667 -0.00395833 
-0.005 -0.00166667 -0.00416667 
-0.005 -0.00166667 -0.004375 
-0.005 -0.00166667 -0.00458333 
-0.005 -0.00166667 -0.00479167 
-0.005 -0.00145833 0.00479167 
-0.005 -0.00145833 0.00458333 
-0.005 -0.00145833 0.004375 
-0.005 -0.00145833 0.00416667 
-0.005 -0.00145833 0.00395833 
-0.005 -0.00145833 0.00375 
-0.005 -0.00145833 0.00354167 
-0.005 -0.00145833 0.00333333 
-0.005 -0.00145833 0.003125 
-0.005 -0.00145833 0.00291667 
-0.005 -0.00145833 0.00270833 
-0.005 -0.00145833 0.0025 
-0.005 -0.00145833 0.00229167 
-0.005 -0.00145833 0.00208333 
-0.005 -0.00145833 0.001875 
-0.005 -0.00145833 0.00166667 
-0.005 -0.00145833 0.00145833 
-0.005 -0.00145833 0.00125 
-0.005 -0.00145833 0.00104167 
-0.005 -0.00145833 0.000833333 
-0.005 -0.00145833 0.000625 
-0.005 -0.00145833 0.000416667 
-0.005 -0.00145833 0.000208333 
-0.005 -0.00145833 -3.70298e-15 
-0.005 -0.00145833 -0.000208333 
-0.005 -0.00145833 -0.000416667 
-0.005 -0.00145833 -0.000625 
-0.005 -0.00145833 -0.000833333 
-0.005 -0.00145833 -0.00104167 
-0.005 -0.00145833 -0.00125 
-0.005 -0.00145833 -0.00145833 
-0.005 -0.00145833 -0.00166667 
-0.005 -0.00145833 -0.001875 
-0.005 -0.00145833 -0.00208333 
-0.005 -0.00145833 -0.00229167 
-0.005 -0.00145833 -0.0025 
-0.005 -0.00145833 -0.00270833 
-0.005 -0.00145833 -0.00291667 
-0.005 -0.00145833 -0.003125 
-0.005 -0.00145833 -0.00333333 
-0.005 -0.00145833 -0.00354167 
-0.005 -0.00145833 -0.00375 
-0.005 -0.00145833 -0.00395833 
-0.005 -0.00145833 -0.00416667 
-0.005 -0.00145833 -0.004375 
-0.005 -0.00145833 -0.00458333 
-0.005 -0.00145833 -0.00479167 
-0.005 -0.00125 0.00479167 
-0.005 -0.00125 0.00458333 
-0.005 -0.00125 0.004375 
-0.005 -0.00125 0.00416667 
-0.005 -0.00125 0.00395833 
-0.005 -0.00125 0.00375 
-0.005 -0.00125 0.00354167 
-0.005 -0.00125 0.00333333 
-0.005 -0.00125 0.003125 
-0.005 -0.00125 0.00291667 
-0.005 -0.00125 0.00270833 
-0.005 -0.00125 0.0025 
-0.005 -0.00125 0.00229167 
-0.005 -0.00125 0.00208333 
-0.005 -0.00125 0.001875 
-0.005 -0.00125 0.00166667 
-0.005 -0.00125 0.00145833 
-0.005 -0.00125 0.00125 
-0.005 -0.00125 0.00104167 
-0.005 -0.00125 0.000833333 
-0.005 -0.00125 0.000625 
-0.005 -0.00125 0.000416667 
-0.005 -0.00125 0.000208333 
-0.005 -0.00125 -3.17368e-15 
-0.005 -0.00125 -0.000208333 
-0.005 -0.00125 -0.000416667 
-0.005 -0.00125 -0.000625 
-0.005 -0.00125 -0.000833333 
-0.005 -0.00125 -0.00104167 
-0.005 -0.00125 -0.00125 
-0.005 -0.00125 -0.00145833 
-0.005 -0.00125 -0.00166667 
-0.005 -0.00125 -0.001875 
-0.005 -0.00125 -0.00208333 
-0.005 -0.00125 -0.00229167 
-0.005 -0.00125 -0.0025 
-0.005 -0.00125 -0.00270833 
-0.005 -0.00125 -0.00291667 
-0.005 -0.00125 -0.003125 
-0.005 -0.00125 -0.00333333 
-0.005 -0.00125 -0.00354167 
-0.005 -0.00125 -0.00375 
-0.005 -0.00125 -0.00395833 
-0.005 -0.00125 -0.00416667 
-0.005 -0.00125 -0.004375 
-0.005 -0.00125 -0.00458333 
-0.005 -0.00125 -0.00479167 
-0.005 -0.00104167 0.00479167 
-0.005 -0.00104167 0.00458333 
-0.005 -0.00104167 0.004375 
-0.005 -0.00104167 0.00416667 
-0.005 -0.00104167 0.00395833 
-0.005 -0.00104167 0.00375 
-0.005 -0.00104167 0.00354167 
-0.005 -0.00104167 0.00333333 
-0.005 -0.00104167 0.003125 
-0.005 -0.00104167 0.00291667 
-0.005 -0.00104167 0.00270833 
-0.005 -0.00104167 0.0025 
-0.005 -0.00104167 0.00229167 
-0.005 -0.00104167 0.00208333 
-0.005 -0.00104167 0.001875 
-0.005 -0.00104167 0.00166667 
-0.005 -0.00104167 0.00145833 
-0.005 -0.00104167 0.00125 
-0.005 -0.00104167 0.00104167 
-0.005 -0.00104167 0.000833333 
-0.005 -0.00104167 0.000625 
-0.005 -0.00104167 0.000416667 
-0.005 -0.00104167 0.000208333 
-0.005 -0.00104167 -2.64437e-15 
-0.005 -0.00104167 -0.000208333 
-0.005 -0.00104167 -0.000416667 
-0.005 -0.00104167 -0.000625 
-0.005 -0.00104167 -0.000833333 
-0.005 -0.00104167 -0.00104167 
-0.005 -0.00104167 -0.00125 
-0.005 -0.00104167 -0.00145833 
-0.005 -0.00104167 -0.00166667 
-0.005 -0.00104167 -0.001875 
-0.005 -0.00104167 -0.00208333 
-0.005 -0.00104167 -0.00229167 
-0.005 -0.00104167 -0.0025 
-0.005 -0.00104167 -0.00270833 
-0.005 -0.00104167 -0.00291667 
-0.005 -0.00104167 -0.003125 
-0.005 -0.00104167 -0.00333333 
-0.005 -0.00104167 -0.00354167 
-0.005 -0.00104167 -0.00375 
-0.005 -0.00104167 -0.00395833 
-0.005 -0.00104167 -0.00416667 
-0.005 -0.00104167 -0.004375 
-0.005 -0.00104167 -0.00458333 
-0.005 -0.00104167 -0.00479167 
-0.005 -0.000833333 0.00479167 
-0.005 -0.000833333 0.00458333 
-0.005 -0.000833333 0.004375 
-0.005 -0.000833333 0.00416667 
-0.005 -0.000833333 0.00395833 
-0.005 -0.000833333 0.00375 
-0.005 -0.000833333 0.00354167 
-0.005 -0.000833333 0.00333333 
-0.005 -0.000833333 0.003125 
-0.005 -0.000833333 0.00291667 
-0.005 -0.000833333 0.00270833 
-0.005 -0.000833333 0.0025 
-0.005 -0.000833333 0.00229167 
-0.005 -0.000833333 0.00208333 
-0.005 -0.000833333 0.001875 
-0.005 -0.000833333 0.00166667 
-0.005 -0.000833333 0.00145833 
-0.005 -0.000833333 0.00125 
-0.005 -0.000833333 0.00104167 
-0.005 -0.000833333 0.000833333 
-0.005 -0.000833333 0.000625 
-0.005 -0.000833333 0.000416667 
-0.005 -0.000833333 0.000208333 
-0.005 -0.000833333 -2.11571e-15 
-0.005 -0.000833333 -0.000208333 
-0.005 -0.000833333 -0.000416667 
-0.005 -0.000833333 -0.000625 
-0.005 -0.000833333 -0.000833333 
-0.005 -0.000833333 -0.00104167 
-0.005 -0.000833333 -0.00125 
-0.005 -0.000833333 -0.00145833 
-0.005 -0.000833333 -0.00166667 
-0.005 -0.000833333 -0.001875 
-0.005 -0.000833333 -0.00208333 
-0.005 -0.000833333 -0.00229167 
-0.005 -0.000833333 -0.0025 
-0.005 -0.000833333 -0.00270833 
-0.005 -0.000833333 -0.00291667 
-0.005 -0.000833333 -0.003125 
-0.005 -0.000833333 -0.00333333 
-0.005 -0.000833333 -0.00354167 
-0.005 -0.000833333 -0.00375 
-0.005 -0.000833333 -0.00395833 
-0.005 -0.000833333 -0.00416667 
-0.005 -0.000833333 -0.004375 
-0.005 -0.000833333 -0.00458333 
-0.005 -0.000833333 -0.00479167 
-0.005 -0.000625 0.00479167 
-0.005 -0.000625 0.00458333 
-0.005 -0.000625 0.004375 
-0.005 -0.000625 0.00416667 
-0.005 -0.000625 0.00395833 
-0.005 -0.000625 0.00375 
-0.005 -0.000625 0.00354167 
-0.005 -0.000625 0.00333333 
-0.005 -0.000625 0.003125 
-0.005 -0.000625 0.00291667 
-0.005 -0.000625 0.00270833 
-0.005 -0.000625 0.0025 
-0.005 -0.000625 0.00229167 
-0.005 -0.000625 0.00208333 
-0.005 -0.000625 0.001875 
-0.005 -0.000625 0.00166667 
-0.005 -0.000625 0.00145833 
-0.005 -0.000625 0.00125 
-0.005 -0.000625 0.00104167 
-0.005 -0.000625 0.000833333 
-0.005 -0.000625 0.000625 
-0.005 -0.000625 0.000416667 
-0.005 -0.000625 0.000208333 
-0.005 -0.000625 -1.5864e-15 
-0.005 -0.000625 -0.000208333 
-0.005 -0.000625 -0.000416667 
-0.005 -0.000625 -0.000625 
-0.005 -0.000625 -0.000833333 
-0.005 -0.000625 -0.00104167 
-0.005 -0.000625 -0.00125 
-0.005 -0.000625 -0.00145833 
-0.005 -0.000625 -0.00166667 
-0.005 -0.000625 -0.001875 
-0.005 -0.000625 -0.00208333 
-0.005 -0.000625 -0.00229167 
-0.005 -0.000625 -0.0025 
-0.005 -0.000625 -0.00270833 
-0.005 -0.000625 -0.00291667 
-0.005 -0.000625 -0.003125 
-0.005 -0.000625 -0.00333333 
-0.005 -0.000625 -0.00354167 
-0.005 -0.000625 -0.00375 
-0.005 -0.000625 -0.00395833 
-0.005 -0.000625 -0.00416667 
-0.005 -0.000625 -0.004375 
-0.005 -0.000625 -0.00458333 
-0.005 -0.000625 -0.00479167 
-0.005 -0.000416667 0.00479167 
-0.005 -0.000416667 0.00458333 
-0.005 -0.000416667 0.004375 
-0.005 -0.000416667 0.00416667 
-0.005 -0.000416667 0.00395833 
-0.005 -0.000416667 0.00375 
-0.005 -0.000416667 0.00354167 
-0.005 -0.000416667 0.00333333 
-0.005 -0.000416667 0.003125 
-0.005 -0.000416667 0.00291667 
-0.005 -0.000416667 0.00270833 
-0.005 -0.000416667 0.0025 
-0.005 -0.000416667 0.00229167 
-0.005 -0.000416667 0.00208333 
-0.005 -0.000416667 0.001875 
-0.005 -0.000416667 0.00166667 
-0.005 -0.000416667 0.00145833 
-0.005 -0.000416667 0.00125 
-0.005 -0.000416667 0.00104167 
-0.005 -0.000416667 0.000833333 
-0.005 -0.000416667 0.000625 
-0.005 -0.000416667 0.000416667 
-0.005 -0.000416667 0.000208333 
-0.005 -0.000416667 -1.05731e-15 
-0.005 -0.000416667 -0.000208333 
-0.005 -0.000416667 -0.000416667 
-0.005 -0.000416667 -0.000625 
-0.005 -0.000416667 -0.000833333 
-0.005 -0.000416667 -0.00104167 
-0.005 -0.000416667 -0.00125 
-0.005 -0.000416667 -0.00145833 
-0.005 -0.000416667 -0.00166667 
-0.005 -0.000416667 -0.001875 
-0.005 -0.000416667 -0.00208333 
-0.005 -0.000416667 -0.00229167 
-0.005 -0.000416667 -0.0025 
-0.005 -0.000416667 -0.00270833 
-0.005 -0.000416667 -0.00291667 
-0.005 -0.000416667 -0.003125 
-0.005 -0.000416667 -0.00333333 
-0.005 -0.000416667 -0.00354167 
-0.005 -0.000416667 -0.00375 
-0.005 -0.000416667 -0.00395833 
-0.005 -0.000416667 -0.00416667 
-0.005 -0.000416667 -0.004375 
-0.005 -0.000416667 -0.00458333 
-0.005 -0.000416667 -0.00479167 
-0.005 -0.000208333 0.00479167 
-0.005 -0.000208333 0.00458333 
-0.005 -0.000208333 0.004375 
-0.005 -0.000208333 0.00416667 
-0.005 -0.000208333 0.00395833 
-0.005 -0.000208333 0.00375 
-0.005 -0.000208333 0.00354167 
-0.005 -0.000208333 0.00333333 
-0.005 -0.000208333 0.003125 
-0.005 -0.000208333 0.00291667 
-0.005 -0.000208333 0.00270833 
-0.005 -0.000208333 0.0025 
-0.005 -0.000208333 0.00229167 
-0.005 -0.000208333 0.00208333 
-0.005 -0.000208333 0.001875 
-0.005 -0.000208333 0.00166667 
-0.005 -0.000208333 0.00145833 
-0.005 -0.000208333 0.00125 
-0.005 -0.000208333 0.00104167 
-0.005 -0.000208333 0.000833333 
-0.005 -0.000208333 0.000625 
-0.005 -0.000208333 0.000416667 
-0.005 -0.000208333 0.000208333 
-0.005 -0.000208333 -5.28874e-16 
-0.005 -0.000208333 -0.000208333 
-0.005 -0.000208333 -0.000416667 
-0.005 -0.000208333 -0.000625 
-0.005 -0.000208333 -0.000833333 
-0.005 -0.000208333 -0.00104167 
-0.005 -0.000208333 -0.00125 
-0.005 -0.000208333 -0.00145833 
-0.005 -0.000208333 -0.00166667 
-0.005 -0.000208333 -0.001875 
-0.005 -0.000208333 -0.00208333 
-0.005 -0.000208333 -0.00229167 
-0.005 -0.000208333 -0.0025 
-0.005 -0.000208333 -0.00270833 
-0.005 -0.000208333 -0.00291667 
-0.005 -0.000208333 -0.003125 
-0.005 -0.000208333 -0.00333333 
-0.005 -0.000208333 -0.00354167 
-0.005 -0.000208333 -0.00375 
-0.005 -0.000208333 -0.00395833 
-0.005 -0.000208333 -0.00416667 
-0.005 -0.000208333 -0.004375 
-0.005 -0.000208333 -0.00458333 
-0.005 -0.000208333 -0.00479167 
-0.005 -1.21658e-14 0.00479167 
-0.005 -1.1637e-14 0.00458333 
-0.005 -1.11077e-14 0.004375 
-0.005 -1.05792e-14 0.00416667 
-0.005 -1.00499e-14 0.00395833 
-0.005 -9.52108e-15 0.00375 
-0.005 -8.99257e-15 0.00354167 
-0.005 -8.46335e-15 0.00333333 
-0.005 -7.93441e-15 0.003125 
-0.005 -7.40557e-15 0.00291667 
-0.005 -6.87673e-15 0.00270833 
-0.005 -6.34735e-15 0.0025 
-0.005 -5.81852e-15 0.00229167 
-0.005 -5.28957e-15 0.00208333 
-0.005 -4.76062e-15 0.001875 
-0.005 -4.23179e-15 0.00166667 
-0.005 -3.70262e-15 0.00145833 
-0.005 -3.17368e-15 0.00125 
-0.005 -2.64473e-15 0.00104167 
-0.005 -2.11578e-15 0.000833333 
-0.005 -1.58727e-15 0.000625 
-0.005 -1.05811e-15 0.000416667 
-0.005 -5.29163e-16 0.000208333 
-0.005 -2.1684e-19 2.1684e-19 
-0.005 5.28729e-16 -0.000208333 
-0.005 1.05746e-15 -0.000416667 
-0.005 1.58662e-15 -0.000625 
-0.005 2.11557e-15 -0.000833333 
-0.005 2.64473e-15 -0.00104167 
-0.005 3.17346e-15 -0.00125 
-0.005 3.70262e-15 -0.00145833 
-0.005 4.23114e-15 -0.00166667 
-0.005 4.7603e-15 -0.001875 
-0.005 5.28924e-15 -0.00208333 
-0.005 5.81819e-15 -0.00229167 
-0.005 6.34757e-15 -0.0025 
-0.005 6.87608e-15 -0.00270833 
-0.005 7.40525e-15 -0.00291667 
-0.005 7.93419e-15 -0.003125 
-0.005 8.46314e-15 -0.00333333 
-0.005 8.99208e-15 -0.00354167 
-0.005 9.5206e-15 -0.00375 
-0.005 1.00495e-14 -0.00395833 
-0.005 1.05785e-14 -0.00416667 
-0.005 1.11079e-14 -0.004375 
-0.005 1.16368e-14 -0.00458333 
-0.005 1.21658e-14 -0.00479167 
-0.005 0.000208333 0.00479167 
-0.005 0.000208333 0.00458333 
-0.005 0.000208333 0.004375 
-0.005 0.000208333 0.00416667 
-0.005 0.000208333 0.00395833 
-0.005 0.000208333 0.00375 
-0.005 0.000208333 0.00354167 
-0.005 0.000208333 0.00333333 
-0.005 0.000208333 0.003125 
-0.005 0.000208333 0.00291667 
-0.005 0.000208333 0.00270833 
-0.005 0.000208333 0.0025 
-0.005 0.000208333 0.00229167 
-0.005 0.000208333 0.00208333 
-0.005 0.000208333 0.001875 
-0.005 0.000208333 0.00166667 
-0.005 0.000208333 0.00145833 
-0.005 0.000208333 0.00125 
-0.005 0.000208333 0.00104167 
-0.005 0.000208333 0.000833333 
-0.005 0.000208333 0.000625 
-0.005 0.000208333 0.000416667 
-0.005 0.000208333 0.000208333 
-0.005 0.000208333 5.29308e-16 
-0.005 0.000208333 -0.000208333 
-0.005 0.000208333 -0.000416667 
-0.005 0.000208333 -0.000625 
-0.005 0.000208333 -0.000833333 
-0.005 0.000208333 -0.00104167 
-0.005 0.000208333 -0.00125 
-0.005 0.000208333 -0.00145833 
-0.005 0.000208333 -0.00166667 
-0.005 0.000208333 -0.001875 
-0.005 0.000208333 -0.00208333 
-0.005 0.000208333 -0.00229167 
-0.005 0.000208333 -0.0025 
-0.005 0.000208333 -0.00270833 
-0.005 0.000208333 -0.00291667 
-0.005 0.000208333 -0.003125 
-0.005 0.000208333 -0.00333333 
-0.005 0.000208333 -0.00354167 
-0.005 0.000208333 -0.00375 
-0.005 0.000208333 -0.00395833 
-0.005 0.000208333 -0.00416667 
-0.005 0.000208333 -0.004375 
-0.005 0.000208333 -0.00458333 
-0.005 0.000208333 -0.00479167 
-0.005 0.000416667 0.00479167 
-0.005 0.000416667 0.00458333 
-0.005 0.000416667 0.004375 
-0.005 0.000416667 0.00416667 
-0.005 0.000416667 0.00395833 
-0.005 0.000416667 0.00375 
-0.005 0.000416667 0.00354167 
-0.005 0.000416667 0.00333333 
-0.005 0.000416667 0.003125 
-0.005 0.000416667 0.00291667 
-0.005 0.000416667 0.00270833 
-0.005 0.000416667 0.0025 
-0.005 0.000416667 0.00229167 
-0.005 0.000416667 0.00208333 
-0.005 0.000416667 0.001875 
-0.005 0.000416667 0.00166667 
-0.005 0.000416667 0.00145833 
-0.005 0.000416667 0.00125 
-0.005 0.000416667 0.00104167 
-0.005 0.000416667 0.000833333 
-0.005 0.000416667 0.000625 
-0.005 0.000416667 0.000416667 
-0.005 0.000416667 0.000208333 
-0.005 0.000416667 1.0584e-15 
-0.005 0.000416667 -0.000208333 
-0.005 0.000416667 -0.000416667 
-0.005 0.000416667 -0.000625 
-0.005 0.000416667 -0.000833333 
-0.005 0.000416667 -0.00104167 
-0.005 0.000416667 -0.00125 
-0.005 0.000416667 -0.00145833 
-0.005 0.000416667 -0.00166667 
-0.005 0.000416667 -0.001875 
-0.005 0.000416667 -0.00208333 
-0.005 0.000416667 -0.00229167 
-0.005 0.000416667 -0.0025 
-0.005 0.000416667 -0.00270833 
-0.005 0.000416667 -0.00291667 
-0.005 0.000416667 -0.003125 
-0.005 0.000416667 -0.00333333 
-0.005 0.000416667 -0.00354167 
-0.005 0.000416667 -0.00375 
-0.005 0.000416667 -0.00395833 
-0.005 0.000416667 -0.00416667 
-0.005 0.000416667 -0.004375 
-0.005 0.000416667 -0.00458333 
-0.005 0.000416667 -0.00479167 
-0.005 0.000625 0.00479167 
-0.005 0.000625 0.00458333 
-0.005 0.000625 0.004375 
-0.005 0.000625 0.00416667 
-0.005 0.000625 0.00395833 
-0.005 0.000625 0.00375 
-0.005 0.000625 0.00354167 
-0.005 0.000625 0.00333333 
-0.005 0.000625 0.003125 
-0.005 0.000625 0.00291667 
-0.005 0.000625 0.00270833 
-0.005 0.000625 0.0025 
-0.005 0.000625 0.00229167 
-0.005 0.000625 0.00208333 
-0.005 0.000625 0.001875 
-0.005 0.000625 0.00166667 
-0.005 0.000625 0.00145833 
-0.005 0.000625 0.00125 
-0.005 0.000625 0.00104167 
-0.005 0.000625 0.000833333 
-0.005 0.000625 0.000625 
-0.005 0.000625 0.000416667 
-0.005 0.000625 0.000208333 
-0.005 0.000625 1.58727e-15 
-0.005 0.000625 -0.000208333 
-0.005 0.000625 -0.000416667 
-0.005 0.000625 -0.000625 
-0.005 0.000625 -0.000833333 
-0.005 0.000625 -0.00104167 
-0.005 0.000625 -0.00125 
-0.005 0.000625 -0.00145833 
-0.005 0.000625 -0.00166667 
-0.005 0.000625 -0.001875 
-0.005 0.000625 -0.00208333 
-0.005 0.000625 -0.00229167 
-0.005 0.000625 -0.0025 
-0.005 0.000625 -0.00270833 
-0.005 0.000625 -0.00291667 
-0.005 0.000625 -0.003125 
-0.005 0.000625 -0.00333333 
-0.005 0.000625 -0.00354167 
-0.005 0.000625 -0.00375 
-0.005 0.000625 -0.00395833 
-0.005 0.000625 -0.00416667 
-0.005 0.000625 -0.004375 
-0.005 0.000625 -0.00458333 
-0.005 0.000625 -0.00479167 
-0.005 0.000833333 0.00479167 
-0.005 0.000833333 0.00458333 
-0.005 0.000833333 0.004375 
-0.005 0.000833333 0.00416667 
-0.005 0.000833333 0.00395833 
-0.005 0.000833333 0.00375 
-0.005 0.000833333 0.00354167 
-0.005 0.000833333 0.00333333 
-0.005 0.000833333 0.003125 
-0.005 0.000833333 0.00291667 
-0.005 0.000833333 0.00270833 
-0.005 0.000833333 0.0025 
-0.005 0.000833333 0.00229167 
-0.005 0.000833333 0.00208333 
-0.005 0.000833333 0.001875 
-0.005 0.000833333 0.00166667 
-0.005 0.000833333 0.00145833 
-0.005 0.000833333 0.00125 
-0.005 0.000833333 0.00104167 
-0.005 0.000833333 0.000833333 
-0.005 0.000833333 0.000625 
-0.005 0.000833333 0.000416667 
-0.005 0.000833333 0.000208333 
-0.005 0.000833333 2.11636e-15 
-0.005 0.000833333 -0.000208333 
-0.005 0.000833333 -0.000416667 
-0.005 0.000833333 -0.000625 
-0.005 0.000833333 -0.000833333 
-0.005 0.000833333 -0.00104167 
-0.005 0.000833333 -0.00125 
-0.005 0.000833333 -0.00145833 
-0.005 0.000833333 -0.00166667 
-0.005 0.000833333 -0.001875 
-0.005 0.000833333 -0.00208333 
-0.005 0.000833333 -0.00229167 
-0.005 0.000833333 -0.0025 
-0.005 0.000833333 -0.00270833 
-0.005 0.000833333 -0.00291667 
-0.005 0.000833333 -0.003125 
-0.005 0.000833333 -0.00333333 
-0.005 0.000833333 -0.00354167 
-0.005 0.000833333 -0.00375 
-0.005 0.000833333 -0.00395833 
-0.005 0.000833333 -0.00416667 
-0.005 0.000833333 -0.004375 
-0.005 0.000833333 -0.00458333 
-0.005 0.000833333 -0.00479167 
-0.005 0.00104167 0.00479167 
-0.005 0.00104167 0.00458333 
-0.005 0.00104167 0.004375 
-0.005 0.00104167 0.00416667 
-0.005 0.00104167 0.00395833 
-0.005 0.00104167 0.00375 
-0.005 0.00104167 0.00354167 
-0.005 0.00104167 0.00333333 
-0.005 0.00104167 0.003125 
-0.005 0.00104167 0.00291667 
-0.005 0.00104167 0.00270833 
-0.005 0.00104167 0.0025 
-0.005 0.00104167 0.00229167 
-0.005 0.00104167 0.00208333 
-0.005 0.00104167 0.001875 
-0.005 0.00104167 0.00166667 
-0.005 0.00104167 0.00145833 
-0.005 0.00104167 0.00125 
-0.005 0.00104167 0.00104167 
-0.005 0.00104167 0.000833333 
-0.005 0.00104167 0.000625 
-0.005 0.00104167 0.000416667 
-0.005 0.00104167 0.000208333 
-0.005 0.00104167 2.6448e-15 
-0.005 0.00104167 -0.000208333 
-0.005 0.00104167 -0.000416667 
-0.005 0.00104167 -0.000625 
-0.005 0.00104167 -0.000833333 
-0.005 0.00104167 -0.00104167 
-0.005 0.00104167 -0.00125 
-0.005 0.00104167 -0.00145833 
-0.005 0.00104167 -0.00166667 
-0.005 0.00104167 -0.001875 
-0.005 0.00104167 -0.00208333 
-0.005 0.00104167 -0.00229167 
-0.005 0.00104167 -0.0025 
-0.005 0.00104167 -0.00270833 
-0.005 0.00104167 -0.00291667 
-0.005 0.00104167 -0.003125 
-0.005 0.00104167 -0.00333333 
-0.005 0.00104167 -0.00354167 
-0.005 0.00104167 -0.00375 
-0.005 0.00104167 -0.00395833 
-0.005 0.00104167 -0.00416667 
-0.005 0.00104167 -0.004375 
-0.005 0.00104167 -0.00458333 
-0.005 0.00104167 -0.00479167 
-0.005 0.00125 0.00479167 
-0.005 0.00125 0.00458333 
-0.005 0.00125 0.004375 
-0.005 0.00125 0.00416667 
-0.005 0.00125 0.00395833 
-0.005 0.00125 0.00375 
-0.005 0.00125 0.00354167 
-0.005 0.00125 0.00333333 
-0.005 0.00125 0.003125 
-0.005 0.00125 0.00291667 
-0.005 0.00125 0.00270833 
-0.005 0.00125 0.0025 
-0.005 0.00125 0.00229167 
-0.005 0.00125 0.00208333 
-0.005 0.00125 0.001875 
-0.005 0.00125 0.00166667 
-0.005 0.00125 0.00145833 
-0.005 0.00125 0.00125 
-0.005 0.00125 0.00104167 
-0.005 0.00125 0.000833333 
-0.005 0.00125 0.000625 
-0.005 0.00125 0.000416667 
-0.005 0.00125 0.000208333 
-0.005 0.00125 3.174e-15 
-0.005 0.00125 -0.000208333 
-0.005 0.00125 -0.000416667 
-0.005 0.00125 -0.000625 
-0.005 0.00125 -0.000833333 
-0.005 0.00125 -0.00104167 
-0.005 0.00125 -0.00125 
-0.005 0.00125 -0.00145833 
-0.005 0.00125 -0.00166667 
-0.005 0.00125 -0.001875 
-0.005 0.00125 -0.00208333 
-0.005 0.00125 -0.00229167 
-0.005 0.00125 -0.0025 
-0.005 0.00125 -0.00270833 
-0.005 0.00125 -0.00291667 
-0.005 0.00125 -0.003125 
-0.005 0.00125 -0.00333333 
-0.005 0.00125 -0.00354167 
-0.005 0.00125 -0.00375 
-0.005 0.00125 -0.00395833 
-0.005 0.00125 -0.00416667 
-0.005 0.00125 -0.004375 
-0.005 0.00125 -0.00458333 
-0.005 0.00125 -0.00479167 
-0.005 0.00145833 0.00479167 
-0.005 0.00145833 0.00458333 
-0.005 0.00145833 0.004375 
-0.005 0.00145833 0.00416667 
-0.005 0.00145833 0.00395833 
-0.005 0.00145833 0.00375 
-0.005 0.00145833 0.00354167 
-0.005 0.00145833 0.00333333 
-0.005 0.00145833 0.003125 
-0.005 0.00145833 0.00291667 
-0.005 0.00145833 0.00270833 
-0.005 0.00145833 0.0025 
-0.005 0.00145833 0.00229167 
-0.005 0.00145833 0.00208333 
-0.005 0.00145833 0.001875 
-0.005 0.00145833 0.00166667 
-0.005 0.00145833 0.00145833 
-0.005 0.00145833 0.00125 
-0.005 0.00145833 0.00104167 
-0.005 0.00145833 0.000833333 
-0.005 0.00145833 0.000625 
-0.005 0.00145833 0.000416667 
-0.005 0.00145833 0.000208333 
-0.005 0.00145833 3.70255e-15 
-0.005 0.00145833 -0.000208333 
-0.005 0.00145833 -0.000416667 
-0.005 0.00145833 -0.000625 
-0.005 0.00145833 -0.000833333 
-0.005 0.00145833 -0.00104167 
-0.005 0.00145833 -0.00125 
-0.005 0.00145833 -0.00145833 
-0.005 0.00145833 -0.00166667 
-0.005 0.00145833 -0.001875 
-0.005 0.00145833 -0.00208333 
-0.005 0.00145833 -0.00229167 
-0.005 0.00145833 -0.0025 
-0.005 0.00145833 -0.00270833 
-0.005 0.00145833 -0.00291667 
-0.005 0.00145833 -0.003125 
-0.005 0.00145833 -0.00333333 
-0.005 0.00145833 -0.00354167 
-0.005 0.00145833 -0.00375 
-0.005 0.00145833 -0.00395833 
-0.005 0.00145833 -0.00416667 
-0.005 0.00145833 -0.004375 
-0.005 0.00145833 -0.00458333 
-0.005 0.00145833 -0.00479167 
-0.005 0.00166667 0.00479167 
-0.005 0.00166667 0.00458333 
-0.005 0.00166667 0.004375 
-0.005 0.00166667 0.00416667 
-0.005 0.00166667 0.00395833 
-0.005 0.00166667 0.00375 
-0.005 0.00166667 0.00354167 
-0.005 0.00166667 0.00333333 
-0.005 0.00166667 0.003125 
-0.005 0.00166667 0.00291667 
-0.005 0.00166667 0.00270833 
-0.005 0.00166667 0.0025 
-0.005 0.00166667 0.00229167 
-0.005 0.00166667 0.00208333 
-0.005 0.00166667 0.001875 
-0.005 0.00166667 0.00166667 
-0.005 0.00166667 0.00145833 
-0.005 0.00166667 0.00125 
-0.005 0.00166667 0.00104167 
-0.005 0.00166667 0.000833333 
-0.005 0.00166667 0.000625 
-0.005 0.00166667 0.000416667 
-0.005 0.00166667 0.000208333 
-0.005 0.00166667 4.23186e-15 
-0.005 0.00166667 -0.000208333 
-0.005 0.00166667 -0.000416667 
-0.005 0.00166667 -0.000625 
-0.005 0.00166667 -0.000833333 
-0.005 0.00166667 -0.00104167 
-0.005 0.00166667 -0.00125 
-0.005 0.00166667 -0.00145833 
-0.005 0.00166667 -0.00166667 
-0.005 0.00166667 -0.001875 
-0.005 0.00166667 -0.00208333 
-0.005 0.00166667 -0.00229167 
-0.005 0.00166667 -0.0025 
-0.005 0.00166667 -0.00270833 
-0.005 0.00166667 -0.00291667 
-0.005 0.00166667 -0.003125 
-0.005 0.00166667 -0.00333333 
-0.005 0.00166667 -0.00354167 
-0.005 0.00166667 -0.00375 
-0.005 0.00166667 -0.00395833 
-0.005 0.00166667 -0.00416667 
-0.005 0.00166667 -0.004375 
-0.005 0.00166667 -0.00458333 
-0.005 0.00166667 -0.00479167 
-0.005 0.001875 0.00479167 
-0.005 0.001875 0.00458333 
-0.005 0.001875 0.004375 
-0.005 0.001875 0.00416667 
-0.005 0.001875 0.00395833 
-0.005 0.001875 0.00375 
-0.005 0.001875 0.00354167 
-0.005 0.001875 0.00333333 
-0.005 0.001875 0.003125 
-0.005 0.001875 0.00291667 
-0.005 0.001875 0.00270833 
-0.005 0.001875 0.0025 
-0.005 0.001875 0.00229167 
-0.005 0.001875 0.00208333 
-0.005 0.001875 0.001875 
-0.005 0.001875 0.00166667 
-0.005 0.001875 0.00145833 
-0.005 0.001875 0.00125 
-0.005 0.001875 0.00104167 
-0.005 0.001875 0.000833333 
-0.005 0.001875 0.000625 
-0.005 0.001875 0.000416667 
-0.005 0.001875 0.000208333 
-0.005 0.001875 4.76062e-15 
-0.005 0.001875 -0.000208333 
-0.005 0.001875 -0.000416667 
-0.005 0.001875 -0.000625 
-0.005 0.001875 -0.000833333 
-0.005 0.001875 -0.00104167 
-0.005 0.001875 -0.00125 
-0.005 0.001875 -0.00145833 
-0.005 0.001875 -0.00166667 
-0.005 0.001875 -0.001875 
-0.005 0.001875 -0.00208333 
-0.005 0.001875 -0.00229167 
-0.005 0.001875 -0.0025 
-0.005 0.001875 -0.00270833 
-0.005 0.001875 -0.00291667 
-0.005 0.001875 -0.003125 
-0.005 0.001875 -0.00333333 
-0.005 0.001875 -0.00354167 
-0.005 0.001875 -0.00375 
-0.005 0.001875 -0.00395833 
-0.005 0.001875 -0.00416667 
-0.005 0.001875 -0.004375 
-0.005 0.001875 -0.00458333 
-0.005 0.001875 -0.00479167 
-0.005 0.00208333 0.00479167 
-0.005 0.00208333 0.00458333 
-0.005 0.00208333 0.004375 
-0.005 0.00208333 0.00416667 
-0.005 0.00208333 0.00395833 
-0.005 0.00208333 0.00375 
-0.005 0.00208333 0.00354167 
-0.005 0.00208333 0.00333333 
-0.005 0.00208333 0.003125 
-0.005 0.00208333 0.00291667 
-0.005 0.00208333 0.00270833 
-0.005 0.00208333 0.0025 
-0.005 0.00208333 0.00229167 
-0.005 0.00208333 0.00208333 
-0.005 0.00208333 0.001875 
-0.005 0.00208333 0.00166667 
-0.005 0.00208333 0.00145833 
-0.005 0.00208333 0.00125 
-0.005 0.00208333 0.00104167 
-0.005 0.00208333 0.000833333 
-0.005 0.00208333 0.000625 
-0.005 0.00208333 0.000416667 
-0.005 0.00208333 0.000208333 
-0.005 0.00208333 5.29004e-15 
-0.005 0.00208333 -0.000208333 
-0.005 0.00208333 -0.000416667 
-0.005 0.00208333 -0.000625 
-0.005 0.00208333 -0.000833333 
-0.005 0.00208333 -0.00104167 
-0.005 0.00208333 -0.00125 
-0.005 0.00208333 -0.00145833 
-0.005 0.00208333 -0.00166667 
-0.005 0.00208333 -0.001875 
-0.005 0.00208333 -0.00208333 
-0.005 0.00208333 -0.00229167 
-0.005 0.00208333 -0.0025 
-0.005 0.00208333 -0.00270833 
-0.005 0.00208333 -0.00291667 
-0.005 0.00208333 -0.003125 
-0.005 0.00208333 -0.00333333 
-0.005 0.00208333 -0.00354167 
-0.005 0.00208333 -0.00375 
-0.005 0.00208333 -0.00395833 
-0.005 0.00208333 -0.00416667 
-0.005 0.00208333 -0.004375 
-0.005 0.00208333 -0.00458333 
-0.005 0.00208333 -0.00479167 
-0.005 0.00229167 0.00479167 
-0.005 0.00229167 0.00458333 
-0.005 0.00229167 0.004375 
-0.005 0.00229167 0.00416667 
-0.005 0.00229167 0.00395833 
-0.005 0.00229167 0.00375 
-0.005 0.00229167 0.00354167 
-0.005 0.00229167 0.00333333 
-0.005 0.00229167 0.003125 
-0.005 0.00229167 0.00291667 
-0.005 0.00229167 0.00270833 
-0.005 0.00229167 0.0025 
-0.005 0.00229167 0.00229167 
-0.005 0.00229167 0.00208333 
-0.005 0.00229167 0.001875 
-0.005 0.00229167 0.00166667 
-0.005 0.00229167 0.00145833 
-0.005 0.00229167 0.00125 
-0.005 0.00229167 0.00104167 
-0.005 0.00229167 0.000833333 
-0.005 0.00229167 0.000625 
-0.005 0.00229167 0.000416667 
-0.005 0.00229167 0.000208333 
-0.005 0.00229167 5.81837e-15 
-0.005 0.00229167 -0.000208333 
-0.005 0.00229167 -0.000416667 
-0.005 0.00229167 -0.000625 
-0.005 0.00229167 -0.000833333 
-0.005 0.00229167 -0.00104167 
-0.005 0.00229167 -0.00125 
-0.005 0.00229167 -0.00145833 
-0.005 0.00229167 -0.00166667 
-0.005 0.00229167 -0.001875 
-0.005 0.00229167 -0.00208333 
-0.005 0.00229167 -0.00229167 
-0.005 0.00229167 -0.0025 
-0.005 0.00229167 -0.00270833 
-0.005 0.00229167 -0.00291667 
-0.005 0.00229167 -0.003125 
-0.005 0.00229167 -0.00333333 
-0.005 0.00229167 -0.00354167 
-0.005 0.00229167 -0.00375 
-0.005 0.00229167 -0.00395833 
-0.005 0.00229167 -0.00416667 
-0.005 0.00229167 -0.004375 
-0.005 0.00229167 -0.00458333 
-0.005 0.00229167 -0.00479167 
-0.005 0.0025 0.00479167 
-0.005 0.0025 0.00458333 
-0.005 0.0025 0.004375 
-0.005 0.0025 0.00416667 
-0.005 0.0025 0.00395833 
-0.005 0.0025 0.00375 
-0.005 0.0025 0.00354167 
-0.005 0.0025 0.00333333 
-0.005 0.0025 0.003125 
-0.005 0.0025 0.00291667 
-0.005 0.0025 0.00270833 
-0.005 0.0025 0.0025 
-0.005 0.0025 0.00229167 
-0.005 0.0025 0.00208333 
-0.005 0.0025 0.001875 
-0.005 0.0025 0.00166667 
-0.005 0.0025 0.00145833 
-0.005 0.0025 0.00125 
-0.005 0.0025 0.00104167 
-0.005 0.0025 0.000833333 
-0.005 0.0025 0.000625 
-0.005 0.0025 0.000416667 
-0.005 0.0025 0.000208333 
-0.005 0.0025 6.34714e-15 
-0.005 0.0025 -0.000208333 
-0.005 0.0025 -0.000416667 
-0.005 0.0025 -0.000625 
-0.005 0.0025 -0.000833333 
-0.005 0.0025 -0.00104167 
-0.005 0.0025 -0.00125 
-0.005 0.0025 -0.00145833 
-0.005 0.0025 -0.00166667 
-0.005 0.0025 -0.001875 
-0.005 0.0025 -0.00208333 
-0.005 0.0025 -0.00229167 
-0.005 0.0025 -0.0025 
-0.005 0.0025 -0.00270833 
-0.005 0.0025 -0.00291667 
-0.005 0.0025 -0.003125 
-0.005 0.0025 -0.00333333 
-0.005 0.0025 -0.00354167 
-0.005 0.0025 -0.00375 
-0.005 0.0025 -0.00395833 
-0.005 0.0025 -0.00416667 
-0.005 0.0025 -0.004375 
-0.005 0.0025 -0.00458333 
-0.005 0.0025 -0.00479167 
-0.005 0.00270833 0.00479167 
-0.005 0.00270833 0.00458333 
-0.005 0.00270833 0.004375 
-0.005 0.00270833 0.00416667 
-0.005 0.00270833 0.00395833 
-0.005 0.00270833 0.00375 
-0.005 0.00270833 0.00354167 
-0.005 0.00270833 0.00333333 
-0.005 0.00270833 0.003125 
-0.005 0.00270833 0.00291667 
-0.005 0.00270833 0.00270833 
-0.005 0.00270833 0.0025 
-0.005 0.00270833 0.00229167 
-0.005 0.00270833 0.00208333 
-0.005 0.00270833 0.001875 
-0.005 0.00270833 0.00166667 
-0.005 0.00270833 0.00145833 
-0.005 0.00270833 0.00125 
-0.005 0.00270833 0.00104167 
-0.005 0.00270833 0.000833333 
-0.005 0.00270833 0.000625 
-0.005 0.00270833 0.000416667 
-0.005 0.00270833 0.000208333 
-0.005 0.00270833 6.87688e-15 
-0.005 0.00270833 -0.000208333 
-0.005 0.00270833 -0.000416667 
-0.005 0.00270833 -0.000625 
-0.005 0.00270833 -0.000833333 
-0.005 0.00270833 -0.00104167 
-0.005 0.00270833 -0.00125 
-0.005 0.00270833 -0.00145833 
-0.005 0.00270833 -0.00166667 
-0.005 0.00270833 -0.001875 
-0.005 0.00270833 -0.00208333 
-0.005 0.00270833 -0.00229167 
-0.005 0.00270833 -0.0025 
-0.005 0.00270833 -0.00270833 
-0.005 0.00270833 -0.00291667 
-0.005 0.00270833 -0.003125 
-0.005 0.00270833 -0.00333333 
-0.005 0.00270833 -0.00354167 
-0.005 0.00270833 -0.00375 
-0.005 0.00270833 -0.00395833 
-0.005 0.00270833 -0.00416667 
-0.005 0.00270833 -0.004375 
-0.005 0.00270833 -0.00458333 
-0.005 0.00270833 -0.00479167 
-0.005 0.00291667 0.00479167 
-0.005 0.00291667 0.00458333 
-0.005 0.00291667 0.004375 
-0.005 0.00291667 0.00416667 
-0.005 0.00291667 0.00395833 
-0.005 0.00291667 0.00375 
-0.005 0.00291667 0.00354167 
-0.005 0.00291667 0.00333333 
-0.005 0.00291667 0.003125 
-0.005 0.00291667 0.00291667 
-0.005 0.00291667 0.00270833 
-0.005 0.00291667 0.0025 
-0.005 0.00291667 0.00229167 
-0.005 0.00291667 0.00208333 
-0.005 0.00291667 0.001875 
-0.005 0.00291667 0.00166667 
-0.005 0.00291667 0.00145833 
-0.005 0.00291667 0.00125 
-0.005 0.00291667 0.00104167 
-0.005 0.00291667 0.000833333 
-0.005 0.00291667 0.000625 
-0.005 0.00291667 0.000416667 
-0.005 0.00291667 0.000208333 
-0.005 0.00291667 7.40488e-15 
-0.005 0.00291667 -0.000208333 
-0.005 0.00291667 -0.000416667 
-0.005 0.00291667 -0.000625 
-0.005 0.00291667 -0.000833333 
-0.005 0.00291667 -0.00104167 
-0.005 0.00291667 -0.00125 
-0.005 0.00291667 -0.00145833 
-0.005 0.00291667 -0.00166667 
-0.005 0.00291667 -0.001875 
-0.005 0.00291667 -0.00208333 
-0.005 0.00291667 -0.00229167 
-0.005 0.00291667 -0.0025 
-0.005 0.00291667 -0.00270833 
-0.005 0.00291667 -0.00291667 
-0.005 0.00291667 -0.003125 
-0.005 0.00291667 -0.00333333 
-0.005 0.00291667 -0.00354167 
-0.005 0.00291667 -0.00375 
-0.005 0.00291667 -0.00395833 
-0.005 0.00291667 -0.00416667 
-0.005 0.00291667 -0.004375 
-0.005 0.00291667 -0.00458333 
-0.005 0.00291667 -0.00479167 
-0.005 0.003125 0.00479167 
-0.005 0.003125 0.00458333 
-0.005 0.003125 0.004375 
-0.005 0.003125 0.00416667 
-0.005 0.003125 0.00395833 
-0.005 0.003125 0.00375 
-0.005 0.003125 0.00354167 
-0.005 0.003125 0.00333333 
-0.005 0.003125 0.003125 
-0.005 0.003125 0.00291667 
-0.005 0.003125 0.00270833 
-0.005 0.003125 0.0025 
-0.005 0.003125 0.00229167 
-0.005 0.003125 0.00208333 
-0.005 0.003125 0.001875 
-0.005 0.003125 0.00166667 
-0.005 0.003125 0.00145833 
-0.005 0.003125 0.00125 
-0.005 0.003125 0.00104167 
-0.005 0.003125 0.000833333 
-0.005 0.003125 0.000625 
-0.005 0.003125 0.000416667 
-0.005 0.003125 0.000208333 
-0.005 0.003125 7.93457e-15 
-0.005 0.003125 -0.000208333 
-0.005 0.003125 -0.000416667 
-0.005 0.003125 -0.000625 
-0.005 0.003125 -0.000833333 
-0.005 0.003125 -0.00104167 
-0.005 0.003125 -0.00125 
-0.005 0.003125 -0.00145833 
-0.005 0.003125 -0.00166667 
-0.005 0.003125 -0.001875 
-0.005 0.003125 -0.00208333 
-0.005 0.003125 -0.00229167 
-0.005 0.003125 -0.0025 
-0.005 0.003125 -0.00270833 
-0.005 0.003125 -0.00291667 
-0.005 0.003125 -0.003125 
-0.005 0.003125 -0.00333333 
-0.005 0.003125 -0.00354167 
-0.005 0.003125 -0.00375 
-0.005 0.003125 -0.00395833 
-0.005 0.003125 -0.00416667 
-0.005 0.003125 -0.004375 
-0.005 0.003125 -0.00458333 
-0.005 0.003125 -0.00479167 
-0.005 0.00333333 0.00479167 
-0.005 0.00333333 0.00458333 
-0.005 0.00333333 0.004375 
-0.005 0.00333333 0.00416667 
-0.005 0.00333333 0.00395833 
-0.005 0.00333333 0.00375 
-0.005 0.00333333 0.00354167 
-0.005 0.00333333 0.00333333 
-0.005 0.00333333 0.003125 
-0.005 0.00333333 0.00291667 
-0.005 0.00333333 0.00270833 
-0.005 0.00333333 0.0025 
-0.005 0.00333333 0.00229167 
-0.005 0.00333333 0.00208333 
-0.005 0.00333333 0.001875 
-0.005 0.00333333 0.00166667 
-0.005 0.00333333 0.00145833 
-0.005 0.00333333 0.00125 
-0.005 0.00333333 0.00104167 
-0.005 0.00333333 0.000833333 
-0.005 0.00333333 0.000625 
-0.005 0.00333333 0.000416667 
-0.005 0.00333333 0.000208333 
-0.005 0.00333333 8.46344e-15 
-0.005 0.00333333 -0.000208333 
-0.005 0.00333333 -0.000416667 
-0.005 0.00333333 -0.000625 
-0.005 0.00333333 -0.000833333 
-0.005 0.00333333 -0.00104167 
-0.005 0.00333333 -0.00125 
-0.005 0.00333333 -0.00145833 
-0.005 0.00333333 -0.00166667 
-0.005 0.00333333 -0.001875 
-0.005 0.00333333 -0.00208333 
-0.005 0.00333333 -0.00229167 
-0.005 0.00333333 -0.0025 
-0.005 0.00333333 -0.00270833 
-0.005 0.00333333 -0.00291667 
-0.005 0.00333333 -0.003125 
-0.005 0.00333333 -0.00333333 
-0.005 0.00333333 -0.00354167 
-0.005 0.00333333 -0.00375 
-0.005 0.00333333 -0.00395833 
-0.005 0.00333333 -0.00416667 
-0.005 0.00333333 -0.004375 
-0.005 0.00333333 -0.00458333 
-0.005 0.00333333 -0.00479167 
-0.005 0.00354167 0.00479167 
-0.005 0.00354167 0.00458333 
-0.005 0.00354167 0.004375 
-0.005 0.00354167 0.00416667 
-0.005 0.00354167 0.00395833 
-0.005 0.00354167 0.00375 
-0.005 0.00354167 0.00354167 
-0.005 0.00354167 0.00333333 
-0.005 0.00354167 0.003125 
-0.005 0.00354167 0.00291667 
-0.005 0.00354167 0.00270833 
-0.005 0.00354167 0.0025 
-0.005 0.00354167 0.00229167 
-0.005 0.00354167 0.00208333 
-0.005 0.00354167 0.001875 
-0.005 0.00354167 0.00166667 
-0.005 0.00354167 0.00145833 
-0.005 0.00354167 0.00125 
-0.005 0.00354167 0.00104167 
-0.005 0.00354167 0.000833333 
-0.005 0.00354167 0.000625 
-0.005 0.00354167 0.000416667 
-0.005 0.00354167 0.000208333 
-0.005 0.00354167 8.99188e-15 
-0.005 0.00354167 -0.000208333 
-0.005 0.00354167 -0.000416667 
-0.005 0.00354167 -0.000625 
-0.005 0.00354167 -0.000833333 
-0.005 0.00354167 -0.00104167 
-0.005 0.00354167 -0.00125 
-0.005 0.00354167 -0.00145833 
-0.005 0.00354167 -0.00166667 
-0.005 0.00354167 -0.001875 
-0.005 0.00354167 -0.00208333 
-0.005 0.00354167 -0.00229167 
-0.005 0.00354167 -0.0025 
-0.005 0.00354167 -0.00270833 
-0.005 0.00354167 -0.00291667 
-0.005 0.00354167 -0.003125 
-0.005 0.00354167 -0.00333333 
-0.005 0.00354167 -0.00354167 
-0.005 0.00354167 -0.00375 
-0.005 0.00354167 -0.00395833 
-0.005 0.00354167 -0.00416667 
-0.005 0.00354167 -0.004375 
-0.005 0.00354167 -0.00458333 
-0.005 0.00354167 -0.00479167 
-0.005 0.00375 0.00479167 
-0.005 0.00375 0.00458333 
-0.005 0.00375 0.004375 
-0.005 0.00375 0.00416667 
-0.005 0.00375 0.00395833 
-0.005 0.00375 0.00375 
-0.005 0.00375 0.00354167 
-0.005 0.00375 0.00333333 
-0.005 0.00375 0.003125 
-0.005 0.00375 0.00291667 
-0.005 0.00375 0.00270833 
-0.005 0.00375 0.0025 
-0.005 0.00375 0.00229167 
-0.005 0.00375 0.00208333 
-0.005 0.00375 0.001875 
-0.005 0.00375 0.00166667 
-0.005 0.00375 0.00145833 
-0.005 0.00375 0.00125 
-0.005 0.00375 0.00104167 
-0.005 0.00375 0.000833333 
-0.005 0.00375 0.000625 
-0.005 0.00375 0.000416667 
-0.005 0.00375 0.000208333 
-0.005 0.00375 9.52163e-15 
-0.005 0.00375 -0.000208333 
-0.005 0.00375 -0.000416667 
-0.005 0.00375 -0.000625 
-0.005 0.00375 -0.000833333 
-0.005 0.00375 -0.00104167 
-0.005 0.00375 -0.00125 
-0.005 0.00375 -0.00145833 
-0.005 0.00375 -0.00166667 
-0.005 0.00375 -0.001875 
-0.005 0.00375 -0.00208333 
-0.005 0.00375 -0.00229167 
-0.005 0.00375 -0.0025 
-0.005 0.00375 -0.00270833 
-0.005 0.00375 -0.00291667 
-0.005 0.00375 -0.003125 
-0.005 0.00375 -0.00333333 
-0.005 0.00375 -0.00354167 
-0.005 0.00375 -0.00375 
-0.005 0.00375 -0.00395833 
-0.005 0.00375 -0.00416667 
-0.005 0.00375 -0.004375 
-0.005 0.00375 -0.00458333 
-0.005 0.00375 -0.00479167 
-0.005 0.00395833 0.00479167 
-0.005 0.00395833 0.00458333 
-0.005 0.00395833 0.004375 
-0.005 0.00395833 0.00416667 
-0.005 0.00395833 0.00395833 
-0.005 0.00395833 0.00375 
-0.005 0.00395833 0.00354167 
-0.005 0.00395833 0.00333333 
-0.005 0.00395833 0.003125 
-0.005 0.00395833 0.00291667 
-0.005 0.00395833 0.00270833 
-0.005 0.00395833 0.0025 
-0.005 0.00395833 0.00229167 
-0.005 0.00395833 0.00208333 
-0.005 0.00395833 0.001875 
-0.005 0.00395833 0.00166667 
-0.005 0.00395833 0.00145833 
-0.005 0.00395833 0.00125 
-0.005 0.00395833 0.00104167 
-0.005 0.00395833 0.000833333 
-0.005 0.00395833 0.000625 
-0.005 0.00395833 0.000416667 
-0.005 0.00395833 0.000208333 
-0.005 0.00395833 1.00506e-14 
-0.005 0.00395833 -0.000208333 
-0.005 0.00395833 -0.000416667 
-0.005 0.00395833 -0.000625 
-0.005 0.00395833 -0.000833333 
-0.005 0.00395833 -0.00104167 
-0.005 0.00395833 -0.00125 
-0.005 0.00395833 -0.00145833 
-0.005 0.00395833 -0.00166667 
-0.005 0.00395833 -0.001875 
-0.005 0.00395833 -0.00208333 
-0.005 0.00395833 -0.00229167 
-0.005 0.00395833 -0.0025 
-0.005 0.00395833 -0.00270833 
-0.005 0.00395833 -0.00291667 
-0.005 0.00395833 -0.003125 
-0.005 0.00395833 -0.00333333 
-0.005 0.00395833 -0.00354167 
-0.005 0.00395833 -0.00375 
-0.005 0.00395833 -0.00395833 
-0.005 0.00395833 -0.00416667 
-0.005 0.00395833 -0.004375 
-0.005 0.00395833 -0.00458333 
-0.005 0.00395833 -0.00479167 
-0.005 0.00416667 0.00479167 
-0.005 0.00416667 0.00458333 
-0.005 0.00416667 0.004375 
-0.005 0.00416667 0.00416667 
-0.005 0.00416667 0.00395833 
-0.005 0.00416667 0.00375 
-0.005 0.00416667 0.00354167 
-0.005 0.00416667 0.00333333 
-0.005 0.00416667 0.003125 
-0.005 0.00416667 0.00291667 
-0.005 0.00416667 0.00270833 
-0.005 0.00416667 0.0025 
-0.005 0.00416667 0.00229167 
-0.005 0.00416667 0.00208333 
-0.005 0.00416667 0.001875 
-0.005 0.00416667 0.00166667 
-0.005 0.00416667 0.00145833 
-0.005 0.00416667 0.00125 
-0.005 0.00416667 0.00104167 
-0.005 0.00416667 0.000833333 
-0.005 0.00416667 0.000625 
-0.005 0.00416667 0.000416667 
-0.005 0.00416667 0.000208333 
-0.005 0.00416667 1.0579e-14 
-0.005 0.00416667 -0.000208333 
-0.005 0.00416667 -0.000416667 
-0.005 0.00416667 -0.000625 
-0.005 0.00416667 -0.000833333 
-0.005 0.00416667 -0.00104167 
-0.005 0.00416667 -0.00125 
-0.005 0.00416667 -0.00145833 
-0.005 0.00416667 -0.00166667 
-0.005 0.00416667 -0.001875 
-0.005 0.00416667 -0.00208333 
-0.005 0.00416667 -0.00229167 
-0.005 0.00416667 -0.0025 
-0.005 0.00416667 -0.00270833 
-0.005 0.00416667 -0.00291667 
-0.005 0.00416667 -0.003125 
-0.005 0.00416667 -0.00333333 
-0.005 0.00416667 -0.00354167 
-0.005 0.00416667 -0.00375 
-0.005 0.00416667 -0.00395833 
-0.005 0.00416667 -0.00416667 
-0.005 0.00416667 -0.004375 
-0.005 0.00416667 -0.00458333 
-0.005 0.00416667 -0.00479167 
-0.005 0.004375 0.00479167 
-0.005 0.004375 0.00458333 
-0.005 0.004375 0.004375 
-0.005 0.004375 0.00416667 
-0.005 0.004375 0.00395833 
-0.005 0.004375 0.00375 
-0.005 0.004375 0.00354167 
-0.005 0.004375 0.00333333 
-0.005 0.004375 0.003125 
-0.005 0.004375 0.00291667 
-0.005 0.004375 0.00270833 
-0.005 0.004375 0.0025 
-0.005 0.004375 0.00229167 
-0.005 0.004375 0.00208333 
-0.005 0.004375 0.001875 
-0.005 0.004375 0.00166667 
-0.005 0.004375 0.00145833 
-0.005 0.004375 0.00125 
-0.005 0.004375 0.00104167 
-0.005 0.004375 0.000833333 
-0.005 0.004375 0.000625 
-0.005 0.004375 0.000416667 
-0.005 0.004375 0.000208333 
-0.005 0.004375 1.11082e-14 
-0.005 0.004375 -0.000208333 
-0.005 0.004375 -0.000416667 
-0.005 0.004375 -0.000625 
-0.005 0.004375 -0.000833333 
-0.005 0.004375 -0.00104167 
-0.005 0.004375 -0.00125 
-0.005 0.004375 -0.00145833 
-0.005 0.004375 -0.00166667 
-0.005 0.004375 -0.001875 
-0.005 0.004375 -0.00208333 
-0.005 0.004375 -0.00229167 
-0.005 0.004375 -0.0025 
-0.005 0.004375 -0.00270833 
-0.005 0.004375 -0.00291667 
-0.005 0.004375 -0.003125 
-0.005 0.004375 -0.00333333 
-0.005 0.004375 -0.00354167 
-0.005 0.004375 -0.00375 
-0.005 0.004375 -0.00395833 
-0.005 0.004375 -0.00416667 
-0.005 0.004375 -0.004375 
-0.005 0.004375 -0.00458333 
-0.005 0.004375 -0.00479167 
-0.005 0.00458333 0.00479167 
-0.005 0.00458333 0.00458333 
-0.005 0.00458333 0.004375 
-0.005 0.00458333 0.00416667 
-0.005 0.00458333 0.00395833 
-0.005 0.00458333 0.00375 
-0.005 0.00458333 0.00354167 
-0.005 0.00458333 0.00333333 
-0.005 0.00458333 0.003125 
-0.005 0.00458333 0.00291667 
-0.005 0.00458333 0.00270833 
-0.005 0.00458333 0.0025 
-0.005 0.00458333 0.00229167 
-0.005 0.00458333 0.00208333 
-0.005 0.00458333 0.001875 
-0.005 0.00458333 0.00166667 
-0.005 0.00458333 0.00145833 
-0.005 0.00458333 0.00125 
-0.005 0.00458333 0.00104167 
-0.005 0.00458333 0.000833333 
-0.005 0.00458333 0.000625 
-0.005 0.00458333 0.000416667 
-0.005 0.00458333 0.000208333 
-0.005 0.00458333 1.1637e-14 
-0.005 0.00458333 -0.000208333 
-0.005 0.00458333 -0.000416667 
-0.005 0.00458333 -0.000625 
-0.005 0.00458333 -0.000833333 
-0.005 0.00458333 -0.00104167 
-0.005 0.00458333 -0.00125 
-0.005 0.00458333 -0.00145833 
-0.005 0.00458333 -0.00166667 
-0.005 0.00458333 -0.001875 
-0.005 0.00458333 -0.00208333 
-0.005 0.00458333 -0.00229167 
-0.005 0.00458333 -0.0025 
-0.005 0.00458333 -0.00270833 
-0.005 0.00458333 -0.00291667 
-0.005 0.00458333 -0.003125 
-0.005 0.00458333 -0.00333333 
-0.005 0.00458333 -0.00354167 
-0.005 0.00458333 -0.00375 
-0.005 0.00458333 -0.00395833 
-0.005 0.00458333 -0.00416667 
-0.005 0.00458333 -0.004375 
-0.005 0.00458333 -0.00458333 
-0.005 0.00458333 -0.00479167 
-0.005 0.00479167 0.00479167 
-0.005 0.00479167 0.00458333 
-0.005 0.00479167 0.004375 
-0.005 0.00479167 0.00416667 
-0.005 0.00479167 0.00395833 
-0.005 0.00479167 0.00375 
-0.005 0.00479167 0.00354167 
-0.005 0.00479167 0.00333333 
-0.005 0.00479167 0.003125 
-0.005 0.00479167 0.00291667 
-0.005 0.00479167 0.00270833 
-0.005 0.00479167 0.0025 
-0.005 0.00479167 0.00229167 
-0.005 0.00479167 0.00208333 
-0.005 0.00479167 0.001875 
-0.005 0.00479167 0.00166667 
-0.005 0.00479167 0.00145833 
-0.005 0.00479167 0.00125 
-0.005 0.00479167 0.00104167 
-0.005 0.00479167 0.000833333 
-0.005 0.00479167 0.000625 
-0.005 0.00479167 0.000416667 
-0.005 0.00479167 0.000208333 
-0.005 0.00479167 1.21656e-14 
-0.005 0.00479167 -0.000208333 
-0.005 0.00479167 -0.000416667 
-0.005 0.00479167 -0.000625 
-0.005 0.00479167 -0.000833333 
-0.005 0.00479167 -0.00104167 
-0.005 0.00479167 -0.00125 
-0.005 0.00479167 -0.00145833 
-0.005 0.00479167 -0.00166667 
-0.005 0.00479167 -0.001875 
-0.005 0.00479167 -0.00208333 
-0.005 0.00479167 -0.00229167 
-0.005 0.00479167 -0.0025 
-0.005 0.00479167 -0.00270833 
-0.005 0.00479167 -0.00291667 
-0.005 0.00479167 -0.003125 
-0.005 0.00479167 -0.00333333 
-0.005 0.00479167 -0.00354167 
-0.005 0.00479167 -0.00375 
-0.005 0.00479167 -0.00395833 
-0.005 0.00479167 -0.00416667 
-0.005 0.00479167 -0.004375 
-0.005 0.00479167 -0.00458333 
-0.005 0.00479167 -0.00479167 
0.005 -0.00479167 0.00479167 
0.005 -0.00458333 0.00479167 
0.005 -0.004375 0.00479167 
0.005 -0.00416667 0.00479167 
0.005 -0.00395833 0.00479167 
0.005 -0.00375 0.00479167 
0.005 -0.00354167 0.00479167 
0.005 -0.00333333 0.00479167 
0.005 -0.003125 0.00479167 
0.005 -0.00291667 0.00479167 
0.005 -0.00270833 0.00479167 
0.005 -0.0025 0.00479167 
0.005 -0.00229167 0.00479167 
0.005 -0.00208333 0.00479167 
0.005 -0.001875 0.00479167 
0.005 -0.00166667 0.00479167 
0.005 -0.00145833 0.00479167 
0.005 -0.00125 0.00479167 
0.005 -0.00104167 0.00479167 
0.005 -0.000833333 0.00479167 
0.005 -0.000625 0.00479167 
0.005 -0.000416667 0.00479167 
0.005 -0.000208333 0.00479167 
0.005 -1.26947e-14 0.00479167 
0.005 0.000208333 0.00479167 
0.005 0.000416667 0.00479167 
0.005 0.000625 0.00479167 
0.005 0.000833333 0.00479167 
0.005 0.00104167 0.00479167 
0.005 0.00125 0.00479167 
0.005 0.00145833 0.00479167 
0.005 0.00166667 0.00479167 
0.005 0.001875 0.00479167 
0.005 0.00208333 0.00479167 
0.005 0.00229167 0.00479167 
0.005 0.0025 0.00479167 
0.005 0.00270833 0.00479167 
0.005 0.00291667 0.00479167 
0.005 0.003125 0.00479167 
0.005 0.00333333 0.00479167 
0.005 0.00354167 0.00479167 
0.005 0.00375 0.00479167 
0.005 0.00395833 0.00479167 
0.005 0.00416667 0.00479167 
0.005 0.004375 0.00479167 
0.005 0.00458333 0.00479167 
0.005 0.00479167 0.00479167 
0.005 -0.00479167 0.00458333 
0.005 -0.00458333 0.00458333 
0.005 -0.004375 0.00458333 
0.005 -0.00416667 0.00458333 
0.005 -0.00395833 0.00458333 
0.005 -0.00375 0.00458333 
0.005 -0.00354167 0.00458333 
0.005 -0.00333333 0.00458333 
0.005 -0.003125 0.00458333 
0.005 -0.00291667 0.00458333 
0.005 -0.00270833 0.00458333 
0.005 -0.0025 0.00458333 
0.005 -0.00229167 0.00458333 
0.005 -0.00208333 0.00458333 
0.005 -0.001875 0.00458333 
0.005 -0.00166667 0.00458333 
0.005 -0.00145833 0.00458333 
0.005 -0.00125 0.00458333 
0.005 -0.00104167 0.00458333 
0.005 -0.000833333 0.00458333 
0.005 -0.000625 0.00458333 
0.005 -0.000416667 0.00458333 
0.005 -0.000208333 0.00458333 
0.005 -1.26951e-14 0.00458333 
0.005 0.000208333 0.00458333 
0.005 0.000416667 0.00458333 
0.005 0.000625 0.00458333 
0.005 0.000833333 0.00458333 
0.005 0.00104167 0.00458333 
0.005 0.00125 0.00458333 
0.005 0.00145833 0.00458333 
0.005 0.00166667 0.00458333 
0.005 0.001875 0.00458333 
0.005 0.00208333 0.00458333 
0.005 0.00229167 0.00458333 
0.005 0.0025 0.00458333 
0.005 0.00270833 0.00458333 
0.005 0.00291667 0.00458333 
0.005 0.003125 0.00458333 
0.005 0.00333333 0.00458333 
0.005 0.00354167 0.00458333 
0.005 0.00375 0.00458333 
0.005 0.00395833 0.00458333 
0.005 0.00416667 0.00458333 
0.005 0.004375 0.00458333 
0.005 0.00458333 0.00458333 
0.005 0.00479167 0.00458333 
0.005 -0.00479167 0.004375 
0.005 -0.00458333 0.004375 
0.005 -0.004375 0.004375 
0.005 -0.00416667 0.004375 
0.005 -0.00395833 0.004375 
0.005 -0.00375 0.004375 
0.005 -0.00354167 0.004375 
0.005 -0.00333333 0.004375 
0.005 -0.003125 0.004375 
0.005 -0.00291667 0.004375 
0.005 -0.00270833 0.004375 
0.005 -0.0025 0.004375 
0.005 -0.00229167 0.004375 
0.005 -0.00208333 0.004375 
0.005 -0.001875 0.004375 
0.005 -0.00166667 0.004375 
0.005 -0.00145833 0.004375 
0.005 -0.00125 0.004375 
0.005 -0.00104167 0.004375 
0.005 -0.000833333 0.004375 
0.005 -0.000625 0.004375 
0.005 -0.000416667 0.004375 
0.005 -0.000208333 0.004375 
0.005 -1.26947e-14 0.004375 
0.005 0.000208333 0.004375 
0.005 0.000416667 0.004375 
0.005 0.000625 0.004375 
0.005 0.000833333 0.004375 
0.005 0.00104167 0.004375 
0.005 0.00125 0.004375 
0.005 0.00145833 0.004375 
0.005 0.00166667 0.004375 
0.005 0.001875 0.004375 
0.005 0.00208333 0.004375 
0.005 0.00229167 0.004375 
0.005 0.0025 0.004375 
0.005 0.00270833 0.004375 
0.005 0.00291667 0.004375 
0.005 0.003125 0.004375 
0.005 0.00333333 0.004375 
0.005 0.00354167 0.004375 
0.005 0.00375 0.004375 
0.005 0.00395833 0.004375 
0.005 0.00416667 0.004375 
0.005 0.004375 0.004375 
0.005 0.00458333 0.004375 
0.005 0.00479167 0.004375 
0.005 -0.00479167 0.00416667 
0.005 -0.00458333 0.00416667 
0.005 -0.004375 0.00416667 
0.005 -0.00416667 0.00416667 
0.005 -0.00395833 0.00416667 
0.005 -0.00375 0.00416667 
0.005 -0.00354167 0.00416667 
0.005 -0.00333333 0.00416667 
0.005 -0.003125 0.00416667 
0.005 -0.00291667 0.00416667 
0.005 -0.00270833 0.00416667 
0.005 -0.0025 0.00416667 
0.005 -0.00229167 0.00416667 
0.005 -0.00208333 0.00416667 
0.005 -0.001875 0.00416667 
0.005 -0.00166667 0.00416667 
0.005 -0.00145833 0.00416667 
0.005 -0.00125 0.00416667 
0.005 -0.00104167 0.00416667 
0.005 -0.000833333 0.00416667 
0.005 -0.000625 0.00416667 
0.005 -0.000416667 0.00416667 
0.005 -0.000208333 0.00416667 
0.005 -1.26947e-14 0.00416667 
0.005 0.000208333 0.00416667 
0.005 0.000416667 0.00416667 
0.005 0.000625 0.00416667 
0.005 0.000833333 0.00416667 
0.005 0.00104167 0.00416667 
0.005 0.00125 0.00416667 
0.005 0.00145833 0.00416667 
0.005 0.00166667 0.00416667 
0.005 0.001875 0.00416667 
0.005 0.00208333 0.00416667 
0.005 0.00229167 0.00416667 
0.005 0.0025 0.00416667 
0.005 0.00270833 0.00416667 
0.005 0.00291667 0.00416667 
0.005 0.003125 0.00416667 
0.005 0.00333333 0.00416667 
0.005 0.00354167 0.00416667 
0.005 0.00375 0.00416667 
0.005 0.00395833 0.00416667 
0.005 0.00416667 0.00416667 
0.005 0.004375 0.00416667 
0.005 0.00458333 0.00416667 
0.005 0.00479167 0.00416667 
0.005 -0.00479167 0.00395833 
0.005 -0.00458333 0.00395833 
0.005 -0.004375 0.00395833 
0.005 -0.00416667 0.00395833 
0.005 -0.00395833 0.00395833 
0.005 -0.00375 0.00395833 
0.005 -0.00354167 0.00395833 
0.005 -0.00333333 0.00395833 
0.005 -0.003125 0.00395833 
0.005 -0.00291667 0.00395833 
0.005 -0.00270833 0.00395833 
0.005 -0.0025 0.00395833 
0.005 -0.00229167 0.00395833 
0.005 -0.00208333 0.00395833 
0.005 -0.001875 0.00395833 
0.005 -0.00166667 0.00395833 
0.005 -0.00145833 0.00395833 
0.005 -0.00125 0.00395833 
0.005 -0.00104167 0.00395833 
0.005 -0.000833333 0.00395833 
0.005 -0.000625 0.00395833 
0.005 -0.000416667 0.00395833 
0.005 -0.000208333 0.00395833 
0.005 -1.26947e-14 0.00395833 
0.005 0.000208333 0.00395833 
0.005 0.000416667 0.00395833 
0.005 0.000625 0.00395833 
0.005 0.000833333 0.00395833 
0.005 0.00104167 0.00395833 
0.005 0.00125 0.00395833 
0.005 0.00145833 0.00395833 
0.005 0.00166667 0.00395833 
0.005 0.001875 0.00395833 
0.005 0.00208333 0.00395833 
0.005 0.00229167 0.00395833 
0.005 0.0025 0.00395833 
0.005 0.00270833 0.00395833 
0.005 0.00291667 0.00395833 
0.005 0.003125 0.00395833 
0.005 0.00333333 0.00395833 
0.005 0.00354167 0.00395833 
0.005 0.00375 0.00395833 
0.005 0.00395833 0.00395833 
0.005 0.00416667 0.00395833 
0.005 0.004375 0.00395833 
0.005 0.00458333 0.00395833 
0.005 0.00479167 0.00395833 
0.005 -0.00479167 0.00375 
0.005 -0.00458333 0.00375 
0.005 -0.004375 0.00375 
0.005 -0.00416667 0.00375 
0.005 -0.00395833 0.00375 
0.005 -0.00375 0.00375 
0.005 -0.00354167 0.00375 
0.005 -0.00333333 0.00375 
0.005 -0.003125 0.00375 
0.005 -0.00291667 0.00375 
0.005 -0.00270833 0.00375 
0.005 -0.0025 0.00375 
0.005 -0.00229167 0.00375 
0.005 -0.00208333 0.00375 
0.005 -0.001875 0.00375 
0.005 -0.00166667 0.00375 
0.005 -0.00145833 0.00375 
0.005 -0.00125 0.00375 
0.005 -0.00104167 0.00375 
0.005 -0.000833333 0.00375 
0.005 -0.000625 0.00375 
0.005 -0.000416667 0.00375 
0.005 -0.000208333 0.00375 
0.005 -1.26947e-14 0.00375 
0.005 0.000208333 0.00375 
0.005 0.000416667 0.00375 
0.005 0.000625 0.00375 
0.005 0.000833333 0.00375 
0.005 0.00104167 0.00375 
0.005 0.00125 0.00375 
0.005 0.00145833 0.00375 
0.005 0.00166667 0.00375 
0.005 0.001875 0.00375 
0.005 0.00208333 0.00375 
0.005 0.00229167 0.00375 
0.005 0.0025 0.00375 
0.005 0.00270833 0.00375 
0.005 0.00291667 0.00375 
0.005 0.003125 0.00375 
0.005 0.00333333 0.00375 
0.005 0.00354167 0.00375 
0.005 0.00375 0.00375 
0.005 0.00395833 0.00375 
0.005 0.00416667 0.00375 
0.005 0.004375 0.00375 
0.005 0.00458333 0.00375 
0.005 0.00479167 0.00375 
0.005 -0.00479167 0.00354167 
0.005 -0.00458333 0.00354167 
0.005 -0.004375 0.00354167 
0.005 -0.00416667 0.00354167 
0.005 -0.00395833 0.00354167 
0.005 -0.00375 0.00354167 
0.005 -0.00354167 0.00354167 
0.005 -0.00333333 0.00354167 
0.005 -0.003125 0.00354167 
0.005 -0.00291667 0.00354167 
0.005 -0.00270833 0.00354167 
0.005 -0.0025 0.00354167 
0.005 -0.00229167 0.00354167 
0.005 -0.00208333 0.00354167 
0.005 -0.001875 0.00354167 
0.005 -0.00166667 0.00354167 
0.005 -0.00145833 0.00354167 
0.005 -0.00125 0.00354167 
0.005 -0.00104167 0.00354167 
0.005 -0.000833333 0.00354167 
0.005 -0.000625 0.00354167 
0.005 -0.000416667 0.00354167 
0.005 -0.000208333 0.00354167 
0.005 -1.26951e-14 0.00354167 
0.005 0.000208333 0.00354167 
0.005 0.000416667 0.00354167 
0.005 0.000625 0.00354167 
0.005 0.000833333 0.00354167 
0.005 0.00104167 0.00354167 
0.005 0.00125 0.00354167 
0.005 0.00145833 0.00354167 
0.005 0.00166667 0.00354167 
0.005 0.001875 0.00354167 
0.005 0.00208333 0.00354167 
0.005 0.00229167 0.00354167 
0.005 0.0025 0.00354167 
0.005 0.00270833 0.00354167 
0.005 0.00291667 0.00354167 
0.005 0.003125 0.00354167 
0.005 0.00333333 0.00354167 
0.005 0.00354167 0.00354167 
0.005 0.00375 0.00354167 
0.005 0.00395833 0.00354167 
0.005 0.00416667 0.00354167 
0.005 0.004375 0.00354167 
0.005 0.00458333 0.00354167 
0.005 0.00479167 0.00354167 
0.005 -0.00479167 0.00333333 
0.005 -0.00458333 0.00333333 
0.005 -0.004375 0.00333333 
0.005 -0.00416667 0.00333333 
0.005 -0.00395833 0.00333333 
0.005 -0.00375 0.00333333 
0.005 -0.00354167 0.00333333 
0.005 -0.00333333 0.00333333 
0.005 -0.003125 0.00333333 
0.005 -0.00291667 0.00333333 
0.005 -0.00270833 0.00333333 
0.005 -0.0025 0.00333333 
0.005 -0.00229167 0.00333333 
0.005 -0.00208333 0.00333333 
0.005 -0.001875 0.00333333 
0.005 -0.00166667 0.00333333 
0.005 -0.00145833 0.00333333 
0.005 -0.00125 0.00333333 
0.005 -0.00104167 0.00333333 
0.005 -0.000833333 0.00333333 
0.005 -0.000625 0.00333333 
0.005 -0.000416667 0.00333333 
0.005 -0.000208333 0.00333333 
0.005 -1.26947e-14 0.00333333 
0.005 0.000208333 0.00333333 
0.005 0.000416667 0.00333333 
0.005 0.000625 0.00333333 
0.005 0.000833333 0.00333333 
0.005 0.00104167 0.00333333 
0.005 0.00125 0.00333333 
0.005 0.00145833 0.00333333 
0.005 0.00166667 0.00333333 
0.005 0.001875 0.00333333 
0.005 0.00208333 0.00333333 
0.005 0.00229167 0.00333333 
0.005 0.0025 0.00333333 
0.005 0.00270833 0.00333333 
0.005 0.00291667 0.00333333 
0.005 0.003125 0.00333333 
0.005 0.00333333 0.00333333 
0.005 0.00354167 0.00333333 
0.005 0.00375 0.00333333 
0.005 0.00395833 0.00333333 
0.005 0.00416667 0.00333333 
0.005 0.004375 0.00333333 
0.005 0.00458333 0.00333333 
0.005 0.00479167 0.00333333 
0.005 -0.00479167 0.003125 
0.005 -0.00458333 0.003125 
0.005 -0.004375 0.003125 
0.005 -0.00416667 0.003125 
0.005 -0.00395833 0.003125 
0.005 -0.00375 0.003125 
0.005 -0.00354167 0.003125 
0.005 -0.00333333 0.003125 
0.005 -0.003125 0.003125 
0.005 -0.00291667 0.003125 
0.005 -0.00270833 0.003125 
0.005 -0.0025 0.003125 
0.005 -0.00229167 0.003125 
0.005 -0.00208333 0.003125 
0.005 -0.001875 0.003125 
0.005 -0.00166667 0.003125 
0.005 -0.00145833 0.003125 
0.005 -0.00125 0.003125 
0.005 -0.00104167 0.003125 
0.005 -0.000833333 0.003125 
0.005 -0.000625 0.003125 
0.005 -0.000416667 0.003125 
0.005 -0.000208333 0.003125 
0.005 -1.26951e-14 0.003125 
0.005 0.000208333 0.003125 
0.005 0.000416667 0.003125 
0.005 0.000625 0.003125 
0.005 0.000833333 0.003125 
0.005 0.00104167 0.003125 
0.005 0.00125 0.003125 
0.005 0.00145833 0.003125 
0.005 0.00166667 0.003125 
0.005 0.001875 0.003125 
0.005 0.00208333 0.003125 
0.005 0.00229167 0.003125 
0.005 0.0025 0.003125 
0.005 0.00270833 0.003125 
0.005 0.00291667 0.003125 
0.005 0.003125 0.003125 
0.005 0.00333333 0.003125 
0.005 0.00354167 0.003125 
0.005 0.00375 0.003125 
0.005 0.00395833 0.003125 
0.005 0.00416667 0.003125 
0.005 0.004375 0.003125 
0.005 0.00458333 0.003125 
0.005 0.00479167 0.003125 
0.005 -0.00479167 0.00291667 
0.005 -0.00458333 0.00291667 
0.005 -0.004375 0.00291667 
0.005 -0.00416667 0.00291667 
0.005 -0.00395833 0.00291667 
0.005 -0.00375 0.00291667 
0.005 -0.00354167 0.00291667 
0.005 -0.00333333 0.00291667 
0.005 -0.003125 0.00291667 
0.005 -0.00291667 0.00291667 
0.005 -0.00270833 0.00291667 
0.005 -0.0025 0.00291667 
0.005 -0.00229167 0.00291667 
0.005 -0.00208333 0.00291667 
0.005 -0.001875 0.00291667 
0.005 -0.00166667 0.00291667 
0.005 -0.00145833 0.00291667 
0.005 -0.00125 0.00291667 
0.005 -0.00104167 0.00291667 
0.005 -0.000833333 0.00291667 
0.005 -0.000625 0.00291667 
0.005 -0.000416667 0.00291667 
0.005 -0.000208333 0.00291667 
0.005 -1.26951e-14 0.00291667 
0.005 0.000208333 0.00291667 
0.005 0.000416667 0.00291667 
0.005 0.000625 0.00291667 
0.005 0.000833333 0.00291667 
0.005 0.00104167 0.00291667 
0.005 0.00125 0.00291667 
0.005 0.00145833 0.00291667 
0.005 0.00166667 0.00291667 
0.005 0.001875 0.00291667 
0.005 0.00208333 0.00291667 
0.005 0.00229167 0.00291667 
0.005 0.0025 0.00291667 
0.005 0.00270833 0.00291667 
0.005 0.00291667 0.00291667 
0.005 0.003125 0.00291667 
0.005 0.00333333 0.00291667 
0.005 0.00354167 0.00291667 
0.005 0.00375 0.00291667 
0.005 0.00395833 0.00291667 
0.005 0.00416667 0.00291667 
0.005 0.004375 0.00291667 
0.005 0.00458333 0.00291667 
0.005 0.00479167 0.00291667 
0.005 -0.00479167 0.00270833 
0.005 -0.00458333 0.00270833 
0.005 -0.004375 0.00270833 
0.005 -0.00416667 0.00270833 
0.005 -0.00395833 0.00270833 
0.005 -0.00375 0.00270833 
0.005 -0.00354167 0.00270833 
0.005 -0.00333333 0.00270833 
0.005 -0.003125 0.00270833 
0.005 -0.00291667 0.00270833 
0.005 -0.00270833 0.00270833 
0.005 -0.0025 0.00270833 
0.005 -0.00229167 0.00270833 
0.005 -0.00208333 0.00270833 
0.005 -0.001875 0.00270833 
0.005 -0.00166667 0.00270833 
0.005 -0.00145833 0.00270833 
0.005 -0.00125 0.00270833 
0.005 -0.00104167 0.00270833 
0.005 -0.000833333 0.00270833 
0.005 -0.000625 0.00270833 
0.005 -0.000416667 0.00270833 
0.005 -0.000208333 0.00270833 
0.005 -1.26951e-14 0.00270833 
0.005 0.000208333 0.00270833 
0.005 0.000416667 0.00270833 
0.005 0.000625 0.00270833 
0.005 0.000833333 0.00270833 
0.005 0.00104167 0.00270833 
0.005 0.00125 0.00270833 
0.005 0.00145833 0.00270833 
0.005 0.00166667 0.00270833 
0.005 0.001875 0.00270833 
0.005 0.00208333 0.00270833 
0.005 0.00229167 0.00270833 
0.005 0.0025 0.00270833 
0.005 0.00270833 0.00270833 
0.005 0.00291667 0.00270833 
0.005 0.003125 0.00270833 
0.005 0.00333333 0.00270833 
0.005 0.00354167 0.00270833 
0.005 0.00375 0.00270833 
0.005 0.00395833 0.00270833 
0.005 0.00416667 0.00270833 
0.005 0.004375 0.00270833 
0.005 0.00458333 0.00270833 
0.005 0.00479167 0.00270833 
0.005 -0.00479167 0.0025 
0.005 -0.00458333 0.0025 
0.005 -0.004375 0.0025 
0.005 -0.00416667 0.0025 
0.005 -0.00395833 0.0025 
0.005 -0.00375 0.0025 
0.005 -0.00354167 0.0025 
0.005 -0.00333333 0.0025 
0.005 -0.003125 0.0025 
0.005 -0.00291667 0.0025 
0.005 -0.00270833 0.0025 
0.005 -0.0025 0.0025 
0.005 -0.00229167 0.0025 
0.005 -0.00208333 0.0025 
0.005 -0.001875 0.0025 
0.005 -0.00166667 0.0025 
0.005 -0.00145833 0.0025 
0.005 -0.00125 0.0025 
0.005 -0.00104167 0.0025 
0.005 -0.000833333 0.0025 
0.005 -0.000625 0.0025 
0.005 -0.000416667 0.0025 
0.005 -0.000208333 0.0025 
0.005 -1.26949e-14 0.0025 
0.005 0.000208333 0.0025 
0.005 0.000416667 0.0025 
0.005 0.000625 0.0025 
0.005 0.000833333 0.0025 
0.005 0.00104167 0.0025 
0.005 0.00125 0.0025 
0.005 0.00145833 0.0025 
0.005 0.00166667 0.0025 
0.005 0.001875 0.0025 
0.005 0.00208333 0.0025 
0.005 0.00229167 0.0025 
0.005 0.0025 0.0025 
0.005 0.00270833 0.0025 
0.005 0.00291667 0.0025 
0.005 0.003125 0.0025 
0.005 0.00333333 0.0025 
0.005 0.00354167 0.0025 
0.005 0.00375 0.0025 
0.005 0.00395833 0.0025 
0.005 0.00416667 0.0025 
0.005 0.004375 0.0025 
0.005 0.00458333 0.0025 
0.005 0.00479167 0.0025 
0.005 -0.00479167 0.00229167 
0.005 -0.00458333 0.00229167 
0.005 -0.004375 0.00229167 
0.005 -0.00416667 0.00229167 
0.005 -0.00395833 0.00229167 
0.005 -0.00375 0.00229167 
0.005 -0.00354167 0.00229167 
0.005 -0.00333333 0.00229167 
0.005 -0.003125 0.00229167 
0.005 -0.00291667 0.00229167 
0.005 -0.00270833 0.00229167 
0.005 -0.0025 0.00229167 
0.005 -0.00229167 0.00229167 
0.005 -0.00208333 0.00229167 
0.005 -0.001875 0.00229167 
0.005 -0.00166667 0.00229167 
0.005 -0.00145833 0.00229167 
0.005 -0.00125 0.00229167 
0.005 -0.00104167 0.00229167 
0.005 -0.000833333 0.00229167 
0.005 -0.000625 0.00229167 
0.005 -0.000416667 0.00229167 
0.005 -0.000208333 0.00229167 
0.005 -1.26949e-14 0.00229167 
0.005 0.000208333 0.00229167 
0.005 0.000416667 0.00229167 
0.005 0.000625 0.00229167 
0.005 0.000833333 0.00229167 
0.005 0.00104167 0.00229167 
0.005 0.00125 0.00229167 
0.005 0.00145833 0.00229167 
0.005 0.00166667 0.00229167 
0.005 0.001875 0.00229167 
0.005 0.00208333 0.00229167 
0.005 0.00229167 0.00229167 
0.005 0.0025 0.00229167 
0.005 0.00270833 0.00229167 
0.005 0.00291667 0.00229167 
0.005 0.003125 0.00229167 
0.005 0.00333333 0.00229167 
0.005 0.00354167 0.00229167 
0.005 0.00375 0.00229167 
0.005 0.00395833 0.00229167 
0.005 0.00416667 0.00229167 
0.005 0.004375 0.00229167 
0.005 0.00458333 0.00229167 
0.005 0.00479167 0.00229167 
0.005 -0.00479167 0.00208333 
0.005 -0.00458333 0.00208333 
0.005 -0.004375 0.00208333 
0.005 -0.00416667 0.00208333 
0.005 -0.00395833 0.00208333 
0.005 -0.00375 0.00208333 
0.005 -0.00354167 0.00208333 
0.005 -0.00333333 0.00208333 
0.005 -0.003125 0.00208333 
0.005 -0.00291667 0.00208333 
0.005 -0.00270833 0.00208333 
0.005 -0.0025 0.00208333 
0.005 -0.00229167 0.00208333 
0.005 -0.00208333 0.00208333 
0.005 -0.001875 0.00208333 
0.005 -0.00166667 0.00208333 
0.005 -0.00145833 0.00208333 
0.005 -0.00125 0.00208333 
0.005 -0.00104167 0.00208333 
0.005 -0.000833333 0.00208333 
0.005 -0.000625 0.00208333 
0.005 -0.000416667 0.00208333 
0.005 -0.000208333 0.00208333 
0.005 -1.26947e-14 0.00208333 
0.005 0.000208333 0.00208333 
0.005 0.000416667 0.00208333 
0.005 0.000625 0.00208333 
0.005 0.000833333 0.00208333 
0.005 0.00104167 0.00208333 
0.005 0.00125 0.00208333 
0.005 0.00145833 0.00208333 
0.005 0.00166667 0.00208333 
0.005 0.001875 0.00208333 
0.005 0.00208333 0.00208333 
0.005 0.00229167 0.00208333 
0.005 0.0025 0.00208333 
0.005 0.00270833 0.00208333 
0.005 0.00291667 0.00208333 
0.005 0.003125 0.00208333 
0.005 0.00333333 0.00208333 
0.005 0.00354167 0.00208333 
0.005 0.00375 0.00208333 
0.005 0.00395833 0.00208333 
0.005 0.00416667 0.00208333 
0.005 0.004375 0.00208333 
0.005 0.00458333 0.00208333 
0.005 0.00479167 0.00208333 
0.005 -0.00479167 0.001875 
0.005 -0.00458333 0.001875 
0.005 -0.004375 0.001875 
0.005 -0.00416667 0.001875 
0.005 -0.00395833 0.001875 
0.005 -0.00375 0.001875 
0.005 -0.00354167 0.001875 
0.005 -0.00333333 0.001875 
0.005 -0.003125 0.001875 
0.005 -0.00291667 0.001875 
0.005 -0.00270833 0.001875 
0.005 -0.0025 0.001875 
0.005 -0.00229167 0.001875 
0.005 -0.00208333 0.001875 
0.005 -0.001875 0.001875 
0.005 -0.00166667 0.001875 
0.005 -0.00145833 0.001875 
0.005 -0.00125 0.001875 
0.005 -0.00104167 0.001875 
0.005 -0.000833333 0.001875 
0.005 -0.000625 0.001875 
0.005 -0.000416667 0.001875 
0.005 -0.000208333 0.001875 
0.005 -1.26947e-14 0.001875 
0.005 0.000208333 0.001875 
0.005 0.000416667 0.001875 
0.005 0.000625 0.001875 
0.005 0.000833333 0.001875 
0.005 0.00104167 0.001875 
0.005 0.00125 0.001875 
0.005 0.00145833 0.001875 
0.005 0.00166667 0.001875 
0.005 0.001875 0.001875 
0.005 0.00208333 0.001875 
0.005 0.00229167 0.001875 
0.005 0.0025 0.001875 
0.005 0.00270833 0.001875 
0.005 0.00291667 0.001875 
0.005 0.003125 0.001875 
0.005 0.00333333 0.001875 
0.005 0.00354167 0.001875 
0.005 0.00375 0.001875 
0.005 0.00395833 0.001875 
0.005 0.00416667 0.001875 
0.005 0.004375 0.001875 
0.005 0.00458333 0.001875 
0.005 0.00479167 0.001875 
0.005 -0.00479167 0.00166667 
0.005 -0.00458333 0.00166667 
0.005 -0.004375 0.00166667 
0.005 -0.00416667 0.00166667 
0.005 -0.00395833 0.00166667 
0.005 -0.00375 0.00166667 
0.005 -0.00354167 0.00166667 
0.005 -0.00333333 0.00166667 
0.005 -0.003125 0.00166667 
0.005 -0.00291667 0.00166667 
0.005 -0.00270833 0.00166667 
0.005 -0.0025 0.00166667 
0.005 -0.00229167 0.00166667 
0.005 -0.00208333 0.00166667 
0.005 -0.001875 0.00166667 
0.005 -0.00166667 0.00166667 
0.005 -0.00145833 0.00166667 
0.005 -0.00125 0.00166667 
0.005 -0.00104167 0.00166667 
0.005 -0.000833333 0.00166667 
0.005 -0.000625 0.00166667 
0.005 -0.000416667 0.00166667 
0.005 -0.000208333 0.00166667 
0.005 -1.26949e-14 0.00166667 
0.005 0.000208333 0.00166667 
0.005 0.000416667 0.00166667 
0.005 0.000625 0.00166667 
0.005 0.000833333 0.00166667 
0.005 0.00104167 0.00166667 
0.005 0.00125 0.00166667 
0.005 0.00145833 0.00166667 
0.005 0.00166667 0.00166667 
0.005 0.001875 0.00166667 
0.005 0.00208333 0.00166667 
0.005 0.00229167 0.00166667 
0.005 0.0025 0.00166667 
0.005 0.00270833 0.00166667 
0.005 0.00291667 0.00166667 
0.005 0.003125 0.00166667 
0.005 0.00333333 0.00166667 
0.005 0.00354167 0.00166667 
0.005 0.00375 0.00166667 
0.005 0.00395833 0.00166667 
0.005 0.00416667 0.00166667 
0.005 0.004375 0.00166667 
0.005 0.00458333 0.00166667 
0.005 0.00479167 0.00166667 
0.005 -0.00479167 0.00145833 
0.005 -0.00458333 0.00145833 
0.005 -0.004375 0.00145833 
0.005 -0.00416667 0.00145833 
0.005 -0.00395833 0.00145833 
0.005 -0.00375 0.00145833 
0.005 -0.00354167 0.00145833 
0.005 -0.00333333 0.00145833 
0.005 -0.003125 0.00145833 
0.005 -0.00291667 0.00145833 
0.005 -0.00270833 0.00145833 
0.005 -0.0025 0.00145833 
0.005 -0.00229167 0.00145833 
0.005 -0.00208333 0.00145833 
0.005 -0.001875 0.00145833 
0.005 -0.00166667 0.00145833 
0.005 -0.00145833 0.00145833 
0.005 -0.00125 0.00145833 
0.005 -0.00104167 0.00145833 
0.005 -0.000833333 0.00145833 
0.005 -0.000625 0.00145833 
0.005 -0.000416667 0.00145833 
0.005 -0.000208333 0.00145833 
0.005 -1.26945e-14 0.00145833 
0.005 0.000208333 0.00145833 
0.005 0.000416667 0.00145833 
0.005 0.000625 0.00145833 
0.005 0.000833333 0.00145833 
0.005 0.00104167 0.00145833 
0.005 0.00125 0.00145833 
0.005 0.00145833 0.00145833 
0.005 0.00166667 0.00145833 
0.005 0.001875 0.00145833 
0.005 0.00208333 0.00145833 
0.005 0.00229167 0.00145833 
0.005 0.0025 0.00145833 
0.005 0.00270833 0.00145833 
0.005 0.00291667 0.00145833 
0.005 0.003125 0.00145833 
0.005 0.00333333 0.00145833 
0.005 0.00354167 0.00145833 
0.005 0.00375 0.00145833 
0.005 0.00395833 0.00145833 
0.005 0.00416667 0.00145833 
0.005 0.004375 0.00145833 
0.005 0.00458333 0.00145833 
0.005 0.00479167 0.00145833 
0.005 -0.00479167 0.00125 
0.005 -0.00458333 0.00125 
0.005 -0.004375 0.00125 
0.005 -0.00416667 0.00125 
0.005 -0.00395833 0.00125 
0.005 -0.00375 0.00125 
0.005 -0.00354167 0.00125 
0.005 -0.00333333 0.00125 
0.005 -0.003125 0.00125 
0.005 -0.00291667 0.00125 
0.005 -0.00270833 0.00125 
0.005 -0.0025 0.00125 
0.005 -0.00229167 0.00125 
0.005 -0.00208333 0.00125 
0.005 -0.001875 0.00125 
0.005 -0.00166667 0.00125 
0.005 -0.00145833 0.00125 
0.005 -0.00125 0.00125 
0.005 -0.00104167 0.00125 
0.005 -0.000833333 0.00125 
0.005 -0.000625 0.00125 
0.005 -0.000416667 0.00125 
0.005 -0.000208333 0.00125 
0.005 -1.26947e-14 0.00125 
0.005 0.000208333 0.00125 
0.005 0.000416667 0.00125 
0.005 0.000625 0.00125 
0.005 0.000833333 0.00125 
0.005 0.00104167 0.00125 
0.005 0.00125 0.00125 
0.005 0.00145833 0.00125 
0.005 0.00166667 0.00125 
0.005 0.001875 0.00125 
0.005 0.00208333 0.00125 
0.005 0.00229167 0.00125 
0.005 0.0025 0.00125 
0.005 0.00270833 0.00125 
0.005 0.00291667 0.00125 
0.005 0.003125 0.00125 
0.005 0.00333333 0.00125 
0.005 0.00354167 0.00125 
0.005 0.00375 0.00125 
0.005 0.00395833 0.00125 
0.005 0.00416667 0.00125 
0.005 0.004375 0.00125 
0.005 0.00458333 0.00125 
0.005 0.00479167 0.00125 
0.005 -0.00479167 0.00104167 
0.005 -0.00458333 0.00104167 
0.005 -0.004375 0.00104167 
0.005 -0.00416667 0.00104167 
0.005 -0.00395833 0.00104167 
0.005 -0.00375 0.00104167 
0.005 -0.00354167 0.00104167 
0.005 -0.00333333 0.00104167 
0.005 -0.003125 0.00104167 
0.005 -0.00291667 0.00104167 
0.005 -0.00270833 0.00104167 
0.005 -0.0025 0.00104167 
0.005 -0.00229167 0.00104167 
0.005 -0.00208333 0.00104167 
0.005 -0.001875 0.00104167 
0.005 -0.00166667 0.00104167 
0.005 -0.00145833 0.00104167 
0.005 -0.00125 0.00104167 
0.005 -0.00104167 0.00104167 
0.005 -0.000833333 0.00104167 
0.005 -0.000625 0.00104167 
0.005 -0.000416667 0.00104167 
0.005 -0.000208333 0.00104167 
0.005 -1.26949e-14 0.00104167 
0.005 0.000208333 0.00104167 
0.005 0.000416667 0.00104167 
0.005 0.000625 0.00104167 
0.005 0.000833333 0.00104167 
0.005 0.00104167 0.00104167 
0.005 0.00125 0.00104167 
0.005 0.00145833 0.00104167 
0.005 0.00166667 0.00104167 
0.005 0.001875 0.00104167 
0.005 0.00208333 0.00104167 
0.005 0.00229167 0.00104167 
0.005 0.0025 0.00104167 
0.005 0.00270833 0.00104167 
0.005 0.00291667 0.00104167 
0.005 0.003125 0.00104167 
0.005 0.00333333 0.00104167 
0.005 0.00354167 0.00104167 
0.005 0.00375 0.00104167 
0.005 0.00395833 0.00104167 
0.005 0.00416667 0.00104167 
0.005 0.004375 0.00104167 
0.005 0.00458333 0.00104167 
0.005 0.00479167 0.00104167 
0.005 -0.00479167 0.000833333 
0.005 -0.00458333 0.000833333 
0.005 -0.004375 0.000833333 
0.005 -0.00416667 0.000833333 
0.005 -0.00395833 0.000833333 
0.005 -0.00375 0.000833333 
0.005 -0.00354167 0.000833333 
0.005 -0.00333333 0.000833333 
0.005 -0.003125 0.000833333 
0.005 -0.00291667 0.000833333 
0.005 -0.00270833 0.000833333 
0.005 -0.0025 0.000833333 
0.005 -0.00229167 0.000833333 
0.005 -0.00208333 0.000833333 
0.005 -0.001875 0.000833333 
0.005 -0.00166667 0.000833333 
0.005 -0.00145833 0.000833333 
0.005 -0.00125 0.000833333 
0.005 -0.00104167 0.000833333 
0.005 -0.000833333 0.000833333 
0.005 -0.000625 0.000833333 
0.005 -0.000416667 0.000833333 
0.005 -0.000208333 0.000833333 
0.005 -1.26949e-14 0.000833333 
0.005 0.000208333 0.000833333 
0.005 0.000416667 0.000833333 
0.005 0.000625 0.000833333 
0.005 0.000833333 0.000833333 
0.005 0.00104167 0.000833333 
0.005 0.00125 0.000833333 
0.005 0.00145833 0.000833333 
0.005 0.00166667 0.000833333 
0.005 0.001875 0.000833333 
0.005 0.00208333 0.000833333 
0.005 0.00229167 0.000833333 
0.005 0.0025 0.000833333 
0.005 0.00270833 0.000833333 
0.005 0.00291667 0.000833333 
0.005 0.003125 0.000833333 
0.005 0.00333333 0.000833333 
0.005 0.00354167 0.000833333 
0.005 0.00375 0.000833333 
0.005 0.00395833 0.000833333 
0.005 0.00416667 0.000833333 
0.005 0.004375 0.000833333 
0.005 0.00458333 0.000833333 
0.005 0.00479167 0.000833333 
0.005 -0.00479167 0.000625 
0.005 -0.00458333 0.000625 
0.005 -0.004375 0.000625 
0.005 -0.00416667 0.000625 
0.005 -0.00395833 0.000625 
0.005 -0.00375 0.000625 
0.005 -0.00354167 0.000625 
0.005 -0.00333333 0.000625 
0.005 -0.003125 0.000625 
0.005 -0.00291667 0.000625 
0.005 -0.00270833 0.000625 
0.005 -0.0025 0.000625 
0.005 -0.00229167 0.000625 
0.005 -0.00208333 0.000625 
0.005 -0.001875 0.000625 
0.005 -0.00166667 0.000625 
0.005 -0.00145833 0.000625 
0.005 -0.00125 0.000625 
0.005 -0.00104167 0.000625 
0.005 -0.000833333 0.000625 
0.005 -0.000625 0.000625 
0.005 -0.000416667 0.000625 
0.005 -0.000208333 0.000625 
0.005 -1.26951e-14 0.000625 
0.005 0.000208333 0.000625 
0.005 0.000416667 0.000625 
0.005 0.000625 0.000625 
0.005 0.000833333 0.000625 
0.005 0.00104167 0.000625 
0.005 0.00125 0.000625 
0.005 0.00145833 0.000625 
0.005 0.00166667 0.000625 
0.005 0.001875 0.000625 
0.005 0.00208333 0.000625 
0.005 0.00229167 0.000625 
0.005 0.0025 0.000625 
0.005 0.00270833 0.000625 
0.005 0.00291667 0.000625 
0.005 0.003125 0.000625 
0.005 0.00333333 0.000625 
0.005 0.00354167 0.000625 
0.005 0.00375 0.000625 
0.005 0.00395833 0.000625 
0.005 0.00416667 0.000625 
0.005 0.004375 0.000625 
0.005 0.00458333 0.000625 
0.005 0.00479167 0.000625 
0.005 -0.00479167 0.000416667 
0.005 -0.00458333 0.000416667 
0.005 -0.004375 0.000416667 
0.005 -0.00416667 0.000416667 
0.005 -0.00395833 0.000416667 
0.005 -0.00375 0.000416667 
0.005 -0.00354167 0.000416667 
0.005 -0.00333333 0.000416667 
0.005 -0.003125 0.000416667 
0.005 -0.00291667 0.000416667 
0.005 -0.00270833 0.000416667 
0.005 -0.0025 0.000416667 
0.005 -0.00229167 0.000416667 
0.005 -0.00208333 0.000416667 
0.005 -0.001875 0.000416667 
0.005 -0.00166667 0.000416667 
0.005 -0.00145833 0.000416667 
0.005 -0.00125 0.000416667 
0.005 -0.00104167 0.000416667 
0.005 -0.000833333 0.000416667 
0.005 -0.000625 0.000416667 
0.005 -0.000416667 0.000416667 
0.005 -0.000208333 0.000416667 
0.005 -1.26951e-14 0.000416667 
0.005 0.000208333 0.000416667 
0.005 0.000416667 0.000416667 
0.005 0.000625 0.000416667 
0.005 0.000833333 0.000416667 
0.005 0.00104167 0.000416667 
0.005 0.00125 0.000416667 
0.005 0.00145833 0.000416667 
0.005 0.00166667 0.000416667 
0.005 0.001875 0.000416667 
0.005 0.00208333 0.000416667 
0.005 0.00229167 0.000416667 
0.005 0.0025 0.000416667 
0.005 0.00270833 0.000416667 
0.005 0.00291667 0.000416667 
0.005 0.003125 0.000416667 
0.005 0.00333333 0.000416667 
0.005 0.00354167 0.000416667 
0.005 0.00375 0.000416667 
0.005 0.00395833 0.000416667 
0.005 0.00416667 0.000416667 
0.005 0.004375 0.000416667 
0.005 0.00458333 0.000416667 
0.005 0.00479167 0.000416667 
0.005 -0.00479167 0.000208333 
0.005 -0.00458333 0.000208333 
0.005 -0.004375 0.000208333 
0.005 -0.00416667 0.000208333 
0.005 -0.00395833 0.000208333 
0.005 -0.00375 0.000208333 
0.005 -0.00354167 0.000208333 
0.005 -0.00333333 0.000208333 
0.005 -0.003125 0.000208333 
0.005 -0.00291667 0.000208333 
0.005 -0.00270833 0.000208333 
0.005 -0.0025 0.000208333 
0.005 -0.00229167 0.000208333 
0.005 -0.00208333 0.000208333 
0.005 -0.001875 0.000208333 
0.005 -0.00166667 0.000208333 
0.005 -0.00145833 0.000208333 
0.005 -0.00125 0.000208333 
0.005 -0.00104167 0.000208333 
0.005 -0.000833333 0.000208333 
0.005 -0.000625 0.000208333 
0.005 -0.000416667 0.000208333 
0.005 -0.000208333 0.000208333 
0.005 -1.26949e-14 0.000208333 
0.005 0.000208333 0.000208333 
0.005 0.000416667 0.000208333 
0.005 0.000625 0.000208333 
0.005 0.000833333 0.000208333 
0.005 0.00104167 0.000208333 
0.005 0.00125 0.000208333 
0.005 0.00145833 0.000208333 
0.005 0.00166667 0.000208333 
0.005 0.001875 0.000208333 
0.005 0.00208333 0.000208333 
0.005 0.00229167 0.000208333 
0.005 0.0025 0.000208333 
0.005 0.00270833 0.000208333 
0.005 0.00291667 0.000208333 
0.005 0.003125 0.000208333 
0.005 0.00333333 0.000208333 
0.005 0.00354167 0.000208333 
0.005 0.00375 0.000208333 
0.005 0.00395833 0.000208333 
0.005 0.00416667 0.000208333 
0.005 0.004375 0.000208333 
0.005 0.00458333 0.000208333 
0.005 0.00479167 0.000208333 
0.005 -0.00479167 1.26948e-14 
0.005 -0.00458333 1.26949e-14 
0.005 -0.004375 1.26945e-14 
0.005 -0.00416667 1.2695e-14 
0.005 -0.00395833 1.26947e-14 
0.005 -0.00375 1.26948e-14 
0.005 -0.00354167 1.26952e-14 
0.005 -0.00333333 1.26949e-14 
0.005 -0.003125 1.26949e-14 
0.005 -0.00291667 1.2695e-14 
0.005 -0.00270833 1.26951e-14 
0.005 -0.0025 1.26947e-14 
0.005 -0.00229167 1.26948e-14 
0.005 -0.00208333 1.26948e-14 
0.005 -0.001875 1.26948e-14 
0.005 -0.00166667 1.26949e-14 
0.005 -0.00145833 1.26947e-14 
0.005 -0.00125 1.26947e-14 
0.005 -0.00104167 1.26947e-14 
0.005 -0.000833333 1.26947e-14 
0.005 -0.000625 1.26951e-14 
0.005 -0.000416667 1.26949e-14 
0.005 -0.000208333 1.26949e-14 
0.005 -1.26949e-14 1.26949e-14 
0.005 0.000208333 1.26949e-14 
0.005 0.000416667 1.26951e-14 
0.005 0.000625 1.26949e-14 
0.005 0.000833333 1.26949e-14 
0.005 0.00104167 1.26947e-14 
0.005 0.00125 1.26949e-14 
0.005 0.00145833 1.26947e-14 
0.005 0.00166667 1.26951e-14 
0.005 0.001875 1.26949e-14 
0.005 0.00208333 1.26949e-14 
0.005 0.00229167 1.26949e-14 
0.005 0.0025 1.26945e-14 
0.005 0.00270833 1.26949e-14 
0.005 0.00291667 1.26947e-14 
0.005 0.003125 1.26947e-14 
0.005 0.00333333 1.26947e-14 
0.005 0.00354167 1.26947e-14 
0.005 0.00375 1.26951e-14 
0.005 0.00395833 1.26951e-14 
0.005 0.00416667 1.26951e-14 
0.005 0.004375 1.26947e-14 
0.005 0.00458333 1.26947e-14 
0.005 0.00479167 1.26947e-14 
0.005 -0.00479167 -0.000208333 
0.005 -0.00458333 -0.000208333 
0.005 -0.004375 -0.000208333 
0.005 -0.00416667 -0.000208333 
0.005 -0.00395833 -0.000208333 
0.005 -0.00375 -0.000208333 
0.005 -0.00354167 -0.000208333 
0.005 -0.00333333 -0.000208333 
0.005 -0.003125 -0.000208333 
0.005 -0.00291667 -0.000208333 
0.005 -0.00270833 -0.000208333 
0.005 -0.0025 -0.000208333 
0.005 -0.00229167 -0.000208333 
0.005 -0.00208333 -0.000208333 
0.005 -0.001875 -0.000208333 
0.005 -0.00166667 -0.000208333 
0.005 -0.00145833 -0.000208333 
0.005 -0.00125 -0.000208333 
0.005 -0.00104167 -0.000208333 
0.005 -0.000833333 -0.000208333 
0.005 -0.000625 -0.000208333 
0.005 -0.000416667 -0.000208333 
0.005 -0.000208333 -0.000208333 
0.005 -1.26949e-14 -0.000208333 
0.005 0.000208333 -0.000208333 
0.005 0.000416667 -0.000208333 
0.005 0.000625 -0.000208333 
0.005 0.000833333 -0.000208333 
0.005 0.00104167 -0.000208333 
0.005 0.00125 -0.000208333 
0.005 0.00145833 -0.000208333 
0.005 0.00166667 -0.000208333 
0.005 0.001875 -0.000208333 
0.005 0.00208333 -0.000208333 
0.005 0.00229167 -0.000208333 
0.005 0.0025 -0.000208333 
0.005 0.00270833 -0.000208333 
0.005 0.00291667 -0.000208333 
0.005 0.003125 -0.000208333 
0.005 0.00333333 -0.000208333 
0.005 0.00354167 -0.000208333 
0.005 0.00375 -0.000208333 
0.005 0.00395833 -0.000208333 
0.005 0.00416667 -0.000208333 
0.005 0.004375 -0.000208333 
0.005 0.00458333 -0.000208333 
0.005 0.00479167 -0.000208333 
0.005 -0.00479167 -0.000416667 
0.005 -0.00458333 -0.000416667 
0.005 -0.004375 -0.000416667 
0.005 -0.00416667 -0.000416667 
0.005 -0.00395833 -0.000416667 
0.005 -0.00375 -0.000416667 
0.005 -0.00354167 -0.000416667 
0.005 -0.00333333 -0.000416667 
0.005 -0.003125 -0.000416667 
0.005 -0.00291667 -0.000416667 
0.005 -0.00270833 -0.000416667 
0.005 -0.0025 -0.000416667 
0.005 -0.00229167 -0.000416667 
0.005 -0.00208333 -0.000416667 
0.005 -0.001875 -0.000416667 
0.005 -0.00166667 -0.000416667 
0.005 -0.00145833 -0.000416667 
0.005 -0.00125 -0.000416667 
0.005 -0.00104167 -0.000416667 
0.005 -0.000833333 -0.000416667 
0.005 -0.000625 -0.000416667 
0.005 -0.000416667 -0.000416667 
0.005 -0.000208333 -0.000416667 
0.005 -1.26954e-14 -0.000416667 
0.005 0.000208333 -0.000416667 
0.005 0.000416667 -0.000416667 
0.005 0.000625 -0.000416667 
0.005 0.000833333 -0.000416667 
0.005 0.00104167 -0.000416667 
0.005 0.00125 -0.000416667 
0.005 0.00145833 -0.000416667 
0.005 0.00166667 -0.000416667 
0.005 0.001875 -0.000416667 
0.005 0.00208333 -0.000416667 
0.005 0.00229167 -0.000416667 
0.005 0.0025 -0.000416667 
0.005 0.00270833 -0.000416667 
0.005 0.00291667 -0.000416667 
0.005 0.003125 -0.000416667 
0.005 0.00333333 -0.000416667 
0.005 0.00354167 -0.000416667 
0.005 0.00375 -0.000416667 
0.005 0.00395833 -0.000416667 
0.005 0.00416667 -0.000416667 
0.005 0.004375 -0.000416667 
0.005 0.00458333 -0.000416667 
0.005 0.00479167 -0.000416667 
0.005 -0.00479167 -0.000625 
0.005 -0.00458333 -0.000625 
0.005 -0.004375 -0.000625 
0.005 -0.00416667 -0.000625 
0.005 -0.00395833 -0.000625 
0.005 -0.00375 -0.000625 
0.005 -0.00354167 -0.000625 
0.005 -0.00333333 -0.000625 
0.005 -0.003125 -0.000625 
0.005 -0.00291667 -0.000625 
0.005 -0.00270833 -0.000625 
0.005 -0.0025 -0.000625 
0.005 -0.00229167 -0.000625 
0.005 -0.00208333 -0.000625 
0.005 -0.001875 -0.000625 
0.005 -0.00166667 -0.000625 
0.005 -0.00145833 -0.000625 
0.005 -0.00125 -0.000625 
0.005 -0.00104167 -0.000625 
0.005 -0.000833333 -0.000625 
0.005 -0.000625 -0.000625 
0.005 -0.000416667 -0.000625 
0.005 -0.000208333 -0.000625 
0.005 -1.26951e-14 -0.000625 
0.005 0.000208333 -0.000625 
0.005 0.000416667 -0.000625 
0.005 0.000625 -0.000625 
0.005 0.000833333 -0.000625 
0.005 0.00104167 -0.000625 
0.005 0.00125 -0.000625 
0.005 0.00145833 -0.000625 
0.005 0.00166667 -0.000625 
0.005 0.001875 -0.000625 
0.005 0.00208333 -0.000625 
0.005 0.00229167 -0.000625 
0.005 0.0025 -0.000625 
0.005 0.00270833 -0.000625 
0.005 0.00291667 -0.000625 
0.005 0.003125 -0.000625 
0.005 0.00333333 -0.000625 
0.005 0.00354167 -0.000625 
0.005 0.00375 -0.000625 
0.005 0.00395833 -0.000625 
0.005 0.00416667 -0.000625 
0.005 0.004375 -0.000625 
0.005 0.00458333 -0.000625 
0.005 0.00479167 -0.000625 
0.005 -0.00479167 -0.000833333 
0.005 -0.00458333 -0.000833333 
0.005 -0.004375 -0.000833333 
0.005 -0.00416667 -0.000833333 
0.005 -0.00395833 -0.000833333 
0.005 -0.00375 -0.000833333 
0.005 -0.00354167 -0.000833333 
0.005 -0.00333333 -0.000833333 
0.005 -0.003125 -0.000833333 
0.005 -0.00291667 -0.000833333 
0.005 -0.00270833 -0.000833333 
0.005 -0.0025 -0.000833333 
0.005 -0.00229167 -0.000833333 
0.005 -0.00208333 -0.000833333 
0.005 -0.001875 -0.000833333 
0.005 -0.00166667 -0.000833333 
0.005 -0.00145833 -0.000833333 
0.005 -0.00125 -0.000833333 
0.005 -0.00104167 -0.000833333 
0.005 -0.000833333 -0.000833333 
0.005 -0.000625 -0.000833333 
0.005 -0.000416667 -0.000833333 
0.005 -0.000208333 -0.000833333 
0.005 -1.26951e-14 -0.000833333 
0.005 0.000208333 -0.000833333 
0.005 0.000416667 -0.000833333 
0.005 0.000625 -0.000833333 
0.005 0.000833333 -0.000833333 
0.005 0.00104167 -0.000833333 
0.005 0.00125 -0.000833333 
0.005 0.00145833 -0.000833333 
0.005 0.00166667 -0.000833333 
0.005 0.001875 -0.000833333 
0.005 0.00208333 -0.000833333 
0.005 0.00229167 -0.000833333 
0.005 0.0025 -0.000833333 
0.005 0.00270833 -0.000833333 
0.005 0.00291667 -0.000833333 
0.005 0.003125 -0.000833333 
0.005 0.00333333 -0.000833333 
0.005 0.00354167 -0.000833333 
0.005 0.00375 -0.000833333 
0.005 0.00395833 -0.000833333 
0.005 0.00416667 -0.000833333 
0.005 0.004375 -0.000833333 
0.005 0.00458333 -0.000833333 
0.005 0.00479167 -0.000833333 
0.005 -0.00479167 -0.00104167 
0.005 -0.00458333 -0.00104167 
0.005 -0.004375 -0.00104167 
0.005 -0.00416667 -0.00104167 
0.005 -0.00395833 -0.00104167 
0.005 -0.00375 -0.00104167 
0.005 -0.00354167 -0.00104167 
0.005 -0.00333333 -0.00104167 
0.005 -0.003125 -0.00104167 
0.005 -0.00291667 -0.00104167 
0.005 -0.00270833 -0.00104167 
0.005 -0.0025 -0.00104167 
0.005 -0.00229167 -0.00104167 
0.005 -0.00208333 -0.00104167 
0.005 -0.001875 -0.00104167 
0.005 -0.00166667 -0.00104167 
0.005 -0.00145833 -0.00104167 
0.005 -0.00125 -0.00104167 
0.005 -0.00104167 -0.00104167 
0.005 -0.000833333 -0.00104167 
0.005 -0.000625 -0.00104167 
0.005 -0.000416667 -0.00104167 
0.005 -0.000208333 -0.00104167 
0.005 -1.26949e-14 -0.00104167 
0.005 0.000208333 -0.00104167 
0.005 0.000416667 -0.00104167 
0.005 0.000625 -0.00104167 
0.005 0.000833333 -0.00104167 
0.005 0.00104167 -0.00104167 
0.005 0.00125 -0.00104167 
0.005 0.00145833 -0.00104167 
0.005 0.00166667 -0.00104167 
0.005 0.001875 -0.00104167 
0.005 0.00208333 -0.00104167 
0.005 0.00229167 -0.00104167 
0.005 0.0025 -0.00104167 
0.005 0.00270833 -0.00104167 
0.005 0.00291667 -0.00104167 
0.005 0.003125 -0.00104167 
0.005 0.00333333 -0.00104167 
0.005 0.00354167 -0.00104167 
0.005 0.00375 -0.00104167 
0.005 0.00395833 -0.00104167 
0.005 0.00416667 -0.00104167 
0.005 0.004375 -0.00104167 
0.005 0.00458333 -0.00104167 
0.005 0.00479167 -0.00104167 
0.005 -0.00479167 -0.00125 
0.005 -0.00458333 -0.00125 
0.005 -0.004375 -0.00125 
0.005 -0.00416667 -0.00125 
0.005 -0.00395833 -0.00125 
0.005 -0.00375 -0.00125 
0.005 -0.00354167 -0.00125 
0.005 -0.00333333 -0.00125 
0.005 -0.003125 -0.00125 
0.005 -0.00291667 -0.00125 
0.005 -0.00270833 -0.00125 
0.005 -0.0025 -0.00125 
0.005 -0.00229167 -0.00125 
0.005 -0.00208333 -0.00125 
0.005 -0.001875 -0.00125 
0.005 -0.00166667 -0.00125 
0.005 -0.00145833 -0.00125 
0.005 -0.00125 -0.00125 
0.005 -0.00104167 -0.00125 
0.005 -0.000833333 -0.00125 
0.005 -0.000625 -0.00125 
0.005 -0.000416667 -0.00125 
0.005 -0.000208333 -0.00125 
0.005 -1.2695e-14 -0.00125 
0.005 0.000208333 -0.00125 
0.005 0.000416667 -0.00125 
0.005 0.000625 -0.00125 
0.005 0.000833333 -0.00125 
0.005 0.00104167 -0.00125 
0.005 0.00125 -0.00125 
0.005 0.00145833 -0.00125 
0.005 0.00166667 -0.00125 
0.005 0.001875 -0.00125 
0.005 0.00208333 -0.00125 
0.005 0.00229167 -0.00125 
0.005 0.0025 -0.00125 
0.005 0.00270833 -0.00125 
0.005 0.00291667 -0.00125 
0.005 0.003125 -0.00125 
0.005 0.00333333 -0.00125 
0.005 0.00354167 -0.00125 
0.005 0.00375 -0.00125 
0.005 0.00395833 -0.00125 
0.005 0.00416667 -0.00125 
0.005 0.004375 -0.00125 
0.005 0.00458333 -0.00125 
0.005 0.00479167 -0.00125 
0.005 -0.00479167 -0.00145833 
0.005 -0.00458333 -0.00145833 
0.005 -0.004375 -0.00145833 
0.005 -0.00416667 -0.00145833 
0.005 -0.00395833 -0.00145833 
0.005 -0.00375 -0.00145833 
0.005 -0.00354167 -0.00145833 
0.005 -0.00333333 -0.00145833 
0.005 -0.003125 -0.00145833 
0.005 -0.00291667 -0.00145833 
0.005 -0.00270833 -0.00145833 
0.005 -0.0025 -0.00145833 
0.005 -0.00229167 -0.00145833 
0.005 -0.00208333 -0.00145833 
0.005 -0.001875 -0.00145833 
0.005 -0.00166667 -0.00145833 
0.005 -0.00145833 -0.00145833 
0.005 -0.00125 -0.00145833 
0.005 -0.00104167 -0.00145833 
0.005 -0.000833333 -0.00145833 
0.005 -0.000625 -0.00145833 
0.005 -0.000416667 -0.00145833 
0.005 -0.000208333 -0.00145833 
0.005 -1.26945e-14 -0.00145833 
0.005 0.000208333 -0.00145833 
0.005 0.000416667 -0.00145833 
0.005 0.000625 -0.00145833 
0.005 0.000833333 -0.00145833 
0.005 0.00104167 -0.00145833 
0.005 0.00125 -0.00145833 
0.005 0.00145833 -0.00145833 
0.005 0.00166667 -0.00145833 
0.005 0.001875 -0.00145833 
0.005 0.00208333 -0.00145833 
0.005 0.00229167 -0.00145833 
0.005 0.0025 -0.00145833 
0.005 0.00270833 -0.00145833 
0.005 0.00291667 -0.00145833 
0.005 0.003125 -0.00145833 
0.005 0.00333333 -0.00145833 
0.005 0.00354167 -0.00145833 
0.005 0.00375 -0.00145833 
0.005 0.00395833 -0.00145833 
0.005 0.00416667 -0.00145833 
0.005 0.004375 -0.00145833 
0.005 0.00458333 -0.00145833 
0.005 0.00479167 -0.00145833 
0.005 -0.00479167 -0.00166667 
0.005 -0.00458333 -0.00166667 
0.005 -0.004375 -0.00166667 
0.005 -0.00416667 -0.00166667 
0.005 -0.00395833 -0.00166667 
0.005 -0.00375 -0.00166667 
0.005 -0.00354167 -0.00166667 
0.005 -0.00333333 -0.00166667 
0.005 -0.003125 -0.00166667 
0.005 -0.00291667 -0.00166667 
0.005 -0.00270833 -0.00166667 
0.005 -0.0025 -0.00166667 
0.005 -0.00229167 -0.00166667 
0.005 -0.00208333 -0.00166667 
0.005 -0.001875 -0.00166667 
0.005 -0.00166667 -0.00166667 
0.005 -0.00145833 -0.00166667 
0.005 -0.00125 -0.00166667 
0.005 -0.00104167 -0.00166667 
0.005 -0.000833333 -0.00166667 
0.005 -0.000625 -0.00166667 
0.005 -0.000416667 -0.00166667 
0.005 -0.000208333 -0.00166667 
0.005 -1.26951e-14 -0.00166667 
0.005 0.000208333 -0.00166667 
0.005 0.000416667 -0.00166667 
0.005 0.000625 -0.00166667 
0.005 0.000833333 -0.00166667 
0.005 0.00104167 -0.00166667 
0.005 0.00125 -0.00166667 
0.005 0.00145833 -0.00166667 
0.005 0.00166667 -0.00166667 
0.005 0.001875 -0.00166667 
0.005 0.00208333 -0.00166667 
0.005 0.00229167 -0.00166667 
0.005 0.0025 -0.00166667 
0.005 0.00270833 -0.00166667 
0.005 0.00291667 -0.00166667 
0.005 0.003125 -0.00166667 
0.005 0.00333333 -0.00166667 
0.005 0.00354167 -0.00166667 
0.005 0.00375 -0.00166667 
0.005 0.00395833 -0.00166667 
0.005 0.00416667 -0.00166667 
0.005 0.004375 -0.00166667 
0.005 0.00458333 -0.00166667 
0.005 0.00479167 -0.00166667 
0.005 -0.00479167 -0.001875 
0.005 -0.00458333 -0.001875 
0.005 -0.004375 -0.001875 
0.005 -0.00416667 -0.001875 
0.005 -0.00395833 -0.001875 
0.005 -0.00375 -0.001875 
0.005 -0.00354167 -0.001875 
0.005 -0.00333333 -0.001875 
0.005 -0.003125 -0.001875 
0.005 -0.00291667 -0.001875 
0.005 -0.00270833 -0.001875 
0.005 -0.0025 -0.001875 
0.005 -0.00229167 -0.001875 
0.005 -0.00208333 -0.001875 
0.005 -0.001875 -0.001875 
0.005 -0.00166667 -0.001875 
0.005 -0.00145833 -0.001875 
0.005 -0.00125 -0.001875 
0.005 -0.00104167 -0.001875 
0.005 -0.000833333 -0.001875 
0.005 -0.000625 -0.001875 
0.005 -0.000416667 -0.001875 
0.005 -0.000208333 -0.001875 
0.005 -1.26948e-14 -0.001875 
0.005 0.000208333 -0.001875 
0.005 0.000416667 -0.001875 
0.005 0.000625 -0.001875 
0.005 0.000833333 -0.001875 
0.005 0.00104167 -0.001875 
0.005 0.00125 -0.001875 
0.005 0.00145833 -0.001875 
0.005 0.00166667 -0.001875 
0.005 0.001875 -0.001875 
0.005 0.00208333 -0.001875 
0.005 0.00229167 -0.001875 
0.005 0.0025 -0.001875 
0.005 0.00270833 -0.001875 
0.005 0.00291667 -0.001875 
0.005 0.003125 -0.001875 
0.005 0.00333333 -0.001875 
0.005 0.00354167 -0.001875 
0.005 0.00375 -0.001875 
0.005 0.00395833 -0.001875 
0.005 0.00416667 -0.001875 
0.005 0.004375 -0.001875 
0.005 0.00458333 -0.001875 
0.005 0.00479167 -0.001875 
0.005 -0.00479167 -0.00208333 
0.005 -0.00458333 -0.00208333 
0.005 -0.004375 -0.00208333 
0.005 -0.00416667 -0.00208333 
0.005 -0.00395833 -0.00208333 
0.005 -0.00375 -0.00208333 
0.005 -0.00354167 -0.00208333 
0.005 -0.00333333 -0.00208333 
0.005 -0.003125 -0.00208333 
0.005 -0.00291667 -0.00208333 
0.005 -0.00270833 -0.00208333 
0.005 -0.0025 -0.00208333 
0.005 -0.00229167 -0.00208333 
0.005 -0.00208333 -0.00208333 
0.005 -0.001875 -0.00208333 
0.005 -0.00166667 -0.00208333 
0.005 -0.00145833 -0.00208333 
0.005 -0.00125 -0.00208333 
0.005 -0.00104167 -0.00208333 
0.005 -0.000833333 -0.00208333 
0.005 -0.000625 -0.00208333 
0.005 -0.000416667 -0.00208333 
0.005 -0.000208333 -0.00208333 
0.005 -1.26951e-14 -0.00208333 
0.005 0.000208333 -0.00208333 
0.005 0.000416667 -0.00208333 
0.005 0.000625 -0.00208333 
0.005 0.000833333 -0.00208333 
0.005 0.00104167 -0.00208333 
0.005 0.00125 -0.00208333 
0.005 0.00145833 -0.00208333 
0.005 0.00166667 -0.00208333 
0.005 0.001875 -0.00208333 
0.005 0.00208333 -0.00208333 
0.005 0.00229167 -0.00208333 
0.005 0.0025 -0.00208333 
0.005 0.00270833 -0.00208333 
0.005 0.00291667 -0.00208333 
0.005 0.003125 -0.00208333 
0.005 0.00333333 -0.00208333 
0.005 0.00354167 -0.00208333 
0.005 0.00375 -0.00208333 
0.005 0.00395833 -0.00208333 
0.005 0.00416667 -0.00208333 
0.005 0.004375 -0.00208333 
0.005 0.00458333 -0.00208333 
0.005 0.00479167 -0.00208333 
0.005 -0.00479167 -0.00229167 
0.005 -0.00458333 -0.00229167 
0.005 -0.004375 -0.00229167 
0.005 -0.00416667 -0.00229167 
0.005 -0.00395833 -0.00229167 
0.005 -0.00375 -0.00229167 
0.005 -0.00354167 -0.00229167 
0.005 -0.00333333 -0.00229167 
0.005 -0.003125 -0.00229167 
0.005 -0.00291667 -0.00229167 
0.005 -0.00270833 -0.00229167 
0.005 -0.0025 -0.00229167 
0.005 -0.00229167 -0.00229167 
0.005 -0.00208333 -0.00229167 
0.005 -0.001875 -0.00229167 
0.005 -0.00166667 -0.00229167 
0.005 -0.00145833 -0.00229167 
0.005 -0.00125 -0.00229167 
0.005 -0.00104167 -0.00229167 
0.005 -0.000833333 -0.00229167 
0.005 -0.000625 -0.00229167 
0.005 -0.000416667 -0.00229167 
0.005 -0.000208333 -0.00229167 
0.005 -1.26948e-14 -0.00229167 
0.005 0.000208333 -0.00229167 
0.005 0.000416667 -0.00229167 
0.005 0.000625 -0.00229167 
0.005 0.000833333 -0.00229167 
0.005 0.00104167 -0.00229167 
0.005 0.00125 -0.00229167 
0.005 0.00145833 -0.00229167 
0.005 0.00166667 -0.00229167 
0.005 0.001875 -0.00229167 
0.005 0.00208333 -0.00229167 
0.005 0.00229167 -0.00229167 
0.005 0.0025 -0.00229167 
0.005 0.00270833 -0.00229167 
0.005 0.00291667 -0.00229167 
0.005 0.003125 -0.00229167 
0.005 0.00333333 -0.00229167 
0.005 0.00354167 -0.00229167 
0.005 0.00375 -0.00229167 
0.005 0.00395833 -0.00229167 
0.005 0.00416667 -0.00229167 
0.005 0.004375 -0.00229167 
0.005 0.00458333 -0.00229167 
0.005 0.00479167 -0.00229167 
0.005 -0.00479167 -0.0025 
0.005 -0.00458333 -0.0025 
0.005 -0.004375 -0.0025 
0.005 -0.00416667 -0.0025 
0.005 -0.00395833 -0.0025 
0.005 -0.00375 -0.0025 
0.005 -0.00354167 -0.0025 
0.005 -0.00333333 -0.0025 
0.005 -0.003125 -0.0025 
0.005 -0.00291667 -0.0025 
0.005 -0.00270833 -0.0025 
0.005 -0.0025 -0.0025 
0.005 -0.00229167 -0.0025 
0.005 -0.00208333 -0.0025 
0.005 -0.001875 -0.0025 
0.005 -0.00166667 -0.0025 
0.005 -0.00145833 -0.0025 
0.005 -0.00125 -0.0025 
0.005 -0.00104167 -0.0025 
0.005 -0.000833333 -0.0025 
0.005 -0.000625 -0.0025 
0.005 -0.000416667 -0.0025 
0.005 -0.000208333 -0.0025 
0.005 -1.26945e-14 -0.0025 
0.005 0.000208333 -0.0025 
0.005 0.000416667 -0.0025 
0.005 0.000625 -0.0025 
0.005 0.000833333 -0.0025 
0.005 0.00104167 -0.0025 
0.005 0.00125 -0.0025 
0.005 0.00145833 -0.0025 
0.005 0.00166667 -0.0025 
0.005 0.001875 -0.0025 
0.005 0.00208333 -0.0025 
0.005 0.00229167 -0.0025 
0.005 0.0025 -0.0025 
0.005 0.00270833 -0.0025 
0.005 0.00291667 -0.0025 
0.005 0.003125 -0.0025 
0.005 0.00333333 -0.0025 
0.005 0.00354167 -0.0025 
0.005 0.00375 -0.0025 
0.005 0.00395833 -0.0025 
0.005 0.00416667 -0.0025 
0.005 0.004375 -0.0025 
0.005 0.00458333 -0.0025 
0.005 0.00479167 -0.0025 
0.005 -0.00479167 -0.00270833 
0.005 -0.00458333 -0.00270833 
0.005 -0.004375 -0.00270833 
0.005 -0.00416667 -0.00270833 
0.005 -0.00395833 -0.00270833 
0.005 -0.00375 -0.00270833 
0.005 -0.00354167 -0.00270833 
0.005 -0.00333333 -0.00270833 
0.005 -0.003125 -0.00270833 
0.005 -0.00291667 -0.00270833 
0.005 -0.00270833 -0.00270833 
0.005 -0.0025 -0.00270833 
0.005 -0.00229167 -0.00270833 
0.005 -0.00208333 -0.00270833 
0.005 -0.001875 -0.00270833 
0.005 -0.00166667 -0.00270833 
0.005 -0.00145833 -0.00270833 
0.005 -0.00125 -0.00270833 
0.005 -0.00104167 -0.00270833 
0.005 -0.000833333 -0.00270833 
0.005 -0.000625 -0.00270833 
0.005 -0.000416667 -0.00270833 
0.005 -0.000208333 -0.00270833 
0.005 -1.26951e-14 -0.00270833 
0.005 0.000208333 -0.00270833 
0.005 0.000416667 -0.00270833 
0.005 0.000625 -0.00270833 
0.005 0.000833333 -0.00270833 
0.005 0.00104167 -0.00270833 
0.005 0.00125 -0.00270833 
0.005 0.00145833 -0.00270833 
0.005 0.00166667 -0.00270833 
0.005 0.001875 -0.00270833 
0.005 0.00208333 -0.00270833 
0.005 0.00229167 -0.00270833 
0.005 0.0025 -0.00270833 
0.005 0.00270833 -0.00270833 
0.005 0.00291667 -0.00270833 
0.005 0.003125 -0.00270833 
0.005 0.00333333 -0.00270833 
0.005 0.00354167 -0.00270833 
0.005 0.00375 -0.00270833 
0.005 0.00395833 -0.00270833 
0.005 0.00416667 -0.00270833 
0.005 0.004375 -0.00270833 
0.005 0.00458333 -0.00270833 
0.005 0.00479167 -0.00270833 
0.005 -0.00479167 -0.00291667 
0.005 -0.00458333 -0.00291667 
0.005 -0.004375 -0.00291667 
0.005 -0.00416667 -0.00291667 
0.005 -0.00395833 -0.00291667 
0.005 -0.00375 -0.00291667 
0.005 -0.00354167 -0.00291667 
0.005 -0.00333333 -0.00291667 
0.005 -0.003125 -0.00291667 
0.005 -0.00291667 -0.00291667 
0.005 -0.00270833 -0.00291667 
0.005 -0.0025 -0.00291667 
0.005 -0.00229167 -0.00291667 
0.005 -0.00208333 -0.00291667 
0.005 -0.001875 -0.00291667 
0.005 -0.00166667 -0.00291667 
0.005 -0.00145833 -0.00291667 
0.005 -0.00125 -0.00291667 
0.005 -0.00104167 -0.00291667 
0.005 -0.000833333 -0.00291667 
0.005 -0.000625 -0.00291667 
0.005 -0.000416667 -0.00291667 
0.005 -0.000208333 -0.00291667 
0.005 -1.26945e-14 -0.00291667 
0.005 0.000208333 -0.00291667 
0.005 0.000416667 -0.00291667 
0.005 0.000625 -0.00291667 
0.005 0.000833333 -0.00291667 
0.005 0.00104167 -0.00291667 
0.005 0.00125 -0.00291667 
0.005 0.00145833 -0.00291667 
0.005 0.00166667 -0.00291667 
0.005 0.001875 -0.00291667 
0.005 0.00208333 -0.00291667 
0.005 0.00229167 -0.00291667 
0.005 0.0025 -0.00291667 
0.005 0.00270833 -0.00291667 
0.005 0.00291667 -0.00291667 
0.005 0.003125 -0.00291667 
0.005 0.00333333 -0.00291667 
0.005 0.00354167 -0.00291667 
0.005 0.00375 -0.00291667 
0.005 0.00395833 -0.00291667 
0.005 0.00416667 -0.00291667 
0.005 0.004375 -0.00291667 
0.005 0.00458333 -0.00291667 
0.005 0.00479167 -0.00291667 
0.005 -0.00479167 -0.003125 
0.005 -0.00458333 -0.003125 
0.005 -0.004375 -0.003125 
0.005 -0.00416667 -0.003125 
0.005 -0.00395833 -0.003125 
0.005 -0.00375 -0.003125 
0.005 -0.00354167 -0.003125 
0.005 -0.00333333 -0.003125 
0.005 -0.003125 -0.003125 
0.005 -0.00291667 -0.003125 
0.005 -0.00270833 -0.003125 
0.005 -0.0025 -0.003125 
0.005 -0.00229167 -0.003125 
0.005 -0.00208333 -0.003125 
0.005 -0.001875 -0.003125 
0.005 -0.00166667 -0.003125 
0.005 -0.00145833 -0.003125 
0.005 -0.00125 -0.003125 
0.005 -0.00104167 -0.003125 
0.005 -0.000833333 -0.003125 
0.005 -0.000625 -0.003125 
0.005 -0.000416667 -0.003125 
0.005 -0.000208333 -0.003125 
0.005 -1.26951e-14 -0.003125 
0.005 0.000208333 -0.003125 
0.005 0.000416667 -0.003125 
0.005 0.000625 -0.003125 
0.005 0.000833333 -0.003125 
0.005 0.00104167 -0.003125 
0.005 0.00125 -0.003125 
0.005 0.00145833 -0.003125 
0.005 0.00166667 -0.003125 
0.005 0.001875 -0.003125 
0.005 0.00208333 -0.003125 
0.005 0.00229167 -0.003125 
0.005 0.0025 -0.003125 
0.005 0.00270833 -0.003125 
0.005 0.00291667 -0.003125 
0.005 0.003125 -0.003125 
0.005 0.00333333 -0.003125 
0.005 0.00354167 -0.003125 
0.005 0.00375 -0.003125 
0.005 0.00395833 -0.003125 
0.005 0.00416667 -0.003125 
0.005 0.004375 -0.003125 
0.005 0.00458333 -0.003125 
0.005 0.00479167 -0.003125 
0.005 -0.00479167 -0.00333333 
0.005 -0.00458333 -0.00333333 
0.005 -0.004375 -0.00333333 
0.005 -0.00416667 -0.00333333 
0.005 -0.00395833 -0.00333333 
0.005 -0.00375 -0.00333333 
0.005 -0.00354167 -0.00333333 
0.005 -0.00333333 -0.00333333 
0.005 -0.003125 -0.00333333 
0.005 -0.00291667 -0.00333333 
0.005 -0.00270833 -0.00333333 
0.005 -0.0025 -0.00333333 
0.005 -0.00229167 -0.00333333 
0.005 -0.00208333 -0.00333333 
0.005 -0.001875 -0.00333333 
0.005 -0.00166667 -0.00333333 
0.005 -0.00145833 -0.00333333 
0.005 -0.00125 -0.00333333 
0.005 -0.00104167 -0.00333333 
0.005 -0.000833333 -0.00333333 
0.005 -0.000625 -0.00333333 
0.005 -0.000416667 -0.00333333 
0.005 -0.000208333 -0.00333333 
0.005 -1.26949e-14 -0.00333333 
0.005 0.000208333 -0.00333333 
0.005 0.000416667 -0.00333333 
0.005 0.000625 -0.00333333 
0.005 0.000833333 -0.00333333 
0.005 0.00104167 -0.00333333 
0.005 0.00125 -0.00333333 
0.005 0.00145833 -0.00333333 
0.005 0.00166667 -0.00333333 
0.005 0.001875 -0.00333333 
0.005 0.00208333 -0.00333333 
0.005 0.00229167 -0.00333333 
0.005 0.0025 -0.00333333 
0.005 0.00270833 -0.00333333 
0.005 0.00291667 -0.00333333 
0.005 0.003125 -0.00333333 
0.005 0.00333333 -0.00333333 
0.005 0.00354167 -0.00333333 
0.005 0.00375 -0.00333333 
0.005 0.00395833 -0.00333333 
0.005 0.00416667 -0.00333333 
0.005 0.004375 -0.00333333 
0.005 0.00458333 -0.00333333 
0.005 0.00479167 -0.00333333 
0.005 -0.00479167 -0.00354167 
0.005 -0.00458333 -0.00354167 
0.005 -0.004375 -0.00354167 
0.005 -0.00416667 -0.00354167 
0.005 -0.00395833 -0.00354167 
0.005 -0.00375 -0.00354167 
0.005 -0.00354167 -0.00354167 
0.005 -0.00333333 -0.00354167 
0.005 -0.003125 -0.00354167 
0.005 -0.00291667 -0.00354167 
0.005 -0.00270833 -0.00354167 
0.005 -0.0025 -0.00354167 
0.005 -0.00229167 -0.00354167 
0.005 -0.00208333 -0.00354167 
0.005 -0.001875 -0.00354167 
0.005 -0.00166667 -0.00354167 
0.005 -0.00145833 -0.00354167 
0.005 -0.00125 -0.00354167 
0.005 -0.00104167 -0.00354167 
0.005 -0.000833333 -0.00354167 
0.005 -0.000625 -0.00354167 
0.005 -0.000416667 -0.00354167 
0.005 -0.000208333 -0.00354167 
0.005 -1.26947e-14 -0.00354167 
0.005 0.000208333 -0.00354167 
0.005 0.000416667 -0.00354167 
0.005 0.000625 -0.00354167 
0.005 0.000833333 -0.00354167 
0.005 0.00104167 -0.00354167 
0.005 0.00125 -0.00354167 
0.005 0.00145833 -0.00354167 
0.005 0.00166667 -0.00354167 
0.005 0.001875 -0.00354167 
0.005 0.00208333 -0.00354167 
0.005 0.00229167 -0.00354167 
0.005 0.0025 -0.00354167 
0.005 0.00270833 -0.00354167 
0.005 0.00291667 -0.00354167 
0.005 0.003125 -0.00354167 
0.005 0.00333333 -0.00354167 
0.005 0.00354167 -0.00354167 
0.005 0.00375 -0.00354167 
0.005 0.00395833 -0.00354167 
0.005 0.00416667 -0.00354167 
0.005 0.004375 -0.00354167 
0.005 0.00458333 -0.00354167 
0.005 0.00479167 -0.00354167 
0.005 -0.00479167 -0.00375 
0.005 -0.00458333 -0.00375 
0.005 -0.004375 -0.00375 
0.005 -0.00416667 -0.00375 
0.005 -0.00395833 -0.00375 
0.005 -0.00375 -0.00375 
0.005 -0.00354167 -0.00375 
0.005 -0.00333333 -0.00375 
0.005 -0.003125 -0.00375 
0.005 -0.00291667 -0.00375 
0.005 -0.00270833 -0.00375 
0.005 -0.0025 -0.00375 
0.005 -0.00229167 -0.00375 
0.005 -0.00208333 -0.00375 
0.005 -0.001875 -0.00375 
0.005 -0.00166667 -0.00375 
0.005 -0.00145833 -0.00375 
0.005 -0.00125 -0.00375 
0.005 -0.00104167 -0.00375 
0.005 -0.000833333 -0.00375 
0.005 -0.000625 -0.00375 
0.005 -0.000416667 -0.00375 
0.005 -0.000208333 -0.00375 
0.005 -1.26953e-14 -0.00375 
0.005 0.000208333 -0.00375 
0.005 0.000416667 -0.00375 
0.005 0.000625 -0.00375 
0.005 0.000833333 -0.00375 
0.005 0.00104167 -0.00375 
0.005 0.00125 -0.00375 
0.005 0.00145833 -0.00375 
0.005 0.00166667 -0.00375 
0.005 0.001875 -0.00375 
0.005 0.00208333 -0.00375 
0.005 0.00229167 -0.00375 
0.005 0.0025 -0.00375 
0.005 0.00270833 -0.00375 
0.005 0.00291667 -0.00375 
0.005 0.003125 -0.00375 
0.005 0.00333333 -0.00375 
0.005 0.00354167 -0.00375 
0.005 0.00375 -0.00375 
0.005 0.00395833 -0.00375 
0.005 0.00416667 -0.00375 
0.005 0.004375 -0.00375 
0.005 0.00458333 -0.00375 
0.005 0.00479167 -0.00375 
0.005 -0.00479167 -0.00395833 
0.005 -0.00458333 -0.00395833 
0.005 -0.004375 -0.00395833 
0.005 -0.00416667 -0.00395833 
0.005 -0.00395833 -0.00395833 
0.005 -0.00375 -0.00395833 
0.005 -0.00354167 -0.00395833 
0.005 -0.00333333 -0.00395833 
0.005 -0.003125 -0.00395833 
0.005 -0.00291667 -0.00395833 
0.005 -0.00270833 -0.00395833 
0.005 -0.0025 -0.00395833 
0.005 -0.00229167 -0.00395833 
0.005 -0.00208333 -0.00395833 
0.005 -0.001875 -0.00395833 
0.005 -0.00166667 -0.00395833 
0.005 -0.00145833 -0.00395833 
0.005 -0.00125 -0.00395833 
0.005 -0.00104167 -0.00395833 
0.005 -0.000833333 -0.00395833 
0.005 -0.000625 -0.00395833 
0.005 -0.000416667 -0.00395833 
0.005 -0.000208333 -0.00395833 
0.005 -1.26952e-14 -0.00395833 
0.005 0.000208333 -0.00395833 
0.005 0.000416667 -0.00395833 
0.005 0.000625 -0.00395833 
0.005 0.000833333 -0.00395833 
0.005 0.00104167 -0.00395833 
0.005 0.00125 -0.00395833 
0.005 0.00145833 -0.00395833 
0.005 0.00166667 -0.00395833 
0.005 0.001875 -0.00395833 
0.005 0.00208333 -0.00395833 
0.005 0.00229167 -0.00395833 
0.005 0.0025 -0.00395833 
0.005 0.00270833 -0.00395833 
0.005 0.00291667 -0.00395833 
0.005 0.003125 -0.00395833 
0.005 0.00333333 -0.00395833 
0.005 0.00354167 -0.00395833 
0.005 0.00375 -0.00395833 
0.005 0.00395833 -0.00395833 
0.005 0.00416667 -0.00395833 
0.005 0.004375 -0.00395833 
0.005 0.00458333 -0.00395833 
0.005 0.00479167 -0.00395833 
0.005 -0.00479167 -0.00416667 
0.005 -0.00458333 -0.00416667 
0.005 -0.004375 -0.00416667 
0.005 -0.00416667 -0.00416667 
0.005 -0.00395833 -0.00416667 
0.005 -0.00375 -0.00416667 
0.005 -0.00354167 -0.00416667 
0.005 -0.00333333 -0.00416667 
0.005 -0.003125 -0.00416667 
0.005 -0.00291667 -0.00416667 
0.005 -0.00270833 -0.00416667 
0.005 -0.0025 -0.00416667 
0.005 -0.00229167 -0.00416667 
0.005 -0.00208333 -0.00416667 
0.005 -0.001875 -0.00416667 
0.005 -0.00166667 -0.00416667 
0.005 -0.00145833 -0.00416667 
0.005 -0.00125 -0.00416667 
0.005 -0.00104167 -0.00416667 
0.005 -0.000833333 -0.00416667 
0.005 -0.000625 -0.00416667 
0.005 -0.000416667 -0.00416667 
0.005 -0.000208333 -0.00416667 
0.005 -1.26949e-14 -0.00416667 
0.005 0.000208333 -0.00416667 
0.005 0.000416667 -0.00416667 
0.005 0.000625 -0.00416667 
0.005 0.000833333 -0.00416667 
0.005 0.00104167 -0.00416667 
0.005 0.00125 -0.00416667 
0.005 0.00145833 -0.00416667 
0.005 0.00166667 -0.00416667 
0.005 0.001875 -0.00416667 
0.005 0.00208333 -0.00416667 
0.005 0.00229167 -0.00416667 
0.005 0.0025 -0.00416667 
0.005 0.00270833 -0.00416667 
0.005 0.00291667 -0.00416667 
0.005 0.003125 -0.00416667 
0.005 0.00333333 -0.00416667 
0.005 0.00354167 -0.00416667 
0.005 0.00375 -0.00416667 
0.005 0.00395833 -0.00416667 
0.005 0.00416667 -0.00416667 
0.005 0.004375 -0.00416667 
0.005 0.00458333 -0.00416667 
0.005 0.00479167 -0.00416667 
0.005 -0.00479167 -0.004375 
0.005 -0.00458333 -0.004375 
0.005 -0.004375 -0.004375 
0.005 -0.00416667 -0.004375 
0.005 -0.00395833 -0.004375 
0.005 -0.00375 -0.004375 
0.005 -0.00354167 -0.004375 
0.005 -0.00333333 -0.004375 
0.005 -0.003125 -0.004375 
0.005 -0.00291667 -0.004375 
0.005 -0.00270833 -0.004375 
0.005 -0.0025 -0.004375 
0.005 -0.00229167 -0.004375 
0.005 -0.00208333 -0.004375 
0.005 -0.001875 -0.004375 
0.005 -0.00166667 -0.004375 
0.005 -0.00145833 -0.004375 
0.005 -0.00125 -0.004375 
0.005 -0.00104167 -0.004375 
0.005 -0.000833333 -0.004375 
0.005 -0.000625 -0.004375 
0.005 -0.000416667 -0.004375 
0.005 -0.000208333 -0.004375 
0.005 -1.26951e-14 -0.004375 
0.005 0.000208333 -0.004375 
0.005 0.000416667 -0.004375 
0.005 0.000625 -0.004375 
0.005 0.000833333 -0.004375 
0.005 0.00104167 -0.004375 
0.005 0.00125 -0.004375 
0.005 0.00145833 -0.004375 
0.005 0.00166667 -0.004375 
0.005 0.001875 -0.004375 
0.005 0.00208333 -0.004375 
0.005 0.00229167 -0.004375 
0.005 0.0025 -0.004375 
0.005 0.00270833 -0.004375 
0.005 0.00291667 -0.004375 
0.005 0.003125 -0.004375 
0.005 0.00333333 -0.004375 
0.005 0.00354167 -0.004375 
0.005 0.00375 -0.004375 
0.005 0.00395833 -0.004375 
0.005 0.00416667 -0.004375 
0.005 0.004375 -0.004375 
0.005 0.00458333 -0.004375 
0.005 0.00479167 -0.004375 
0.005 -0.00479167 -0.00458333 
0.005 -0.00458333 -0.00458333 
0.005 -0.004375 -0.00458333 
0.005 -0.00416667 -0.00458333 
0.005 -0.00395833 -0.00458333 
0.005 -0.00375 -0.00458333 
0.005 -0.00354167 -0.00458333 
0.005 -0.00333333 -0.00458333 
0.005 -0.003125 -0.00458333 
0.005 -0.00291667 -0.00458333 
0.005 -0.00270833 -0.00458333 
0.005 -0.0025 -0.00458333 
0.005 -0.00229167 -0.00458333 
0.005 -0.00208333 -0.00458333 
0.005 -0.001875 -0.00458333 
0.005 -0.00166667 -0.00458333 
0.005 -0.00145833 -0.00458333 
0.005 -0.00125 -0.00458333 
0.005 -0.00104167 -0.00458333 
0.005 -0.000833333 -0.00458333 
0.005 -0.000625 -0.00458333 
0.005 -0.000416667 -0.00458333 
0.005 -0.000208333 -0.00458333 
0.005 -1.26947e-14 -0.00458333 
0.005 0.000208333 -0.00458333 
0.005 0.000416667 -0.00458333 
0.005 0.000625 -0.00458333 
0.005 0.000833333 -0.00458333 
0.005 0.00104167 -0.00458333 
0.005 0.00125 -0.00458333 
0.005 0.00145833 -0.00458333 
0.005 0.00166667 -0.00458333 
0.005 0.001875 -0.00458333 
0.005 0.00208333 -0.00458333 
0.005 0.00229167 -0.00458333 
0.005 0.0025 -0.00458333 
0.005 0.00270833 -0.00458333 
0.005 0.00291667 -0.00458333 
0.005 0.003125 -0.00458333 
0.005 0.00333333 -0.00458333 
0.005 0.00354167 -0.00458333 
0.005 0.00375 -0.00458333 
0.005 0.00395833 -0.00458333 
0.005 0.00416667 -0.00458333 
0.005 0.004375 -0.00458333 
0.005 0.00458333 -0.00458333 
0.005 0.00479167 -0.00458333 
0.005 -0.00479167 -0.00479167 
0.005 -0.00458333 -0.00479167 
0.005 -0.004375 -0.00479167 
0.005 -0.00416667 -0.00479167 
0.005 -0.00395833 -0.00479167 
0.005 -0.00375 -0.00479167 
0.005 -0.00354167 -0.00479167 
0.005 -0.00333333 -0.00479167 
0.005 -0.003125 -0.00479167 
0.005 -0.00291667 -0.00479167 
0.005 -0.00270833 -0.00479167 
0.005 -0.0025 -0.00479167 
0.005 -0.00229167 -0.00479167 
0.005 -0.00208333 -0.00479167 
0.005 -0.001875 -0.00479167 
0.005 -0.00166667 -0.00479167 
0.005 -0.00145833 -0.00479167 
0.005 -0.00125 -0.00479167 
0.005 -0.00104167 -0.00479167 
0.005 -0.000833333 -0.00479167 
0.005 -0.000625 -0.00479167 
0.005 -0.000416667 -0.00479167 
0.005 -0.000208333 -0.00479167 
0.005 -1.26947e-14 -0.00479167 
0.005 0.000208333 -0.00479167 
0.005 0.000416667 -0.00479167 
0.005 0.000625 -0.00479167 
0.005 0.000833333 -0.00479167 
0.005 0.00104167 -0.00479167 
0.005 0.00125 -0.00479167 
0.005 0.00145833 -0.00479167 
0.005 0.00166667 -0.00479167 
0.005 0.001875 -0.00479167 
0.005 0.00208333 -0.00479167 
0.005 0.00229167 -0.00479167 
0.005 0.0025 -0.00479167 
0.005 0.00270833 -0.00479167 
0.005 0.00291667 -0.00479167 
0.005 0.003125 -0.00479167 
0.005 0.00333333 -0.00479167 
0.005 0.00354167 -0.00479167 
0.005 0.00375 -0.00479167 
0.005 0.00395833 -0.00479167 
0.005 0.00416667 -0.00479167 
0.005 0.004375 -0.00479167 
0.005 0.00458333 -0.00479167 
0.005 0.00479167 -0.00479167 
0.00479167 0.00479167 -0.005 
0.00479167 0.00458333 -0.005 
0.00479167 0.004375 -0.005 
0.00479167 0.00416667 -0.005 
0.00479167 0.00395833 -0.005 
0.00479167 0.00375 -0.005 
0.00479167 0.00354167 -0.005 
0.00479167 0.00333333 -0.005 
0.00479167 0.003125 -0.005 
0.00479167 0.00291667 -0.005 
0.00479167 0.00270833 -0.005 
0.00479167 0.0025 -0.005 
0.00479167 0.00229167 -0.005 
0.00479167 0.00208333 -0.005 
0.00479167 0.001875 -0.005 
0.00479167 0.00166667 -0.005 
0.00479167 0.00145833 -0.005 
0.00479167 0.00125 -0.005 
0.00479167 0.00104167 -0.005 
0.00479167 0.000833333 -0.005 
0.00479167 0.000625 -0.005 
0.00479167 0.000416667 -0.005 
0.00479167 0.000208333 -0.005 
0.00479167 -1.21656e-14 -0.005 
0.00479167 -0.000208333 -0.005 
0.00479167 -0.000416667 -0.005 
0.00479167 -0.000625 -0.005 
0.00479167 -0.000833333 -0.005 
0.00479167 -0.00104167 -0.005 
0.00479167 -0.00125 -0.005 
0.00479167 -0.00145833 -0.005 
0.00479167 -0.00166667 -0.005 
0.00479167 -0.001875 -0.005 
0.00479167 -0.00208333 -0.005 
0.00479167 -0.00229167 -0.005 
0.00479167 -0.0025 -0.005 
0.00479167 -0.00270833 -0.005 
0.00479167 -0.00291667 -0.005 
0.00479167 -0.003125 -0.005 
0.00479167 -0.00333333 -0.005 
0.00479167 -0.00354167 -0.005 
0.00479167 -0.00375 -0.005 
0.00479167 -0.00395833 -0.005 
0.00479167 -0.00416667 -0.005 
0.00479167 -0.004375 -0.005 
0.00479167 -0.00458333 -0.005 
0.00479167 -0.00479167 -0.005 
0.00458333 0.00479167 -0.005 
0.00458333 0.00458333 -0.005 
0.00458333 0.004375 -0.005 
0.00458333 0.00416667 -0.005 
0.00458333 0.00395833 -0.005 
0.00458333 0.00375 -0.005 
0.00458333 0.00354167 -0.005 
0.00458333 0.00333333 -0.005 
0.00458333 0.003125 -0.005 
0.00458333 0.00291667 -0.005 
0.00458333 0.00270833 -0.005 
0.00458333 0.0025 -0.005 
0.00458333 0.00229167 -0.005 
0.00458333 0.00208333 -0.005 
0.00458333 0.001875 -0.005 
0.00458333 0.00166667 -0.005 
0.00458333 0.00145833 -0.005 
0.00458333 0.00125 -0.005 
0.00458333 0.00104167 -0.005 
0.00458333 0.000833333 -0.005 
0.00458333 0.000625 -0.005 
0.00458333 0.000416667 -0.005 
0.00458333 0.000208333 -0.005 
0.00458333 -1.16365e-14 -0.005 
0.00458333 -0.000208333 -0.005 
0.00458333 -0.000416667 -0.005 
0.00458333 -0.000625 -0.005 
0.00458333 -0.000833333 -0.005 
0.00458333 -0.00104167 -0.005 
0.00458333 -0.00125 -0.005 
0.00458333 -0.00145833 -0.005 
0.00458333 -0.00166667 -0.005 
0.00458333 -0.001875 -0.005 
0.00458333 -0.00208333 -0.005 
0.00458333 -0.00229167 -0.005 
0.00458333 -0.0025 -0.005 
0.00458333 -0.00270833 -0.005 
0.00458333 -0.00291667 -0.005 
0.00458333 -0.003125 -0.005 
0.00458333 -0.00333333 -0.005 
0.00458333 -0.00354167 -0.005 
0.00458333 -0.00375 -0.005 
0.00458333 -0.00395833 -0.005 
0.00458333 -0.00416667 -0.005 
0.00458333 -0.004375 -0.005 
0.00458333 -0.00458333 -0.005 
0.00458333 -0.00479167 -0.005 
0.004375 0.00479167 -0.005 
0.004375 0.00458333 -0.005 
0.004375 0.004375 -0.005 
0.004375 0.00416667 -0.005 
0.004375 0.00395833 -0.005 
0.004375 0.00375 -0.005 
0.004375 0.00354167 -0.005 
0.004375 0.00333333 -0.005 
0.004375 0.003125 -0.005 
0.004375 0.00291667 -0.005 
0.004375 0.00270833 -0.005 
0.004375 0.0025 -0.005 
0.004375 0.00229167 -0.005 
0.004375 0.00208333 -0.005 
0.004375 0.001875 -0.005 
0.004375 0.00166667 -0.005 
0.004375 0.00145833 -0.005 
0.004375 0.00125 -0.005 
0.004375 0.00104167 -0.005 
0.004375 0.000833333 -0.005 
0.004375 0.000625 -0.005 
0.004375 0.000416667 -0.005 
0.004375 0.000208333 -0.005 
0.004375 -1.11079e-14 -0.005 
0.004375 -0.000208333 -0.005 
0.004375 -0.000416667 -0.005 
0.004375 -0.000625 -0.005 
0.004375 -0.000833333 -0.005 
0.004375 -0.00104167 -0.005 
0.004375 -0.00125 -0.005 
0.004375 -0.00145833 -0.005 
0.004375 -0.00166667 -0.005 
0.004375 -0.001875 -0.005 
0.004375 -0.00208333 -0.005 
0.004375 -0.00229167 -0.005 
0.004375 -0.0025 -0.005 
0.004375 -0.00270833 -0.005 
0.004375 -0.00291667 -0.005 
0.004375 -0.003125 -0.005 
0.004375 -0.00333333 -0.005 
0.004375 -0.00354167 -0.005 
0.004375 -0.00375 -0.005 
0.004375 -0.00395833 -0.005 
0.004375 -0.00416667 -0.005 
0.004375 -0.004375 -0.005 
0.004375 -0.00458333 -0.005 
0.004375 -0.00479167 -0.005 
0.00416667 0.00479167 -0.005 
0.00416667 0.00458333 -0.005 
0.00416667 0.004375 -0.005 
0.00416667 0.00416667 -0.005 
0.00416667 0.00395833 -0.005 
0.00416667 0.00375 -0.005 
0.00416667 0.00354167 -0.005 
0.00416667 0.00333333 -0.005 
0.00416667 0.003125 -0.005 
0.00416667 0.00291667 -0.005 
0.00416667 0.00270833 -0.005 
0.00416667 0.0025 -0.005 
0.00416667 0.00229167 -0.005 
0.00416667 0.00208333 -0.005 
0.00416667 0.001875 -0.005 
0.00416667 0.00166667 -0.005 
0.00416667 0.00145833 -0.005 
0.00416667 0.00125 -0.005 
0.00416667 0.00104167 -0.005 
0.00416667 0.000833333 -0.005 
0.00416667 0.000625 -0.005 
0.00416667 0.000416667 -0.005 
0.00416667 0.000208333 -0.005 
0.00416667 -1.05788e-14 -0.005 
0.00416667 -0.000208333 -0.005 
0.00416667 -0.000416667 -0.005 
0.00416667 -0.000625 -0.005 
0.00416667 -0.000833333 -0.005 
0.00416667 -0.00104167 -0.005 
0.00416667 -0.00125 -0.005 
0.00416667 -0.00145833 -0.005 
0.00416667 -0.00166667 -0.005 
0.00416667 -0.001875 -0.005 
0.00416667 -0.00208333 -0.005 
0.00416667 -0.00229167 -0.005 
0.00416667 -0.0025 -0.005 
0.00416667 -0.00270833 -0.005 
0.00416667 -0.00291667 -0.005 
0.00416667 -0.003125 -0.005 
0.00416667 -0.00333333 -0.005 
0.00416667 -0.00354167 -0.005 
0.00416667 -0.00375 -0.005 
0.00416667 -0.00395833 -0.005 
0.00416667 -0.00416667 -0.005 
0.00416667 -0.004375 -0.005 
0.00416667 -0.00458333 -0.005 
0.00416667 -0.00479167 -0.005 
0.00395833 0.00479167 -0.005 
0.00395833 0.00458333 -0.005 
0.00395833 0.004375 -0.005 
0.00395833 0.00416667 -0.005 
0.00395833 0.00395833 -0.005 
0.00395833 0.00375 -0.005 
0.00395833 0.00354167 -0.005 
0.00395833 0.00333333 -0.005 
0.00395833 0.003125 -0.005 
0.00395833 0.00291667 -0.005 
0.00395833 0.00270833 -0.005 
0.00395833 0.0025 -0.005 
0.00395833 0.00229167 -0.005 
0.00395833 0.00208333 -0.005 
0.00395833 0.001875 -0.005 
0.00395833 0.00166667 -0.005 
0.00395833 0.00145833 -0.005 
0.00395833 0.00125 -0.005 
0.00395833 0.00104167 -0.005 
0.00395833 0.000833333 -0.005 
0.00395833 0.000625 -0.005 
0.00395833 0.000416667 -0.005 
0.00395833 0.000208333 -0.005 
0.00395833 -1.00501e-14 -0.005 
0.00395833 -0.000208333 -0.005 
0.00395833 -0.000416667 -0.005 
0.00395833 -0.000625 -0.005 
0.00395833 -0.000833333 -0.005 
0.00395833 -0.00104167 -0.005 
0.00395833 -0.00125 -0.005 
0.00395833 -0.00145833 -0.005 
0.00395833 -0.00166667 -0.005 
0.00395833 -0.001875 -0.005 
0.00395833 -0.00208333 -0.005 
0.00395833 -0.00229167 -0.005 
0.00395833 -0.0025 -0.005 
0.00395833 -0.00270833 -0.005 
0.00395833 -0.00291667 -0.005 
0.00395833 -0.003125 -0.005 
0.00395833 -0.00333333 -0.005 
0.00395833 -0.00354167 -0.005 
0.00395833 -0.00375 -0.005 
0.00395833 -0.00395833 -0.005 
0.00395833 -0.00416667 -0.005 
0.00395833 -0.004375 -0.005 
0.00395833 -0.00458333 -0.005 
0.00395833 -0.00479167 -0.005 
0.00375 0.00479167 -0.005 
0.00375 0.00458333 -0.005 
0.00375 0.004375 -0.005 
0.00375 0.00416667 -0.005 
0.00375 0.00395833 -0.005 
0.00375 0.00375 -0.005 
0.00375 0.00354167 -0.005 
0.00375 0.00333333 -0.005 
0.00375 0.003125 -0.005 
0.00375 0.00291667 -0.005 
0.00375 0.00270833 -0.005 
0.00375 0.0025 -0.005 
0.00375 0.00229167 -0.005 
0.00375 0.00208333 -0.005 
0.00375 0.001875 -0.005 
0.00375 0.00166667 -0.005 
0.00375 0.00145833 -0.005 
0.00375 0.00125 -0.005 
0.00375 0.00104167 -0.005 
0.00375 0.000833333 -0.005 
0.00375 0.000625 -0.005 
0.00375 0.000416667 -0.005 
0.00375 0.000208333 -0.005 
0.00375 -9.52103e-15 -0.005 
0.00375 -0.000208333 -0.005 
0.00375 -0.000416667 -0.005 
0.00375 -0.000625 -0.005 
0.00375 -0.000833333 -0.005 
0.00375 -0.00104167 -0.005 
0.00375 -0.00125 -0.005 
0.00375 -0.00145833 -0.005 
0.00375 -0.00166667 -0.005 
0.00375 -0.001875 -0.005 
0.00375 -0.00208333 -0.005 
0.00375 -0.00229167 -0.005 
0.00375 -0.0025 -0.005 
0.00375 -0.00270833 -0.005 
0.00375 -0.00291667 -0.005 
0.00375 -0.003125 -0.005 
0.00375 -0.00333333 -0.005 
0.00375 -0.00354167 -0.005 
0.00375 -0.00375 -0.005 
0.00375 -0.00395833 -0.005 
0.00375 -0.00416667 -0.005 
0.00375 -0.004375 -0.005 
0.00375 -0.00458333 -0.005 
0.00375 -0.00479167 -0.005 
0.00354167 0.00479167 -0.005 
0.00354167 0.00458333 -0.005 
0.00354167 0.004375 -0.005 
0.00354167 0.00416667 -0.005 
0.00354167 0.00395833 -0.005 
0.00354167 0.00375 -0.005 
0.00354167 0.00354167 -0.005 
0.00354167 0.00333333 -0.005 
0.00354167 0.003125 -0.005 
0.00354167 0.00291667 -0.005 
0.00354167 0.00270833 -0.005 
0.00354167 0.0025 -0.005 
0.00354167 0.00229167 -0.005 
0.00354167 0.00208333 -0.005 
0.00354167 0.001875 -0.005 
0.00354167 0.00166667 -0.005 
0.00354167 0.00145833 -0.005 
0.00354167 0.00125 -0.005 
0.00354167 0.00104167 -0.005 
0.00354167 0.000833333 -0.005 
0.00354167 0.000625 -0.005 
0.00354167 0.000416667 -0.005 
0.00354167 0.000208333 -0.005 
0.00354167 -8.99151e-15 -0.005 
0.00354167 -0.000208333 -0.005 
0.00354167 -0.000416667 -0.005 
0.00354167 -0.000625 -0.005 
0.00354167 -0.000833333 -0.005 
0.00354167 -0.00104167 -0.005 
0.00354167 -0.00125 -0.005 
0.00354167 -0.00145833 -0.005 
0.00354167 -0.00166667 -0.005 
0.00354167 -0.001875 -0.005 
0.00354167 -0.00208333 -0.005 
0.00354167 -0.00229167 -0.005 
0.00354167 -0.0025 -0.005 
0.00354167 -0.00270833 -0.005 
0.00354167 -0.00291667 -0.005 
0.00354167 -0.003125 -0.005 
0.00354167 -0.00333333 -0.005 
0.00354167 -0.00354167 -0.005 
0.00354167 -0.00375 -0.005 
0.00354167 -0.00395833 -0.005 
0.00354167 -0.00416667 -0.005 
0.00354167 -0.004375 -0.005 
0.00354167 -0.00458333 -0.005 
0.00354167 -0.00479167 -0.005 
0.00333333 0.00479167 -0.005 
0.00333333 0.00458333 -0.005 
0.00333333 0.004375 -0.005 
0.00333333 0.00416667 -0.005 
0.00333333 0.00395833 -0.005 
0.00333333 0.00375 -0.005 
0.00333333 0.00354167 -0.005 
0.00333333 0.00333333 -0.005 
0.00333333 0.003125 -0.005 
0.00333333 0.00291667 -0.005 
0.00333333 0.00270833 -0.005 
0.00333333 0.0025 -0.005 
0.00333333 0.00229167 -0.005 
0.00333333 0.00208333 -0.005 
0.00333333 0.001875 -0.005 
0.00333333 0.00166667 -0.005 
0.00333333 0.00145833 -0.005 
0.00333333 0.00125 -0.005 
0.00333333 0.00104167 -0.005 
0.00333333 0.000833333 -0.005 
0.00333333 0.000625 -0.005 
0.00333333 0.000416667 -0.005 
0.00333333 0.000208333 -0.005 
0.00333333 -8.46328e-15 -0.005 
0.00333333 -0.000208333 -0.005 
0.00333333 -0.000416667 -0.005 
0.00333333 -0.000625 -0.005 
0.00333333 -0.000833333 -0.005 
0.00333333 -0.00104167 -0.005 
0.00333333 -0.00125 -0.005 
0.00333333 -0.00145833 -0.005 
0.00333333 -0.00166667 -0.005 
0.00333333 -0.001875 -0.005 
0.00333333 -0.00208333 -0.005 
0.00333333 -0.00229167 -0.005 
0.00333333 -0.0025 -0.005 
0.00333333 -0.00270833 -0.005 
0.00333333 -0.00291667 -0.005 
0.00333333 -0.003125 -0.005 
0.00333333 -0.00333333 -0.005 
0.00333333 -0.00354167 -0.005 
0.00333333 -0.00375 -0.005 
0.00333333 -0.00395833 -0.005 
0.00333333 -0.00416667 -0.005 
0.00333333 -0.004375 -0.005 
0.00333333 -0.00458333 -0.005 
0.00333333 -0.00479167 -0.005 
0.003125 0.00479167 -0.005 
0.003125 0.00458333 -0.005 
0.003125 0.004375 -0.005 
0.003125 0.00416667 -0.005 
0.003125 0.00395833 -0.005 
0.003125 0.00375 -0.005 
0.003125 0.00354167 -0.005 
0.003125 0.00333333 -0.005 
0.003125 0.003125 -0.005 
0.003125 0.00291667 -0.005 
0.003125 0.00270833 -0.005 
0.003125 0.0025 -0.005 
0.003125 0.00229167 -0.005 
0.003125 0.00208333 -0.005 
0.003125 0.001875 -0.005 
0.003125 0.00166667 -0.005 
0.003125 0.00145833 -0.005 
0.003125 0.00125 -0.005 
0.003125 0.00104167 -0.005 
0.003125 0.000833333 -0.005 
0.003125 0.000625 -0.005 
0.003125 0.000416667 -0.005 
0.003125 0.000208333 -0.005 
0.003125 -7.93376e-15 -0.005 
0.003125 -0.000208333 -0.005 
0.003125 -0.000416667 -0.005 
0.003125 -0.000625 -0.005 
0.003125 -0.000833333 -0.005 
0.003125 -0.00104167 -0.005 
0.003125 -0.00125 -0.005 
0.003125 -0.00145833 -0.005 
0.003125 -0.00166667 -0.005 
0.003125 -0.001875 -0.005 
0.003125 -0.00208333 -0.005 
0.003125 -0.00229167 -0.005 
0.003125 -0.0025 -0.005 
0.003125 -0.00270833 -0.005 
0.003125 -0.00291667 -0.005 
0.003125 -0.003125 -0.005 
0.003125 -0.00333333 -0.005 
0.003125 -0.00354167 -0.005 
0.003125 -0.00375 -0.005 
0.003125 -0.00395833 -0.005 
0.003125 -0.00416667 -0.005 
0.003125 -0.004375 -0.005 
0.003125 -0.00458333 -0.005 
0.003125 -0.00479167 -0.005 
0.00291667 0.00479167 -0.005 
0.00291667 0.00458333 -0.005 
0.00291667 0.004375 -0.005 
0.00291667 0.00416667 -0.005 
0.00291667 0.00395833 -0.005 
0.00291667 0.00375 -0.005 
0.00291667 0.00354167 -0.005 
0.00291667 0.00333333 -0.005 
0.00291667 0.003125 -0.005 
0.00291667 0.00291667 -0.005 
0.00291667 0.00270833 -0.005 
0.00291667 0.0025 -0.005 
0.00291667 0.00229167 -0.005 
0.00291667 0.00208333 -0.005 
0.00291667 0.001875 -0.005 
0.00291667 0.00166667 -0.005 
0.00291667 0.00145833 -0.005 
0.00291667 0.00125 -0.005 
0.00291667 0.00104167 -0.005 
0.00291667 0.000833333 -0.005 
0.00291667 0.000625 -0.005 
0.00291667 0.000416667 -0.005 
0.00291667 0.000208333 -0.005 
0.00291667 -7.40467e-15 -0.005 
0.00291667 -0.000208333 -0.005 
0.00291667 -0.000416667 -0.005 
0.00291667 -0.000625 -0.005 
0.00291667 -0.000833333 -0.005 
0.00291667 -0.00104167 -0.005 
0.00291667 -0.00125 -0.005 
0.00291667 -0.00145833 -0.005 
0.00291667 -0.00166667 -0.005 
0.00291667 -0.001875 -0.005 
0.00291667 -0.00208333 -0.005 
0.00291667 -0.00229167 -0.005 
0.00291667 -0.0025 -0.005 
0.00291667 -0.00270833 -0.005 
0.00291667 -0.00291667 -0.005 
0.00291667 -0.003125 -0.005 
0.00291667 -0.00333333 -0.005 
0.00291667 -0.00354167 -0.005 
0.00291667 -0.00375 -0.005 
0.00291667 -0.00395833 -0.005 
0.00291667 -0.00416667 -0.005 
0.00291667 -0.004375 -0.005 
0.00291667 -0.00458333 -0.005 
0.00291667 -0.00479167 -0.005 
0.00270833 0.00479167 -0.005 
0.00270833 0.00458333 -0.005 
0.00270833 0.004375 -0.005 
0.00270833 0.00416667 -0.005 
0.00270833 0.00395833 -0.005 
0.00270833 0.00375 -0.005 
0.00270833 0.00354167 -0.005 
0.00270833 0.00333333 -0.005 
0.00270833 0.003125 -0.005 
0.00270833 0.00291667 -0.005 
0.00270833 0.00270833 -0.005 
0.00270833 0.0025 -0.005 
0.00270833 0.00229167 -0.005 
0.00270833 0.00208333 -0.005 
0.00270833 0.001875 -0.005 
0.00270833 0.00166667 -0.005 
0.00270833 0.00145833 -0.005 
0.00270833 0.00125 -0.005 
0.00270833 0.00104167 -0.005 
0.00270833 0.000833333 -0.005 
0.00270833 0.000625 -0.005 
0.00270833 0.000416667 -0.005 
0.00270833 0.000208333 -0.005 
0.00270833 -6.87601e-15 -0.005 
0.00270833 -0.000208333 -0.005 
0.00270833 -0.000416667 -0.005 
0.00270833 -0.000625 -0.005 
0.00270833 -0.000833333 -0.005 
0.00270833 -0.00104167 -0.005 
0.00270833 -0.00125 -0.005 
0.00270833 -0.00145833 -0.005 
0.00270833 -0.00166667 -0.005 
0.00270833 -0.001875 -0.005 
0.00270833 -0.00208333 -0.005 
0.00270833 -0.00229167 -0.005 
0.00270833 -0.0025 -0.005 
0.00270833 -0.00270833 -0.005 
0.00270833 -0.00291667 -0.005 
0.00270833 -0.003125 -0.005 
0.00270833 -0.00333333 -0.005 
0.00270833 -0.00354167 -0.005 
0.00270833 -0.00375 -0.005 
0.00270833 -0.00395833 -0.005 
0.00270833 -0.00416667 -0.005 
0.00270833 -0.004375 -0.005 
0.00270833 -0.00458333 -0.005 
0.00270833 -0.00479167 -0.005 
0.0025 0.00479167 -0.005 
0.0025 0.00458333 -0.005 
0.0025 0.004375 -0.005 
0.0025 0.00416667 -0.005 
0.0025 0.00395833 -0.005 
0.0025 0.00375 -0.005 
0.0025 0.00354167 -0.005 
0.0025 0.00333333 -0.005 
0.0025 0.003125 -0.005 
0.0025 0.00291667 -0.005 
0.0025 0.00270833 -0.005 
0.0025 0.0025 -0.005 
0.0025 0.00229167 -0.005 
0.0025 0.00208333 -0.005 
0.0025 0.001875 -0.005 
0.0025 0.00166667 -0.005 
0.0025 0.00145833 -0.005 
0.0025 0.00125 -0.005 
0.0025 0.00104167 -0.005 
0.0025 0.000833333 -0.005 
0.0025 0.000625 -0.005 
0.0025 0.000416667 -0.005 
0.0025 0.000208333 -0.005 
0.0025 -6.34714e-15 -0.005 
0.0025 -0.000208333 -0.005 
0.0025 -0.000416667 -0.005 
0.0025 -0.000625 -0.005 
0.0025 -0.000833333 -0.005 
0.0025 -0.00104167 -0.005 
0.0025 -0.00125 -0.005 
0.0025 -0.00145833 -0.005 
0.0025 -0.00166667 -0.005 
0.0025 -0.001875 -0.005 
0.0025 -0.00208333 -0.005 
0.0025 -0.00229167 -0.005 
0.0025 -0.0025 -0.005 
0.0025 -0.00270833 -0.005 
0.0025 -0.00291667 -0.005 
0.0025 -0.003125 -0.005 
0.0025 -0.00333333 -0.005 
0.0025 -0.00354167 -0.005 
0.0025 -0.00375 -0.005 
0.0025 -0.00395833 -0.005 
0.0025 -0.00416667 -0.005 
0.0025 -0.004375 -0.005 
0.0025 -0.00458333 -0.005 
0.0025 -0.00479167 -0.005 
0.00229167 0.00479167 -0.005 
0.00229167 0.00458333 -0.005 
0.00229167 0.004375 -0.005 
0.00229167 0.00416667 -0.005 
0.00229167 0.00395833 -0.005 
0.00229167 0.00375 -0.005 
0.00229167 0.00354167 -0.005 
0.00229167 0.00333333 -0.005 
0.00229167 0.003125 -0.005 
0.00229167 0.00291667 -0.005 
0.00229167 0.00270833 -0.005 
0.00229167 0.0025 -0.005 
0.00229167 0.00229167 -0.005 
0.00229167 0.00208333 -0.005 
0.00229167 0.001875 -0.005 
0.00229167 0.00166667 -0.005 
0.00229167 0.00145833 -0.005 
0.00229167 0.00125 -0.005 
0.00229167 0.00104167 -0.005 
0.00229167 0.000833333 -0.005 
0.00229167 0.000625 -0.005 
0.00229167 0.000416667 -0.005 
0.00229167 0.000208333 -0.005 
0.00229167 -5.81805e-15 -0.005 
0.00229167 -0.000208333 -0.005 
0.00229167 -0.000416667 -0.005 
0.00229167 -0.000625 -0.005 
0.00229167 -0.000833333 -0.005 
0.00229167 -0.00104167 -0.005 
0.00229167 -0.00125 -0.005 
0.00229167 -0.00145833 -0.005 
0.00229167 -0.00166667 -0.005 
0.00229167 -0.001875 -0.005 
0.00229167 -0.00208333 -0.005 
0.00229167 -0.00229167 -0.005 
0.00229167 -0.0025 -0.005 
0.00229167 -0.00270833 -0.005 
0.00229167 -0.00291667 -0.005 
0.00229167 -0.003125 -0.005 
0.00229167 -0.00333333 -0.005 
0.00229167 -0.00354167 -0.005 
0.00229167 -0.00375 -0.005 
0.00229167 -0.00395833 -0.005 
0.00229167 -0.00416667 -0.005 
0.00229167 -0.004375 -0.005 
0.00229167 -0.00458333 -0.005 
0.00229167 -0.00479167 -0.005 
0.00208333 0.00479167 -0.005 
0.00208333 0.00458333 -0.005 
0.00208333 0.004375 -0.005 
0.00208333 0.00416667 -0.005 
0.00208333 0.00395833 -0.005 
0.00208333 0.00375 -0.005 
0.00208333 0.00354167 -0.005 
0.00208333 0.00333333 -0.005 
0.00208333 0.003125 -0.005 
0.00208333 0.00291667 -0.005 
0.00208333 0.00270833 -0.005 
0.00208333 0.0025 -0.005 
0.00208333 0.00229167 -0.005 
0.00208333 0.00208333 -0.005 
0.00208333 0.001875 -0.005 
0.00208333 0.00166667 -0.005 
0.00208333 0.00145833 -0.005 
0.00208333 0.00125 -0.005 
0.00208333 0.00104167 -0.005 
0.00208333 0.000833333 -0.005 
0.00208333 0.000625 -0.005 
0.00208333 0.000416667 -0.005 
0.00208333 0.000208333 -0.005 
0.00208333 -5.28961e-15 -0.005 
0.00208333 -0.000208333 -0.005 
0.00208333 -0.000416667 -0.005 
0.00208333 -0.000625 -0.005 
0.00208333 -0.000833333 -0.005 
0.00208333 -0.00104167 -0.005 
0.00208333 -0.00125 -0.005 
0.00208333 -0.00145833 -0.005 
0.00208333 -0.00166667 -0.005 
0.00208333 -0.001875 -0.005 
0.00208333 -0.00208333 -0.005 
0.00208333 -0.00229167 -0.005 
0.00208333 -0.0025 -0.005 
0.00208333 -0.00270833 -0.005 
0.00208333 -0.00291667 -0.005 
0.00208333 -0.003125 -0.005 
0.00208333 -0.00333333 -0.005 
0.00208333 -0.00354167 -0.005 
0.00208333 -0.00375 -0.005 
0.00208333 -0.00395833 -0.005 
0.00208333 -0.00416667 -0.005 
0.00208333 -0.004375 -0.005 
0.00208333 -0.00458333 -0.005 
0.00208333 -0.00479167 -0.005 
0.001875 0.00479167 -0.005 
0.001875 0.00458333 -0.005 
0.001875 0.004375 -0.005 
0.001875 0.00416667 -0.005 
0.001875 0.00395833 -0.005 
0.001875 0.00375 -0.005 
0.001875 0.00354167 -0.005 
0.001875 0.00333333 -0.005 
0.001875 0.003125 -0.005 
0.001875 0.00291667 -0.005 
0.001875 0.00270833 -0.005 
0.001875 0.0025 -0.005 
0.001875 0.00229167 -0.005 
0.001875 0.00208333 -0.005 
0.001875 0.001875 -0.005 
0.001875 0.00166667 -0.005 
0.001875 0.00145833 -0.005 
0.001875 0.00125 -0.005 
0.001875 0.00104167 -0.005 
0.001875 0.000833333 -0.005 
0.001875 0.000625 -0.005 
0.001875 0.000416667 -0.005 
0.001875 0.000208333 -0.005 
0.001875 -4.76051e-15 -0.005 
0.001875 -0.000208333 -0.005 
0.001875 -0.000416667 -0.005 
0.001875 -0.000625 -0.005 
0.001875 -0.000833333 -0.005 
0.001875 -0.00104167 -0.005 
0.001875 -0.00125 -0.005 
0.001875 -0.00145833 -0.005 
0.001875 -0.00166667 -0.005 
0.001875 -0.001875 -0.005 
0.001875 -0.00208333 -0.005 
0.001875 -0.00229167 -0.005 
0.001875 -0.0025 -0.005 
0.001875 -0.00270833 -0.005 
0.001875 -0.00291667 -0.005 
0.001875 -0.003125 -0.005 
0.001875 -0.00333333 -0.005 
0.001875 -0.00354167 -0.005 
0.001875 -0.00375 -0.005 
0.001875 -0.00395833 -0.005 
0.001875 -0.00416667 -0.005 
0.001875 -0.004375 -0.005 
0.001875 -0.00458333 -0.005 
0.001875 -0.00479167 -0.005 
0.00166667 0.00479167 -0.005 
0.00166667 0.00458333 -0.005 
0.00166667 0.004375 -0.005 
0.00166667 0.00416667 -0.005 
0.00166667 0.00395833 -0.005 
0.00166667 0.00375 -0.005 
0.00166667 0.00354167 -0.005 
0.00166667 0.00333333 -0.005 
0.00166667 0.003125 -0.005 
0.00166667 0.00291667 -0.005 
0.00166667 0.00270833 -0.005 
0.00166667 0.0025 -0.005 
0.00166667 0.00229167 -0.005 
0.00166667 0.00208333 -0.005 
0.00166667 0.001875 -0.005 
0.00166667 0.00166667 -0.005 
0.00166667 0.00145833 -0.005 
0.00166667 0.00125 -0.005 
0.00166667 0.00104167 -0.005 
0.00166667 0.000833333 -0.005 
0.00166667 0.000625 -0.005 
0.00166667 0.000416667 -0.005 
0.00166667 0.000208333 -0.005 
0.00166667 -4.23121e-15 -0.005 
0.00166667 -0.000208333 -0.005 
0.00166667 -0.000416667 -0.005 
0.00166667 -0.000625 -0.005 
0.00166667 -0.000833333 -0.005 
0.00166667 -0.00104167 -0.005 
0.00166667 -0.00125 -0.005 
0.00166667 -0.00145833 -0.005 
0.00166667 -0.00166667 -0.005 
0.00166667 -0.001875 -0.005 
0.00166667 -0.00208333 -0.005 
0.00166667 -0.00229167 -0.005 
0.00166667 -0.0025 -0.005 
0.00166667 -0.00270833 -0.005 
0.00166667 -0.00291667 -0.005 
0.00166667 -0.003125 -0.005 
0.00166667 -0.00333333 -0.005 
0.00166667 -0.00354167 -0.005 
0.00166667 -0.00375 -0.005 
0.00166667 -0.00395833 -0.005 
0.00166667 -0.00416667 -0.005 
0.00166667 -0.004375 -0.005 
0.00166667 -0.00458333 -0.005 
0.00166667 -0.00479167 -0.005 
0.00145833 0.00479167 -0.005 
0.00145833 0.00458333 -0.005 
0.00145833 0.004375 -0.005 
0.00145833 0.00416667 -0.005 
0.00145833 0.00395833 -0.005 
0.00145833 0.00375 -0.005 
0.00145833 0.00354167 -0.005 
0.00145833 0.00333333 -0.005 
0.00145833 0.003125 -0.005 
0.00145833 0.00291667 -0.005 
0.00145833 0.00270833 -0.005 
0.00145833 0.0025 -0.005 
0.00145833 0.00229167 -0.005 
0.00145833 0.00208333 -0.005 
0.00145833 0.001875 -0.005 
0.00145833 0.00166667 -0.005 
0.00145833 0.00145833 -0.005 
0.00145833 0.00125 -0.005 
0.00145833 0.00104167 -0.005 
0.00145833 0.000833333 -0.005 
0.00145833 0.000625 -0.005 
0.00145833 0.000416667 -0.005 
0.00145833 0.000208333 -0.005 
0.00145833 -3.70298e-15 -0.005 
0.00145833 -0.000208333 -0.005 
0.00145833 -0.000416667 -0.005 
0.00145833 -0.000625 -0.005 
0.00145833 -0.000833333 -0.005 
0.00145833 -0.00104167 -0.005 
0.00145833 -0.00125 -0.005 
0.00145833 -0.00145833 -0.005 
0.00145833 -0.00166667 -0.005 
0.00145833 -0.001875 -0.005 
0.00145833 -0.00208333 -0.005 
0.00145833 -0.00229167 -0.005 
0.00145833 -0.0025 -0.005 
0.00145833 -0.00270833 -0.005 
0.00145833 -0.00291667 -0.005 
0.00145833 -0.003125 -0.005 
0.00145833 -0.00333333 -0.005 
0.00145833 -0.00354167 -0.005 
0.00145833 -0.00375 -0.005 
0.00145833 -0.00395833 -0.005 
0.00145833 -0.00416667 -0.005 
0.00145833 -0.004375 -0.005 
0.00145833 -0.00458333 -0.005 
0.00145833 -0.00479167 -0.005 
0.00125 0.00479167 -0.005 
0.00125 0.00458333 -0.005 
0.00125 0.004375 -0.005 
0.00125 0.00416667 -0.005 
0.00125 0.00395833 -0.005 
0.00125 0.00375 -0.005 
0.00125 0.00354167 -0.005 
0.00125 0.00333333 -0.005 
0.00125 0.003125 -0.005 
0.00125 0.00291667 -0.005 
0.00125 0.00270833 -0.005 
0.00125 0.0025 -0.005 
0.00125 0.00229167 -0.005 
0.00125 0.00208333 -0.005 
0.00125 0.001875 -0.005 
0.00125 0.00166667 -0.005 
0.00125 0.00145833 -0.005 
0.00125 0.00125 -0.005 
0.00125 0.00104167 -0.005 
0.00125 0.000833333 -0.005 
0.00125 0.000625 -0.005 
0.00125 0.000416667 -0.005 
0.00125 0.000208333 -0.005 
0.00125 -3.17368e-15 -0.005 
0.00125 -0.000208333 -0.005 
0.00125 -0.000416667 -0.005 
0.00125 -0.000625 -0.005 
0.00125 -0.000833333 -0.005 
0.00125 -0.00104167 -0.005 
0.00125 -0.00125 -0.005 
0.00125 -0.00145833 -0.005 
0.00125 -0.00166667 -0.005 
0.00125 -0.001875 -0.005 
0.00125 -0.00208333 -0.005 
0.00125 -0.00229167 -0.005 
0.00125 -0.0025 -0.005 
0.00125 -0.00270833 -0.005 
0.00125 -0.00291667 -0.005 
0.00125 -0.003125 -0.005 
0.00125 -0.00333333 -0.005 
0.00125 -0.00354167 -0.005 
0.00125 -0.00375 -0.005 
0.00125 -0.00395833 -0.005 
0.00125 -0.00416667 -0.005 
0.00125 -0.004375 -0.005 
0.00125 -0.00458333 -0.005 
0.00125 -0.00479167 -0.005 
0.00104167 0.00479167 -0.005 
0.00104167 0.00458333 -0.005 
0.00104167 0.004375 -0.005 
0.00104167 0.00416667 -0.005 
0.00104167 0.00395833 -0.005 
0.00104167 0.00375 -0.005 
0.00104167 0.00354167 -0.005 
0.00104167 0.00333333 -0.005 
0.00104167 0.003125 -0.005 
0.00104167 0.00291667 -0.005 
0.00104167 0.00270833 -0.005 
0.00104167 0.0025 -0.005 
0.00104167 0.00229167 -0.005 
0.00104167 0.00208333 -0.005 
0.00104167 0.001875 -0.005 
0.00104167 0.00166667 -0.005 
0.00104167 0.00145833 -0.005 
0.00104167 0.00125 -0.005 
0.00104167 0.00104167 -0.005 
0.00104167 0.000833333 -0.005 
0.00104167 0.000625 -0.005 
0.00104167 0.000416667 -0.005 
0.00104167 0.000208333 -0.005 
0.00104167 -2.64437e-15 -0.005 
0.00104167 -0.000208333 -0.005 
0.00104167 -0.000416667 -0.005 
0.00104167 -0.000625 -0.005 
0.00104167 -0.000833333 -0.005 
0.00104167 -0.00104167 -0.005 
0.00104167 -0.00125 -0.005 
0.00104167 -0.00145833 -0.005 
0.00104167 -0.00166667 -0.005 
0.00104167 -0.001875 -0.005 
0.00104167 -0.00208333 -0.005 
0.00104167 -0.00229167 -0.005 
0.00104167 -0.0025 -0.005 
0.00104167 -0.00270833 -0.005 
0.00104167 -0.00291667 -0.005 
0.00104167 -0.003125 -0.005 
0.00104167 -0.00333333 -0.005 
0.00104167 -0.00354167 -0.005 
0.00104167 -0.00375 -0.005 
0.00104167 -0.00395833 -0.005 
0.00104167 -0.00416667 -0.005 
0.00104167 -0.004375 -0.005 
0.00104167 -0.00458333 -0.005 
0.00104167 -0.00479167 -0.005 
0.000833333 0.00479167 -0.005 
0.000833333 0.00458333 -0.005 
0.000833333 0.004375 -0.005 
0.000833333 0.00416667 -0.005 
0.000833333 0.00395833 -0.005 
0.000833333 0.00375 -0.005 
0.000833333 0.00354167 -0.005 
0.000833333 0.00333333 -0.005 
0.000833333 0.003125 -0.005 
0.000833333 0.00291667 -0.005 
0.000833333 0.00270833 -0.005 
0.000833333 0.0025 -0.005 
0.000833333 0.00229167 -0.005 
0.000833333 0.00208333 -0.005 
0.000833333 0.001875 -0.005 
0.000833333 0.00166667 -0.005 
0.000833333 0.00145833 -0.005 
0.000833333 0.00125 -0.005 
0.000833333 0.00104167 -0.005 
0.000833333 0.000833333 -0.005 
0.000833333 0.000625 -0.005 
0.000833333 0.000416667 -0.005 
0.000833333 0.000208333 -0.005 
0.000833333 -2.11571e-15 -0.005 
0.000833333 -0.000208333 -0.005 
0.000833333 -0.000416667 -0.005 
0.000833333 -0.000625 -0.005 
0.000833333 -0.000833333 -0.005 
0.000833333 -0.00104167 -0.005 
0.000833333 -0.00125 -0.005 
0.000833333 -0.00145833 -0.005 
0.000833333 -0.00166667 -0.005 
0.000833333 -0.001875 -0.005 
0.000833333 -0.00208333 -0.005 
0.000833333 -0.00229167 -0.005 
0.000833333 -0.0025 -0.005 
0.000833333 -0.00270833 -0.005 
0.000833333 -0.00291667 -0.005 
0.000833333 -0.003125 -0.005 
0.000833333 -0.00333333 -0.005 
0.000833333 -0.00354167 -0.005 
0.000833333 -0.00375 -0.005 
0.000833333 -0.00395833 -0.005 
0.000833333 -0.00416667 -0.005 
0.000833333 -0.004375 -0.005 
0.000833333 -0.00458333 -0.005 
0.000833333 -0.00479167 -0.005 
0.000625 0.00479167 -0.005 
0.000625 0.00458333 -0.005 
0.000625 0.004375 -0.005 
0.000625 0.00416667 -0.005 
0.000625 0.00395833 -0.005 
0.000625 0.00375 -0.005 
0.000625 0.00354167 -0.005 
0.000625 0.00333333 -0.005 
0.000625 0.003125 -0.005 
0.000625 0.00291667 -0.005 
0.000625 0.00270833 -0.005 
0.000625 0.0025 -0.005 
0.000625 0.00229167 -0.005 
0.000625 0.00208333 -0.005 
0.000625 0.001875 -0.005 
0.000625 0.00166667 -0.005 
0.000625 0.00145833 -0.005 
0.000625 0.00125 -0.005 
0.000625 0.00104167 -0.005 
0.000625 0.000833333 -0.005 
0.000625 0.000625 -0.005 
0.000625 0.000416667 -0.005 
0.000625 0.000208333 -0.005 
0.000625 -1.5864e-15 -0.005 
0.000625 -0.000208333 -0.005 
0.000625 -0.000416667 -0.005 
0.000625 -0.000625 -0.005 
0.000625 -0.000833333 -0.005 
0.000625 -0.00104167 -0.005 
0.000625 -0.00125 -0.005 
0.000625 -0.00145833 -0.005 
0.000625 -0.00166667 -0.005 
0.000625 -0.001875 -0.005 
0.000625 -0.00208333 -0.005 
0.000625 -0.00229167 -0.005 
0.000625 -0.0025 -0.005 
0.000625 -0.00270833 -0.005 
0.000625 -0.00291667 -0.005 
0.000625 -0.003125 -0.005 
0.000625 -0.00333333 -0.005 
0.000625 -0.00354167 -0.005 
0.000625 -0.00375 -0.005 
0.000625 -0.00395833 -0.005 
0.000625 -0.00416667 -0.005 
0.000625 -0.004375 -0.005 
0.000625 -0.00458333 -0.005 
0.000625 -0.00479167 -0.005 
0.000416667 0.00479167 -0.005 
0.000416667 0.00458333 -0.005 
0.000416667 0.004375 -0.005 
0.000416667 0.00416667 -0.005 
0.000416667 0.00395833 -0.005 
0.000416667 0.00375 -0.005 
0.000416667 0.00354167 -0.005 
0.000416667 0.00333333 -0.005 
0.000416667 0.003125 -0.005 
0.000416667 0.00291667 -0.005 
0.000416667 0.00270833 -0.005 
0.000416667 0.0025 -0.005 
0.000416667 0.00229167 -0.005 
0.000416667 0.00208333 -0.005 
0.000416667 0.001875 -0.005 
0.000416667 0.00166667 -0.005 
0.000416667 0.00145833 -0.005 
0.000416667 0.00125 -0.005 
0.000416667 0.00104167 -0.005 
0.000416667 0.000833333 -0.005 
0.000416667 0.000625 -0.005 
0.000416667 0.000416667 -0.005 
0.000416667 0.000208333 -0.005 
0.000416667 -1.05731e-15 -0.005 
0.000416667 -0.000208333 -0.005 
0.000416667 -0.000416667 -0.005 
0.000416667 -0.000625 -0.005 
0.000416667 -0.000833333 -0.005 
0.000416667 -0.00104167 -0.005 
0.000416667 -0.00125 -0.005 
0.000416667 -0.00145833 -0.005 
0.000416667 -0.00166667 -0.005 
0.000416667 -0.001875 -0.005 
0.000416667 -0.00208333 -0.005 
0.000416667 -0.00229167 -0.005 
0.000416667 -0.0025 -0.005 
0.000416667 -0.00270833 -0.005 
0.000416667 -0.00291667 -0.005 
0.000416667 -0.003125 -0.005 
0.000416667 -0.00333333 -0.005 
0.000416667 -0.00354167 -0.005 
0.000416667 -0.00375 -0.005 
0.000416667 -0.00395833 -0.005 
0.000416667 -0.00416667 -0.005 
0.000416667 -0.004375 -0.005 
0.000416667 -0.00458333 -0.005 
0.000416667 -0.00479167 -0.005 
0.000208333 0.00479167 -0.005 
0.000208333 0.00458333 -0.005 
0.000208333 0.004375 -0.005 
0.000208333 0.00416667 -0.005 
0.000208333 0.00395833 -0.005 
0.000208333 0.00375 -0.005 
0.000208333 0.00354167 -0.005 
0.000208333 0.00333333 -0.005 
0.000208333 0.003125 -0.005 
0.000208333 0.00291667 -0.005 
0.000208333 0.00270833 -0.005 
0.000208333 0.0025 -0.005 
0.000208333 0.00229167 -0.005 
0.000208333 0.00208333 -0.005 
0.000208333 0.001875 -0.005 
0.000208333 0.00166667 -0.005 
0.000208333 0.00145833 -0.005 
0.000208333 0.00125 -0.005 
0.000208333 0.00104167 -0.005 
0.000208333 0.000833333 -0.005 
0.000208333 0.000625 -0.005 
0.000208333 0.000416667 -0.005 
0.000208333 0.000208333 -0.005 
0.000208333 -5.28874e-16 -0.005 
0.000208333 -0.000208333 -0.005 
0.000208333 -0.000416667 -0.005 
0.000208333 -0.000625 -0.005 
0.000208333 -0.000833333 -0.005 
0.000208333 -0.00104167 -0.005 
0.000208333 -0.00125 -0.005 
0.000208333 -0.00145833 -0.005 
0.000208333 -0.00166667 -0.005 
0.000208333 -0.001875 -0.005 
0.000208333 -0.00208333 -0.005 
0.000208333 -0.00229167 -0.005 
0.000208333 -0.0025 -0.005 
0.000208333 -0.00270833 -0.005 
0.000208333 -0.00291667 -0.005 
0.000208333 -0.003125 -0.005 
0.000208333 -0.00333333 -0.005 
0.000208333 -0.00354167 -0.005 
0.000208333 -0.00375 -0.005 
0.000208333 -0.00395833 -0.005 
0.000208333 -0.00416667 -0.005 
0.000208333 -0.004375 -0.005 
0.000208333 -0.00458333 -0.005 
0.000208333 -0.00479167 -0.005 
1.21658e-14 0.00479167 -0.005 
1.1637e-14 0.00458333 -0.005 
1.11077e-14 0.004375 -0.005 
1.05792e-14 0.00416667 -0.005 
1.00499e-14 0.00395833 -0.005 
9.52108e-15 0.00375 -0.005 
8.99257e-15 0.00354167 -0.005 
8.46335e-15 0.00333333 -0.005 
7.93441e-15 0.003125 -0.005 
7.40557e-15 0.00291667 -0.005 
6.87673e-15 0.00270833 -0.005 
6.34735e-15 0.0025 -0.005 
5.81852e-15 0.00229167 -0.005 
5.28957e-15 0.00208333 -0.005 
4.76062e-15 0.001875 -0.005 
4.23179e-15 0.00166667 -0.005 
3.70262e-15 0.00145833 -0.005 
3.17368e-15 0.00125 -0.005 
2.64473e-15 0.00104167 -0.005 
2.11578e-15 0.000833333 -0.005 
1.58727e-15 0.000625 -0.005 
1.05811e-15 0.000416667 -0.005 
5.29163e-16 0.000208333 -0.005 
2.1684e-19 2.1684e-19 -0.005 
-5.28729e-16 -0.000208333 -0.005 
-1.05746e-15 -0.000416667 -0.005 
-1.58662e-15 -0.000625 -0.005 
-2.11557e-15 -0.000833333 -0.005 
-2.64473e-15 -0.00104167 -0.005 
-3.17346e-15 -0.00125 -0.005 
-3.70262e-15 -0.00145833 -0.005 
-4.23114e-15 -0.00166667 -0.005 
-4.7603e-15 -0.001875 -0.005 
-5.28924e-15 -0.00208333 -0.005 
-5.81819e-15 -0.00229167 -0.005 
-6.34757e-15 -0.0025 -0.005 
-6.87608e-15 -0.00270833 -0.005 
-7.40525e-15 -0.00291667 -0.005 
-7.93419e-15 -0.003125 -0.005 
-8.46314e-15 -0.00333333 -0.005 
-8.99208e-15 -0.00354167 -0.005 
-9.5206e-15 -0.00375 -0.005 
-1.00495e-14 -0.00395833 -0.005 
-1.05785e-14 -0.00416667 -0.005 
-1.11079e-14 -0.004375 -0.005 
-1.16368e-14 -0.00458333 -0.005 
-1.21658e-14 -0.00479167 -0.005 
-0.000208333 0.00479167 -0.005 
-0.000208333 0.00458333 -0.005 
-0.000208333 0.004375 -0.005 
-0.000208333 0.00416667 -0.005 
-0.000208333 0.00395833 -0.005 
-0.000208333 0.00375 -0.005 
-0.000208333 0.00354167 -0.005 
-0.000208333 0.00333333 -0.005 
-0.000208333 0.003125 -0.005 
-0.000208333 0.00291667 -0.005 
-0.000208333 0.00270833 -0.005 
-0.000208333 0.0025 -0.005 
-0.000208333 0.00229167 -0.005 
-0.000208333 0.00208333 -0.005 
-0.000208333 0.001875 -0.005 
-0.000208333 0.00166667 -0.005 
-0.000208333 0.00145833 -0.005 
-0.000208333 0.00125 -0.005 
-0.000208333 0.00104167 -0.005 
-0.000208333 0.000833333 -0.005 
-0.000208333 0.000625 -0.005 
-0.000208333 0.000416667 -0.005 
-0.000208333 0.000208333 -0.005 
-0.000208333 5.29308e-16 -0.005 
-0.000208333 -0.000208333 -0.005 
-0.000208333 -0.000416667 -0.005 
-0.000208333 -0.000625 -0.005 
-0.000208333 -0.000833333 -0.005 
-0.000208333 -0.00104167 -0.005 
-0.000208333 -0.00125 -0.005 
-0.000208333 -0.00145833 -0.005 
-0.000208333 -0.00166667 -0.005 
-0.000208333 -0.001875 -0.005 
-0.000208333 -0.00208333 -0.005 
-0.000208333 -0.00229167 -0.005 
-0.000208333 -0.0025 -0.005 
-0.000208333 -0.00270833 -0.005 
-0.000208333 -0.00291667 -0.005 
-0.000208333 -0.003125 -0.005 
-0.000208333 -0.00333333 -0.005 
-0.000208333 -0.00354167 -0.005 
-0.000208333 -0.00375 -0.005 
-0.000208333 -0.00395833 -0.005 
-0.000208333 -0.00416667 -0.005 
-0.000208333 -0.004375 -0.005 
-0.000208333 -0.00458333 -0.005 
-0.000208333 -0.00479167 -0.005 
-0.000416667 0.00479167 -0.005 
-0.000416667 0.00458333 -0.005 
-0.000416667 0.004375 -0.005 
-0.000416667 0.00416667 -0.005 
-0.000416667 0.00395833 -0.005 
-0.000416667 0.00375 -0.005 
-0.000416667 0.00354167 -0.005 
-0.000416667 0.00333333 -0.005 
-0.000416667 0.003125 -0.005 
-0.000416667 0.00291667 -0.005 
-0.000416667 0.00270833 -0.005 
-0.000416667 0.0025 -0.005 
-0.000416667 0.00229167 -0.005 
-0.000416667 0.00208333 -0.005 
-0.000416667 0.001875 -0.005 
-0.000416667 0.00166667 -0.005 
-0.000416667 0.00145833 -0.005 
-0.000416667 0.00125 -0.005 
-0.000416667 0.00104167 -0.005 
-0.000416667 0.000833333 -0.005 
-0.000416667 0.000625 -0.005 
-0.000416667 0.000416667 -0.005 
-0.000416667 0.000208333 -0.005 
-0.000416667 1.0584e-15 -0.005 
-0.000416667 -0.000208333 -0.005 
-0.000416667 -0.000416667 -0.005 
-0.000416667 -0.000625 -0.005 
-0.000416667 -0.000833333 -0.005 
-0.000416667 -0.00104167 -0.005 
-0.000416667 -0.00125 -0.005 
-0.000416667 -0.00145833 -0.005 
-0.000416667 -0.00166667 -0.005 
-0.000416667 -0.001875 -0.005 
-0.000416667 -0.00208333 -0.005 
-0.000416667 -0.00229167 -0.005 
-0.000416667 -0.0025 -0.005 
-0.000416667 -0.00270833 -0.005 
-0.000416667 -0.00291667 -0.005 
-0.000416667 -0.003125 -0.005 
-0.000416667 -0.00333333 -0.005 
-0.000416667 -0.00354167 -0.005 
-0.000416667 -0.00375 -0.005 
-0.000416667 -0.00395833 -0.005 
-0.000416667 -0.00416667 -0.005 
-0.000416667 -0.004375 -0.005 
-0.000416667 -0.00458333 -0.005 
-0.000416667 -0.00479167 -0.005 
-0.000625 0.00479167 -0.005 
-0.000625 0.00458333 -0.005 
-0.000625 0.004375 -0.005 
-0.000625 0.00416667 -0.005 
-0.000625 0.00395833 -0.005 
-0.000625 0.00375 -0.005 
-0.000625 0.00354167 -0.005 
-0.000625 0.00333333 -0.005 
-0.000625 0.003125 -0.005 
-0.000625 0.00291667 -0.005 
-0.000625 0.00270833 -0.005 
-0.000625 0.0025 -0.005 
-0.000625 0.00229167 -0.005 
-0.000625 0.00208333 -0.005 
-0.000625 0.001875 -0.005 
-0.000625 0.00166667 -0.005 
-0.000625 0.00145833 -0.005 
-0.000625 0.00125 -0.005 
-0.000625 0.00104167 -0.005 
-0.000625 0.000833333 -0.005 
-0.000625 0.000625 -0.005 
-0.000625 0.000416667 -0.005 
-0.000625 0.000208333 -0.005 
-0.000625 1.58727e-15 -0.005 
-0.000625 -0.000208333 -0.005 
-0.000625 -0.000416667 -0.005 
-0.000625 -0.000625 -0.005 
-0.000625 -0.000833333 -0.005 
-0.000625 -0.00104167 -0.005 
-0.000625 -0.00125 -0.005 
-0.000625 -0.00145833 -0.005 
-0.000625 -0.00166667 -0.005 
-0.000625 -0.001875 -0.005 
-0.000625 -0.00208333 -0.005 
-0.000625 -0.00229167 -0.005 
-0.000625 -0.0025 -0.005 
-0.000625 -0.00270833 -0.005 
-0.000625 -0.00291667 -0.005 
-0.000625 -0.003125 -0.005 
-0.000625 -0.00333333 -0.005 
-0.000625 -0.00354167 -0.005 
-0.000625 -0.00375 -0.005 
-0.000625 -0.00395833 -0.005 
-0.000625 -0.00416667 -0.005 
-0.000625 -0.004375 -0.005 
-0.000625 -0.00458333 -0.005 
-0.000625 -0.00479167 -0.005 
-0.000833333 0.00479167 -0.005 
-0.000833333 0.00458333 -0.005 
-0.000833333 0.004375 -0.005 
-0.000833333 0.00416667 -0.005 
-0.000833333 0.00395833 -0.005 
-0.000833333 0.00375 -0.005 
-0.000833333 0.00354167 -0.005 
-0.000833333 0.00333333 -0.005 
-0.000833333 0.003125 -0.005 
-0.000833333 0.00291667 -0.005 
-0.000833333 0.00270833 -0.005 
-0.000833333 0.0025 -0.005 
-0.000833333 0.00229167 -0.005 
-0.000833333 0.00208333 -0.005 
-0.000833333 0.001875 -0.005 
-0.000833333 0.00166667 -0.005 
-0.000833333 0.00145833 -0.005 
-0.000833333 0.00125 -0.005 
-0.000833333 0.00104167 -0.005 
-0.000833333 0.000833333 -0.005 
-0.000833333 0.000625 -0.005 
-0.000833333 0.000416667 -0.005 
-0.000833333 0.000208333 -0.005 
-0.000833333 2.11636e-15 -0.005 
-0.000833333 -0.000208333 -0.005 
-0.000833333 -0.000416667 -0.005 
-0.000833333 -0.000625 -0.005 
-0.000833333 -0.000833333 -0.005 
-0.000833333 -0.00104167 -0.005 
-0.000833333 -0.00125 -0.005 
-0.000833333 -0.00145833 -0.005 
-0.000833333 -0.00166667 -0.005 
-0.000833333 -0.001875 -0.005 
-0.000833333 -0.00208333 -0.005 
-0.000833333 -0.00229167 -0.005 
-0.000833333 -0.0025 -0.005 
-0.000833333 -0.00270833 -0.005 
-0.000833333 -0.00291667 -0.005 
-0.000833333 -0.003125 -0.005 
-0.000833333 -0.00333333 -0.005 
-0.000833333 -0.00354167 -0.005 
-0.000833333 -0.00375 -0.005 
-0.000833333 -0.00395833 -0.005 
-0.000833333 -0.00416667 -0.005 
-0.000833333 -0.004375 -0.005 
-0.000833333 -0.00458333 -0.005 
-0.000833333 -0.00479167 -0.005 
-0.00104167 0.00479167 -0.005 
-0.00104167 0.00458333 -0.005 
-0.00104167 0.004375 -0.005 
-0.00104167 0.00416667 -0.005 
-0.00104167 0.00395833 -0.005 
-0.00104167 0.00375 -0.005 
-0.00104167 0.00354167 -0.005 
-0.00104167 0.00333333 -0.005 
-0.00104167 0.003125 -0.005 
-0.00104167 0.00291667 -0.005 
-0.00104167 0.00270833 -0.005 
-0.00104167 0.0025 -0.005 
-0.00104167 0.00229167 -0.005 
-0.00104167 0.00208333 -0.005 
-0.00104167 0.001875 -0.005 
-0.00104167 0.00166667 -0.005 
-0.00104167 0.00145833 -0.005 
-0.00104167 0.00125 -0.005 
-0.00104167 0.00104167 -0.005 
-0.00104167 0.000833333 -0.005 
-0.00104167 0.000625 -0.005 
-0.00104167 0.000416667 -0.005 
-0.00104167 0.000208333 -0.005 
-0.00104167 2.6448e-15 -0.005 
-0.00104167 -0.000208333 -0.005 
-0.00104167 -0.000416667 -0.005 
-0.00104167 -0.000625 -0.005 
-0.00104167 -0.000833333 -0.005 
-0.00104167 -0.00104167 -0.005 
-0.00104167 -0.00125 -0.005 
-0.00104167 -0.00145833 -0.005 
-0.00104167 -0.00166667 -0.005 
-0.00104167 -0.001875 -0.005 
-0.00104167 -0.00208333 -0.005 
-0.00104167 -0.00229167 -0.005 
-0.00104167 -0.0025 -0.005 
-0.00104167 -0.00270833 -0.005 
-0.00104167 -0.00291667 -0.005 
-0.00104167 -0.003125 -0.005 
-0.00104167 -0.00333333 -0.005 
-0.00104167 -0.00354167 -0.005 
-0.00104167 -0.00375 -0.005 
-0.00104167 -0.00395833 -0.005 
-0.00104167 -0.00416667 -0.005 
-0.00104167 -0.004375 -0.005 
-0.00104167 -0.00458333 -0.005 
-0.00104167 -0.00479167 -0.005 
-0.00125 0.00479167 -0.005 
-0.00125 0.00458333 -0.005 
-0.00125 0.004375 -0.005 
-0.00125 0.00416667 -0.005 
-0.00125 0.00395833 -0.005 
-0.00125 0.00375 -0.005 
-0.00125 0.00354167 -0.005 
-0.00125 0.00333333 -0.005 
-0.00125 0.003125 -0.005 
-0.00125 0.00291667 -0.005 
-0.00125 0.00270833 -0.005 
-0.00125 0.0025 -0.005 
-0.00125 0.00229167 -0.005 
-0.00125 0.00208333 -0.005 
-0.00125 0.001875 -0.005 
-0.00125 0.00166667 -0.005 
-0.00125 0.00145833 -0.005 
-0.00125 0.00125 -0.005 
-0.00125 0.00104167 -0.005 
-0.00125 0.000833333 -0.005 
-0.00125 0.000625 -0.005 
-0.00125 0.000416667 -0.005 
-0.00125 0.000208333 -0.005 
-0.00125 3.174e-15 -0.005 
-0.00125 -0.000208333 -0.005 
-0.00125 -0.000416667 -0.005 
-0.00125 -0.000625 -0.005 
-0.00125 -0.000833333 -0.005 
-0.00125 -0.00104167 -0.005 
-0.00125 -0.00125 -0.005 
-0.00125 -0.00145833 -0.005 
-0.00125 -0.00166667 -0.005 
-0.00125 -0.001875 -0.005 
-0.00125 -0.00208333 -0.005 
-0.00125 -0.00229167 -0.005 
-0.00125 -0.0025 -0.005 
-0.00125 -0.00270833 -0.005 
-0.00125 -0.00291667 -0.005 
-0.00125 -0.003125 -0.005 
-0.00125 -0.00333333 -0.005 
-0.00125 -0.00354167 -0.005 
-0.00125 -0.00375 -0.005 
-0.00125 -0.00395833 -0.005 
-0.00125 -0.00416667 -0.005 
-0.00125 -0.004375 -0.005 
-0.00125 -0.00458333 -0.005 
-0.00125 -0.00479167 -0.005 
-0.00145833 0.00479167 -0.005 
-0.00145833 0.00458333 -0.005 
-0.00145833 0.004375 -0.005 
-0.00145833 0.00416667 -0.005 
-0.00145833 0.00395833 -0.005 
-0.00145833 0.00375 -0.005 
-0.00145833 0.00354167 -0.005 
-0.00145833 0.00333333 -0.005 
-0.00145833 0.003125 -0.005 
-0.00145833 0.00291667 -0.005 
-0.00145833 0.00270833 -0.005 
-0.00145833 0.0025 -0.005 
-0.00145833 0.00229167 -0.005 
-0.00145833 0.00208333 -0.005 
-0.00145833 0.001875 -0.005 
-0.00145833 0.00166667 -0.005 
-0.00145833 0.00145833 -0.005 
-0.00145833 0.00125 -0.005 
-0.00145833 0.00104167 -0.005 
-0.00145833 0.000833333 -0.005 
-0.00145833 0.000625 -0.005 
-0.00145833 0.000416667 -0.005 
-0.00145833 0.000208333 -0.005 
-0.00145833 3.70255e-15 -0.005 
-0.00145833 -0.000208333 -0.005 
-0.00145833 -0.000416667 -0.005 
-0.00145833 -0.000625 -0.005 
-0.00145833 -0.000833333 -0.005 
-0.00145833 -0.00104167 -0.005 
-0.00145833 -0.00125 -0.005 
-0.00145833 -0.00145833 -0.005 
-0.00145833 -0.00166667 -0.005 
-0.00145833 -0.001875 -0.005 
-0.00145833 -0.00208333 -0.005 
-0.00145833 -0.00229167 -0.005 
-0.00145833 -0.0025 -0.005 
-0.00145833 -0.00270833 -0.005 
-0.00145833 -0.00291667 -0.005 
-0.00145833 -0.003125 -0.005 
-0.00145833 -0.00333333 -0.005 
-0.00145833 -0.00354167 -0.005 
-0.00145833 -0.00375 -0.005 
-0.00145833 -0.00395833 -0.005 
-0.00145833 -0.00416667 -0.005 
-0.00145833 -0.004375 -0.005 
-0.00145833 -0.00458333 -0.005 
-0.00145833 -0.00479167 -0.005 
-0.00166667 0.00479167 -0.005 
-0.00166667 0.00458333 -0.005 
-0.00166667 0.004375 -0.005 
-0.00166667 0.00416667 -0.005 
-0.00166667 0.00395833 -0.005 
-0.00166667 0.00375 -0.005 
-0.00166667 0.00354167 -0.005 
-0.00166667 0.00333333 -0.005 
-0.00166667 0.003125 -0.005 
-0.00166667 0.00291667 -0.005 
-0.00166667 0.00270833 -0.005 
-0.00166667 0.0025 -0.005 
-0.00166667 0.00229167 -0.005 
-0.00166667 0.00208333 -0.005 
-0.00166667 0.001875 -0.005 
-0.00166667 0.00166667 -0.005 
-0.00166667 0.00145833 -0.005 
-0.00166667 0.00125 -0.005 
-0.00166667 0.00104167 -0.005 
-0.00166667 0.000833333 -0.005 
-0.00166667 0.000625 -0.005 
-0.00166667 0.000416667 -0.005 
-0.00166667 0.000208333 -0.005 
-0.00166667 4.23186e-15 -0.005 
-0.00166667 -0.000208333 -0.005 
-0.00166667 -0.000416667 -0.005 
-0.00166667 -0.000625 -0.005 
-0.00166667 -0.000833333 -0.005 
-0.00166667 -0.00104167 -0.005 
-0.00166667 -0.00125 -0.005 
-0.00166667 -0.00145833 -0.005 
-0.00166667 -0.00166667 -0.005 
-0.00166667 -0.001875 -0.005 
-0.00166667 -0.00208333 -0.005 
-0.00166667 -0.00229167 -0.005 
-0.00166667 -0.0025 -0.005 
-0.00166667 -0.00270833 -0.005 
-0.00166667 -0.00291667 -0.005 
-0.00166667 -0.003125 -0.005 
-0.00166667 -0.00333333 -0.005 
-0.00166667 -0.00354167 -0.005 
-0.00166667 -0.00375 -0.005 
-0.00166667 -0.00395833 -0.005 
-0.00166667 -0.00416667 -0.005 
-0.00166667 -0.004375 -0.005 
-0.00166667 -0.00458333 -0.005 
-0.00166667 -0.00479167 -0.005 
-0.001875 0.00479167 -0.005 
-0.001875 0.00458333 -0.005 
-0.001875 0.004375 -0.005 
-0.001875 0.00416667 -0.005 
-0.001875 0.00395833 -0.005 
-0.001875 0.00375 -0.005 
-0.001875 0.00354167 -0.005 
-0.001875 0.00333333 -0.005 
-0.001875 0.003125 -0.005 
-0.001875 0.00291667 -0.005 
-0.001875 0.00270833 -0.005 
-0.001875 0.0025 -0.005 
-0.001875 0.00229167 -0.005 
-0.001875 0.00208333 -0.005 
-0.001875 0.001875 -0.005 
-0.001875 0.00166667 -0.005 
-0.001875 0.00145833 -0.005 
-0.001875 0.00125 -0.005 
-0.001875 0.00104167 -0.005 
-0.001875 0.000833333 -0.005 
-0.001875 0.000625 -0.005 
-0.001875 0.000416667 -0.005 
-0.001875 0.000208333 -0.005 
-0.001875 4.76062e-15 -0.005 
-0.001875 -0.000208333 -0.005 
-0.001875 -0.000416667 -0.005 
-0.001875 -0.000625 -0.005 
-0.001875 -0.000833333 -0.005 
-0.001875 -0.00104167 -0.005 
-0.001875 -0.00125 -0.005 
-0.001875 -0.00145833 -0.005 
-0.001875 -0.00166667 -0.005 
-0.001875 -0.001875 -0.005 
-0.001875 -0.00208333 -0.005 
-0.001875 -0.00229167 -0.005 
-0.001875 -0.0025 -0.005 
-0.001875 -0.00270833 -0.005 
-0.001875 -0.00291667 -0.005 
-0.001875 -0.003125 -0.005 
-0.001875 -0.00333333 -0.005 
-0.001875 -0.00354167 -0.005 
-0.001875 -0.00375 -0.005 
-0.001875 -0.00395833 -0.005 
-0.001875 -0.00416667 -0.005 
-0.001875 -0.004375 -0.005 
-0.001875 -0.00458333 -0.005 
-0.001875 -0.00479167 -0.005 
-0.00208333 0.00479167 -0.005 
-0.00208333 0.00458333 -0.005 
-0.00208333 0.004375 -0.005 
-0.00208333 0.00416667 -0.005 
-0.00208333 0.00395833 -0.005 
-0.00208333 0.00375 -0.005 
-0.00208333 0.00354167 -0.005 
-0.00208333 0.00333333 -0.005 
-0.00208333 0.003125 -0.005 
-0.00208333 0.00291667 -0.005 
-0.00208333 0.00270833 -0.005 
-0.00208333 0.0025 -0.005 
-0.00208333 0.00229167 -0.005 
-0.00208333 0.00208333 -0.005 
-0.00208333 0.001875 -0.005 
-0.00208333 0.00166667 -0.005 
-0.00208333 0.00145833 -0.005 
-0.00208333 0.00125 -0.005 
-0.00208333 0.00104167 -0.005 
-0.00208333 0.000833333 -0.005 
-0.00208333 0.000625 -0.005 
-0.00208333 0.000416667 -0.005 
-0.00208333 0.000208333 -0.005 
-0.00208333 5.29004e-15 -0.005 
-0.00208333 -0.000208333 -0.005 
-0.00208333 -0.000416667 -0.005 
-0.00208333 -0.000625 -0.005 
-0.00208333 -0.000833333 -0.005 
-0.00208333 -0.00104167 -0.005 
-0.00208333 -0.00125 -0.005 
-0.00208333 -0.00145833 -0.005 
-0.00208333 -0.00166667 -0.005 
-0.00208333 -0.001875 -0.005 
-0.00208333 -0.00208333 -0.005 
-0.00208333 -0.00229167 -0.005 
-0.00208333 -0.0025 -0.005 
-0.00208333 -0.00270833 -0.005 
-0.00208333 -0.00291667 -0.005 
-0.00208333 -0.003125 -0.005 
-0.00208333 -0.00333333 -0.005 
-0.00208333 -0.00354167 -0.005 
-0.00208333 -0.00375 -0.005 
-0.00208333 -0.00395833 -0.005 
-0.00208333 -0.00416667 -0.005 
-0.00208333 -0.004375 -0.005 
-0.00208333 -0.00458333 -0.005 
-0.00208333 -0.00479167 -0.005 
-0.00229167 0.00479167 -0.005 
-0.00229167 0.00458333 -0.005 
-0.00229167 0.004375 -0.005 
-0.00229167 0.00416667 -0.005 
-0.00229167 0.00395833 -0.005 
-0.00229167 0.00375 -0.005 
-0.00229167 0.00354167 -0.005 
-0.00229167 0.00333333 -0.005 
-0.00229167 0.003125 -0.005 
-0.00229167 0.00291667 -0.005 
-0.00229167 0.00270833 -0.005 
-0.00229167 0.0025 -0.005 
-0.00229167 0.00229167 -0.005 
-0.00229167 0.00208333 -0.005 
-0.00229167 0.001875 -0.005 
-0.00229167 0.00166667 -0.005 
-0.00229167 0.00145833 -0.005 
-0.00229167 0.00125 -0.005 
-0.00229167 0.00104167 -0.005 
-0.00229167 0.000833333 -0.005 
-0.00229167 0.000625 -0.005 
-0.00229167 0.000416667 -0.005 
-0.00229167 0.000208333 -0.005 
-0.00229167 5.81837e-15 -0.005 
-0.00229167 -0.000208333 -0.005 
-0.00229167 -0.000416667 -0.005 
-0.00229167 -0.000625 -0.005 
-0.00229167 -0.000833333 -0.005 
-0.00229167 -0.00104167 -0.005 
-0.00229167 -0.00125 -0.005 
-0.00229167 -0.00145833 -0.005 
-0.00229167 -0.00166667 -0.005 
-0.00229167 -0.001875 -0.005 
-0.00229167 -0.00208333 -0.005 
-0.00229167 -0.00229167 -0.005 
-0.00229167 -0.0025 -0.005 
-0.00229167 -0.00270833 -0.005 
-0.00229167 -0.00291667 -0.005 
-0.00229167 -0.003125 -0.005 
-0.00229167 -0.00333333 -0.005 
-0.00229167 -0.00354167 -0.005 
-0.00229167 -0.00375 -0.005 
-0.00229167 -0.00395833 -0.005 
-0.00229167 -0.00416667 -0.005 
-0.00229167 -0.004375 -0.005 
-0.00229167 -0.00458333 -0.005 
-0.00229167 -0.00479167 -0.005 
-0.0025 0.00479167 -0.005 
-0.0025 0.00458333 -0.005 
-0.0025 0.004375 -0.005 
-0.0025 0.00416667 -0.005 
-0.0025 0.00395833 -0.005 
-0.0025 0.00375 -0.005 
-0.0025 0.00354167 -0.005 
-0.0025 0.00333333 -0.005 
-0.0025 0.003125 -0.005 
-0.0025 0.00291667 -0.005 
-0.0025 0.00270833 -0.005 
-0.0025 0.0025 -0.005 
-0.0025 0.00229167 -0.005 
-0.0025 0.00208333 -0.005 
-0.0025 0.001875 -0.005 
-0.0025 0.00166667 -0.005 
-0.0025 0.00145833 -0.005 
-0.0025 0.00125 -0.005 
-0.0025 0.00104167 -0.005 
-0.0025 0.000833333 -0.005 
-0.0025 0.000625 -0.005 
-0.0025 0.000416667 -0.005 
-0.0025 0.000208333 -0.005 
-0.0025 6.34714e-15 -0.005 
-0.0025 -0.000208333 -0.005 
-0.0025 -0.000416667 -0.005 
-0.0025 -0.000625 -0.005 
-0.0025 -0.000833333 -0.005 
-0.0025 -0.00104167 -0.005 
-0.0025 -0.00125 -0.005 
-0.0025 -0.00145833 -0.005 
-0.0025 -0.00166667 -0.005 
-0.0025 -0.001875 -0.005 
-0.0025 -0.00208333 -0.005 
-0.0025 -0.00229167 -0.005 
-0.0025 -0.0025 -0.005 
-0.0025 -0.00270833 -0.005 
-0.0025 -0.00291667 -0.005 
-0.0025 -0.003125 -0.005 
-0.0025 -0.00333333 -0.005 
-0.0025 -0.00354167 -0.005 
-0.0025 -0.00375 -0.005 
-0.0025 -0.00395833 -0.005 
-0.0025 -0.00416667 -0.005 
-0.0025 -0.004375 -0.005 
-0.0025 -0.00458333 -0.005 
-0.0025 -0.00479167 -0.005 
-0.00270833 0.00479167 -0.005 
-0.00270833 0.00458333 -0.005 
-0.00270833 0.004375 -0.005 
-0.00270833 0.00416667 -0.005 
-0.00270833 0.00395833 -0.005 
-0.00270833 0.00375 -0.005 
-0.00270833 0.00354167 -0.005 
-0.00270833 0.00333333 -0.005 
-0.00270833 0.003125 -0.005 
-0.00270833 0.00291667 -0.005 
-0.00270833 0.00270833 -0.005 
-0.00270833 0.0025 -0.005 
-0.00270833 0.00229167 -0.005 
-0.00270833 0.00208333 -0.005 
-0.00270833 0.001875 -0.005 
-0.00270833 0.00166667 -0.005 
-0.00270833 0.00145833 -0.005 
-0.00270833 0.00125 -0.005 
-0.00270833 0.00104167 -0.005 
-0.00270833 0.000833333 -0.005 
-0.00270833 0.000625 -0.005 
-0.00270833 0.000416667 -0.005 
-0.00270833 0.000208333 -0.005 
-0.00270833 6.87688e-15 -0.005 
-0.00270833 -0.000208333 -0.005 
-0.00270833 -0.000416667 -0.005 
-0.00270833 -0.000625 -0.005 
-0.00270833 -0.000833333 -0.005 
-0.00270833 -0.00104167 -0.005 
-0.00270833 -0.00125 -0.005 
-0.00270833 -0.00145833 -0.005 
-0.00270833 -0.00166667 -0.005 
-0.00270833 -0.001875 -0.005 
-0.00270833 -0.00208333 -0.005 
-0.00270833 -0.00229167 -0.005 
-0.00270833 -0.0025 -0.005 
-0.00270833 -0.00270833 -0.005 
-0.00270833 -0.00291667 -0.005 
-0.00270833 -0.003125 -0.005 
-0.00270833 -0.00333333 -0.005 
-0.00270833 -0.00354167 -0.005 
-0.00270833 -0.00375 -0.005 
-0.00270833 -0.00395833 -0.005 
-0.00270833 -0.00416667 -0.005 
-0.00270833 -0.004375 -0.005 
-0.00270833 -0.00458333 -0.005 
-0.00270833 -0.00479167 -0.005 
-0.00291667 0.00479167 -0.005 
-0.00291667 0.00458333 -0.005 
-0.00291667 0.004375 -0.005 
-0.00291667 0.00416667 -0.005 
-0.00291667 0.00395833 -0.005 
-0.00291667 0.00375 -0.005 
-0.00291667 0.00354167 -0.005 
-0.00291667 0.00333333 -0.005 
-0.00291667 0.003125 -0.005 
-0.00291667 0.00291667 -0.005 
-0.00291667 0.00270833 -0.005 
-0.00291667 0.0025 -0.005 
-0.00291667 0.00229167 -0.005 
-0.00291667 0.00208333 -0.005 
-0.00291667 0.001875 -0.005 
-0.00291667 0.00166667 -0.005 
-0.00291667 0.00145833 -0.005 
-0.00291667 0.00125 -0.005 
-0.00291667 0.00104167 -0.005 
-0.00291667 0.000833333 -0.005 
-0.00291667 0.000625 -0.005 
-0.00291667 0.000416667 -0.005 
-0.00291667 0.000208333 -0.005 
-0.00291667 7.40488e-15 -0.005 
-0.00291667 -0.000208333 -0.005 
-0.00291667 -0.000416667 -0.005 
-0.00291667 -0.000625 -0.005 
-0.00291667 -0.000833333 -0.005 
-0.00291667 -0.00104167 -0.005 
-0.00291667 -0.00125 -0.005 
-0.00291667 -0.00145833 -0.005 
-0.00291667 -0.00166667 -0.005 
-0.00291667 -0.001875 -0.005 
-0.00291667 -0.00208333 -0.005 
-0.00291667 -0.00229167 -0.005 
-0.00291667 -0.0025 -0.005 
-0.00291667 -0.00270833 -0.005 
-0.00291667 -0.00291667 -0.005 
-0.00291667 -0.003125 -0.005 
-0.00291667 -0.00333333 -0.005 
-0.00291667 -0.00354167 -0.005 
-0.00291667 -0.00375 -0.005 
-0.00291667 -0.00395833 -0.005 
-0.00291667 -0.00416667 -0.005 
-0.00291667 -0.004375 -0.005 
-0.00291667 -0.00458333 -0.005 
-0.00291667 -0.00479167 -0.005 
-0.003125 0.00479167 -0.005 
-0.003125 0.00458333 -0.005 
-0.003125 0.004375 -0.005 
-0.003125 0.00416667 -0.005 
-0.003125 0.00395833 -0.005 
-0.003125 0.00375 -0.005 
-0.003125 0.00354167 -0.005 
-0.003125 0.00333333 -0.005 
-0.003125 0.003125 -0.005 
-0.003125 0.00291667 -0.005 
-0.003125 0.00270833 -0.005 
-0.003125 0.0025 -0.005 
-0.003125 0.00229167 -0.005 
-0.003125 0.00208333 -0.005 
-0.003125 0.001875 -0.005 
-0.003125 0.00166667 -0.005 
-0.003125 0.00145833 -0.005 
-0.003125 0.00125 -0.005 
-0.003125 0.00104167 -0.005 
-0.003125 0.000833333 -0.005 
-0.003125 0.000625 -0.005 
-0.003125 0.000416667 -0.005 
-0.003125 0.000208333 -0.005 
-0.003125 7.93457e-15 -0.005 
-0.003125 -0.000208333 -0.005 
-0.003125 -0.000416667 -0.005 
-0.003125 -0.000625 -0.005 
-0.003125 -0.000833333 -0.005 
-0.003125 -0.00104167 -0.005 
-0.003125 -0.00125 -0.005 
-0.003125 -0.00145833 -0.005 
-0.003125 -0.00166667 -0.005 
-0.003125 -0.001875 -0.005 
-0.003125 -0.00208333 -0.005 
-0.003125 -0.00229167 -0.005 
-0.003125 -0.0025 -0.005 
-0.003125 -0.00270833 -0.005 
-0.003125 -0.00291667 -0.005 
-0.003125 -0.003125 -0.005 
-0.003125 -0.00333333 -0.005 
-0.003125 -0.00354167 -0.005 
-0.003125 -0.00375 -0.005 
-0.003125 -0.00395833 -0.005 
-0.003125 -0.00416667 -0.005 
-0.003125 -0.004375 -0.005 
-0.003125 -0.00458333 -0.005 
-0.003125 -0.00479167 -0.005 
-0.00333333 0.00479167 -0.005 
-0.00333333 0.00458333 -0.005 
-0.00333333 0.004375 -0.005 
-0.00333333 0.00416667 -0.005 
-0.00333333 0.00395833 -0.005 
-0.00333333 0.00375 -0.005 
-0.00333333 0.00354167 -0.005 
-0.00333333 0.00333333 -0.005 
-0.00333333 0.003125 -0.005 
-0.00333333 0.00291667 -0.005 
-0.00333333 0.00270833 -0.005 
-0.00333333 0.0025 -0.005 
-0.00333333 0.00229167 -0.005 
-0.00333333 0.00208333 -0.005 
-0.00333333 0.001875 -0.005 
-0.00333333 0.00166667 -0.005 
-0.00333333 0.00145833 -0.005 
-0.00333333 0.00125 -0.005 
-0.00333333 0.00104167 -0.005 
-0.00333333 0.000833333 -0.005 
-0.00333333 0.000625 -0.005 
-0.00333333 0.000416667 -0.005 
-0.00333333 0.000208333 -0.005 
-0.00333333 8.46344e-15 -0.005 
-0.00333333 -0.000208333 -0.005 
-0.00333333 -0.000416667 -0.005 
-0.00333333 -0.000625 -0.005 
-0.00333333 -0.000833333 -0.005 
-0.00333333 -0.00104167 -0.005 
-0.00333333 -0.00125 -0.005 
-0.00333333 -0.00145833 -0.005 
-0.00333333 -0.00166667 -0.005 
-0.00333333 -0.001875 -0.005 
-0.00333333 -0.00208333 -0.005 
-0.00333333 -0.00229167 -0.005 
-0.00333333 -0.0025 -0.005 
-0.00333333 -0.00270833 -0.005 
-0.00333333 -0.00291667 -0.005 
-0.00333333 -0.003125 -0.005 
-0.00333333 -0.00333333 -0.005 
-0.00333333 -0.00354167 -0.005 
-0.00333333 -0.00375 -0.005 
-0.00333333 -0.00395833 -0.005 
-0.00333333 -0.00416667 -0.005 
-0.00333333 -0.004375 -0.005 
-0.00333333 -0.00458333 -0.005 
-0.00333333 -0.00479167 -0.005 
-0.00354167 0.00479167 -0.005 
-0.00354167 0.00458333 -0.005 
-0.00354167 0.004375 -0.005 
-0.00354167 0.00416667 -0.005 
-0.00354167 0.00395833 -0.005 
-0.00354167 0.00375 -0.005 
-0.00354167 0.00354167 -0.005 
-0.00354167 0.00333333 -0.005 
-0.00354167 0.003125 -0.005 
-0.00354167 0.00291667 -0.005 
-0.00354167 0.00270833 -0.005 
-0.00354167 0.0025 -0.005 
-0.00354167 0.00229167 -0.005 
-0.00354167 0.00208333 -0.005 
-0.00354167 0.001875 -0.005 
-0.00354167 0.00166667 -0.005 
-0.00354167 0.00145833 -0.005 
-0.00354167 0.00125 -0.005 
-0.00354167 0.00104167 -0.005 
-0.00354167 0.000833333 -0.005 
-0.00354167 0.000625 -0.005 
-0.00354167 0.000416667 -0.005 
-0.00354167 0.000208333 -0.005 
-0.00354167 8.99188e-15 -0.005 
-0.00354167 -0.000208333 -0.005 
-0.00354167 -0.000416667 -0.005 
-0.00354167 -0.000625 -0.005 
-0.00354167 -0.000833333 -0.005 
-0.00354167 -0.00104167 -0.005 
-0.00354167 -0.00125 -0.005 
-0.00354167 -0.00145833 -0.005 
-0.00354167 -0.00166667 -0.005 
-0.00354167 -0.001875 -0.005 
-0.00354167 -0.00208333 -0.005 
-0.00354167 -0.00229167 -0.005 
-0.00354167 -0.0025 -0.005 
-0.00354167 -0.00270833 -0.005 
-0.00354167 -0.00291667 -0.005 
-0.00354167 -0.003125 -0.005 
-0.00354167 -0.00333333 -0.005 
-0.00354167 -0.00354167 -0.005 
-0.00354167 -0.00375 -0.005 
-0.00354167 -0.00395833 -0.005 
-0.00354167 -0.00416667 -0.005 
-0.00354167 -0.004375 -0.005 
-0.00354167 -0.00458333 -0.005 
-0.00354167 -0.00479167 -0.005 
-0.00375 0.00479167 -0.005 
-0.00375 0.00458333 -0.005 
-0.00375 0.004375 -0.005 
-0.00375 0.00416667 -0.005 
-0.00375 0.00395833 -0.005 
-0.00375 0.00375 -0.005 
-0.00375 0.00354167 -0.005 
-0.00375 0.00333333 -0.005 
-0.00375 0.003125 -0.005 
-0.00375 0.00291667 -0.005 
-0.00375 0.00270833 -0.005 
-0.00375 0.0025 -0.005 
-0.00375 0.00229167 -0.005 
-0.00375 0.00208333 -0.005 
-0.00375 0.001875 -0.005 
-0.00375 0.00166667 -0.005 
-0.00375 0.00145833 -0.005 
-0.00375 0.00125 -0.005 
-0.00375 0.00104167 -0.005 
-0.00375 0.000833333 -0.005 
-0.00375 0.000625 -0.005 
-0.00375 0.000416667 -0.005 
-0.00375 0.000208333 -0.005 
-0.00375 9.52163e-15 -0.005 
-0.00375 -0.000208333 -0.005 
-0.00375 -0.000416667 -0.005 
-0.00375 -0.000625 -0.005 
-0.00375 -0.000833333 -0.005 
-0.00375 -0.00104167 -0.005 
-0.00375 -0.00125 -0.005 
-0.00375 -0.00145833 -0.005 
-0.00375 -0.00166667 -0.005 
-0.00375 -0.001875 -0.005 
-0.00375 -0.00208333 -0.005 
-0.00375 -0.00229167 -0.005 
-0.00375 -0.0025 -0.005 
-0.00375 -0.00270833 -0.005 
-0.00375 -0.00291667 -0.005 
-0.00375 -0.003125 -0.005 
-0.00375 -0.00333333 -0.005 
-0.00375 -0.00354167 -0.005 
-0.00375 -0.00375 -0.005 
-0.00375 -0.00395833 -0.005 
-0.00375 -0.00416667 -0.005 
-0.00375 -0.004375 -0.005 
-0.00375 -0.00458333 -0.005 
-0.00375 -0.00479167 -0.005 
-0.00395833 0.00479167 -0.005 
-0.00395833 0.00458333 -0.005 
-0.00395833 0.004375 -0.005 
-0.00395833 0.00416667 -0.005 
-0.00395833 0.00395833 -0.005 
-0.00395833 0.00375 -0.005 
-0.00395833 0.00354167 -0.005 
-0.00395833 0.00333333 -0.005 
-0.00395833 0.003125 -0.005 
-0.00395833 0.00291667 -0.005 
-0.00395833 0.00270833 -0.005 
-0.00395833 0.0025 -0.005 
-0.00395833 0.00229167 -0.005 
-0.00395833 0.00208333 -0.005 
-0.00395833 0.001875 -0.005 
-0.00395833 0.00166667 -0.005 
-0.00395833 0.00145833 -0.005 
-0.00395833 0.00125 -0.005 
-0.00395833 0.00104167 -0.005 
-0.00395833 0.000833333 -0.005 
-0.00395833 0.000625 -0.005 
-0.00395833 0.000416667 -0.005 
-0.00395833 0.000208333 -0.005 
-0.00395833 1.00506e-14 -0.005 
-0.00395833 -0.000208333 -0.005 
-0.00395833 -0.000416667 -0.005 
-0.00395833 -0.000625 -0.005 
-0.00395833 -0.000833333 -0.005 
-0.00395833 -0.00104167 -0.005 
-0.00395833 -0.00125 -0.005 
-0.00395833 -0.00145833 -0.005 
-0.00395833 -0.00166667 -0.005 
-0.00395833 -0.001875 -0.005 
-0.00395833 -0.00208333 -0.005 
-0.00395833 -0.00229167 -0.005 
-0.00395833 -0.0025 -0.005 
-0.00395833 -0.00270833 -0.005 
-0.00395833 -0.00291667 -0.005 
-0.00395833 -0.003125 -0.005 
-0.00395833 -0.00333333 -0.005 
-0.00395833 -0.00354167 -0.005 
-0.00395833 -0.00375 -0.005 
-0.00395833 -0.00395833 -0.005 
-0.00395833 -0.00416667 -0.005 
-0.00395833 -0.004375 -0.005 
-0.00395833 -0.00458333 -0.005 
-0.00395833 -0.00479167 -0.005 
-0.00416667 0.00479167 -0.005 
-0.00416667 0.00458333 -0.005 
-0.00416667 0.004375 -0.005 
-0.00416667 0.00416667 -0.005 
-0.00416667 0.00395833 -0.005 
-0.00416667 0.00375 -0.005 
-0.00416667 0.00354167 -0.005 
-0.00416667 0.00333333 -0.005 
-0.00416667 0.003125 -0.005 
-0.00416667 0.00291667 -0.005 
-0.00416667 0.00270833 -0.005 
-0.00416667 0.0025 -0.005 
-0.00416667 0.00229167 -0.005 
-0.00416667 0.00208333 -0.005 
-0.00416667 0.001875 -0.005 
-0.00416667 0.00166667 -0.005 
-0.00416667 0.00145833 -0.005 
-0.00416667 0.00125 -0.005 
-0.00416667 0.00104167 -0.005 
-0.00416667 0.000833333 -0.005 
-0.00416667 0.000625 -0.005 
-0.00416667 0.000416667 -0.005 
-0.00416667 0.000208333 -0.005 
-0.00416667 1.0579e-14 -0.005 
-0.00416667 -0.000208333 -0.005 
-0.00416667 -0.000416667 -0.005 
-0.00416667 -0.000625 -0.005 
-0.00416667 -0.000833333 -0.005 
-0.00416667 -0.00104167 -0.005 
-0.00416667 -0.00125 -0.005 
-0.00416667 -0.00145833 -0.005 
-0.00416667 -0.00166667 -0.005 
-0.00416667 -0.001875 -0.005 
-0.00416667 -0.00208333 -0.005 
-0.00416667 -0.00229167 -0.005 
-0.00416667 -0.0025 -0.005 
-0.00416667 -0.00270833 -0.005 
-0.00416667 -0.00291667 -0.005 
-0.00416667 -0.003125 -0.005 
-0.00416667 -0.00333333 -0.005 
-0.00416667 -0.00354167 -0.005 
-0.00416667 -0.00375 -0.005 
-0.00416667 -0.00395833 -0.005 
-0.00416667 -0.00416667 -0.005 
-0.00416667 -0.004375 -0.005 
-0.00416667 -0.00458333 -0.005 
-0.00416667 -0.00479167 -0.005 
-0.004375 0.00479167 -0.005 
-0.004375 0.00458333 -0.005 
-0.004375 0.004375 -0.005 
-0.004375 0.00416667 -0.005 
-0.004375 0.00395833 -0.005 
-0.004375 0.00375 -0.005 
-0.004375 0.00354167 -0.005 
-0.004375 0.00333333 -0.005 
-0.004375 0.003125 -0.005 
-0.004375 0.00291667 -0.005 
-0.004375 0.00270833 -0.005 
-0.004375 0.0025 -0.005 
-0.004375 0.00229167 -0.005 
-0.004375 0.00208333 -0.005 
-0.004375 0.001875 -0.005 
-0.004375 0.00166667 -0.005 
-0.004375 0.00145833 -0.005 
-0.004375 0.00125 -0.005 
-0.004375 0.00104167 -0.005 
-0.004375 0.000833333 -0.005 
-0.004375 0.000625 -0.005 
-0.004375 0.000416667 -0.005 
-0.004375 0.000208333 -0.005 
-0.004375 1.11082e-14 -0.005 
-0.004375 -0.000208333 -0.005 
-0.004375 -0.000416667 -0.005 
-0.004375 -0.000625 -0.005 
-0.004375 -0.000833333 -0.005 
-0.004375 -0.00104167 -0.005 
-0.004375 -0.00125 -0.005 
-0.004375 -0.00145833 -0.005 
-0.004375 -0.00166667 -0.005 
-0.004375 -0.001875 -0.005 
-0.004375 -0.00208333 -0.005 
-0.004375 -0.00229167 -0.005 
-0.004375 -0.0025 -0.005 
-0.004375 -0.00270833 -0.005 
-0.004375 -0.00291667 -0.005 
-0.004375 -0.003125 -0.005 
-0.004375 -0.00333333 -0.005 
-0.004375 -0.00354167 -0.005 
-0.004375 -0.00375 -0.005 
-0.004375 -0.00395833 -0.005 
-0.004375 -0.00416667 -0.005 
-0.004375 -0.004375 -0.005 
-0.004375 -0.00458333 -0.005 
-0.004375 -0.00479167 -0.005 
-0.00458333 0.00479167 -0.005 
-0.00458333 0.00458333 -0.005 
-0.00458333 0.004375 -0.005 
-0.00458333 0.00416667 -0.005 
-0.00458333 0.00395833 -0.005 
-0.00458333 0.00375 -0.005 
-0.00458333 0.00354167 -0.005 
-0.00458333 0.00333333 -0.005 
-0.00458333 0.003125 -0.005 
-0.00458333 0.00291667 -0.005 
-0.00458333 0.00270833 -0.005 
-0.00458333 0.0025 -0.005 
-0.00458333 0.00229167 -0.005 
-0.00458333 0.00208333 -0.005 
-0.00458333 0.001875 -0.005 
-0.00458333 0.00166667 -0.005 
-0.00458333 0.00145833 -0.005 
-0.00458333 0.00125 -0.005 
-0.00458333 0.00104167 -0.005 
-0.00458333 0.000833333 -0.005 
-0.00458333 0.000625 -0.005 
-0.00458333 0.000416667 -0.005 
-0.00458333 0.000208333 -0.005 
-0.00458333 1.1637e-14 -0.005 
-0.00458333 -0.000208333 -0.005 
-0.00458333 -0.000416667 -0.005 
-0.00458333 -0.000625 -0.005 
-0.00458333 -0.000833333 -0.005 
-0.00458333 -0.00104167 -0.005 
-0.00458333 -0.00125 -0.005 
-0.00458333 -0.00145833 -0.005 
-0.00458333 -0.00166667 -0.005 
-0.00458333 -0.001875 -0.005 
-0.00458333 -0.00208333 -0.005 
-0.00458333 -0.00229167 -0.005 
-0.00458333 -0.0025 -0.005 
-0.00458333 -0.00270833 -0.005 
-0.00458333 -0.00291667 -0.005 
-0.00458333 -0.003125 -0.005 
-0.00458333 -0.00333333 -0.005 
-0.00458333 -0.00354167 -0.005 
-0.00458333 -0.00375 -0.005 
-0.00458333 -0.00395833 -0.005 
-0.00458333 -0.00416667 -0.005 
-0.00458333 -0.004375 -0.005 
-0.00458333 -0.00458333 -0.005 
-0.00458333 -0.00479167 -0.005 
-0.00479167 0.00479167 -0.005 
-0.00479167 0.00458333 -0.005 
-0.00479167 0.004375 -0.005 
-0.00479167 0.00416667 -0.005 
-0.00479167 0.00395833 -0.005 
-0.00479167 0.00375 -0.005 
-0.00479167 0.00354167 -0.005 
-0.00479167 0.00333333 -0.005 
-0.00479167 0.003125 -0.005 
-0.00479167 0.00291667 -0.005 
-0.00479167 0.00270833 -0.005 
-0.00479167 0.0025 -0.005 
-0.00479167 0.00229167 -0.005 
-0.00479167 0.00208333 -0.005 
-0.00479167 0.001875 -0.005 
-0.00479167 0.00166667 -0.005 
-0.00479167 0.00145833 -0.005 
-0.00479167 0.00125 -0.005 
-0.00479167 0.00104167 -0.005 
-0.00479167 0.000833333 -0.005 
-0.00479167 0.000625 -0.005 
-0.00479167 0.000416667 -0.005 
-0.00479167 0.000208333 -0.005 
-0.00479167 1.21656e-14 -0.005 
-0.00479167 -0.000208333 -0.005 
-0.00479167 -0.000416667 -0.005 
-0.00479167 -0.000625 -0.005 
-0.00479167 -0.000833333 -0.005 
-0.00479167 -0.00104167 -0.005 
-0.00479167 -0.00125 -0.005 
-0.00479167 -0.00145833 -0.005 
-0.00479167 -0.00166667 -0.005 
-0.00479167 -0.001875 -0.005 
-0.00479167 -0.00208333 -0.005 
-0.00479167 -0.00229167 -0.005 
-0.00479167 -0.0025 -0.005 
-0.00479167 -0.00270833 -0.005 
-0.00479167 -0.00291667 -0.005 
-0.00479167 -0.003125 -0.005 
-0.00479167 -0.00333333 -0.005 
-0.00479167 -0.00354167 -0.005 
-0.00479167 -0.00375 -0.005 
-0.00479167 -0.00395833 -0.005 
-0.00479167 -0.00416667 -0.005 
-0.00479167 -0.004375 -0.005 
-0.00479167 -0.00458333 -0.005 
-0.00479167 -0.00479167 -0.005 
0.00479167 0.005 0.00479167 
0.00479167 0.005 0.00458333 
0.00479167 0.005 0.004375 
0.00479167 0.005 0.00416667 
0.00479167 0.005 0.00395833 
0.00479167 0.005 0.00375 
0.00479167 0.005 0.00354167 
0.00479167 0.005 0.00333333 
0.00479167 0.005 0.003125 
0.00479167 0.005 0.00291667 
0.00479167 0.005 0.00270833 
0.00479167 0.005 0.0025 
0.00479167 0.005 0.00229167 
0.00479167 0.005 0.00208333 
0.00479167 0.005 0.001875 
0.00479167 0.005 0.00166667 
0.00479167 0.005 0.00145833 
0.00479167 0.005 0.00125 
0.00479167 0.005 0.00104167 
0.00479167 0.005 0.000833333 
0.00479167 0.005 0.000625 
0.00479167 0.005 0.000416667 
0.00479167 0.005 0.000208333 
0.00479167 0.005 1.26947e-14 
0.00479167 0.005 -0.000208333 
0.00479167 0.005 -0.000416667 
0.00479167 0.005 -0.000625 
0.00479167 0.005 -0.000833333 
0.00479167 0.005 -0.00104167 
0.00479167 0.005 -0.00125 
0.00479167 0.005 -0.00145833 
0.00479167 0.005 -0.00166667 
0.00479167 0.005 -0.001875 
0.00479167 0.005 -0.00208333 
0.00479167 0.005 -0.00229167 
0.00479167 0.005 -0.0025 
0.00479167 0.005 -0.00270833 
0.00479167 0.005 -0.00291667 
0.00479167 0.005 -0.003125 
0.00479167 0.005 -0.00333333 
0.00479167 0.005 -0.00354167 
0.00479167 0.005 -0.00375 
0.00479167 0.005 -0.00395833 
0.00479167 0.005 -0.00416667 
0.00479167 0.005 -0.004375 
0.00479167 0.005 -0.00458333 
0.00479167 0.005 -0.00479167 
0.00458333 0.005 0.00479167 
0.00458333 0.005 0.00458333 
0.00458333 0.005 0.004375 
0.00458333 0.005 0.00416667 
0.00458333 0.005 0.00395833 
0.00458333 0.005 0.00375 
0.00458333 0.005 0.00354167 
0.00458333 0.005 0.00333333 
0.00458333 0.005 0.003125 
0.00458333 0.005 0.00291667 
0.00458333 0.005 0.00270833 
0.00458333 0.005 0.0025 
0.00458333 0.005 0.00229167 
0.00458333 0.005 0.00208333 
0.00458333 0.005 0.001875 
0.00458333 0.005 0.00166667 
0.00458333 0.005 0.00145833 
0.00458333 0.005 0.00125 
0.00458333 0.005 0.00104167 
0.00458333 0.005 0.000833333 
0.00458333 0.005 0.000625 
0.00458333 0.005 0.000416667 
0.00458333 0.005 0.000208333 
0.00458333 0.005 1.26951e-14 
0.00458333 0.005 -0.000208333 
0.00458333 0.005 -0.000416667 
0.00458333 0.005 -0.000625 
0.00458333 0.005 -0.000833333 
0.00458333 0.005 -0.00104167 
0.00458333 0.005 -0.00125 
0.00458333 0.005 -0.00145833 
0.00458333 0.005 -0.00166667 
0.00458333 0.005 -0.001875 
0.00458333 0.005 -0.00208333 
0.00458333 0.005 -0.00229167 
0.00458333 0.005 -0.0025 
0.00458333 0.005 -0.00270833 
0.00458333 0.005 -0.00291667 
0.00458333 0.005 -0.003125 
0.00458333 0.005 -0.00333333 
0.00458333 0.005 -0.00354167 
0.00458333 0.005 -0.00375 
0.00458333 0.005 -0.00395833 
0.00458333 0.005 -0.00416667 
0.00458333 0.005 -0.004375 
0.00458333 0.005 -0.00458333 
0.00458333 0.005 -0.00479167 
0.004375 0.005 0.00479167 
0.004375 0.005 0.00458333 
0.004375 0.005 0.004375 
0.004375 0.005 0.00416667 
0.004375 0.005 0.00395833 
0.004375 0.005 0.00375 
0.004375 0.005 0.00354167 
0.004375 0.005 0.00333333 
0.004375 0.005 0.003125 
0.004375 0.005 0.00291667 
0.004375 0.005 0.00270833 
0.004375 0.005 0.0025 
0.004375 0.005 0.00229167 
0.004375 0.005 0.00208333 
0.004375 0.005 0.001875 
0.004375 0.005 0.00166667 
0.004375 0.005 0.00145833 
0.004375 0.005 0.00125 
0.004375 0.005 0.00104167 
0.004375 0.005 0.000833333 
0.004375 0.005 0.000625 
0.004375 0.005 0.000416667 
0.004375 0.005 0.000208333 
0.004375 0.005 1.26947e-14 
0.004375 0.005 -0.000208333 
0.004375 0.005 -0.000416667 
0.004375 0.005 -0.000625 
0.004375 0.005 -0.000833333 
0.004375 0.005 -0.00104167 
0.004375 0.005 -0.00125 
0.004375 0.005 -0.00145833 
0.004375 0.005 -0.00166667 
0.004375 0.005 -0.001875 
0.004375 0.005 -0.00208333 
0.004375 0.005 -0.00229167 
0.004375 0.005 -0.0025 
0.004375 0.005 -0.00270833 
0.004375 0.005 -0.00291667 
0.004375 0.005 -0.003125 
0.004375 0.005 -0.00333333 
0.004375 0.005 -0.00354167 
0.004375 0.005 -0.00375 
0.004375 0.005 -0.00395833 
0.004375 0.005 -0.00416667 
0.004375 0.005 -0.004375 
0.004375 0.005 -0.00458333 
0.004375 0.005 -0.00479167 
0.00416667 0.005 0.00479167 
0.00416667 0.005 0.00458333 
0.00416667 0.005 0.004375 
0.00416667 0.005 0.00416667 
0.00416667 0.005 0.00395833 
0.00416667 0.005 0.00375 
0.00416667 0.005 0.00354167 
0.00416667 0.005 0.00333333 
0.00416667 0.005 0.003125 
0.00416667 0.005 0.00291667 
0.00416667 0.005 0.00270833 
0.00416667 0.005 0.0025 
0.00416667 0.005 0.00229167 
0.00416667 0.005 0.00208333 
0.00416667 0.005 0.001875 
0.00416667 0.005 0.00166667 
0.00416667 0.005 0.00145833 
0.00416667 0.005 0.00125 
0.00416667 0.005 0.00104167 
0.00416667 0.005 0.000833333 
0.00416667 0.005 0.000625 
0.00416667 0.005 0.000416667 
0.00416667 0.005 0.000208333 
0.00416667 0.005 1.26947e-14 
0.00416667 0.005 -0.000208333 
0.00416667 0.005 -0.000416667 
0.00416667 0.005 -0.000625 
0.00416667 0.005 -0.000833333 
0.00416667 0.005 -0.00104167 
0.00416667 0.005 -0.00125 
0.00416667 0.005 -0.00145833 
0.00416667 0.005 -0.00166667 
0.00416667 0.005 -0.001875 
0.00416667 0.005 -0.00208333 
0.00416667 0.005 -0.00229167 
0.00416667 0.005 -0.0025 
0.00416667 0.005 -0.00270833 
0.00416667 0.005 -0.00291667 
0.00416667 0.005 -0.003125 
0.00416667 0.005 -0.00333333 
0.00416667 0.005 -0.00354167 
0.00416667 0.005 -0.00375 
0.00416667 0.005 -0.00395833 
0.00416667 0.005 -0.00416667 
0.00416667 0.005 -0.004375 
0.00416667 0.005 -0.00458333 
0.00416667 0.005 -0.00479167 
0.00395833 0.005 0.00479167 
0.00395833 0.005 0.00458333 
0.00395833 0.005 0.004375 
0.00395833 0.005 0.00416667 
0.00395833 0.005 0.00395833 
0.00395833 0.005 0.00375 
0.00395833 0.005 0.00354167 
0.00395833 0.005 0.00333333 
0.00395833 0.005 0.003125 
0.00395833 0.005 0.00291667 
0.00395833 0.005 0.00270833 
0.00395833 0.005 0.0025 
0.00395833 0.005 0.00229167 
0.00395833 0.005 0.00208333 
0.00395833 0.005 0.001875 
0.00395833 0.005 0.00166667 
0.00395833 0.005 0.00145833 
0.00395833 0.005 0.00125 
0.00395833 0.005 0.00104167 
0.00395833 0.005 0.000833333 
0.00395833 0.005 0.000625 
0.00395833 0.005 0.000416667 
0.00395833 0.005 0.000208333 
0.00395833 0.005 1.26947e-14 
0.00395833 0.005 -0.000208333 
0.00395833 0.005 -0.000416667 
0.00395833 0.005 -0.000625 
0.00395833 0.005 -0.000833333 
0.00395833 0.005 -0.00104167 
0.00395833 0.005 -0.00125 
0.00395833 0.005 -0.00145833 
0.00395833 0.005 -0.00166667 
0.00395833 0.005 -0.001875 
0.00395833 0.005 -0.00208333 
0.00395833 0.005 -0.00229167 
0.00395833 0.005 -0.0025 
0.00395833 0.005 -0.00270833 
0.00395833 0.005 -0.00291667 
0.00395833 0.005 -0.003125 
0.00395833 0.005 -0.00333333 
0.00395833 0.005 -0.00354167 
0.00395833 0.005 -0.00375 
0.00395833 0.005 -0.00395833 
0.00395833 0.005 -0.00416667 
0.00395833 0.005 -0.004375 
0.00395833 0.005 -0.00458333 
0.00395833 0.005 -0.00479167 
0.00375 0.005 0.00479167 
0.00375 0.005 0.00458333 
0.00375 0.005 0.004375 
0.00375 0.005 0.00416667 
0.00375 0.005 0.00395833 
0.00375 0.005 0.00375 
0.00375 0.005 0.00354167 
0.00375 0.005 0.00333333 
0.00375 0.005 0.003125 
0.00375 0.005 0.00291667 
0.00375 0.005 0.00270833 
0.00375 0.005 0.0025 
0.00375 0.005 0.00229167 
0.00375 0.005 0.00208333 
0.00375 0.005 0.001875 
0.00375 0.005 0.00166667 
0.00375 0.005 0.00145833 
0.00375 0.005 0.00125 
0.00375 0.005 0.00104167 
0.00375 0.005 0.000833333 
0.00375 0.005 0.000625 
0.00375 0.005 0.000416667 
0.00375 0.005 0.000208333 
0.00375 0.005 1.26947e-14 
0.00375 0.005 -0.000208333 
0.00375 0.005 -0.000416667 
0.00375 0.005 -0.000625 
0.00375 0.005 -0.000833333 
0.00375 0.005 -0.00104167 
0.00375 0.005 -0.00125 
0.00375 0.005 -0.00145833 
0.00375 0.005 -0.00166667 
0.00375 0.005 -0.001875 
0.00375 0.005 -0.00208333 
0.00375 0.005 -0.00229167 
0.00375 0.005 -0.0025 
0.00375 0.005 -0.00270833 
0.00375 0.005 -0.00291667 
0.00375 0.005 -0.003125 
0.00375 0.005 -0.00333333 
0.00375 0.005 -0.00354167 
0.00375 0.005 -0.00375 
0.00375 0.005 -0.00395833 
0.00375 0.005 -0.00416667 
0.00375 0.005 -0.004375 
0.00375 0.005 -0.00458333 
0.00375 0.005 -0.00479167 
0.00354167 0.005 0.00479167 
0.00354167 0.005 0.00458333 
0.00354167 0.005 0.004375 
0.00354167 0.005 0.00416667 
0.00354167 0.005 0.00395833 
0.00354167 0.005 0.00375 
0.00354167 0.005 0.00354167 
0.00354167 0.005 0.00333333 
0.00354167 0.005 0.003125 
0.00354167 0.005 0.00291667 
0.00354167 0.005 0.00270833 
0.00354167 0.005 0.0025 
0.00354167 0.005 0.00229167 
0.00354167 0.005 0.00208333 
0.00354167 0.005 0.001875 
0.00354167 0.005 0.00166667 
0.00354167 0.005 0.00145833 
0.00354167 0.005 0.00125 
0.00354167 0.005 0.00104167 
0.00354167 0.005 0.000833333 
0.00354167 0.005 0.000625 
0.00354167 0.005 0.000416667 
0.00354167 0.005 0.000208333 
0.00354167 0.005 1.26951e-14 
0.00354167 0.005 -0.000208333 
0.00354167 0.005 -0.000416667 
0.00354167 0.005 -0.000625 
0.00354167 0.005 -0.000833333 
0.00354167 0.005 -0.00104167 
0.00354167 0.005 -0.00125 
0.00354167 0.005 -0.00145833 
0.00354167 0.005 -0.00166667 
0.00354167 0.005 -0.001875 
0.00354167 0.005 -0.00208333 
0.00354167 0.005 -0.00229167 
0.00354167 0.005 -0.0025 
0.00354167 0.005 -0.00270833 
0.00354167 0.005 -0.00291667 
0.00354167 0.005 -0.003125 
0.00354167 0.005 -0.00333333 
0.00354167 0.005 -0.00354167 
0.00354167 0.005 -0.00375 
0.00354167 0.005 -0.00395833 
0.00354167 0.005 -0.00416667 
0.00354167 0.005 -0.004375 
0.00354167 0.005 -0.00458333 
0.00354167 0.005 -0.00479167 
0.00333333 0.005 0.00479167 
0.00333333 0.005 0.00458333 
0.00333333 0.005 0.004375 
0.00333333 0.005 0.00416667 
0.00333333 0.005 0.00395833 
0.00333333 0.005 0.00375 
0.00333333 0.005 0.00354167 
0.00333333 0.005 0.00333333 
0.00333333 0.005 0.003125 
0.00333333 0.005 0.00291667 
0.00333333 0.005 0.00270833 
0.00333333 0.005 0.0025 
0.00333333 0.005 0.00229167 
0.00333333 0.005 0.00208333 
0.00333333 0.005 0.001875 
0.00333333 0.005 0.00166667 
0.00333333 0.005 0.00145833 
0.00333333 0.005 0.00125 
0.00333333 0.005 0.00104167 
0.00333333 0.005 0.000833333 
0.00333333 0.005 0.000625 
0.00333333 0.005 0.000416667 
0.00333333 0.005 0.000208333 
0.00333333 0.005 1.26947e-14 
0.00333333 0.005 -0.000208333 
0.00333333 0.005 -0.000416667 
0.00333333 0.005 -0.000625 
0.00333333 0.005 -0.000833333 
0.00333333 0.005 -0.00104167 
0.00333333 0.005 -0.00125 
0.00333333 0.005 -0.00145833 
0.00333333 0.005 -0.00166667 
0.00333333 0.005 -0.001875 
0.00333333 0.005 -0.00208333 
0.00333333 0.005 -0.00229167 
0.00333333 0.005 -0.0025 
0.00333333 0.005 -0.00270833 
0.00333333 0.005 -0.00291667 
0.00333333 0.005 -0.003125 
0.00333333 0.005 -0.00333333 
0.00333333 0.005 -0.00354167 
0.00333333 0.005 -0.00375 
0.00333333 0.005 -0.00395833 
0.00333333 0.005 -0.00416667 
0.00333333 0.005 -0.004375 
0.00333333 0.005 -0.00458333 
0.00333333 0.005 -0.00479167 
0.003125 0.005 0.00479167 
0.003125 0.005 0.00458333 
0.003125 0.005 0.004375 
0.003125 0.005 0.00416667 
0.003125 0.005 0.00395833 
0.003125 0.005 0.00375 
0.003125 0.005 0.00354167 
0.003125 0.005 0.00333333 
0.003125 0.005 0.003125 
0.003125 0.005 0.00291667 
0.003125 0.005 0.00270833 
0.003125 0.005 0.0025 
0.003125 0.005 0.00229167 
0.003125 0.005 0.00208333 
0.003125 0.005 0.001875 
0.003125 0.005 0.00166667 
0.003125 0.005 0.00145833 
0.003125 0.005 0.00125 
0.003125 0.005 0.00104167 
0.003125 0.005 0.000833333 
0.003125 0.005 0.000625 
0.003125 0.005 0.000416667 
0.003125 0.005 0.000208333 
0.003125 0.005 1.26951e-14 
0.003125 0.005 -0.000208333 
0.003125 0.005 -0.000416667 
0.003125 0.005 -0.000625 
0.003125 0.005 -0.000833333 
0.003125 0.005 -0.00104167 
0.003125 0.005 -0.00125 
0.003125 0.005 -0.00145833 
0.003125 0.005 -0.00166667 
0.003125 0.005 -0.001875 
0.003125 0.005 -0.00208333 
0.003125 0.005 -0.00229167 
0.003125 0.005 -0.0025 
0.003125 0.005 -0.00270833 
0.003125 0.005 -0.00291667 
0.003125 0.005 -0.003125 
0.003125 0.005 -0.00333333 
0.003125 0.005 -0.00354167 
0.003125 0.005 -0.00375 
0.003125 0.005 -0.00395833 
0.003125 0.005 -0.00416667 
0.003125 0.005 -0.004375 
0.003125 0.005 -0.00458333 
0.003125 0.005 -0.00479167 
0.00291667 0.005 0.00479167 
0.00291667 0.005 0.00458333 
0.00291667 0.005 0.004375 
0.00291667 0.005 0.00416667 
0.00291667 0.005 0.00395833 
0.00291667 0.005 0.00375 
0.00291667 0.005 0.00354167 
0.00291667 0.005 0.00333333 
0.00291667 0.005 0.003125 
0.00291667 0.005 0.00291667 
0.00291667 0.005 0.00270833 
0.00291667 0.005 0.0025 
0.00291667 0.005 0.00229167 
0.00291667 0.005 0.00208333 
0.00291667 0.005 0.001875 
0.00291667 0.005 0.00166667 
0.00291667 0.005 0.00145833 
0.00291667 0.005 0.00125 
0.00291667 0.005 0.00104167 
0.00291667 0.005 0.000833333 
0.00291667 0.005 0.000625 
0.00291667 0.005 0.000416667 
0.00291667 0.005 0.000208333 
0.00291667 0.005 1.26951e-14 
0.00291667 0.005 -0.000208333 
0.00291667 0.005 -0.000416667 
0.00291667 0.005 -0.000625 
0.00291667 0.005 -0.000833333 
0.00291667 0.005 -0.00104167 
0.00291667 0.005 -0.00125 
0.00291667 0.005 -0.00145833 
0.00291667 0.005 -0.00166667 
0.00291667 0.005 -0.001875 
0.00291667 0.005 -0.00208333 
0.00291667 0.005 -0.00229167 
0.00291667 0.005 -0.0025 
0.00291667 0.005 -0.00270833 
0.00291667 0.005 -0.00291667 
0.00291667 0.005 -0.003125 
0.00291667 0.005 -0.00333333 
0.00291667 0.005 -0.00354167 
0.00291667 0.005 -0.00375 
0.00291667 0.005 -0.00395833 
0.00291667 0.005 -0.00416667 
0.00291667 0.005 -0.004375 
0.00291667 0.005 -0.00458333 
0.00291667 0.005 -0.00479167 
0.00270833 0.005 0.00479167 
0.00270833 0.005 0.00458333 
0.00270833 0.005 0.004375 
0.00270833 0.005 0.00416667 
0.00270833 0.005 0.00395833 
0.00270833 0.005 0.00375 
0.00270833 0.005 0.00354167 
0.00270833 0.005 0.00333333 
0.00270833 0.005 0.003125 
0.00270833 0.005 0.00291667 
0.00270833 0.005 0.00270833 
0.00270833 0.005 0.0025 
0.00270833 0.005 0.00229167 
0.00270833 0.005 0.00208333 
0.00270833 0.005 0.001875 
0.00270833 0.005 0.00166667 
0.00270833 0.005 0.00145833 
0.00270833 0.005 0.00125 
0.00270833 0.005 0.00104167 
0.00270833 0.005 0.000833333 
0.00270833 0.005 0.000625 
0.00270833 0.005 0.000416667 
0.00270833 0.005 0.000208333 
0.00270833 0.005 1.26951e-14 
0.00270833 0.005 -0.000208333 
0.00270833 0.005 -0.000416667 
0.00270833 0.005 -0.000625 
0.00270833 0.005 -0.000833333 
0.00270833 0.005 -0.00104167 
0.00270833 0.005 -0.00125 
0.00270833 0.005 -0.00145833 
0.00270833 0.005 -0.00166667 
0.00270833 0.005 -0.001875 
0.00270833 0.005 -0.00208333 
0.00270833 0.005 -0.00229167 
0.00270833 0.005 -0.0025 
0.00270833 0.005 -0.00270833 
0.00270833 0.005 -0.00291667 
0.00270833 0.005 -0.003125 
0.00270833 0.005 -0.00333333 
0.00270833 0.005 -0.00354167 
0.00270833 0.005 -0.00375 
0.00270833 0.005 -0.00395833 
0.00270833 0.005 -0.00416667 
0.00270833 0.005 -0.004375 
0.00270833 0.005 -0.00458333 
0.00270833 0.005 -0.00479167 
0.0025 0.005 0.00479167 
0.0025 0.005 0.00458333 
0.0025 0.005 0.004375 
0.0025 0.005 0.00416667 
0.0025 0.005 0.00395833 
0.0025 0.005 0.00375 
0.0025 0.005 0.00354167 
0.0025 0.005 0.00333333 
0.0025 0.005 0.003125 
0.0025 0.005 0.00291667 
0.0025 0.005 0.00270833 
0.0025 0.005 0.0025 
0.0025 0.005 0.00229167 
0.0025 0.005 0.00208333 
0.0025 0.005 0.001875 
0.0025 0.005 0.00166667 
0.0025 0.005 0.00145833 
0.0025 0.005 0.00125 
0.0025 0.005 0.00104167 
0.0025 0.005 0.000833333 
0.0025 0.005 0.000625 
0.0025 0.005 0.000416667 
0.0025 0.005 0.000208333 
0.0025 0.005 1.26949e-14 
0.0025 0.005 -0.000208333 
0.0025 0.005 -0.000416667 
0.0025 0.005 -0.000625 
0.0025 0.005 -0.000833333 
0.0025 0.005 -0.00104167 
0.0025 0.005 -0.00125 
0.0025 0.005 -0.00145833 
0.0025 0.005 -0.00166667 
0.0025 0.005 -0.001875 
0.0025 0.005 -0.00208333 
0.0025 0.005 -0.00229167 
0.0025 0.005 -0.0025 
0.0025 0.005 -0.00270833 
0.0025 0.005 -0.00291667 
0.0025 0.005 -0.003125 
0.0025 0.005 -0.00333333 
0.0025 0.005 -0.00354167 
0.0025 0.005 -0.00375 
0.0025 0.005 -0.00395833 
0.0025 0.005 -0.00416667 
0.0025 0.005 -0.004375 
0.0025 0.005 -0.00458333 
0.0025 0.005 -0.00479167 
0.00229167 0.005 0.00479167 
0.00229167 0.005 0.00458333 
0.00229167 0.005 0.004375 
0.00229167 0.005 0.00416667 
0.00229167 0.005 0.00395833 
0.00229167 0.005 0.00375 
0.00229167 0.005 0.00354167 
0.00229167 0.005 0.00333333 
0.00229167 0.005 0.003125 
0.00229167 0.005 0.00291667 
0.00229167 0.005 0.00270833 
0.00229167 0.005 0.0025 
0.00229167 0.005 0.00229167 
0.00229167 0.005 0.00208333 
0.00229167 0.005 0.001875 
0.00229167 0.005 0.00166667 
0.00229167 0.005 0.00145833 
0.00229167 0.005 0.00125 
0.00229167 0.005 0.00104167 
0.00229167 0.005 0.000833333 
0.00229167 0.005 0.000625 
0.00229167 0.005 0.000416667 
0.00229167 0.005 0.000208333 
0.00229167 0.005 1.26949e-14 
0.00229167 0.005 -0.000208333 
0.00229167 0.005 -0.000416667 
0.00229167 0.005 -0.000625 
0.00229167 0.005 -0.000833333 
0.00229167 0.005 -0.00104167 
0.00229167 0.005 -0.00125 
0.00229167 0.005 -0.00145833 
0.00229167 0.005 -0.00166667 
0.00229167 0.005 -0.001875 
0.00229167 0.005 -0.00208333 
0.00229167 0.005 -0.00229167 
0.00229167 0.005 -0.0025 
0.00229167 0.005 -0.00270833 
0.00229167 0.005 -0.00291667 
0.00229167 0.005 -0.003125 
0.00229167 0.005 -0.00333333 
0.00229167 0.005 -0.00354167 
0.00229167 0.005 -0.00375 
0.00229167 0.005 -0.00395833 
0.00229167 0.005 -0.00416667 
0.00229167 0.005 -0.004375 
0.00229167 0.005 -0.00458333 
0.00229167 0.005 -0.00479167 
0.00208333 0.005 0.00479167 
0.00208333 0.005 0.00458333 
0.00208333 0.005 0.004375 
0.00208333 0.005 0.00416667 
0.00208333 0.005 0.00395833 
0.00208333 0.005 0.00375 
0.00208333 0.005 0.00354167 
0.00208333 0.005 0.00333333 
0.00208333 0.005 0.003125 
0.00208333 0.005 0.00291667 
0.00208333 0.005 0.00270833 
0.00208333 0.005 0.0025 
0.00208333 0.005 0.00229167 
0.00208333 0.005 0.00208333 
0.00208333 0.005 0.001875 
0.00208333 0.005 0.00166667 
0.00208333 0.005 0.00145833 
0.00208333 0.005 0.00125 
0.00208333 0.005 0.00104167 
0.00208333 0.005 0.000833333 
0.00208333 0.005 0.000625 
0.00208333 0.005 0.000416667 
0.00208333 0.005 0.000208333 
0.00208333 0.005 1.26947e-14 
0.00208333 0.005 -0.000208333 
0.00208333 0.005 -0.000416667 
0.00208333 0.005 -0.000625 
0.00208333 0.005 -0.000833333 
0.00208333 0.005 -0.00104167 
0.00208333 0.005 -0.00125 
0.00208333 0.005 -0.00145833 
0.00208333 0.005 -0.00166667 
0.00208333 0.005 -0.001875 
0.00208333 0.005 -0.00208333 
0.00208333 0.005 -0.00229167 
0.00208333 0.005 -0.0025 
0.00208333 0.005 -0.00270833 
0.00208333 0.005 -0.00291667 
0.00208333 0.005 -0.003125 
0.00208333 0.005 -0.00333333 
0.00208333 0.005 -0.00354167 
0.00208333 0.005 -0.00375 
0.00208333 0.005 -0.00395833 
0.00208333 0.005 -0.00416667 
0.00208333 0.005 -0.004375 
0.00208333 0.005 -0.00458333 
0.00208333 0.005 -0.00479167 
0.001875 0.005 0.00479167 
0.001875 0.005 0.00458333 
0.001875 0.005 0.004375 
0.001875 0.005 0.00416667 
0.001875 0.005 0.00395833 
0.001875 0.005 0.00375 
0.001875 0.005 0.00354167 
0.001875 0.005 0.00333333 
0.001875 0.005 0.003125 
0.001875 0.005 0.00291667 
0.001875 0.005 0.00270833 
0.001875 0.005 0.0025 
0.001875 0.005 0.00229167 
0.001875 0.005 0.00208333 
0.001875 0.005 0.001875 
0.001875 0.005 0.00166667 
0.001875 0.005 0.00145833 
0.001875 0.005 0.00125 
0.001875 0.005 0.00104167 
0.001875 0.005 0.000833333 
0.001875 0.005 0.000625 
0.001875 0.005 0.000416667 
0.001875 0.005 0.000208333 
0.001875 0.005 1.26947e-14 
0.001875 0.005 -0.000208333 
0.001875 0.005 -0.000416667 
0.001875 0.005 -0.000625 
0.001875 0.005 -0.000833333 
0.001875 0.005 -0.00104167 
0.001875 0.005 -0.00125 
0.001875 0.005 -0.00145833 
0.001875 0.005 -0.00166667 
0.001875 0.005 -0.001875 
0.001875 0.005 -0.00208333 
0.001875 0.005 -0.00229167 
0.001875 0.005 -0.0025 
0.001875 0.005 -0.00270833 
0.001875 0.005 -0.00291667 
0.001875 0.005 -0.003125 
0.001875 0.005 -0.00333333 
0.001875 0.005 -0.00354167 
0.001875 0.005 -0.00375 
0.001875 0.005 -0.00395833 
0.001875 0.005 -0.00416667 
0.001875 0.005 -0.004375 
0.001875 0.005 -0.00458333 
0.001875 0.005 -0.00479167 
0.00166667 0.005 0.00479167 
0.00166667 0.005 0.00458333 
0.00166667 0.005 0.004375 
0.00166667 0.005 0.00416667 
0.00166667 0.005 0.00395833 
0.00166667 0.005 0.00375 
0.00166667 0.005 0.00354167 
0.00166667 0.005 0.00333333 
0.00166667 0.005 0.003125 
0.00166667 0.005 0.00291667 
0.00166667 0.005 0.00270833 
0.00166667 0.005 0.0025 
0.00166667 0.005 0.00229167 
0.00166667 0.005 0.00208333 
0.00166667 0.005 0.001875 
0.00166667 0.005 0.00166667 
0.00166667 0.005 0.00145833 
0.00166667 0.005 0.00125 
0.00166667 0.005 0.00104167 
0.00166667 0.005 0.000833333 
0.00166667 0.005 0.000625 
0.00166667 0.005 0.000416667 
0.00166667 0.005 0.000208333 
0.00166667 0.005 1.26949e-14 
0.00166667 0.005 -0.000208333 
0.00166667 0.005 -0.000416667 
0.00166667 0.005 -0.000625 
0.00166667 0.005 -0.000833333 
0.00166667 0.005 -0.00104167 
0.00166667 0.005 -0.00125 
0.00166667 0.005 -0.00145833 
0.00166667 0.005 -0.00166667 
0.00166667 0.005 -0.001875 
0.00166667 0.005 -0.00208333 
0.00166667 0.005 -0.00229167 
0.00166667 0.005 -0.0025 
0.00166667 0.005 -0.00270833 
0.00166667 0.005 -0.00291667 
0.00166667 0.005 -0.003125 
0.00166667 0.005 -0.00333333 
0.00166667 0.005 -0.00354167 
0.00166667 0.005 -0.00375 
0.00166667 0.005 -0.00395833 
0.00166667 0.005 -0.00416667 
0.00166667 0.005 -0.004375 
0.00166667 0.005 -0.00458333 
0.00166667 0.005 -0.00479167 
0.00145833 0.005 0.00479167 
0.00145833 0.005 0.00458333 
0.00145833 0.005 0.004375 
0.00145833 0.005 0.00416667 
0.00145833 0.005 0.00395833 
0.00145833 0.005 0.00375 
0.00145833 0.005 0.00354167 
0.00145833 0.005 0.00333333 
0.00145833 0.005 0.003125 
0.00145833 0.005 0.00291667 
0.00145833 0.005 0.00270833 
0.00145833 0.005 0.0025 
0.00145833 0.005 0.00229167 
0.00145833 0.005 0.00208333 
0.00145833 0.005 0.001875 
0.00145833 0.005 0.00166667 
0.00145833 0.005 0.00145833 
0.00145833 0.005 0.00125 
0.00145833 0.005 0.00104167 
0.00145833 0.005 0.000833333 
0.00145833 0.005 0.000625 
0.00145833 0.005 0.000416667 
0.00145833 0.005 0.000208333 
0.00145833 0.005 1.26945e-14 
0.00145833 0.005 -0.000208333 
0.00145833 0.005 -0.000416667 
0.00145833 0.005 -0.000625 
0.00145833 0.005 -0.000833333 
0.00145833 0.005 -0.00104167 
0.00145833 0.005 -0.00125 
0.00145833 0.005 -0.00145833 
0.00145833 0.005 -0.00166667 
0.00145833 0.005 -0.001875 
0.00145833 0.005 -0.00208333 
0.00145833 0.005 -0.00229167 
0.00145833 0.005 -0.0025 
0.00145833 0.005 -0.00270833 
0.00145833 0.005 -0.00291667 
0.00145833 0.005 -0.003125 
0.00145833 0.005 -0.00333333 
0.00145833 0.005 -0.00354167 
0.00145833 0.005 -0.00375 
0.00145833 0.005 -0.00395833 
0.00145833 0.005 -0.00416667 
0.00145833 0.005 -0.004375 
0.00145833 0.005 -0.00458333 
0.00145833 0.005 -0.00479167 
0.00125 0.005 0.00479167 
0.00125 0.005 0.00458333 
0.00125 0.005 0.004375 
0.00125 0.005 0.00416667 
0.00125 0.005 0.00395833 
0.00125 0.005 0.00375 
0.00125 0.005 0.00354167 
0.00125 0.005 0.00333333 
0.00125 0.005 0.003125 
0.00125 0.005 0.00291667 
0.00125 0.005 0.00270833 
0.00125 0.005 0.0025 
0.00125 0.005 0.00229167 
0.00125 0.005 0.00208333 
0.00125 0.005 0.001875 
0.00125 0.005 0.00166667 
0.00125 0.005 0.00145833 
0.00125 0.005 0.00125 
0.00125 0.005 0.00104167 
0.00125 0.005 0.000833333 
0.00125 0.005 0.000625 
0.00125 0.005 0.000416667 
0.00125 0.005 0.000208333 
0.00125 0.005 1.26947e-14 
0.00125 0.005 -0.000208333 
0.00125 0.005 -0.000416667 
0.00125 0.005 -0.000625 
0.00125 0.005 -0.000833333 
0.00125 0.005 -0.00104167 
0.00125 0.005 -0.00125 
0.00125 0.005 -0.00145833 
0.00125 0.005 -0.00166667 
0.00125 0.005 -0.001875 
0.00125 0.005 -0.00208333 
0.00125 0.005 -0.00229167 
0.00125 0.005 -0.0025 
0.00125 0.005 -0.00270833 
0.00125 0.005 -0.00291667 
0.00125 0.005 -0.003125 
0.00125 0.005 -0.00333333 
0.00125 0.005 -0.00354167 
0.00125 0.005 -0.00375 
0.00125 0.005 -0.00395833 
0.00125 0.005 -0.00416667 
0.00125 0.005 -0.004375 
0.00125 0.005 -0.00458333 
0.00125 0.005 -0.00479167 
0.00104167 0.005 0.00479167 
0.00104167 0.005 0.00458333 
0.00104167 0.005 0.004375 
0.00104167 0.005 0.00416667 
0.00104167 0.005 0.00395833 
0.00104167 0.005 0.00375 
0.00104167 0.005 0.00354167 
0.00104167 0.005 0.00333333 
0.00104167 0.005 0.003125 
0.00104167 0.005 0.00291667 
0.00104167 0.005 0.00270833 
0.00104167 0.005 0.0025 
0.00104167 0.005 0.00229167 
0.00104167 0.005 0.00208333 
0.00104167 0.005 0.001875 
0.00104167 0.005 0.00166667 
0.00104167 0.005 0.00145833 
0.00104167 0.005 0.00125 
0.00104167 0.005 0.00104167 
0.00104167 0.005 0.000833333 
0.00104167 0.005 0.000625 
0.00104167 0.005 0.000416667 
0.00104167 0.005 0.000208333 
0.00104167 0.005 1.26949e-14 
0.00104167 0.005 -0.000208333 
0.00104167 0.005 -0.000416667 
0.00104167 0.005 -0.000625 
0.00104167 0.005 -0.000833333 
0.00104167 0.005 -0.00104167 
0.00104167 0.005 -0.00125 
0.00104167 0.005 -0.00145833 
0.00104167 0.005 -0.00166667 
0.00104167 0.005 -0.001875 
0.00104167 0.005 -0.00208333 
0.00104167 0.005 -0.00229167 
0.00104167 0.005 -0.0025 
0.00104167 0.005 -0.00270833 
0.00104167 0.005 -0.00291667 
0.00104167 0.005 -0.003125 
0.00104167 0.005 -0.00333333 
0.00104167 0.005 -0.00354167 
0.00104167 0.005 -0.00375 
0.00104167 0.005 -0.00395833 
0.00104167 0.005 -0.00416667 
0.00104167 0.005 -0.004375 
0.00104167 0.005 -0.00458333 
0.00104167 0.005 -0.00479167 
0.000833333 0.005 0.00479167 
0.000833333 0.005 0.00458333 
0.000833333 0.005 0.004375 
0.000833333 0.005 0.00416667 
0.000833333 0.005 0.00395833 
0.000833333 0.005 0.00375 
0.000833333 0.005 0.00354167 
0.000833333 0.005 0.00333333 
0.000833333 0.005 0.003125 
0.000833333 0.005 0.00291667 
0.000833333 0.005 0.00270833 
0.000833333 0.005 0.0025 
0.000833333 0.005 0.00229167 
0.000833333 0.005 0.00208333 
0.000833333 0.005 0.001875 
0.000833333 0.005 0.00166667 
0.000833333 0.005 0.00145833 
0.000833333 0.005 0.00125 
0.000833333 0.005 0.00104167 
0.000833333 0.005 0.000833333 
0.000833333 0.005 0.000625 
0.000833333 0.005 0.000416667 
0.000833333 0.005 0.000208333 
0.000833333 0.005 1.26949e-14 
0.000833333 0.005 -0.000208333 
0.000833333 0.005 -0.000416667 
0.000833333 0.005 -0.000625 
0.000833333 0.005 -0.000833333 
0.000833333 0.005 -0.00104167 
0.000833333 0.005 -0.00125 
0.000833333 0.005 -0.00145833 
0.000833333 0.005 -0.00166667 
0.000833333 0.005 -0.001875 
0.000833333 0.005 -0.00208333 
0.000833333 0.005 -0.00229167 
0.000833333 0.005 -0.0025 
0.000833333 0.005 -0.00270833 
0.000833333 0.005 -0.00291667 
0.000833333 0.005 -0.003125 
0.000833333 0.005 -0.00333333 
0.000833333 0.005 -0.00354167 
0.000833333 0.005 -0.00375 
0.000833333 0.005 -0.00395833 
0.000833333 0.005 -0.00416667 
0.000833333 0.005 -0.004375 
0.000833333 0.005 -0.00458333 
0.000833333 0.005 -0.00479167 
0.000625 0.005 0.00479167 
0.000625 0.005 0.00458333 
0.000625 0.005 0.004375 
0.000625 0.005 0.00416667 
0.000625 0.005 0.00395833 
0.000625 0.005 0.00375 
0.000625 0.005 0.00354167 
0.000625 0.005 0.00333333 
0.000625 0.005 0.003125 
0.000625 0.005 0.00291667 
0.000625 0.005 0.00270833 
0.000625 0.005 0.0025 
0.000625 0.005 0.00229167 
0.000625 0.005 0.00208333 
0.000625 0.005 0.001875 
0.000625 0.005 0.00166667 
0.000625 0.005 0.00145833 
0.000625 0.005 0.00125 
0.000625 0.005 0.00104167 
0.000625 0.005 0.000833333 
0.000625 0.005 0.000625 
0.000625 0.005 0.000416667 
0.000625 0.005 0.000208333 
0.000625 0.005 1.26951e-14 
0.000625 0.005 -0.000208333 
0.000625 0.005 -0.000416667 
0.000625 0.005 -0.000625 
0.000625 0.005 -0.000833333 
0.000625 0.005 -0.00104167 
0.000625 0.005 -0.00125 
0.000625 0.005 -0.00145833 
0.000625 0.005 -0.00166667 
0.000625 0.005 -0.001875 
0.000625 0.005 -0.00208333 
0.000625 0.005 -0.00229167 
0.000625 0.005 -0.0025 
0.000625 0.005 -0.00270833 
0.000625 0.005 -0.00291667 
0.000625 0.005 -0.003125 
0.000625 0.005 -0.00333333 
0.000625 0.005 -0.00354167 
0.000625 0.005 -0.00375 
0.000625 0.005 -0.00395833 
0.000625 0.005 -0.00416667 
0.000625 0.005 -0.004375 
0.000625 0.005 -0.00458333 
0.000625 0.005 -0.00479167 
0.000416667 0.005 0.00479167 
0.000416667 0.005 0.00458333 
0.000416667 0.005 0.004375 
0.000416667 0.005 0.00416667 
0.000416667 0.005 0.00395833 
0.000416667 0.005 0.00375 
0.000416667 0.005 0.00354167 
0.000416667 0.005 0.00333333 
0.000416667 0.005 0.003125 
0.000416667 0.005 0.00291667 
0.000416667 0.005 0.00270833 
0.000416667 0.005 0.0025 
0.000416667 0.005 0.00229167 
0.000416667 0.005 0.00208333 
0.000416667 0.005 0.001875 
0.000416667 0.005 0.00166667 
0.000416667 0.005 0.00145833 
0.000416667 0.005 0.00125 
0.000416667 0.005 0.00104167 
0.000416667 0.005 0.000833333 
0.000416667 0.005 0.000625 
0.000416667 0.005 0.000416667 
0.000416667 0.005 0.000208333 
0.000416667 0.005 1.26951e-14 
0.000416667 0.005 -0.000208333 
0.000416667 0.005 -0.000416667 
0.000416667 0.005 -0.000625 
0.000416667 0.005 -0.000833333 
0.000416667 0.005 -0.00104167 
0.000416667 0.005 -0.00125 
0.000416667 0.005 -0.00145833 
0.000416667 0.005 -0.00166667 
0.000416667 0.005 -0.001875 
0.000416667 0.005 -0.00208333 
0.000416667 0.005 -0.00229167 
0.000416667 0.005 -0.0025 
0.000416667 0.005 -0.00270833 
0.000416667 0.005 -0.00291667 
0.000416667 0.005 -0.003125 
0.000416667 0.005 -0.00333333 
0.000416667 0.005 -0.00354167 
0.000416667 0.005 -0.00375 
0.000416667 0.005 -0.00395833 
0.000416667 0.005 -0.00416667 
0.000416667 0.005 -0.004375 
0.000416667 0.005 -0.00458333 
0.000416667 0.005 -0.00479167 
0.000208333 0.005 0.00479167 
0.000208333 0.005 0.00458333 
0.000208333 0.005 0.004375 
0.000208333 0.005 0.00416667 
0.000208333 0.005 0.00395833 
0.000208333 0.005 0.00375 
0.000208333 0.005 0.00354167 
0.000208333 0.005 0.00333333 
0.000208333 0.005 0.003125 
0.000208333 0.005 0.00291667 
0.000208333 0.005 0.00270833 
0.000208333 0.005 0.0025 
0.000208333 0.005 0.00229167 
0.000208333 0.005 0.00208333 
0.000208333 0.005 0.001875 
0.000208333 0.005 0.00166667 
0.000208333 0.005 0.00145833 
0.000208333 0.005 0.00125 
0.000208333 0.005 0.00104167 
0.000208333 0.005 0.000833333 
0.000208333 0.005 0.000625 
0.000208333 0.005 0.000416667 
0.000208333 0.005 0.000208333 
0.000208333 0.005 1.26949e-14 
0.000208333 0.005 -0.000208333 
0.000208333 0.005 -0.000416667 
0.000208333 0.005 -0.000625 
0.000208333 0.005 -0.000833333 
0.000208333 0.005 -0.00104167 
0.000208333 0.005 -0.00125 
0.000208333 0.005 -0.00145833 
0.000208333 0.005 -0.00166667 
0.000208333 0.005 -0.001875 
0.000208333 0.005 -0.00208333 
0.000208333 0.005 -0.00229167 
0.000208333 0.005 -0.0025 
0.000208333 0.005 -0.00270833 
0.000208333 0.005 -0.00291667 
0.000208333 0.005 -0.003125 
0.000208333 0.005 -0.00333333 
0.000208333 0.005 -0.00354167 
0.000208333 0.005 -0.00375 
0.000208333 0.005 -0.00395833 
0.000208333 0.005 -0.00416667 
0.000208333 0.005 -0.004375 
0.000208333 0.005 -0.00458333 
0.000208333 0.005 -0.00479167 
1.26948e-14 0.005 0.00479167 
1.26949e-14 0.005 0.00458333 
1.26945e-14 0.005 0.004375 
1.2695e-14 0.005 0.00416667 
1.26947e-14 0.005 0.00395833 
1.26948e-14 0.005 0.00375 
1.26952e-14 0.005 0.00354167 
1.26949e-14 0.005 0.00333333 
1.26949e-14 0.005 0.003125 
1.2695e-14 0.005 0.00291667 
1.26951e-14 0.005 0.00270833 
1.26947e-14 0.005 0.0025 
1.26948e-14 0.005 0.00229167 
1.26948e-14 0.005 0.00208333 
1.26948e-14 0.005 0.001875 
1.26949e-14 0.005 0.00166667 
1.26947e-14 0.005 0.00145833 
1.26947e-14 0.005 0.00125 
1.26947e-14 0.005 0.00104167 
1.26947e-14 0.005 0.000833333 
1.26951e-14 0.005 0.000625 
1.26949e-14 0.005 0.000416667 
1.26949e-14 0.005 0.000208333 
1.26949e-14 0.005 1.26949e-14 
1.26949e-14 0.005 -0.000208333 
1.26951e-14 0.005 -0.000416667 
1.26949e-14 0.005 -0.000625 
1.26949e-14 0.005 -0.000833333 
1.26947e-14 0.005 -0.00104167 
1.26949e-14 0.005 -0.00125 
1.26947e-14 0.005 -0.00145833 
1.26951e-14 0.005 -0.00166667 
1.26949e-14 0.005 -0.001875 
1.26949e-14 0.005 -0.00208333 
1.26949e-14 0.005 -0.00229167 
1.26945e-14 0.005 -0.0025 
1.26949e-14 0.005 -0.00270833 
1.26947e-14 0.005 -0.00291667 
1.26947e-14 0.005 -0.003125 
1.26947e-14 0.005 -0.00333333 
1.26947e-14 0.005 -0.00354167 
1.26951e-14 0.005 -0.00375 
1.26951e-14 0.005 -0.00395833 
1.26951e-14 0.005 -0.00416667 
1.26947e-14 0.005 -0.004375 
1.26947e-14 0.005 -0.00458333 
1.26947e-14 0.005 -0.00479167 
-0.000208333 0.005 0.00479167 
-0.000208333 0.005 0.00458333 
-0.000208333 0.005 0.004375 
-0.000208333 0.005 0.00416667 
-0.000208333 0.005 0.00395833 
-0.000208333 0.005 0.00375 
-0.000208333 0.005 0.00354167 
-0.000208333 0.005 0.00333333 
-0.000208333 0.005 0.003125 
-0.000208333 0.005 0.00291667 
-0.000208333 0.005 0.00270833 
-0.000208333 0.005 0.0025 
-0.000208333 0.005 0.00229167 
-0.000208333 0.005 0.00208333 
-0.000208333 0.005 0.001875 
-0.000208333 0.005 0.00166667 
-0.000208333 0.005 0.00145833 
-0.000208333 0.005 0.00125 
-0.000208333 0.005 0.00104167 
-0.000208333 0.005 0.000833333 
-0.000208333 0.005 0.000625 
-0.000208333 0.005 0.000416667 
-0.000208333 0.005 0.000208333 
-0.000208333 0.005 1.26949e-14 
-0.000208333 0.005 -0.000208333 
-0.000208333 0.005 -0.000416667 
-0.000208333 0.005 -0.000625 
-0.000208333 0.005 -0.000833333 
-0.000208333 0.005 -0.00104167 
-0.000208333 0.005 -0.00125 
-0.000208333 0.005 -0.00145833 
-0.000208333 0.005 -0.00166667 
-0.000208333 0.005 -0.001875 
-0.000208333 0.005 -0.00208333 
-0.000208333 0.005 -0.00229167 
-0.000208333 0.005 -0.0025 
-0.000208333 0.005 -0.00270833 
-0.000208333 0.005 -0.00291667 
-0.000208333 0.005 -0.003125 
-0.000208333 0.005 -0.00333333 
-0.000208333 0.005 -0.00354167 
-0.000208333 0.005 -0.00375 
-0.000208333 0.005 -0.00395833 
-0.000208333 0.005 -0.00416667 
-0.000208333 0.005 -0.004375 
-0.000208333 0.005 -0.00458333 
-0.000208333 0.005 -0.00479167 
-0.000416667 0.005 0.00479167 
-0.000416667 0.005 0.00458333 
-0.000416667 0.005 0.004375 
-0.000416667 0.005 0.00416667 
-0.000416667 0.005 0.00395833 
-0.000416667 0.005 0.00375 
-0.000416667 0.005 0.00354167 
-0.000416667 0.005 0.00333333 
-0.000416667 0.005 0.003125 
-0.000416667 0.005 0.00291667 
-0.000416667 0.005 0.00270833 
-0.000416667 0.005 0.0025 
-0.000416667 0.005 0.00229167 
-0.000416667 0.005 0.00208333 
-0.000416667 0.005 0.001875 
-0.000416667 0.005 0.00166667 
-0.000416667 0.005 0.00145833 
-0.000416667 0.005 0.00125 
-0.000416667 0.005 0.00104167 
-0.000416667 0.005 0.000833333 
-0.000416667 0.005 0.000625 
-0.000416667 0.005 0.000416667 
-0.000416667 0.005 0.000208333 
-0.000416667 0.005 1.26954e-14 
-0.000416667 0.005 -0.000208333 
-0.000416667 0.005 -0.000416667 
-0.000416667 0.005 -0.000625 
-0.000416667 0.005 -0.000833333 
-0.000416667 0.005 -0.00104167 
-0.000416667 0.005 -0.00125 
-0.000416667 0.005 -0.00145833 
-0.000416667 0.005 -0.00166667 
-0.000416667 0.005 -0.001875 
-0.000416667 0.005 -0.00208333 
-0.000416667 0.005 -0.00229167 
-0.000416667 0.005 -0.0025 
-0.000416667 0.005 -0.00270833 
-0.000416667 0.005 -0.00291667 
-0.000416667 0.005 -0.003125 
-0.000416667 0.005 -0.00333333 
-0.000416667 0.005 -0.00354167 
-0.000416667 0.005 -0.00375 
-0.000416667 0.005 -0.00395833 
-0.000416667 0.005 -0.00416667 
-0.000416667 0.005 -0.004375 
-0.000416667 0.005 -0.00458333 
-0.000416667 0.005 -0.00479167 
-0.000625 0.005 0.00479167 
-0.000625 0.005 0.00458333 
-0.000625 0.005 0.004375 
-0.000625 0.005 0.00416667 
-0.000625 0.005 0.00395833 
-0.000625 0.005 0.00375 
-0.000625 0.005 0.00354167 
-0.000625 0.005 0.00333333 
-0.000625 0.005 0.003125 
-0.000625 0.005 0.00291667 
-0.000625 0.005 0.00270833 
-0.000625 0.005 0.0025 
-0.000625 0.005 0.00229167 
-0.000625 0.005 0.00208333 
-0.000625 0.005 0.001875 
-0.000625 0.005 0.00166667 
-0.000625 0.005 0.00145833 
-0.000625 0.005 0.00125 
-0.000625 0.005 0.00104167 
-0.000625 0.005 0.000833333 
-0.000625 0.005 0.000625 
-0.000625 0.005 0.000416667 
-0.000625 0.005 0.000208333 
-0.000625 0.005 1.26951e-14 
-0.000625 0.005 -0.000208333 
-0.000625 0.005 -0.000416667 
-0.000625 0.005 -0.000625 
-0.000625 0.005 -0.000833333 
-0.000625 0.005 -0.00104167 
-0.000625 0.005 -0.00125 
-0.000625 0.005 -0.00145833 
-0.000625 0.005 -0.00166667 
-0.000625 0.005 -0.001875 
-0.000625 0.005 -0.00208333 
-0.000625 0.005 -0.00229167 
-0.000625 0.005 -0.0025 
-0.000625 0.005 -0.00270833 
-0.000625 0.005 -0.00291667 
-0.000625 0.005 -0.003125 
-0.000625 0.005 -0.00333333 
-0.000625 0.005 -0.00354167 
-0.000625 0.005 -0.00375 
-0.000625 0.005 -0.00395833 
-0.000625 0.005 -0.00416667 
-0.000625 0.005 -0.004375 
-0.000625 0.005 -0.00458333 
-0.000625 0.005 -0.00479167 
-0.000833333 0.005 0.00479167 
-0.000833333 0.005 0.00458333 
-0.000833333 0.005 0.004375 
-0.000833333 0.005 0.00416667 
-0.000833333 0.005 0.00395833 
-0.000833333 0.005 0.00375 
-0.000833333 0.005 0.00354167 
-0.000833333 0.005 0.00333333 
-0.000833333 0.005 0.003125 
-0.000833333 0.005 0.00291667 
-0.000833333 0.005 0.00270833 
-0.000833333 0.005 0.0025 
-0.000833333 0.005 0.00229167 
-0.000833333 0.005 0.00208333 
-0.000833333 0.005 0.001875 
-0.000833333 0.005 0.00166667 
-0.000833333 0.005 0.00145833 
-0.000833333 0.005 0.00125 
-0.000833333 0.005 0.00104167 
-0.000833333 0.005 0.000833333 
-0.000833333 0.005 0.000625 
-0.000833333 0.005 0.000416667 
-0.000833333 0.005 0.000208333 
-0.000833333 0.005 1.26951e-14 
-0.000833333 0.005 -0.000208333 
-0.000833333 0.005 -0.000416667 
-0.000833333 0.005 -0.000625 
-0.000833333 0.005 -0.000833333 
-0.000833333 0.005 -0.00104167 
-0.000833333 0.005 -0.00125 
-0.000833333 0.005 -0.00145833 
-0.000833333 0.005 -0.00166667 
-0.000833333 0.005 -0.001875 
-0.000833333 0.005 -0.00208333 
-0.000833333 0.005 -0.00229167 
-0.000833333 0.005 -0.0025 
-0.000833333 0.005 -0.00270833 
-0.000833333 0.005 -0.00291667 
-0.000833333 0.005 -0.003125 
-0.000833333 0.005 -0.00333333 
-0.000833333 0.005 -0.00354167 
-0.000833333 0.005 -0.00375 
-0.000833333 0.005 -0.00395833 
-0.000833333 0.005 -0.00416667 
-0.000833333 0.005 -0.004375 
-0.000833333 0.005 -0.00458333 
-0.000833333 0.005 -0.00479167 
-0.00104167 0.005 0.00479167 
-0.00104167 0.005 0.00458333 
-0.00104167 0.005 0.004375 
-0.00104167 0.005 0.00416667 
-0.00104167 0.005 0.00395833 
-0.00104167 0.005 0.00375 
-0.00104167 0.005 0.00354167 
-0.00104167 0.005 0.00333333 
-0.00104167 0.005 0.003125 
-0.00104167 0.005 0.00291667 
-0.00104167 0.005 0.00270833 
-0.00104167 0.005 0.0025 
-0.00104167 0.005 0.00229167 
-0.00104167 0.005 0.00208333 
-0.00104167 0.005 0.001875 
-0.00104167 0.005 0.00166667 
-0.00104167 0.005 0.00145833 
-0.00104167 0.005 0.00125 
-0.00104167 0.005 0.00104167 
-0.00104167 0.005 0.000833333 
-0.00104167 0.005 0.000625 
-0.00104167 0.005 0.000416667 
-0.00104167 0.005 0.000208333 
-0.00104167 0.005 1.26949e-14 
-0.00104167 0.005 -0.000208333 
-0.00104167 0.005 -0.000416667 
-0.00104167 0.005 -0.000625 
-0.00104167 0.005 -0.000833333 
-0.00104167 0.005 -0.00104167 
-0.00104167 0.005 -0.00125 
-0.00104167 0.005 -0.00145833 
-0.00104167 0.005 -0.00166667 
-0.00104167 0.005 -0.001875 
-0.00104167 0.005 -0.00208333 
-0.00104167 0.005 -0.00229167 
-0.00104167 0.005 -0.0025 
-0.00104167 0.005 -0.00270833 
-0.00104167 0.005 -0.00291667 
-0.00104167 0.005 -0.003125 
-0.00104167 0.005 -0.00333333 
-0.00104167 0.005 -0.00354167 
-0.00104167 0.005 -0.00375 
-0.00104167 0.005 -0.00395833 
-0.00104167 0.005 -0.00416667 
-0.00104167 0.005 -0.004375 
-0.00104167 0.005 -0.00458333 
-0.00104167 0.005 -0.00479167 
-0.00125 0.005 0.00479167 
-0.00125 0.005 0.00458333 
-0.00125 0.005 0.004375 
-0.00125 0.005 0.00416667 
-0.00125 0.005 0.00395833 
-0.00125 0.005 0.00375 
-0.00125 0.005 0.00354167 
-0.00125 0.005 0.00333333 
-0.00125 0.005 0.003125 
-0.00125 0.005 0.00291667 
-0.00125 0.005 0.00270833 
-0.00125 0.005 0.0025 
-0.00125 0.005 0.00229167 
-0.00125 0.005 0.00208333 
-0.00125 0.005 0.001875 
-0.00125 0.005 0.00166667 
-0.00125 0.005 0.00145833 
-0.00125 0.005 0.00125 
-0.00125 0.005 0.00104167 
-0.00125 0.005 0.000833333 
-0.00125 0.005 0.000625 
-0.00125 0.005 0.000416667 
-0.00125 0.005 0.000208333 
-0.00125 0.005 1.2695e-14 
-0.00125 0.005 -0.000208333 
-0.00125 0.005 -0.000416667 
-0.00125 0.005 -0.000625 
-0.00125 0.005 -0.000833333 
-0.00125 0.005 -0.00104167 
-0.00125 0.005 -0.00125 
-0.00125 0.005 -0.00145833 
-0.00125 0.005 -0.00166667 
-0.00125 0.005 -0.001875 
-0.00125 0.005 -0.00208333 
-0.00125 0.005 -0.00229167 
-0.00125 0.005 -0.0025 
-0.00125 0.005 -0.00270833 
-0.00125 0.005 -0.00291667 
-0.00125 0.005 -0.003125 
-0.00125 0.005 -0.00333333 
-0.00125 0.005 -0.00354167 
-0.00125 0.005 -0.00375 
-0.00125 0.005 -0.00395833 
-0.00125 0.005 -0.00416667 
-0.00125 0.005 -0.004375 
-0.00125 0.005 -0.00458333 
-0.00125 0.005 -0.00479167 
-0.00145833 0.005 0.00479167 
-0.00145833 0.005 0.00458333 
-0.00145833 0.005 0.004375 
-0.00145833 0.005 0.00416667 
-0.00145833 0.005 0.00395833 
-0.00145833 0.005 0.00375 
-0.00145833 0.005 0.00354167 
-0.00145833 0.005 0.00333333 
-0.00145833 0.005 0.003125 
-0.00145833 0.005 0.00291667 
-0.00145833 0.005 0.00270833 
-0.00145833 0.005 0.0025 
-0.00145833 0.005 0.00229167 
-0.00145833 0.005 0.00208333 
-0.00145833 0.005 0.001875 
-0.00145833 0.005 0.00166667 
-0.00145833 0.005 0.00145833 
-0.00145833 0.005 0.00125 
-0.00145833 0.005 0.00104167 
-0.00145833 0.005 0.000833333 
-0.00145833 0.005 0.000625 
-0.00145833 0.005 0.000416667 
-0.00145833 0.005 0.000208333 
-0.00145833 0.005 1.26945e-14 
-0.00145833 0.005 -0.000208333 
-0.00145833 0.005 -0.000416667 
-0.00145833 0.005 -0.000625 
-0.00145833 0.005 -0.000833333 
-0.00145833 0.005 -0.00104167 
-0.00145833 0.005 -0.00125 
-0.00145833 0.005 -0.00145833 
-0.00145833 0.005 -0.00166667 
-0.00145833 0.005 -0.001875 
-0.00145833 0.005 -0.00208333 
-0.00145833 0.005 -0.00229167 
-0.00145833 0.005 -0.0025 
-0.00145833 0.005 -0.00270833 
-0.00145833 0.005 -0.00291667 
-0.00145833 0.005 -0.003125 
-0.00145833 0.005 -0.00333333 
-0.00145833 0.005 -0.00354167 
-0.00145833 0.005 -0.00375 
-0.00145833 0.005 -0.00395833 
-0.00145833 0.005 -0.00416667 
-0.00145833 0.005 -0.004375 
-0.00145833 0.005 -0.00458333 
-0.00145833 0.005 -0.00479167 
-0.00166667 0.005 0.00479167 
-0.00166667 0.005 0.00458333 
-0.00166667 0.005 0.004375 
-0.00166667 0.005 0.00416667 
-0.00166667 0.005 0.00395833 
-0.00166667 0.005 0.00375 
-0.00166667 0.005 0.00354167 
-0.00166667 0.005 0.00333333 
-0.00166667 0.005 0.003125 
-0.00166667 0.005 0.00291667 
-0.00166667 0.005 0.00270833 
-0.00166667 0.005 0.0025 
-0.00166667 0.005 0.00229167 
-0.00166667 0.005 0.00208333 
-0.00166667 0.005 0.001875 
-0.00166667 0.005 0.00166667 
-0.00166667 0.005 0.00145833 
-0.00166667 0.005 0.00125 
-0.00166667 0.005 0.00104167 
-0.00166667 0.005 0.000833333 
-0.00166667 0.005 0.000625 
-0.00166667 0.005 0.000416667 
-0.00166667 0.005 0.000208333 
-0.00166667 0.005 1.26951e-14 
-0.00166667 0.005 -0.000208333 
-0.00166667 0.005 -0.000416667 
-0.00166667 0.005 -0.000625 
-0.00166667 0.005 -0.000833333 
-0.00166667 0.005 -0.00104167 
-0.00166667 0.005 -0.00125 
-0.00166667 0.005 -0.00145833 
-0.00166667 0.005 -0.00166667 
-0.00166667 0.005 -0.001875 
-0.00166667 0.005 -0.00208333 
-0.00166667 0.005 -0.00229167 
-0.00166667 0.005 -0.0025 
-0.00166667 0.005 -0.00270833 
-0.00166667 0.005 -0.00291667 
-0.00166667 0.005 -0.003125 
-0.00166667 0.005 -0.00333333 
-0.00166667 0.005 -0.00354167 
-0.00166667 0.005 -0.00375 
-0.00166667 0.005 -0.00395833 
-0.00166667 0.005 -0.00416667 
-0.00166667 0.005 -0.004375 
-0.00166667 0.005 -0.00458333 
-0.00166667 0.005 -0.00479167 
-0.001875 0.005 0.00479167 
-0.001875 0.005 0.00458333 
-0.001875 0.005 0.004375 
-0.001875 0.005 0.00416667 
-0.001875 0.005 0.00395833 
-0.001875 0.005 0.00375 
-0.001875 0.005 0.00354167 
-0.001875 0.005 0.00333333 
-0.001875 0.005 0.003125 
-0.001875 0.005 0.00291667 
-0.001875 0.005 0.00270833 
-0.001875 0.005 0.0025 
-0.001875 0.005 0.00229167 
-0.001875 0.005 0.00208333 
-0.001875 0.005 0.001875 
-0.001875 0.005 0.00166667 
-0.001875 0.005 0.00145833 
-0.001875 0.005 0.00125 
-0.001875 0.005 0.00104167 
-0.001875 0.005 0.000833333 
-0.001875 0.005 0.000625 
-0.001875 0.005 0.000416667 
-0.001875 0.005 0.000208333 
-0.001875 0.005 1.26948e-14 
-0.001875 0.005 -0.000208333 
-0.001875 0.005 -0.000416667 
-0.001875 0.005 -0.000625 
-0.001875 0.005 -0.000833333 
-0.001875 0.005 -0.00104167 
-0.001875 0.005 -0.00125 
-0.001875 0.005 -0.00145833 
-0.001875 0.005 -0.00166667 
-0.001875 0.005 -0.001875 
-0.001875 0.005 -0.00208333 
-0.001875 0.005 -0.00229167 
-0.001875 0.005 -0.0025 
-0.001875 0.005 -0.00270833 
-0.001875 0.005 -0.00291667 
-0.001875 0.005 -0.003125 
-0.001875 0.005 -0.00333333 
-0.001875 0.005 -0.00354167 
-0.001875 0.005 -0.00375 
-0.001875 0.005 -0.00395833 
-0.001875 0.005 -0.00416667 
-0.001875 0.005 -0.004375 
-0.001875 0.005 -0.00458333 
-0.001875 0.005 -0.00479167 
-0.00208333 0.005 0.00479167 
-0.00208333 0.005 0.00458333 
-0.00208333 0.005 0.004375 
-0.00208333 0.005 0.00416667 
-0.00208333 0.005 0.00395833 
-0.00208333 0.005 0.00375 
-0.00208333 0.005 0.00354167 
-0.00208333 0.005 0.00333333 
-0.00208333 0.005 0.003125 
-0.00208333 0.005 0.00291667 
-0.00208333 0.005 0.00270833 
-0.00208333 0.005 0.0025 
-0.00208333 0.005 0.00229167 
-0.00208333 0.005 0.00208333 
-0.00208333 0.005 0.001875 
-0.00208333 0.005 0.00166667 
-0.00208333 0.005 0.00145833 
-0.00208333 0.005 0.00125 
-0.00208333 0.005 0.00104167 
-0.00208333 0.005 0.000833333 
-0.00208333 0.005 0.000625 
-0.00208333 0.005 0.000416667 
-0.00208333 0.005 0.000208333 
-0.00208333 0.005 1.26951e-14 
-0.00208333 0.005 -0.000208333 
-0.00208333 0.005 -0.000416667 
-0.00208333 0.005 -0.000625 
-0.00208333 0.005 -0.000833333 
-0.00208333 0.005 -0.00104167 
-0.00208333 0.005 -0.00125 
-0.00208333 0.005 -0.00145833 
-0.00208333 0.005 -0.00166667 
-0.00208333 0.005 -0.001875 
-0.00208333 0.005 -0.00208333 
-0.00208333 0.005 -0.00229167 
-0.00208333 0.005 -0.0025 
-0.00208333 0.005 -0.00270833 
-0.00208333 0.005 -0.00291667 
-0.00208333 0.005 -0.003125 
-0.00208333 0.005 -0.00333333 
-0.00208333 0.005 -0.00354167 
-0.00208333 0.005 -0.00375 
-0.00208333 0.005 -0.00395833 
-0.00208333 0.005 -0.00416667 
-0.00208333 0.005 -0.004375 
-0.00208333 0.005 -0.00458333 
-0.00208333 0.005 -0.00479167 
-0.00229167 0.005 0.00479167 
-0.00229167 0.005 0.00458333 
-0.00229167 0.005 0.004375 
-0.00229167 0.005 0.00416667 
-0.00229167 0.005 0.00395833 
-0.00229167 0.005 0.00375 
-0.00229167 0.005 0.00354167 
-0.00229167 0.005 0.00333333 
-0.00229167 0.005 0.003125 
-0.00229167 0.005 0.00291667 
-0.00229167 0.005 0.00270833 
-0.00229167 0.005 0.0025 
-0.00229167 0.005 0.00229167 
-0.00229167 0.005 0.00208333 
-0.00229167 0.005 0.001875 
-0.00229167 0.005 0.00166667 
-0.00229167 0.005 0.00145833 
-0.00229167 0.005 0.00125 
-0.00229167 0.005 0.00104167 
-0.00229167 0.005 0.000833333 
-0.00229167 0.005 0.000625 
-0.00229167 0.005 0.000416667 
-0.00229167 0.005 0.000208333 
-0.00229167 0.005 1.26948e-14 
-0.00229167 0.005 -0.000208333 
-0.00229167 0.005 -0.000416667 
-0.00229167 0.005 -0.000625 
-0.00229167 0.005 -0.000833333 
-0.00229167 0.005 -0.00104167 
-0.00229167 0.005 -0.00125 
-0.00229167 0.005 -0.00145833 
-0.00229167 0.005 -0.00166667 
-0.00229167 0.005 -0.001875 
-0.00229167 0.005 -0.00208333 
-0.00229167 0.005 -0.00229167 
-0.00229167 0.005 -0.0025 
-0.00229167 0.005 -0.00270833 
-0.00229167 0.005 -0.00291667 
-0.00229167 0.005 -0.003125 
-0.00229167 0.005 -0.00333333 
-0.00229167 0.005 -0.00354167 
-0.00229167 0.005 -0.00375 
-0.00229167 0.005 -0.00395833 
-0.00229167 0.005 -0.00416667 
-0.00229167 0.005 -0.004375 
-0.00229167 0.005 -0.00458333 
-0.00229167 0.005 -0.00479167 
-0.0025 0.005 0.00479167 
-0.0025 0.005 0.00458333 
-0.0025 0.005 0.004375 
-0.0025 0.005 0.00416667 
-0.0025 0.005 0.00395833 
-0.0025 0.005 0.00375 
-0.0025 0.005 0.00354167 
-0.0025 0.005 0.00333333 
-0.0025 0.005 0.003125 
-0.0025 0.005 0.00291667 
-0.0025 0.005 0.00270833 
-0.0025 0.005 0.0025 
-0.0025 0.005 0.00229167 
-0.0025 0.005 0.00208333 
-0.0025 0.005 0.001875 
-0.0025 0.005 0.00166667 
-0.0025 0.005 0.00145833 
-0.0025 0.005 0.00125 
-0.0025 0.005 0.00104167 
-0.0025 0.005 0.000833333 
-0.0025 0.005 0.000625 
-0.0025 0.005 0.000416667 
-0.0025 0.005 0.000208333 
-0.0025 0.005 1.26945e-14 
-0.0025 0.005 -0.000208333 
-0.0025 0.005 -0.000416667 
-0.0025 0.005 -0.000625 
-0.0025 0.005 -0.000833333 
-0.0025 0.005 -0.00104167 
-0.0025 0.005 -0.00125 
-0.0025 0.005 -0.00145833 
-0.0025 0.005 -0.00166667 
-0.0025 0.005 -0.001875 
-0.0025 0.005 -0.00208333 
-0.0025 0.005 -0.00229167 
-0.0025 0.005 -0.0025 
-0.0025 0.005 -0.00270833 
-0.0025 0.005 -0.00291667 
-0.0025 0.005 -0.003125 
-0.0025 0.005 -0.00333333 
-0.0025 0.005 -0.00354167 
-0.0025 0.005 -0.00375 
-0.0025 0.005 -0.00395833 
-0.0025 0.005 -0.00416667 
-0.0025 0.005 -0.004375 
-0.0025 0.005 -0.00458333 
-0.0025 0.005 -0.00479167 
-0.00270833 0.005 0.00479167 
-0.00270833 0.005 0.00458333 
-0.00270833 0.005 0.004375 
-0.00270833 0.005 0.00416667 
-0.00270833 0.005 0.00395833 
-0.00270833 0.005 0.00375 
-0.00270833 0.005 0.00354167 
-0.00270833 0.005 0.00333333 
-0.00270833 0.005 0.003125 
-0.00270833 0.005 0.00291667 
-0.00270833 0.005 0.00270833 
-0.00270833 0.005 0.0025 
-0.00270833 0.005 0.00229167 
-0.00270833 0.005 0.00208333 
-0.00270833 0.005 0.001875 
-0.00270833 0.005 0.00166667 
-0.00270833 0.005 0.00145833 
-0.00270833 0.005 0.00125 
-0.00270833 0.005 0.00104167 
-0.00270833 0.005 0.000833333 
-0.00270833 0.005 0.000625 
-0.00270833 0.005 0.000416667 
-0.00270833 0.005 0.000208333 
-0.00270833 0.005 1.26951e-14 
-0.00270833 0.005 -0.000208333 
-0.00270833 0.005 -0.000416667 
-0.00270833 0.005 -0.000625 
-0.00270833 0.005 -0.000833333 
-0.00270833 0.005 -0.00104167 
-0.00270833 0.005 -0.00125 
-0.00270833 0.005 -0.00145833 
-0.00270833 0.005 -0.00166667 
-0.00270833 0.005 -0.001875 
-0.00270833 0.005 -0.00208333 
-0.00270833 0.005 -0.00229167 
-0.00270833 0.005 -0.0025 
-0.00270833 0.005 -0.00270833 
-0.00270833 0.005 -0.00291667 
-0.00270833 0.005 -0.003125 
-0.00270833 0.005 -0.00333333 
-0.00270833 0.005 -0.00354167 
-0.00270833 0.005 -0.00375 
-0.00270833 0.005 -0.00395833 
-0.00270833 0.005 -0.00416667 
-0.00270833 0.005 -0.004375 
-0.00270833 0.005 -0.00458333 
-0.00270833 0.005 -0.00479167 
-0.00291667 0.005 0.00479167 
-0.00291667 0.005 0.00458333 
-0.00291667 0.005 0.004375 
-0.00291667 0.005 0.00416667 
-0.00291667 0.005 0.00395833 
-0.00291667 0.005 0.00375 
-0.00291667 0.005 0.00354167 
-0.00291667 0.005 0.00333333 
-0.00291667 0.005 0.003125 
-0.00291667 0.005 0.00291667 
-0.00291667 0.005 0.00270833 
-0.00291667 0.005 0.0025 
-0.00291667 0.005 0.00229167 
-0.00291667 0.005 0.00208333 
-0.00291667 0.005 0.001875 
-0.00291667 0.005 0.00166667 
-0.00291667 0.005 0.00145833 
-0.00291667 0.005 0.00125 
-0.00291667 0.005 0.00104167 
-0.00291667 0.005 0.000833333 
-0.00291667 0.005 0.000625 
-0.00291667 0.005 0.000416667 
-0.00291667 0.005 0.000208333 
-0.00291667 0.005 1.26945e-14 
-0.00291667 0.005 -0.000208333 
-0.00291667 0.005 -0.000416667 
-0.00291667 0.005 -0.000625 
-0.00291667 0.005 -0.000833333 
-0.00291667 0.005 -0.00104167 
-0.00291667 0.005 -0.00125 
-0.00291667 0.005 -0.00145833 
-0.00291667 0.005 -0.00166667 
-0.00291667 0.005 -0.001875 
-0.00291667 0.005 -0.00208333 
-0.00291667 0.005 -0.00229167 
-0.00291667 0.005 -0.0025 
-0.00291667 0.005 -0.00270833 
-0.00291667 0.005 -0.00291667 
-0.00291667 0.005 -0.003125 
-0.00291667 0.005 -0.00333333 
-0.00291667 0.005 -0.00354167 
-0.00291667 0.005 -0.00375 
-0.00291667 0.005 -0.00395833 
-0.00291667 0.005 -0.00416667 
-0.00291667 0.005 -0.004375 
-0.00291667 0.005 -0.00458333 
-0.00291667 0.005 -0.00479167 
-0.003125 0.005 0.00479167 
-0.003125 0.005 0.00458333 
-0.003125 0.005 0.004375 
-0.003125 0.005 0.00416667 
-0.003125 0.005 0.00395833 
-0.003125 0.005 0.00375 
-0.003125 0.005 0.00354167 
-0.003125 0.005 0.00333333 
-0.003125 0.005 0.003125 
-0.003125 0.005 0.00291667 
-0.003125 0.005 0.00270833 
-0.003125 0.005 0.0025 
-0.003125 0.005 0.00229167 
-0.003125 0.005 0.00208333 
-0.003125 0.005 0.001875 
-0.003125 0.005 0.00166667 
-0.003125 0.005 0.00145833 
-0.003125 0.005 0.00125 
-0.003125 0.005 0.00104167 
-0.003125 0.005 0.000833333 
-0.003125 0.005 0.000625 
-0.003125 0.005 0.000416667 
-0.003125 0.005 0.000208333 
-0.003125 0.005 1.26951e-14 
-0.003125 0.005 -0.000208333 
-0.003125 0.005 -0.000416667 
-0.003125 0.005 -0.000625 
-0.003125 0.005 -0.000833333 
-0.003125 0.005 -0.00104167 
-0.003125 0.005 -0.00125 
-0.003125 0.005 -0.00145833 
-0.003125 0.005 -0.00166667 
-0.003125 0.005 -0.001875 
-0.003125 0.005 -0.00208333 
-0.003125 0.005 -0.00229167 
-0.003125 0.005 -0.0025 
-0.003125 0.005 -0.00270833 
-0.003125 0.005 -0.00291667 
-0.003125 0.005 -0.003125 
-0.003125 0.005 -0.00333333 
-0.003125 0.005 -0.00354167 
-0.003125 0.005 -0.00375 
-0.003125 0.005 -0.00395833 
-0.003125 0.005 -0.00416667 
-0.003125 0.005 -0.004375 
-0.003125 0.005 -0.00458333 
-0.003125 0.005 -0.00479167 
-0.00333333 0.005 0.00479167 
-0.00333333 0.005 0.00458333 
-0.00333333 0.005 0.004375 
-0.00333333 0.005 0.00416667 
-0.00333333 0.005 0.00395833 
-0.00333333 0.005 0.00375 
-0.00333333 0.005 0.00354167 
-0.00333333 0.005 0.00333333 
-0.00333333 0.005 0.003125 
-0.00333333 0.005 0.00291667 
-0.00333333 0.005 0.00270833 
-0.00333333 0.005 0.0025 
-0.00333333 0.005 0.00229167 
-0.00333333 0.005 0.00208333 
-0.00333333 0.005 0.001875 
-0.00333333 0.005 0.00166667 
-0.00333333 0.005 0.00145833 
-0.00333333 0.005 0.00125 
-0.00333333 0.005 0.00104167 
-0.00333333 0.005 0.000833333 
-0.00333333 0.005 0.000625 
-0.00333333 0.005 0.000416667 
-0.00333333 0.005 0.000208333 
-0.00333333 0.005 1.26949e-14 
-0.00333333 0.005 -0.000208333 
-0.00333333 0.005 -0.000416667 
-0.00333333 0.005 -0.000625 
-0.00333333 0.005 -0.000833333 
-0.00333333 0.005 -0.00104167 
-0.00333333 0.005 -0.00125 
-0.00333333 0.005 -0.00145833 
-0.00333333 0.005 -0.00166667 
-0.00333333 0.005 -0.001875 
-0.00333333 0.005 -0.00208333 
-0.00333333 0.005 -0.00229167 
-0.00333333 0.005 -0.0025 
-0.00333333 0.005 -0.00270833 
-0.00333333 0.005 -0.00291667 
-0.00333333 0.005 -0.003125 
-0.00333333 0.005 -0.00333333 
-0.00333333 0.005 -0.00354167 
-0.00333333 0.005 -0.00375 
-0.00333333 0.005 -0.00395833 
-0.00333333 0.005 -0.00416667 
-0.00333333 0.005 -0.004375 
-0.00333333 0.005 -0.00458333 
-0.00333333 0.005 -0.00479167 
-0.00354167 0.005 0.00479167 
-0.00354167 0.005 0.00458333 
-0.00354167 0.005 0.004375 
-0.00354167 0.005 0.00416667 
-0.00354167 0.005 0.00395833 
-0.00354167 0.005 0.00375 
-0.00354167 0.005 0.00354167 
-0.00354167 0.005 0.00333333 
-0.00354167 0.005 0.003125 
-0.00354167 0.005 0.00291667 
-0.00354167 0.005 0.00270833 
-0.00354167 0.005 0.0025 
-0.00354167 0.005 0.00229167 
-0.00354167 0.005 0.00208333 
-0.00354167 0.005 0.001875 
-0.00354167 0.005 0.00166667 
-0.00354167 0.005 0.00145833 
-0.00354167 0.005 0.00125 
-0.00354167 0.005 0.00104167 
-0.00354167 0.005 0.000833333 
-0.00354167 0.005 0.000625 
-0.00354167 0.005 0.000416667 
-0.00354167 0.005 0.000208333 
-0.00354167 0.005 1.26947e-14 
-0.00354167 0.005 -0.000208333 
-0.00354167 0.005 -0.000416667 
-0.00354167 0.005 -0.000625 
-0.00354167 0.005 -0.000833333 
-0.00354167 0.005 -0.00104167 
-0.00354167 0.005 -0.00125 
-0.00354167 0.005 -0.00145833 
-0.00354167 0.005 -0.00166667 
-0.00354167 0.005 -0.001875 
-0.00354167 0.005 -0.00208333 
-0.00354167 0.005 -0.00229167 
-0.00354167 0.005 -0.0025 
-0.00354167 0.005 -0.00270833 
-0.00354167 0.005 -0.00291667 
-0.00354167 0.005 -0.003125 
-0.00354167 0.005 -0.00333333 
-0.00354167 0.005 -0.00354167 
-0.00354167 0.005 -0.00375 
-0.00354167 0.005 -0.00395833 
-0.00354167 0.005 -0.00416667 
-0.00354167 0.005 -0.004375 
-0.00354167 0.005 -0.00458333 
-0.00354167 0.005 -0.00479167 
-0.00375 0.005 0.00479167 
-0.00375 0.005 0.00458333 
-0.00375 0.005 0.004375 
-0.00375 0.005 0.00416667 
-0.00375 0.005 0.00395833 
-0.00375 0.005 0.00375 
-0.00375 0.005 0.00354167 
-0.00375 0.005 0.00333333 
-0.00375 0.005 0.003125 
-0.00375 0.005 0.00291667 
-0.00375 0.005 0.00270833 
-0.00375 0.005 0.0025 
-0.00375 0.005 0.00229167 
-0.00375 0.005 0.00208333 
-0.00375 0.005 0.001875 
-0.00375 0.005 0.00166667 
-0.00375 0.005 0.00145833 
-0.00375 0.005 0.00125 
-0.00375 0.005 0.00104167 
-0.00375 0.005 0.000833333 
-0.00375 0.005 0.000625 
-0.00375 0.005 0.000416667 
-0.00375 0.005 0.000208333 
-0.00375 0.005 1.26953e-14 
-0.00375 0.005 -0.000208333 
-0.00375 0.005 -0.000416667 
-0.00375 0.005 -0.000625 
-0.00375 0.005 -0.000833333 
-0.00375 0.005 -0.00104167 
-0.00375 0.005 -0.00125 
-0.00375 0.005 -0.00145833 
-0.00375 0.005 -0.00166667 
-0.00375 0.005 -0.001875 
-0.00375 0.005 -0.00208333 
-0.00375 0.005 -0.00229167 
-0.00375 0.005 -0.0025 
-0.00375 0.005 -0.00270833 
-0.00375 0.005 -0.00291667 
-0.00375 0.005 -0.003125 
-0.00375 0.005 -0.00333333 
-0.00375 0.005 -0.00354167 
-0.00375 0.005 -0.00375 
-0.00375 0.005 -0.00395833 
-0.00375 0.005 -0.00416667 
-0.00375 0.005 -0.004375 
-0.00375 0.005 -0.00458333 
-0.00375 0.005 -0.00479167 
-0.00395833 0.005 0.00479167 
-0.00395833 0.005 0.00458333 
-0.00395833 0.005 0.004375 
-0.00395833 0.005 0.00416667 
-0.00395833 0.005 0.00395833 
-0.00395833 0.005 0.00375 
-0.00395833 0.005 0.00354167 
-0.00395833 0.005 0.00333333 
-0.00395833 0.005 0.003125 
-0.00395833 0.005 0.00291667 
-0.00395833 0.005 0.00270833 
-0.00395833 0.005 0.0025 
-0.00395833 0.005 0.00229167 
-0.00395833 0.005 0.00208333 
-0.00395833 0.005 0.001875 
-0.00395833 0.005 0.00166667 
-0.00395833 0.005 0.00145833 
-0.00395833 0.005 0.00125 
-0.00395833 0.005 0.00104167 
-0.00395833 0.005 0.000833333 
-0.00395833 0.005 0.000625 
-0.00395833 0.005 0.000416667 
-0.00395833 0.005 0.000208333 
-0.00395833 0.005 1.26952e-14 
-0.00395833 0.005 -0.000208333 
-0.00395833 0.005 -0.000416667 
-0.00395833 0.005 -0.000625 
-0.00395833 0.005 -0.000833333 
-0.00395833 0.005 -0.00104167 
-0.00395833 0.005 -0.00125 
-0.00395833 0.005 -0.00145833 
-0.00395833 0.005 -0.00166667 
-0.00395833 0.005 -0.001875 
-0.00395833 0.005 -0.00208333 
-0.00395833 0.005 -0.00229167 
-0.00395833 0.005 -0.0025 
-0.00395833 0.005 -0.00270833 
-0.00395833 0.005 -0.00291667 
-0.00395833 0.005 -0.003125 
-0.00395833 0.005 -0.00333333 
-0.00395833 0.005 -0.00354167 
-0.00395833 0.005 -0.00375 
-0.00395833 0.005 -0.00395833 
-0.00395833 0.005 -0.00416667 
-0.00395833 0.005 -0.004375 
-0.00395833 0.005 -0.00458333 
-0.00395833 0.005 -0.00479167 
-0.00416667 0.005 0.00479167 
-0.00416667 0.005 0.00458333 
-0.00416667 0.005 0.004375 
-0.00416667 0.005 0.00416667 
-0.00416667 0.005 0.00395833 
-0.00416667 0.005 0.00375 
-0.00416667 0.005 0.00354167 
-0.00416667 0.005 0.00333333 
-0.00416667 0.005 0.003125 
-0.00416667 0.005 0.00291667 
-0.00416667 0.005 0.00270833 
-0.00416667 0.005 0.0025 
-0.00416667 0.005 0.00229167 
-0.00416667 0.005 0.00208333 
-0.00416667 0.005 0.001875 
-0.00416667 0.005 0.00166667 
-0.00416667 0.005 0.00145833 
-0.00416667 0.005 0.00125 
-0.00416667 0.005 0.00104167 
-0.00416667 0.005 0.000833333 
-0.00416667 0.005 0.000625 
-0.00416667 0.005 0.000416667 
-0.00416667 0.005 0.000208333 
-0.00416667 0.005 1.26949e-14 
-0.00416667 0.005 -0.000208333 
-0.00416667 0.005 -0.000416667 
-0.00416667 0.005 -0.000625 
-0.00416667 0.005 -0.000833333 
-0.00416667 0.005 -0.00104167 
-0.00416667 0.005 -0.00125 
-0.00416667 0.005 -0.00145833 
-0.00416667 0.005 -0.00166667 
-0.00416667 0.005 -0.001875 
-0.00416667 0.005 -0.00208333 
-0.00416667 0.005 -0.00229167 
-0.00416667 0.005 -0.0025 
-0.00416667 0.005 -0.00270833 
-0.00416667 0.005 -0.00291667 
-0.00416667 0.005 -0.003125 
-0.00416667 0.005 -0.00333333 
-0.00416667 0.005 -0.00354167 
-0.00416667 0.005 -0.00375 
-0.00416667 0.005 -0.00395833 
-0.00416667 0.005 -0.00416667 
-0.00416667 0.005 -0.004375 
-0.00416667 0.005 -0.00458333 
-0.00416667 0.005 -0.00479167 
-0.004375 0.005 0.00479167 
-0.004375 0.005 0.00458333 
-0.004375 0.005 0.004375 
-0.004375 0.005 0.00416667 
-0.004375 0.005 0.00395833 
-0.004375 0.005 0.00375 
-0.004375 0.005 0.00354167 
-0.004375 0.005 0.00333333 
-0.004375 0.005 0.003125 
-0.004375 0.005 0.00291667 
-0.004375 0.005 0.00270833 
-0.004375 0.005 0.0025 
-0.004375 0.005 0.00229167 
-0.004375 0.005 0.00208333 
-0.004375 0.005 0.001875 
-0.004375 0.005 0.00166667 
-0.004375 0.005 0.00145833 
-0.004375 0.005 0.00125 
-0.004375 0.005 0.00104167 
-0.004375 0.005 0.000833333 
-0.004375 0.005 0.000625 
-0.004375 0.005 0.000416667 
-0.004375 0.005 0.000208333 
-0.004375 0.005 1.26951e-14 
-0.004375 0.005 -0.000208333 
-0.004375 0.005 -0.000416667 
-0.004375 0.005 -0.000625 
-0.004375 0.005 -0.000833333 
-0.004375 0.005 -0.00104167 
-0.004375 0.005 -0.00125 
-0.004375 0.005 -0.00145833 
-0.004375 0.005 -0.00166667 
-0.004375 0.005 -0.001875 
-0.004375 0.005 -0.00208333 
-0.004375 0.005 -0.00229167 
-0.004375 0.005 -0.0025 
-0.004375 0.005 -0.00270833 
-0.004375 0.005 -0.00291667 
-0.004375 0.005 -0.003125 
-0.004375 0.005 -0.00333333 
-0.004375 0.005 -0.00354167 
-0.004375 0.005 -0.00375 
-0.004375 0.005 -0.00395833 
-0.004375 0.005 -0.00416667 
-0.004375 0.005 -0.004375 
-0.004375 0.005 -0.00458333 
-0.004375 0.005 -0.00479167 
-0.00458333 0.005 0.00479167 
-0.00458333 0.005 0.00458333 
-0.00458333 0.005 0.004375 
-0.00458333 0.005 0.00416667 
-0.00458333 0.005 0.00395833 
-0.00458333 0.005 0.00375 
-0.00458333 0.005 0.00354167 
-0.00458333 0.005 0.00333333 
-0.00458333 0.005 0.003125 
-0.00458333 0.005 0.00291667 
-0.00458333 0.005 0.00270833 
-0.00458333 0.005 0.0025 
-0.00458333 0.005 0.00229167 
-0.00458333 0.005 0.00208333 
-0.00458333 0.005 0.001875 
-0.00458333 0.005 0.00166667 
-0.00458333 0.005 0.00145833 
-0.00458333 0.005 0.00125 
-0.00458333 0.005 0.00104167 
-0.00458333 0.005 0.000833333 
-0.00458333 0.005 0.000625 
-0.00458333 0.005 0.000416667
[truncated: 9,903,551 more chars]
