# Supplementary material for: 3-D phononic crystals with ultra-wide band gaps
Source: Sci Rep. 2017 Feb 24;7:43407. doi: 10.1038/srep43407 (PMC5324071; doi:10.1038/srep43407)
Supplement: Supplementary Dataset Number 2 [file srep43407-s3.zip]

Archive with 1 entries (1 files):
- Supplementary Data BCC primitive cell.vtk
