# Supplementary material for: 3-D phononic crystals with ultra-wide band gaps
Source: Sci Rep. 2017 Feb 24;7:43407. doi: 10.1038/srep43407 (PMC5324071; doi:10.1038/srep43407)
Supplement: Supplementary Dataset Number 2 [file srep43407-s3.zip › Supplementary Data BCC primitive cell.vtk]

# vtk DataFile Version 4.0 
bccfinal.vtk
ASCII 
DATASET UNSTRUCTURED_GRID 
POINTS  50653  double 
0 0 0 
0.005 0.005 -0.005 
0.01 0 0 
0.005 -0.005 0.005 
0.005 0.005 0.005 
0.01 0.01 0 
0.015 0.005 0.005 
0.01 0 0.01 
0.000138889 0.000138889 -0.000138889 
0.000277778 0.000277778 -0.000277778 
0.000416667 0.000416667 -0.000416667 
0.000555556 0.000555556 -0.000555556 
0.000694444 0.000694444 -0.000694444 
0.000833333 0.000833333 -0.000833333 
0.000972222 0.000972222 -0.000972222 
0.00111111 0.00111111 -0.00111111 
0.00125 0.00125 -0.00125 
0.00138889 0.00138889 -0.00138889 
0.00152778 0.00152778 -0.00152778 
0.00166667 0.00166667 -0.00166667 
0.00180556 0.00180556 -0.00180556 
0.00194444 0.00194444 -0.00194444 
0.00208333 0.00208333 -0.00208333 
0.00222222 0.00222222 -0.00222222 
0.00236111 0.00236111 -0.00236111 
0.0025 0.0025 -0.0025 
0.00263889 0.00263889 -0.00263889 
0.00277778 0.00277778 -0.00277778 
0.00291667 0.00291667 -0.00291667 
0.00305556 0.00305556 -0.00305556 
0.00319444 0.00319444 -0.00319444 
0.00333333 0.00333333 -0.00333333 
0.00347222 0.00347222 -0.00347222 
0.00361111 0.00361111 -0.00361111 
0.00375 0.00375 -0.00375 
0.00388889 0.00388889 -0.00388889 
0.00402778 0.00402778 -0.00402778 
0.00416667 0.00416667 -0.00416667 
0.00430556 0.00430556 -0.00430556 
0.00444444 0.00444444 -0.00444444 
0.00458333 0.00458333 -0.00458333 
0.00472222 0.00472222 -0.00472222 
0.00486111 0.00486111 -0.00486111 
0.00513889 0.00486111 -0.00486111 
0.00527778 0.00472222 -0.00472222 
0.00541667 0.00458333 -0.00458333 
0.00555556 0.00444444 -0.00444444 
0.00569444 0.00430556 -0.00430556 
0.00583333 0.00416667 -0.00416667 
0.00597222 0.00402778 -0.00402778 
0.00611111 0.00388889 -0.00388889 
0.00625 0.00375 -0.00375 
0.00638889 0.00361111 -0.00361111 
0.00652778 0.00347222 -0.00347222 
0.00666667 0.00333333 -0.00333333 
0.00680556 0.00319444 -0.00319444 
0.00694444 0.00305556 -0.00305556 
0.00708333 0.00291667 -0.00291667 
0.00722222 0.00277778 -0.00277778 
0.00736111 0.00263889 -0.00263889 
0.0075 0.0025 -0.0025 
0.00763889 0.00236111 -0.00236111 
0.00777778 0.00222222 -0.00222222 
0.00791667 0.00208333 -0.00208333 
0.00805556 0.00194444 -0.00194444 
0.00819444 0.00180556 -0.00180556 
0.00833333 0.00166667 -0.00166667 
0.00847222 0.00152778 -0.00152778 
0.00861111 0.00138889 -0.00138889 
0.00875 0.00125 -0.00125 
0.00888889 0.00111111 -0.00111111 
0.00902778 0.000972222 -0.000972222 
0.00916667 0.000833333 -0.000833333 
0.00930556 0.000694444 -0.000694444 
0.00944444 0.000555556 -0.000555556 
0.00958333 0.000416667 -0.000416667 
0.00972222 0.000277778 -0.000277778 
0.00986111 0.000138889 -0.000138889 
0.00986111 -0.000138889 0.000138889 
0.00972222 -0.000277778 0.000277778 
0.00958333 -0.000416667 0.000416667 
0.00944444 -0.000555556 0.000555556 
0.00930556 -0.000694444 0.000694444 
0.00916667 -0.000833333 0.000833333 
0.00902778 -0.000972222 0.000972222 
0.00888889 -0.00111111 0.00111111 
0.00875 -0.00125 0.00125 
0.00861111 -0.00138889 0.00138889 
0.00847222 -0.00152778 0.00152778 
0.00833333 -0.00166667 0.00166667 
0.00819444 -0.00180556 0.00180556 
0.00805556 -0.00194444 0.00194444 
0.00791667 -0.00208333 0.00208333 
0.00777778 -0.00222222 0.00222222 
0.00763889 -0.00236111 0.00236111 
0.0075 -0.0025 0.0025 
0.00736111 -0.00263889 0.00263889 
0.00722222 -0.00277778 0.00277778 
0.00708333 -0.00291667 0.00291667 
0.00694444 -0.00305556 0.00305556 
0.00680556 -0.00319444 0.00319444 
0.00666667 -0.00333333 0.00333333 
0.00652778 -0.00347222 0.00347222 
0.00638889 -0.00361111 0.00361111 
0.00625 -0.00375 0.00375 
0.00611111 -0.00388889 0.00388889 
0.00597222 -0.00402778 0.00402778 
0.00583333 -0.00416667 0.00416667 
0.00569444 -0.00430556 0.00430556 
0.00555556 -0.00444444 0.00444444 
0.00541667 -0.00458333 0.00458333 
0.00527778 -0.00472222 0.00472222 
0.00513889 -0.00486111 0.00486111 
0.00486111 -0.00486111 0.00486111 
0.00472222 -0.00472222 0.00472222 
0.00458333 -0.00458333 0.00458333 
0.00444444 -0.00444444 0.00444444 
0.00430556 -0.00430556 0.00430556 
0.00416667 -0.00416667 0.00416667 
0.00402778 -0.00402778 0.00402778 
0.00388889 -0.00388889 0.00388889 
0.00375 -0.00375 0.00375 
0.00361111 -0.00361111 0.00361111 
0.00347222 -0.00347222 0.00347222 
0.00333333 -0.00333333 0.00333333 
0.00319444 -0.00319444 0.00319444 
0.00305556 -0.00305556 0.00305556 
0.00291667 -0.00291667 0.00291667 
0.00277778 -0.00277778 0.00277778 
0.00263889 -0.00263889 0.00263889 
0.0025 -0.0025 0.0025 
0.00236111 -0.00236111 0.00236111 
0.00222222 -0.00222222 0.00222222 
0.00208333 -0.00208333 0.00208333 
0.00194444 -0.00194444 0.00194444 
0.00180556 -0.00180556 0.00180556 
0.00166667 -0.00166667 0.00166667 
0.00152778 -0.00152778 0.00152778 
0.00138889 -0.00138889 0.00138889 
0.00125 -0.00125 0.00125 
0.00111111 -0.00111111 0.00111111 
0.000972222 -0.000972222 0.000972222 
0.000833333 -0.000833333 0.000833333 
0.000694444 -0.000694444 0.000694444 
0.000555556 -0.000555556 0.000555556 
0.000416667 -0.000416667 0.000416667 
0.000277778 -0.000277778 0.000277778 
0.000138889 -0.000138889 0.000138889 
0.000138889 0.000138889 0.000138889 
0.000277778 0.000277778 0.000277778 
0.000416667 0.000416667 0.000416667 
0.000555556 0.000555556 0.000555556 
0.000694444 0.000694444 0.000694444 
0.000833333 0.000833333 0.000833333 
0.000972222 0.000972222 0.000972222 
0.00111111 0.00111111 0.00111111 
0.00125 0.00125 0.00125 
0.00138889 0.00138889 0.00138889 
0.00152778 0.00152778 0.00152778 
0.00166667 0.00166667 0.00166667 
0.00180556 0.00180556 0.00180556 
0.00194444 0.00194444 0.00194444 
0.00208333 0.00208333 0.00208333 
0.00222222 0.00222222 0.00222222 
0.00236111 0.00236111 0.00236111 
0.0025 0.0025 0.0025 
0.00263889 0.00263889 0.00263889 
0.00277778 0.00277778 0.00277778 
0.00291667 0.00291667 0.00291667 
0.00305556 0.00305556 0.00305556 
0.00319444 0.00319444 0.00319444 
0.00333333 0.00333333 0.00333333 
0.00347222 0.00347222 0.00347222 
0.00361111 0.00361111 0.00361111 
0.00375 0.00375 0.00375 
0.00388889 0.00388889 0.00388889 
0.00402778 0.00402778 0.00402778 
0.00416667 0.00416667 0.00416667 
0.00430556 0.00430556 0.00430556 
0.00444444 0.00444444 0.00444444 
0.00458333 0.00458333 0.00458333 
0.00472222 0.00472222 0.00472222 
0.00486111 0.00486111 0.00486111 
0.00513889 0.00486111 0.00513889 
0.00527778 0.00472222 0.00527778 
0.00541667 0.00458333 0.00541667 
0.00555556 0.00444444 0.00555556 
0.00569444 0.00430556 0.00569444 
0.00583333 0.00416667 0.00583333 
0.00597222 0.00402778 0.00597222 
0.00611111 0.00388889 0.00611111 
0.00625 0.00375 0.00625 
0.00638889 0.00361111 0.00638889 
0.00652778 0.00347222 0.00652778 
0.00666667 0.00333333 0.00666667 
0.00680556 0.00319444 0.00680556 
0.00694444 0.00305556 0.00694444 
0.00708333 0.00291667 0.00708333 
0.00722222 0.00277778 0.00722222 
0.00736111 0.00263889 0.00736111 
0.0075 0.0025 0.0075 
0.00763889 0.00236111 0.00763889 
0.00777778 0.00222222 0.00777778 
0.00791667 0.00208333 0.00791667 
0.00805556 0.00194444 0.00805556 
0.00819444 0.00180556 0.00819444 
0.00833333 0.00166667 0.00833333 
0.00847222 0.00152778 0.00847222 
0.00861111 0.00138889 0.00861111 
0.00875 0.00125 0.00875 
0.00888889 0.00111111 0.00888889 
0.00902778 0.000972222 0.00902778 
0.00916667 0.000833333 0.00916667 
0.00930556 0.000694444 0.00930556 
0.00944444 0.000555556 0.00944444 
0.00958333 0.000416667 0.00958333 
0.00972222 0.000277778 0.00972222 
0.00986111 0.000138889 0.00986111 
0.00986111 -0.000138889 0.00986111 
0.00972222 -0.000277778 0.00972222 
0.00958333 -0.000416667 0.00958333 
0.00944444 -0.000555556 0.00944444 
0.00930556 -0.000694444 0.00930556 
0.00916667 -0.000833333 0.00916667 
0.00902778 -0.000972222 0.00902778 
0.00888889 -0.00111111 0.00888889 
0.00875 -0.00125 0.00875 
0.00861111 -0.00138889 0.00861111 
0.00847222 -0.00152778 0.00847222 
0.00833333 -0.00166667 0.00833333 
0.00819444 -0.00180556 0.00819444 
0.00805556 -0.00194444 0.00805556 
0.00791667 -0.00208333 0.00791667 
0.00777778 -0.00222222 0.00777778 
0.00763889 -0.00236111 0.00763889 
0.0075 -0.0025 0.0075 
0.00736111 -0.00263889 0.00736111 
0.00722222 -0.00277778 0.00722222 
0.00708333 -0.00291667 0.00708333 
0.00694444 -0.00305556 0.00694444 
0.00680556 -0.00319444 0.00680556 
0.00666667 -0.00333333 0.00666667 
0.00652778 -0.00347222 0.00652778 
0.00638889 -0.00361111 0.00638889 
0.00625 -0.00375 0.00625 
0.00611111 -0.00388889 0.00611111 
0.00597222 -0.00402778 0.00597222 
0.00583333 -0.00416667 0.00583333 
0.00569444 -0.00430556 0.00569444 
0.00555556 -0.00444444 0.00555556 
0.00541667 -0.00458333 0.00541667 
0.00527778 -0.00472222 0.00527778 
0.00513889 -0.00486111 0.00513889 
0.00513889 0.00513889 0.00486111 
0.00527778 0.00527778 0.00472222 
0.00541667 0.00541667 0.00458333 
0.00555556 0.00555556 0.00444444 
0.00569444 0.00569444 0.00430556 
0.00583333 0.00583333 0.00416667 
0.00597222 0.00597222 0.00402778 
0.00611111 0.00611111 0.00388889 
0.00625 0.00625 0.00375 
0.00638889 0.00638889 0.00361111 
0.00652778 0.00652778 0.00347222 
0.00666667 0.00666667 0.00333333 
0.00680556 0.00680556 0.00319444 
0.00694444 0.00694444 0.00305556 
0.00708333 0.00708333 0.00291667 
0.00722222 0.00722222 0.00277778 
0.00736111 0.00736111 0.00263889 
0.0075 0.0075 0.0025 
0.00763889 0.00763889 0.00236111 
0.00777778 0.00777778 0.00222222 
0.00791667 0.00791667 0.00208333 
0.00805556 0.00805556 0.00194444 
0.00819444 0.00819444 0.00180556 
0.00833333 0.00833333 0.00166667 
0.00847222 0.00847222 0.00152778 
0.00861111 0.00861111 0.00138889 
0.00875 0.00875 0.00125 
0.00888889 0.00888889 0.00111111 
0.00902778 0.00902778 0.000972222 
0.00916667 0.00916667 0.000833333 
0.00930556 0.00930556 0.000694444 
0.00944444 0.00944444 0.000555556 
0.00958333 0.00958333 0.000416667 
0.00972222 0.00972222 0.000277778 
0.00986111 0.00986111 0.000138889 
0.00986111 0.00986111 -0.000138889 
0.00972222 0.00972222 -0.000277778 
0.00958333 0.00958333 -0.000416667 
0.00944444 0.00944444 -0.000555556 
0.00930556 0.00930556 -0.000694444 
0.00916667 0.00916667 -0.000833333 
0.00902778 0.00902778 -0.000972222 
0.00888889 0.00888889 -0.00111111 
0.00875 0.00875 -0.00125 
0.00861111 0.00861111 -0.00138889 
0.00847222 0.00847222 -0.00152778 
0.00833333 0.00833333 -0.00166667 
0.00819444 0.00819444 -0.00180556 
0.00805556 0.00805556 -0.00194444 
0.00791667 0.00791667 -0.00208333 
0.00777778 0.00777778 -0.00222222 
0.00763889 0.00763889 -0.00236111 
0.0075 0.0075 -0.0025 
0.00736111 0.00736111 -0.00263889 
0.00722222 0.00722222 -0.00277778 
0.00708333 0.00708333 -0.00291667 
0.00694444 0.00694444 -0.00305556 
0.00680556 0.00680556 -0.00319444 
0.00666667 0.00666667 -0.00333333 
0.00652778 0.00652778 -0.00347222 
0.00638889 0.00638889 -0.00361111 
0.00625 0.00625 -0.00375 
0.00611111 0.00611111 -0.00388889 
0.00597222 0.00597222 -0.00402778 
0.00583333 0.00583333 -0.00416667 
0.00569444 0.00569444 -0.00430556 
0.00555556 0.00555556 -0.00444444 
0.00541667 0.00541667 -0.00458333 
0.00527778 0.00527778 -0.00472222 
0.00513889 0.00513889 -0.00486111 
0.0101389 0.00986111 0.000138889 
0.0102778 0.00972222 0.000277778 
0.0104167 0.00958333 0.000416667 
0.0105556 0.00944444 0.000555556 
0.0106944 0.00930556 0.000694444 
0.0108333 0.00916667 0.000833333 
0.0109722 0.00902778 0.000972222 
0.0111111 0.00888889 0.00111111 
0.01125 0.00875 0.00125 
0.0113889 0.00861111 0.00138889 
0.0115278 0.00847222 0.00152778 
0.0116667 0.00833333 0.00166667 
0.0118056 0.00819444 0.00180556 
0.0119444 0.00805556 0.00194444 
0.0120833 0.00791667 0.00208333 
0.0122222 0.00777778 0.00222222 
0.0123611 0.00763889 0.00236111 
0.0125 0.0075 0.0025 
0.0126389 0.00736111 0.00263889 
0.0127778 0.00722222 0.00277778 
0.0129167 0.00708333 0.00291667 
0.0130556 0.00694444 0.00305556 
0.0131944 0.00680556 0.00319444 
0.0133333 0.00666667 0.00333333 
0.0134722 0.00652778 0.00347222 
0.0136111 0.00638889 0.00361111 
0.01375 0.00625 0.00375 
0.0138889 0.00611111 0.00388889 
0.0140278 0.00597222 0.00402778 
0.0141667 0.00583333 0.00416667 
0.0143056 0.00569444 0.00430556 
0.0144444 0.00555556 0.00444444 
0.0145833 0.00541667 0.00458333 
0.0147222 0.00527778 0.00472222 
0.0148611 0.00513889 0.00486111 
0.0148611 0.00486111 0.00513889 
0.0147222 0.00472222 0.00527778 
0.0145833 0.00458333 0.00541667 
0.0144444 0.00444444 0.00555556 
0.0143056 0.00430556 0.00569444 
0.0141667 0.00416667 0.00583333 
0.0140278 0.00402778 0.00597222 
0.0138889 0.00388889 0.00611111 
0.01375 0.00375 0.00625 
0.0136111 0.00361111 0.00638889 
0.0134722 0.00347222 0.00652778 
0.0133333 0.00333333 0.00666667 
0.0131944 0.00319444 0.00680556 
0.0130556 0.00305556 0.00694444 
0.0129167 0.00291667 0.00708333 
0.0127778 0.00277778 0.00722222 
0.0126389 0.00263889 0.00736111 
0.0125 0.0025 0.0075 
0.0123611 0.00236111 0.00763889 
0.0122222 0.00222222 0.00777778 
0.0120833 0.00208333 0.00791667 
0.0119444 0.00194444 0.00805556 
0.0118056 0.00180556 0.00819444 
0.0116667 0.00166667 0.00833333 
0.0115278 0.00152778 0.00847222 
0.0113889 0.00138889 0.00861111 
0.01125 0.00125 0.00875 
0.0111111 0.00111111 0.00888889 
0.0109722 0.000972222 0.00902778 
0.0108333 0.000833333 0.00916667 
0.0106944 0.000694444 0.00930556 
0.0105556 0.000555556 0.00944444 
0.0104167 0.000416667 0.00958333 
0.0102778 0.000277778 0.00972222 
0.0101389 0.000138889 0.00986111 
0.0148611 0.00486111 0.00486111 
0.0147222 0.00472222 0.00472222 
0.0145833 0.00458333 0.00458333 
0.0144444 0.00444444 0.00444444 
0.0143056 0.00430556 0.00430556 
0.0141667 0.00416667 0.00416667 
0.0140278 0.00402778 0.00402778 
0.0138889 0.00388889 0.00388889 
0.01375 0.00375 0.00375 
0.0136111 0.00361111 0.00361111 
0.0134722 0.00347222 0.00347222 
0.0133333 0.00333333 0.00333333 
0.0131944 0.00319444 0.00319444 
0.0130556 0.00305556 0.00305556 
0.0129167 0.00291667 0.00291667 
0.0127778 0.00277778 0.00277778 
0.0126389 0.00263889 0.00263889 
0.0125 0.0025 0.0025 
0.0123611 0.00236111 0.00236111 
0.0122222 0.00222222 0.00222222 
0.0120833 0.00208333 0.00208333 
0.0119444 0.00194444 0.00194444 
0.0118056 0.00180556 0.00180556 
0.0116667 0.00166667 0.00166667 
0.0115278 0.00152778 0.00152778 
0.0113889 0.00138889 0.00138889 
0.01125 0.00125 0.00125 
0.0111111 0.00111111 0.00111111 
0.0109722 0.000972222 0.000972222 
0.0108333 0.000833333 0.000833333 
0.0106944 0.000694444 0.000694444 
0.0105556 0.000555556 0.000555556 
0.0104167 0.000416667 0.000416667 
0.0102778 0.000277778 0.000277778 
0.0101389 0.000138889 0.000138889 
0.00527778 0.005 0.005 
0.00541667 0.00486111 0.00513889 
0.00555556 0.00472222 0.00527778 
0.00569444 0.00458333 0.00541667 
0.00583333 0.00444444 0.00555556 
0.00597222 0.00430556 0.00569444 
0.00611111 0.00416667 0.00583333 
0.00625 0.00402778 0.00597222 
0.00638889 0.00388889 0.00611111 
0.00652778 0.00375 0.00625 
0.00666667 0.00361111 0.00638889 
0.00680556 0.00347222 0.00652778 
0.00694444 0.00333333 0.00666667 
0.00708333 0.00319444 0.00680556 
0.00722222 0.00305556 0.00694444 
0.00736111 0.00291667 0.00708333 
0.0075 0.00277778 0.00722222 
0.00763889 0.00263889 0.00736111 
0.00777778 0.0025 0.0075 
0.00791667 0.00236111 0.00763889 
0.00805556 0.00222222 0.00777778 
0.00819444 0.00208333 0.00791667 
0.00833333 0.00194444 0.00805556 
0.00847222 0.00180556 0.00819444 
0.00861111 0.00166667 0.00833333 
0.00875 0.00152778 0.00847222 
0.00888889 0.00138889 0.00861111 
0.00902778 0.00125 0.00875 
0.00916667 0.00111111 0.00888889 
0.00930556 0.000972222 0.00902778 
0.00944444 0.000833333 0.00916667 
0.00958333 0.000694444 0.00930556 
0.00972222 0.000555556 0.00944444 
0.00986111 0.000416667 0.00958333 
0.01 0.000277778 0.00972222 
0.00541667 0.00513889 0.00486111 
0.00555556 0.005 0.005 
0.00569444 0.00486111 0.00513889 
0.00583333 0.00472222 0.00527778 
0.00597222 0.00458333 0.00541667 
0.00611111 0.00444444 0.00555556 
0.00625 0.00430556 0.00569444 
0.00638889 0.00416667 0.00583333 
0.00652778 0.00402778 0.00597222 
0.00666667 0.00388889 0.00611111 
0.00680556 0.00375 0.00625 
0.00694444 0.00361111 0.00638889 
0.00708333 0.00347222 0.00652778 
0.00722222 0.00333333 0.00666667 
0.00736111 0.00319444 0.00680556 
0.0075 0.00305556 0.00694444 
0.00763889 0.00291667 0.00708333 
0.00777778 0.00277778 0.00722222 
0.00791667 0.00263889 0.00736111 
0.00805556 0.0025 0.0075 
0.00819444 0.00236111 0.00763889 
0.00833333 0.00222222 0.00777778 
0.00847222 0.00208333 0.00791667 
0.00861111 0.00194444 0.00805556 
0.00875 0.00180556 0.00819444 
0.00888889 0.00166667 0.00833333 
0.00902778 0.00152778 0.00847222 
0.00916667 0.00138889 0.00861111 
0.00930556 0.00125 0.00875 
0.00944444 0.00111111 0.00888889 
0.00958333 0.000972222 0.00902778 
0.00972222 0.000833333 0.00916667 
0.00986111 0.000694444 0.00930556 
0.01 0.000555556 0.00944444 
0.0101389 0.000416667 0.00958333 
0.00555556 0.00527778 0.00472222 
0.00569444 0.00513889 0.00486111 
0.00583333 0.005 0.005 
0.00597222 0.00486111 0.00513889 
0.00611111 0.00472222 0.00527778 
0.00625 0.00458333 0.00541667 
0.00638889 0.00444444 0.00555556 
0.00652778 0.00430556 0.00569444 
0.00666667 0.00416667 0.00583333 
0.00680556 0.00402778 0.00597222 
0.00694444 0.00388889 0.00611111 
0.00708333 0.00375 0.00625 
0.00722222 0.00361111 0.00638889 
0.00736111 0.00347222 0.00652778 
0.0075 0.00333333 0.00666667 
0.00763889 0.00319444 0.00680556 
0.00777778 0.00305556 0.00694444 
0.00791667 0.00291667 0.00708333 
0.00805556 0.00277778 0.00722222 
0.00819444 0.00263889 0.00736111 
0.00833333 0.0025 0.0075 
0.00847222 0.00236111 0.00763889 
0.00861111 0.00222222 0.00777778 
0.00875 0.00208333 0.00791667 
0.00888889 0.00194444 0.00805556 
0.00902778 0.00180556 0.00819444 
0.00916667 0.00166667 0.00833333 
0.00930556 0.00152778 0.00847222 
0.00944444 0.00138889 0.00861111 
0.00958333 0.00125 0.00875 
0.00972222 0.00111111 0.00888889 
0.00986111 0.000972222 0.00902778 
0.01 0.000833333 0.00916667 
0.0101389 0.000694444 0.00930556 
0.0102778 0.000555556 0.00944444 
0.00569444 0.00541667 0.00458333 
0.00583333 0.00527778 0.00472222 
0.00597222 0.00513889 0.00486111 
0.00611111 0.005 0.005 
0.00625 0.00486111 0.00513889 
0.00638889 0.00472222 0.00527778 
0.00652778 0.00458333 0.00541667 
0.00666667 0.00444444 0.00555556 
0.00680556 0.00430556 0.00569444 
0.00694444 0.00416667 0.00583333 
0.00708333 0.00402778 0.00597222 
0.00722222 0.00388889 0.00611111 
0.00736111 0.00375 0.00625 
0.0075 0.00361111 0.00638889 
0.00763889 0.00347222 0.00652778 
0.00777778 0.00333333 0.00666667 
0.00791667 0.00319444 0.00680556 
0.00805556 0.00305556 0.00694444 
0.00819444 0.00291667 0.00708333 
0.00833333 0.00277778 0.00722222 
0.00847222 0.00263889 0.00736111 
0.00861111 0.0025 0.0075 
0.00875 0.00236111 0.00763889 
0.00888889 0.00222222 0.00777778 
0.00902778 0.00208333 0.00791667 
0.00916667 0.00194444 0.00805556 
0.00930556 0.00180556 0.00819444 
0.00944444 0.00166667 0.00833333 
0.00958333 0.00152778 0.00847222 
0.00972222 0.00138889 0.00861111 
0.00986111 0.00125 0.00875 
0.01 0.00111111 0.00888889 
0.0101389 0.000972222 0.00902778 
0.0102778 0.000833333 0.00916667 
0.0104167 0.000694444 0.00930556 
0.00583333 0.00555556 0.00444444 
0.00597222 0.00541667 0.00458333 
0.00611111 0.00527778 0.00472222 
0.00625 0.00513889 0.00486111 
0.00638889 0.005 0.005 
0.00652778 0.00486111 0.00513889 
0.00666667 0.00472222 0.00527778 
0.00680556 0.00458333 0.00541667 
0.00694444 0.00444444 0.00555556 
0.00708333 0.00430556 0.00569444 
0.00722222 0.00416667 0.00583333 
0.00736111 0.00402778 0.00597222 
0.0075 0.00388889 0.00611111 
0.00763889 0.00375 0.00625 
0.00777778 0.00361111 0.00638889 
0.00791667 0.00347222 0.00652778 
0.00805556 0.00333333 0.00666667 
0.00819444 0.00319444 0.00680556 
0.00833333 0.00305556 0.00694444 
0.00847222 0.00291667 0.00708333 
0.00861111 0.00277778 0.00722222 
0.00875 0.00263889 0.00736111 
0.00888889 0.0025 0.0075 
0.00902778 0.00236111 0.00763889 
0.00916667 0.00222222 0.00777778 
0.00930556 0.00208333 0.00791667 
0.00944444 0.00194444 0.00805556 
0.00958333 0.00180556 0.00819444 
0.00972222 0.00166667 0.00833333 
0.00986111 0.00152778 0.00847222 
0.01 0.00138889 0.00861111 
0.0101389 0.00125 0.00875 
0.0102778 0.00111111 0.00888889 
0.0104167 0.000972222 0.00902778 
0.0105556 0.000833333 0.00916667 
0.00597222 0.00569444 0.00430556 
0.00611111 0.00555556 0.00444444 
0.00625 0.00541667 0.00458333 
0.00638889 0.00527778 0.00472222 
0.00652778 0.00513889 0.00486111 
0.00666667 0.005 0.005 
0.00680556 0.00486111 0.00513889 
0.00694444 0.00472222 0.00527778 
0.00708333 0.00458333 0.00541667 
0.00722222 0.00444444 0.00555556 
0.00736111 0.00430556 0.00569444 
0.0075 0.00416667 0.00583333 
0.00763889 0.00402778 0.00597222 
0.00777778 0.00388889 0.00611111 
0.00791667 0.00375 0.00625 
0.00805556 0.00361111 0.00638889 
0.00819444 0.00347222 0.00652778 
0.00833333 0.00333333 0.00666667 
0.00847222 0.00319444 0.00680556 
0.00861111 0.00305556 0.00694444 
0.00875 0.00291667 0.00708333 
0.00888889 0.00277778 0.00722222 
0.00902778 0.00263889 0.00736111 
0.00916667 0.0025 0.0075 
0.00930556 0.00236111 0.00763889 
0.00944444 0.00222222 0.00777778 
0.00958333 0.00208333 0.00791667 
0.00972222 0.00194444 0.00805556 
0.00986111 0.00180556 0.00819444 
0.01 0.00166667 0.00833333 
0.0101389 0.00152778 0.00847222 
0.0102778 0.00138889 0.00861111 
0.0104167 0.00125 0.00875 
0.0105556 0.00111111 0.00888889 
0.0106944 0.000972222 0.00902778 
0.00611111 0.00583333 0.00416667 
0.00625 0.00569444 0.00430556 
0.00638889 0.00555556 0.00444444 
0.00652778 0.00541667 0.00458333 
0.00666667 0.00527778 0.00472222 
0.00680556 0.00513889 0.00486111 
0.00694444 0.005 0.005 
0.00708333 0.00486111 0.00513889 
0.00722222 0.00472222 0.00527778 
0.00736111 0.00458333 0.00541667 
0.0075 0.00444444 0.00555556 
0.00763889 0.00430556 0.00569444 
0.00777778 0.00416667 0.00583333 
0.00791667 0.00402778 0.00597222 
0.00805556 0.00388889 0.00611111 
0.00819444 0.00375 0.00625 
0.00833333 0.00361111 0.00638889 
0.00847222 0.00347222 0.00652778 
0.00861111 0.00333333 0.00666667 
0.00875 0.00319444 0.00680556 
0.00888889 0.00305556 0.00694444 
0.00902778 0.00291667 0.00708333 
0.00916667 0.00277778 0.00722222 
0.00930556 0.00263889 0.00736111 
0.00944444 0.0025 0.0075 
0.00958333 0.00236111 0.00763889 
0.00972222 0.00222222 0.00777778 
0.00986111 0.00208333 0.00791667 
0.01 0.00194444 0.00805556 
0.0101389 0.00180556 0.00819444 
0.0102778 0.00166667 0.00833333 
0.0104167 0.00152778 0.00847222 
0.0105556 0.00138889 0.00861111 
0.0106944 0.00125 0.00875 
0.0108333 0.00111111 0.00888889 
0.00625 0.00597222 0.00402778 
0.00638889 0.00583333 0.00416667 
0.00652778 0.00569444 0.00430556 
0.00666667 0.00555556 0.00444444 
0.00680556 0.00541667 0.00458333 
0.00694444 0.00527778 0.00472222 
0.00708333 0.00513889 0.00486111 
0.00722222 0.005 0.005 
0.00736111 0.00486111 0.00513889 
0.0075 0.00472222 0.00527778 
0.00763889 0.00458333 0.00541667 
0.00777778 0.00444444 0.00555556 
0.00791667 0.00430556 0.00569444 
0.00805556 0.00416667 0.00583333 
0.00819444 0.00402778 0.00597222 
0.00833333 0.00388889 0.00611111 
0.00847222 0.00375 0.00625 
0.00861111 0.00361111 0.00638889 
0.00875 0.00347222 0.00652778 
0.00888889 0.00333333 0.00666667 
0.00902778 0.00319444 0.00680556 
0.00916667 0.00305556 0.00694444 
0.00930556 0.00291667 0.00708333 
0.00944444 0.00277778 0.00722222 
0.00958333 0.00263889 0.00736111 
0.00972222 0.0025 0.0075 
0.00986111 0.00236111 0.00763889 
0.01 0.00222222 0.00777778 
0.0101389 0.00208333 0.00791667 
0.0102778 0.00194444 0.00805556 
0.0104167 0.00180556 0.00819444 
0.0105556 0.00166667 0.00833333 
0.0106944 0.00152778 0.00847222 
0.0108333 0.00138889 0.00861111 
0.0109722 0.00125 0.00875 
0.00638889 0.00611111 0.00388889 
0.00652778 0.00597222 0.00402778 
0.00666667 0.00583333 0.00416667 
0.00680556 0.00569444 0.00430556 
0.00694444 0.00555556 0.00444444 
0.00708333 0.00541667 0.00458333 
0.00722222 0.00527778 0.00472222 
0.00736111 0.00513889 0.00486111 
0.0075 0.005 0.005 
0.00763889 0.00486111 0.00513889 
0.00777778 0.00472222 0.00527778 
0.00791667 0.00458333 0.00541667 
0.00805556 0.00444444 0.00555556 
0.00819444 0.00430556 0.00569444 
0.00833333 0.00416667 0.00583333 
0.00847222 0.00402778 0.00597222 
0.00861111 0.00388889 0.00611111 
0.00875 0.00375 0.00625 
0.00888889 0.00361111 0.00638889 
0.00902778 0.00347222 0.00652778 
0.00916667 0.00333333 0.00666667 
0.00930556 0.00319444 0.00680556 
0.00944444 0.00305556 0.00694444 
0.00958333 0.00291667 0.00708333 
0.00972222 0.00277778 0.00722222 
0.00986111 0.00263889 0.00736111 
0.01 0.0025 0.0075 
0.0101389 0.00236111 0.00763889 
0.0102778 0.00222222 0.00777778 
0.0104167 0.00208333 0.00791667 
0.0105556 0.00194444 0.00805556 
0.0106944 0.00180556 0.00819444 
0.0108333 0.00166667 0.00833333 
0.0109722 0.00152778 0.00847222 
0.0111111 0.00138889 0.00861111 
0.00652778 0.00625 0.00375 
0.00666667 0.00611111 0.00388889 
0.00680556 0.00597222 0.00402778 
0.00694444 0.00583333 0.00416667 
0.00708333 0.00569444 0.00430556 
0.00722222 0.00555556 0.00444444 
0.00736111 0.00541667 0.00458333 
0.0075 0.00527778 0.00472222 
0.00763889 0.00513889 0.00486111 
0.00777778 0.005 0.005 
0.00791667 0.00486111 0.00513889 
0.00805556 0.00472222 0.00527778 
0.00819444 0.00458333 0.00541667 
0.00833333 0.00444444 0.00555556 
0.00847222 0.00430556 0.00569444 
0.00861111 0.00416667 0.00583333 
0.00875 0.00402778 0.00597222 
0.00888889 0.00388889 0.00611111 
0.00902778 0.00375 0.00625 
0.00916667 0.00361111 0.00638889 
0.00930556 0.00347222 0.00652778 
0.00944444 0.00333333 0.00666667 
0.00958333 0.00319444 0.00680556 
0.00972222 0.00305556 0.00694444 
0.00986111 0.00291667 0.00708333 
0.01 0.00277778 0.00722222 
0.0101389 0.00263889 0.00736111 
0.0102778 0.0025 0.0075 
0.0104167 0.00236111 0.00763889 
0.0105556 0.00222222 0.00777778 
0.0106944 0.00208333 0.00791667 
0.0108333 0.00194444 0.00805556 
0.0109722 0.00180556 0.00819444 
0.0111111 0.00166667 0.00833333 
0.01125 0.00152778 0.00847222 
0.00666667 0.00638889 0.00361111 
0.00680556 0.00625 0.00375 
0.00694444 0.00611111 0.00388889 
0.00708333 0.00597222 0.00402778 
0.00722222 0.00583333 0.00416667 
0.00736111 0.00569444 0.00430556 
0.0075 0.00555556 0.00444444 
0.00763889 0.00541667 0.00458333 
0.00777778 0.00527778 0.00472222 
0.00791667 0.00513889 0.00486111 
0.00805556 0.005 0.005 
0.00819444 0.00486111 0.00513889 
0.00833333 0.00472222 0.00527778 
0.00847222 0.00458333 0.00541667 
0.00861111 0.00444444 0.00555556 
0.00875 0.00430556 0.00569444 
0.00888889 0.00416667 0.00583333 
0.00902778 0.00402778 0.00597222 
0.00916667 0.00388889 0.00611111 
0.00930556 0.00375 0.00625 
0.00944444 0.00361111 0.00638889 
0.00958333 0.00347222 0.00652778 
0.00972222 0.00333333 0.00666667 
0.00986111 0.00319444 0.00680556 
0.01 0.00305556 0.00694444 
0.0101389 0.00291667 0.00708333 
0.0102778 0.00277778 0.00722222 
0.0104167 0.00263889 0.00736111 
0.0105556 0.0025 0.0075 
0.0106944 0.00236111 0.00763889 
0.0108333 0.00222222 0.00777778 
0.0109722 0.00208333 0.00791667 
0.0111111 0.00194444 0.00805556 
0.01125 0.00180556 0.00819444 
0.0113889 0.00166667 0.00833333 
0.00680556 0.00652778 0.00347222 
0.00694444 0.00638889 0.00361111 
0.00708333 0.00625 0.00375 
0.00722222 0.00611111 0.00388889 
0.00736111 0.00597222 0.00402778 
0.0075 0.00583333 0.00416667 
0.00763889 0.00569444 0.00430556 
0.00777778 0.00555556 0.00444444 
0.00791667 0.00541667 0.00458333 
0.00805556 0.00527778 0.00472222 
0.00819444 0.00513889 0.00486111 
0.00833333 0.005 0.005 
0.00847222 0.00486111 0.00513889 
0.00861111 0.00472222 0.00527778 
0.00875 0.00458333 0.00541667 
0.00888889 0.00444444 0.00555556 
0.00902778 0.00430556 0.00569444 
0.00916667 0.00416667 0.00583333 
0.00930556 0.00402778 0.00597222 
0.00944444 0.00388889 0.00611111 
0.00958333 0.00375 0.00625 
0.00972222 0.00361111 0.00638889 
0.00986111 0.00347222 0.00652778 
0.01 0.00333333 0.00666667 
0.0101389 0.00319444 0.00680556 
0.0102778 0.00305556 0.00694444 
0.0104167 0.00291667 0.00708333 
0.0105556 0.00277778 0.00722222 
0.0106944 0.00263889 0.00736111 
0.0108333 0.0025 0.0075 
0.0109722 0.00236111 0.00763889 
0.0111111 0.00222222 0.00777778 
0.01125 0.00208333 0.00791667 
0.0113889 0.00194444 0.00805556 
0.0115278 0.00180556 0.00819444 
0.00694444 0.00666667 0.00333333 
0.00708333 0.00652778 0.00347222 
0.00722222 0.00638889 0.00361111 
0.00736111 0.00625 0.00375 
0.0075 0.00611111 0.00388889 
0.00763889 0.00597222 0.00402778 
0.00777778 0.00583333 0.00416667 
0.00791667 0.00569444 0.00430556 
0.00805556 0.00555556 0.00444444 
0.00819444 0.00541667 0.00458333 
0.00833333 0.00527778 0.00472222 
0.00847222 0.00513889 0.00486111 
0.00861111 0.005 0.005 
0.00875 0.00486111 0.00513889 
0.00888889 0.00472222 0.00527778 
0.00902778 0.00458333 0.00541667 
0.00916667 0.00444444 0.00555556 
0.00930556 0.00430556 0.00569444 
0.00944444 0.00416667 0.00583333 
0.00958333 0.00402778 0.00597222 
0.00972222 0.00388889 0.00611111 
0.00986111 0.00375 0.00625 
0.01 0.00361111 0.00638889 
0.0101389 0.00347222 0.00652778 
0.0102778 0.00333333 0.00666667 
0.0104167 0.00319444 0.00680556 
0.0105556 0.00305556 0.00694444 
0.0106944 0.00291667 0.00708333 
0.0108333 0.00277778 0.00722222 
0.0109722 0.00263889 0.00736111 
0.0111111 0.0025 0.0075 
0.01125 0.00236111 0.00763889 
0.0113889 0.00222222 0.00777778 
0.0115278 0.00208333 0.00791667 
0.0116667 0.00194444 0.00805556 
0.00708333 0.00680556 0.00319444 
0.00722222 0.00666667 0.00333333 
0.00736111 0.00652778 0.00347222 
0.0075 0.00638889 0.00361111 
0.00763889 0.00625 0.00375 
0.00777778 0.00611111 0.00388889 
0.00791667 0.00597222 0.00402778 
0.00805556 0.00583333 0.00416667 
0.00819444 0.00569444 0.00430556 
0.00833333 0.00555556 0.00444444 
0.00847222 0.00541667 0.00458333 
0.00861111 0.00527778 0.00472222 
0.00875 0.00513889 0.00486111 
0.00888889 0.005 0.005 
0.00902778 0.00486111 0.00513889 
0.00916667 0.00472222 0.00527778 
0.00930556 0.00458333 0.00541667 
0.00944444 0.00444444 0.00555556 
0.00958333 0.00430556 0.00569444 
0.00972222 0.00416667 0.00583333 
0.00986111 0.00402778 0.00597222 
0.01 0.00388889 0.00611111 
0.0101389 0.00375 0.00625 
0.0102778 0.00361111 0.00638889 
0.0104167 0.00347222 0.00652778 
0.0105556 0.00333333 0.00666667 
0.0106944 0.00319444 0.00680556 
0.0108333 0.00305556 0.00694444 
0.0109722 0.00291667 0.00708333 
0.0111111 0.00277778 0.00722222 
0.01125 0.00263889 0.00736111 
0.0113889 0.0025 0.0075 
0.0115278 0.00236111 0.00763889 
0.0116667 0.00222222 0.00777778 
0.0118056 0.00208333 0.00791667 
0.00722222 0.00694444 0.00305556 
0.00736111 0.00680556 0.00319444 
0.0075 0.00666667 0.00333333 
0.00763889 0.00652778 0.00347222 
0.00777778 0.00638889 0.00361111 
0.00791667 0.00625 0.00375 
0.00805556 0.00611111 0.00388889 
0.00819444 0.00597222 0.00402778 
0.00833333 0.00583333 0.00416667 
0.00847222 0.00569444 0.00430556 
0.00861111 0.00555556 0.00444444 
0.00875 0.00541667 0.00458333 
0.00888889 0.00527778 0.00472222 
0.00902778 0.00513889 0.00486111 
0.00916667 0.005 0.005 
0.00930556 0.00486111 0.00513889 
0.00944444 0.00472222 0.00527778 
0.00958333 0.00458333 0.00541667 
0.00972222 0.00444444 0.00555556 
0.00986111 0.00430556 0.00569444 
0.01 0.00416667 0.00583333 
0.0101389 0.00402778 0.00597222 
0.0102778 0.00388889 0.00611111 
0.0104167 0.00375 0.00625 
0.0105556 0.00361111 0.00638889 
0.0106944 0.00347222 0.00652778 
0.0108333 0.00333333 0.00666667 
0.0109722 0.00319444 0.00680556 
0.0111111 0.00305556 0.00694444 
0.01125 0.00291667 0.00708333 
0.0113889 0.00277778 0.00722222 
0.0115278 0.00263889 0.00736111 
0.0116667 0.0025 0.0075 
0.0118056 0.00236111 0.00763889 
0.0119444 0.00222222 0.00777778 
0.00736111 0.00708333 0.00291667 
0.0075 0.00694444 0.00305556 
0.00763889 0.00680556 0.00319444 
0.00777778 0.00666667 0.00333333 
0.00791667 0.00652778 0.00347222 
0.00805556 0.00638889 0.00361111 
0.00819444 0.00625 0.00375 
0.00833333 0.00611111 0.00388889 
0.00847222 0.00597222 0.00402778 
0.00861111 0.00583333 0.00416667 
0.00875 0.00569444 0.00430556 
0.00888889 0.00555556 0.00444444 
0.00902778 0.00541667 0.00458333 
0.00916667 0.00527778 0.00472222 
0.00930556 0.00513889 0.00486111 
0.00944444 0.005 0.005 
0.00958333 0.00486111 0.00513889 
0.00972222 0.00472222 0.00527778 
0.00986111 0.00458333 0.00541667 
0.01 0.00444444 0.00555556 
0.0101389 0.00430556 0.00569444 
0.0102778 0.00416667 0.00583333 
0.0104167 0.00402778 0.00597222 
0.0105556 0.00388889 0.00611111 
0.0106944 0.00375 0.00625 
0.0108333 0.00361111 0.00638889 
0.0109722 0.00347222 0.00652778 
0.0111111 0.00333333 0.00666667 
0.01125 0.00319444 0.00680556 
0.0113889 0.00305556 0.00694444 
0.0115278 0.00291667 0.00708333 
0.0116667 0.00277778 0.00722222 
0.0118056 0.00263889 0.00736111 
0.0119444 0.0025 0.0075 
0.0120833 0.00236111 0.00763889 
0.0075 0.00722222 0.00277778 
0.00763889 0.00708333 0.00291667 
0.00777778 0.00694444 0.00305556 
0.00791667 0.00680556 0.00319444 
0.00805556 0.00666667 0.00333333 
0.00819444 0.00652778 0.00347222 
0.00833333 0.00638889 0.00361111 
0.00847222 0.00625 0.00375 
0.00861111 0.00611111 0.00388889 
0.00875 0.00597222 0.00402778 
0.00888889 0.00583333 0.00416667 
0.00902778 0.00569444 0.00430556 
0.00916667 0.00555556 0.00444444 
0.00930556 0.00541667 0.00458333 
0.00944444 0.00527778 0.00472222 
0.00958333 0.00513889 0.00486111 
0.00972222 0.005 0.005 
0.00986111 0.00486111 0.00513889 
0.01 0.00472222 0.00527778 
0.0101389 0.00458333 0.00541667 
0.0102778 0.00444444 0.00555556 
0.0104167 0.00430556 0.00569444 
0.0105556 0.00416667 0.00583333 
0.0106944 0.00402778 0.00597222 
0.0108333 0.00388889 0.00611111 
0.0109722 0.00375 0.00625 
0.0111111 0.00361111 0.00638889 
0.01125 0.00347222 0.00652778 
0.0113889 0.00333333 0.00666667 
0.0115278 0.00319444 0.00680556 
0.0116667 0.00305556 0.00694444 
0.0118056 0.00291667 0.00708333 
0.0119444 0.00277778 0.00722222 
0.0120833 0.00263889 0.00736111 
0.0122222 0.0025 0.0075 
0.00763889 0.00736111 0.00263889 
0.00777778 0.00722222 0.00277778 
0.00791667 0.00708333 0.00291667 
0.00805556 0.00694444 0.00305556 
0.00819444 0.00680556 0.00319444 
0.00833333 0.00666667 0.00333333 
0.00847222 0.00652778 0.00347222 
0.00861111 0.00638889 0.00361111 
0.00875 0.00625 0.00375 
0.00888889 0.00611111 0.00388889 
0.00902778 0.00597222 0.00402778 
0.00916667 0.00583333 0.00416667 
0.00930556 0.00569444 0.00430556 
0.00944444 0.00555556 0.00444444 
0.00958333 0.00541667 0.00458333 
0.00972222 0.00527778 0.00472222 
0.00986111 0.00513889 0.00486111 
0.01 0.005 0.005 
0.0101389 0.00486111 0.00513889 
0.0102778 0.00472222 0.00527778 
0.0104167 0.00458333 0.00541667 
0.0105556 0.00444444 0.00555556 
0.0106944 0.00430556 0.00569444 
0.0108333 0.00416667 0.00583333 
0.0109722 0.00402778 0.00597222 
0.0111111 0.00388889 0.00611111 
0.01125 0.00375 0.00625 
0.0113889 0.00361111 0.00638889 
0.0115278 0.00347222 0.00652778 
0.0116667 0.00333333 0.00666667 
0.0118056 0.00319444 0.00680556 
0.0119444 0.00305556 0.00694444 
0.0120833 0.00291667 0.00708333 
0.0122222 0.00277778 0.00722222 
0.0123611 0.00263889 0.00736111 
0.00777778 0.0075 0.0025 
0.00791667 0.00736111 0.00263889 
0.00805556 0.00722222 0.00277778 
0.00819444 0.00708333 0.00291667 
0.00833333 0.00694444 0.00305556 
0.00847222 0.00680556 0.00319444 
0.00861111 0.00666667 0.00333333 
0.00875 0.00652778 0.00347222 
0.00888889 0.00638889 0.00361111 
0.00902778 0.00625 0.00375 
0.00916667 0.00611111 0.00388889 
0.00930556 0.00597222 0.00402778 
0.00944444 0.00583333 0.00416667 
0.00958333 0.00569444 0.00430556 
0.00972222 0.00555556 0.00444444 
0.00986111 0.00541667 0.00458333 
0.01 0.00527778 0.00472222 
0.0101389 0.00513889 0.00486111 
0.0102778 0.005 0.005 
0.0104167 0.00486111 0.00513889 
0.0105556 0.00472222 0.00527778 
0.0106944 0.00458333 0.00541667 
0.0108333 0.00444444 0.00555556 
0.0109722 0.00430556 0.00569444 
0.0111111 0.00416667 0.00583333 
0.01125 0.00402778 0.00597222 
0.0113889 0.00388889 0.00611111 
0.0115278 0.00375 0.00625 
0.0116667 0.00361111 0.00638889 
0.0118056 0.00347222 0.00652778 
0.0119444 0.00333333 0.00666667 
0.0120833 0.00319444 0.00680556 
0.0122222 0.00305556 0.00694444 
0.0123611 0.00291667 0.00708333 
0.0125 0.00277778 0.00722222 
0.00791667 0.00763889 0.00236111 
0.00805556 0.0075 0.0025 
0.00819444 0.00736111 0.00263889 
0.00833333 0.00722222 0.00277778 
0.00847222 0.00708333 0.00291667 
0.00861111 0.00694444 0.00305556 
0.00875 0.00680556 0.00319444 
0.00888889 0.00666667 0.00333333 
0.00902778 0.00652778 0.00347222 
0.00916667 0.00638889 0.00361111 
0.00930556 0.00625 0.00375 
0.00944444 0.00611111 0.00388889 
0.00958333 0.00597222 0.00402778 
0.00972222 0.00583333 0.00416667 
0.00986111 0.00569444 0.00430556 
0.01 0.00555556 0.00444444 
0.0101389 0.00541667 0.00458333 
0.0102778 0.00527778 0.00472222 
0.0104167 0.00513889 0.00486111 
0.0105556 0.005 0.005 
0.0106944 0.00486111 0.00513889 
0.0108333 0.00472222 0.00527778 
0.0109722 0.00458333 0.00541667 
0.0111111 0.00444444 0.00555556 
0.01125 0.00430556 0.00569444 
0.0113889 0.00416667 0.00583333 
0.0115278 0.00402778 0.00597222 
0.0116667 0.00388889 0.00611111 
0.0118056 0.00375 0.00625 
0.0119444 0.00361111 0.00638889 
0.0120833 0.00347222 0.00652778 
0.0122222 0.00333333 0.00666667 
0.0123611 0.00319444 0.00680556 
0.0125 0.00305556 0.00694444 
0.0126389 0.00291667 0.00708333 
0.00805556 0.00777778 0.00222222 
0.00819444 0.00763889 0.00236111 
0.00833333 0.0075 0.0025 
0.00847222 0.00736111 0.00263889 
0.00861111 0.00722222 0.00277778 
0.00875 0.00708333 0.00291667 
0.00888889 0.00694444 0.00305556 
0.00902778 0.00680556 0.00319444 
0.00916667 0.00666667 0.00333333 
0.00930556 0.00652778 0.00347222 
0.00944444 0.00638889 0.00361111 
0.00958333 0.00625 0.00375 
0.00972222 0.00611111 0.00388889 
0.00986111 0.00597222 0.00402778 
0.01 0.00583333 0.00416667 
0.0101389 0.00569444 0.00430556 
0.0102778 0.00555556 0.00444444 
0.0104167 0.00541667 0.00458333 
0.0105556 0.00527778 0.00472222 
0.0106944 0.00513889 0.00486111 
0.0108333 0.005 0.005 
0.0109722 0.00486111 0.00513889 
0.0111111 0.00472222 0.00527778 
0.01125 0.00458333 0.00541667 
0.0113889 0.00444444 0.00555556 
0.0115278 0.00430556 0.00569444 
0.0116667 0.00416667 0.00583333 
0.0118056 0.00402778 0.00597222 
0.0119444 0.00388889 0.00611111 
0.0120833 0.00375 0.00625 
0.0122222 0.00361111 0.00638889 
0.0123611 0.00347222 0.00652778 
0.0125 0.00333333 0.00666667 
0.0126389 0.00319444 0.00680556 
0.0127778 0.00305556 0.00694444 
0.00819444 0.00791667 0.00208333 
0.00833333 0.00777778 0.00222222 
0.00847222 0.00763889 0.00236111 
0.00861111 0.0075 0.0025 
0.00875 0.00736111 0.00263889 
0.00888889 0.00722222 0.00277778 
0.00902778 0.00708333 0.00291667 
0.00916667 0.00694444 0.00305556 
0.00930556 0.00680556 0.00319444 
0.00944444 0.00666667 0.00333333 
0.00958333 0.00652778 0.00347222 
0.00972222 0.00638889 0.00361111 
0.00986111 0.00625 0.00375 
0.01 0.00611111 0.00388889 
0.0101389 0.00597222 0.00402778 
0.0102778 0.00583333 0.00416667 
0.0104167 0.00569444 0.00430556 
0.0105556 0.00555556 0.00444444 
0.0106944 0.00541667 0.00458333 
0.0108333 0.00527778 0.00472222 
0.0109722 0.00513889 0.00486111 
0.0111111 0.005 0.005 
0.01125 0.00486111 0.00513889 
0.0113889 0.00472222 0.00527778 
0.0115278 0.00458333 0.00541667 
0.0116667 0.00444444 0.00555556 
0.0118056 0.00430556 0.00569444 
0.0119444 0.00416667 0.00583333 
0.0120833 0.00402778 0.00597222 
0.0122222 0.00388889 0.00611111 
0.0123611 0.00375 0.00625 
0.0125 0.00361111 0.00638889 
0.0126389 0.00347222 0.00652778 
0.0127778 0.00333333 0.00666667 
0.0129167 0.00319444 0.00680556 
0.00833333 0.00805556 0.00194444 
0.00847222 0.00791667 0.00208333 
0.00861111 0.00777778 0.00222222 
0.00875 0.00763889 0.00236111 
0.00888889 0.0075 0.0025 
0.00902778 0.00736111 0.00263889 
0.00916667 0.00722222 0.00277778 
0.00930556 0.00708333 0.00291667 
0.00944444 0.00694444 0.00305556 
0.00958333 0.00680556 0.00319444 
0.00972222 0.00666667 0.00333333 
0.00986111 0.00652778 0.00347222 
0.01 0.00638889 0.00361111 
0.0101389 0.00625 0.00375 
0.0102778 0.00611111 0.00388889 
0.0104167 0.00597222 0.00402778 
0.0105556 0.00583333 0.00416667 
0.0106944 0.00569444 0.00430556 
0.0108333 0.00555556 0.00444444 
0.0109722 0.00541667 0.00458333 
0.0111111 0.00527778 0.00472222 
0.01125 0.00513889 0.00486111 
0.0113889 0.005 0.005 
0.0115278 0.00486111 0.00513889 
0.0116667 0.00472222 0.00527778 
0.0118056 0.00458333 0.00541667 
0.0119444 0.00444444 0.00555556 
0.0120833 0.00430556 0.00569444 
0.0122222 0.00416667 0.00583333 
0.0123611 0.00402778 0.00597222 
0.0125 0.00388889 0.00611111 
0.0126389 0.00375 0.00625 
0.0127778 0.00361111 0.00638889 
0.0129167 0.00347222 0.00652778 
0.0130556 0.00333333 0.00666667 
0.00847222 0.00819444 0.00180556 
0.00861111 0.00805556 0.00194444 
0.00875 0.00791667 0.00208333 
0.00888889 0.00777778 0.00222222 
0.00902778 0.00763889 0.00236111 
0.00916667 0.0075 0.0025 
0.00930556 0.00736111 0.00263889 
0.00944444 0.00722222 0.00277778 
0.00958333 0.00708333 0.00291667 
0.00972222 0.00694444 0.00305556 
0.00986111 0.00680556 0.00319444 
0.01 0.00666667 0.00333333 
0.0101389 0.00652778 0.00347222 
0.0102778 0.00638889 0.00361111 
0.0104167 0.00625 0.00375 
0.0105556 0.00611111 0.00388889 
0.0106944 0.00597222 0.00402778 
0.0108333 0.00583333 0.00416667 
0.0109722 0.00569444 0.00430556 
0.0111111 0.00555556 0.00444444 
0.01125 0.00541667 0.00458333 
0.0113889 0.00527778 0.00472222 
0.0115278 0.00513889 0.00486111 
0.0116667 0.005 0.005 
0.0118056 0.00486111 0.00513889 
0.0119444 0.00472222 0.00527778 
0.0120833 0.00458333 0.00541667 
0.0122222 0.00444444 0.00555556 
0.0123611 0.00430556 0.00569444 
0.0125 0.00416667 0.00583333 
0.0126389 0.00402778 0.00597222 
0.0127778 0.00388889 0.00611111 
0.0129167 0.00375 0.00625 
0.0130556 0.00361111 0.00638889 
0.0131944 0.00347222 0.00652778 
0.00861111 0.00833333 0.00166667 
0.00875 0.00819444 0.00180556 
0.00888889 0.00805556 0.00194444 
0.00902778 0.00791667 0.00208333 
0.00916667 0.00777778 0.00222222 
0.00930556 0.00763889 0.00236111 
0.00944444 0.0075 0.0025 
0.00958333 0.00736111 0.00263889 
0.00972222 0.00722222 0.00277778 
0.00986111 0.00708333 0.00291667 
0.01 0.00694444 0.00305556 
0.0101389 0.00680556 0.00319444 
0.0102778 0.00666667 0.00333333 
0.0104167 0.00652778 0.00347222 
0.0105556 0.00638889 0.00361111 
0.0106944 0.00625 0.00375 
0.0108333 0.00611111 0.00388889 
0.0109722 0.00597222 0.00402778 
0.0111111 0.00583333 0.00416667 
0.01125 0.00569444 0.00430556 
0.0113889 0.00555556 0.00444444 
0.0115278 0.00541667 0.00458333 
0.0116667 0.00527778 0.00472222 
0.0118056 0.00513889 0.00486111 
0.0119444 0.005 0.005 
0.0120833 0.00486111 0.00513889 
0.0122222 0.00472222 0.00527778 
0.0123611 0.00458333 0.00541667 
0.0125 0.00444444 0.00555556 
0.0126389 0.00430556 0.00569444 
0.0127778 0.00416667 0.00583333 
0.0129167 0.00402778 0.00597222 
0.0130556 0.00388889 0.00611111 
0.0131944 0.00375 0.00625 
0.0133333 0.00361111 0.00638889 
0.00875 0.00847222 0.00152778 
0.00888889 0.00833333 0.00166667 
0.00902778 0.00819444 0.00180556 
0.00916667 0.00805556 0.00194444 
0.00930556 0.00791667 0.00208333 
0.00944444 0.00777778 0.00222222 
0.00958333 0.00763889 0.00236111 
0.00972222 0.0075 0.0025 
0.00986111 0.00736111 0.00263889 
0.01 0.00722222 0.00277778 
0.0101389 0.00708333 0.00291667 
0.0102778 0.00694444 0.00305556 
0.0104167 0.00680556 0.00319444 
0.0105556 0.00666667 0.00333333 
0.0106944 0.00652778 0.00347222 
0.0108333 0.00638889 0.00361111 
0.0109722 0.00625 0.00375 
0.0111111 0.00611111 0.00388889 
0.01125 0.00597222 0.00402778 
0.0113889 0.00583333 0.00416667 
0.0115278 0.00569444 0.00430556 
0.0116667 0.00555556 0.00444444 
0.0118056 0.00541667 0.00458333 
0.0119444 0.00527778 0.00472222 
0.0120833 0.00513889 0.00486111 
0.0122222 0.005 0.005 
0.0123611 0.00486111 0.00513889 
0.0125 0.00472222 0.00527778 
0.0126389 0.00458333 0.00541667 
0.0127778 0.00444444 0.00555556 
0.0129167 0.00430556 0.00569444 
0.0130556 0.00416667 0.00583333 
0.0131944 0.00402778 0.00597222 
0.0133333 0.00388889 0.00611111 
0.0134722 0.00375 0.00625 
0.00888889 0.00861111 0.00138889 
0.00902778 0.00847222 0.00152778 
0.00916667 0.00833333 0.00166667 
0.00930556 0.00819444 0.00180556 
0.00944444 0.00805556 0.00194444 
0.00958333 0.00791667 0.00208333 
0.00972222 0.00777778 0.00222222 
0.00986111 0.00763889 0.00236111 
0.01 0.0075 0.0025 
0.0101389 0.00736111 0.00263889 
0.0102778 0.00722222 0.00277778 
0.0104167 0.00708333 0.00291667 
0.0105556 0.00694444 0.00305556 
0.0106944 0.00680556 0.00319444 
0.0108333 0.00666667 0.00333333 
0.0109722 0.00652778 0.00347222 
0.0111111 0.00638889 0.00361111 
0.01125 0.00625 0.00375 
0.0113889 0.00611111 0.00388889 
0.0115278 0.00597222 0.00402778 
0.0116667 0.00583333 0.00416667 
0.0118056 0.00569444 0.00430556 
0.0119444 0.00555556 0.00444444 
0.0120833 0.00541667 0.00458333 
0.0122222 0.00527778 0.00472222 
0.0123611 0.00513889 0.00486111 
0.0125 0.005 0.005 
0.0126389 0.00486111 0.00513889 
0.0127778 0.00472222 0.00527778 
0.0129167 0.00458333 0.00541667 
0.0130556 0.00444444 0.00555556 
0.0131944 0.00430556 0.00569444 
0.0133333 0.00416667 0.00583333 
0.0134722 0.00402778 0.00597222 
0.0136111 0.00388889 0.00611111 
0.00902778 0.00875 0.00125 
0.00916667 0.00861111 0.00138889 
0.00930556 0.00847222 0.00152778 
0.00944444 0.00833333 0.00166667 
0.00958333 0.00819444 0.00180556 
0.00972222 0.00805556 0.00194444 
0.00986111 0.00791667 0.00208333 
0.01 0.00777778 0.00222222 
0.0101389 0.00763889 0.00236111 
0.0102778 0.0075 0.0025 
0.0104167 0.00736111 0.00263889 
0.0105556 0.00722222 0.00277778 
0.0106944 0.00708333 0.00291667 
0.0108333 0.00694444 0.00305556 
0.0109722 0.00680556 0.00319444 
0.0111111 0.00666667 0.00333333 
0.01125 0.00652778 0.00347222 
0.0113889 0.00638889 0.00361111 
0.0115278 0.00625 0.00375 
0.0116667 0.00611111 0.00388889 
0.0118056 0.00597222 0.00402778 
0.0119444 0.00583333 0.00416667 
0.0120833 0.00569444 0.00430556 
0.0122222 0.00555556 0.00444444 
0.0123611 0.00541667 0.00458333 
0.0125 0.00527778 0.00472222 
0.0126389 0.00513889 0.00486111 
0.0127778 0.005 0.005 
0.0129167 0.00486111 0.00513889 
0.0130556 0.00472222 0.00527778 
0.0131944 0.00458333 0.00541667 
0.0133333 0.00444444 0.00555556 
0.0134722 0.00430556 0.00569444 
0.0136111 0.00416667 0.00583333 
0.01375 0.00402778 0.00597222 
0.00916667 0.00888889 0.00111111 
0.00930556 0.00875 0.00125 
0.00944444 0.00861111 0.00138889 
0.00958333 0.00847222 0.00152778 
0.00972222 0.00833333 0.00166667 
0.00986111 0.00819444 0.00180556 
0.01 0.00805556 0.00194444 
0.0101389 0.00791667 0.00208333 
0.0102778 0.00777778 0.00222222 
0.0104167 0.00763889 0.00236111 
0.0105556 0.0075 0.0025 
0.0106944 0.00736111 0.00263889 
0.0108333 0.00722222 0.00277778 
0.0109722 0.00708333 0.00291667 
0.0111111 0.00694444 0.00305556 
0.01125 0.00680556 0.00319444 
0.0113889 0.00666667 0.00333333 
0.0115278 0.00652778 0.00347222 
0.0116667 0.00638889 0.00361111 
0.0118056 0.00625 0.00375 
0.0119444 0.00611111 0.00388889 
0.0120833 0.00597222 0.00402778 
0.0122222 0.00583333 0.00416667 
0.0123611 0.00569444 0.00430556 
0.0125 0.00555556 0.00444444 
0.0126389 0.00541667 0.00458333 
0.0127778 0.00527778 0.00472222 
0.0129167 0.00513889 0.00486111 
0.0130556 0.005 0.005 
0.0131944 0.00486111 0.00513889 
0.0133333 0.00472222 0.00527778 
0.0134722 0.00458333 0.00541667 
0.0136111 0.00444444 0.00555556 
0.01375 0.00430556 0.00569444 
0.0138889 0.00416667 0.00583333 
0.00930556 0.00902778 0.000972222 
0.00944444 0.00888889 0.00111111 
0.00958333 0.00875 0.00125 
0.00972222 0.00861111 0.00138889 
0.00986111 0.00847222 0.00152778 
0.01 0.00833333 0.00166667 
0.0101389 0.00819444 0.00180556 
0.0102778 0.00805556 0.00194444 
0.0104167 0.00791667 0.00208333 
0.0105556 0.00777778 0.00222222 
0.0106944 0.00763889 0.00236111 
0.0108333 0.0075 0.0025 
0.0109722 0.00736111 0.00263889 
0.0111111 0.00722222 0.00277778 
0.01125 0.00708333 0.00291667 
0.0113889 0.00694444 0.00305556 
0.0115278 0.00680556 0.00319444 
0.0116667 0.00666667 0.00333333 
0.0118056 0.00652778 0.00347222 
0.0119444 0.00638889 0.00361111 
0.0120833 0.00625 0.00375 
0.0122222 0.00611111 0.00388889 
0.0123611 0.00597222 0.00402778 
0.0125 0.00583333 0.00416667 
0.0126389 0.00569444 0.00430556 
0.0127778 0.00555556 0.00444444 
0.0129167 0.00541667 0.00458333 
0.0130556 0.00527778 0.00472222 
0.0131944 0.00513889 0.00486111 
0.0133333 0.005 0.005 
0.0134722 0.00486111 0.00513889 
0.0136111 0.00472222 0.00527778 
0.01375 0.00458333 0.00541667 
0.0138889 0.00444444 0.00555556 
0.0140278 0.00430556 0.00569444 
0.00944444 0.00916667 0.000833333 
0.00958333 0.00902778 0.000972222 
0.00972222 0.00888889 0.00111111 
0.00986111 0.00875 0.00125 
0.01 0.00861111 0.00138889 
0.0101389 0.00847222 0.00152778 
0.0102778 0.00833333 0.00166667 
0.0104167 0.00819444 0.00180556 
0.0105556 0.00805556 0.00194444 
0.0106944 0.00791667 0.00208333 
0.0108333 0.00777778 0.00222222 
0.0109722 0.00763889 0.00236111 
0.0111111 0.0075 0.0025 
0.01125 0.00736111 0.00263889 
0.0113889 0.00722222 0.00277778 
0.0115278 0.00708333 0.00291667 
0.0116667 0.00694444 0.00305556 
0.0118056 0.00680556 0.00319444 
0.0119444 0.00666667 0.00333333 
0.0120833 0.00652778 0.00347222 
0.0122222 0.00638889 0.00361111 
0.0123611 0.00625 0.00375 
0.0125 0.00611111 0.00388889 
0.0126389 0.00597222 0.00402778 
0.0127778 0.00583333 0.00416667 
0.0129167 0.00569444 0.00430556 
0.0130556 0.00555556 0.00444444 
0.0131944 0.00541667 0.00458333 
0.0133333 0.00527778 0.00472222 
0.0134722 0.00513889 0.00486111 
0.0136111 0.005 0.005 
0.01375 0.00486111 0.00513889 
0.0138889 0.00472222 0.00527778 
0.0140278 0.00458333 0.00541667 
0.0141667 0.00444444 0.00555556 
0.00958333 0.00930556 0.000694444 
0.00972222 0.00916667 0.000833333 
0.00986111 0.00902778 0.000972222 
0.01 0.00888889 0.00111111 
0.0101389 0.00875 0.00125 
0.0102778 0.00861111 0.00138889 
0.0104167 0.00847222 0.00152778 
0.0105556 0.00833333 0.00166667 
0.0106944 0.00819444 0.00180556 
0.0108333 0.00805556 0.00194444 
0.0109722 0.00791667 0.00208333 
0.0111111 0.00777778 0.00222222 
0.01125 0.00763889 0.00236111 
0.0113889 0.0075 0.0025 
0.0115278 0.00736111 0.00263889 
0.0116667 0.00722222 0.00277778 
0.0118056 0.00708333 0.00291667 
0.0119444 0.00694444 0.00305556 
0.0120833 0.00680556 0.00319444 
0.0122222 0.00666667 0.00333333 
0.0123611 0.00652778 0.00347222 
0.0125 0.00638889 0.00361111 
0.0126389 0.00625 0.00375 
0.0127778 0.00611111 0.00388889 
0.0129167 0.00597222 0.00402778 
0.0130556 0.00583333 0.00416667 
0.0131944 0.00569444 0.00430556 
0.0133333 0.00555556 0.00444444 
0.0134722 0.00541667 0.00458333 
0.0136111 0.00527778 0.00472222 
0.01375 0.00513889 0.00486111 
0.0138889 0.005 0.005 
0.0140278 0.00486111 0.00513889 
0.0141667 0.00472222 0.00527778 
0.0143056 0.00458333 0.00541667 
0.00972222 0.00944444 0.000555556 
0.00986111 0.00930556 0.000694444 
0.01 0.00916667 0.000833333 
0.0101389 0.00902778 0.000972222 
0.0102778 0.00888889 0.00111111 
0.0104167 0.00875 0.00125 
0.0105556 0.00861111 0.00138889 
0.0106944 0.00847222 0.00152778 
0.0108333 0.00833333 0.00166667 
0.0109722 0.00819444 0.00180556 
0.0111111 0.00805556 0.00194444 
0.01125 0.00791667 0.00208333 
0.0113889 0.00777778 0.00222222 
0.0115278 0.00763889 0.00236111 
0.0116667 0.0075 0.0025 
0.0118056 0.00736111 0.00263889 
0.0119444 0.00722222 0.00277778 
0.0120833 0.00708333 0.00291667 
0.0122222 0.00694444 0.00305556 
0.0123611 0.00680556 0.00319444 
0.0125 0.00666667 0.00333333 
0.0126389 0.00652778 0.00347222 
0.0127778 0.00638889 0.00361111 
0.0129167 0.00625 0.00375 
0.0130556 0.00611111 0.00388889 
0.0131944 0.00597222 0.00402778 
0.0133333 0.00583333 0.00416667 
0.0134722 0.00569444 0.00430556 
0.0136111 0.00555556 0.00444444 
0.01375 0.00541667 0.00458333 
0.0138889 0.00527778 0.00472222 
0.0140278 0.00513889 0.00486111 
0.0141667 0.005 0.005 
0.0143056 0.00486111 0.00513889 
0.0144444 0.00472222 0.00527778 
0.00986111 0.00958333 0.000416667 
0.01 0.00944444 0.000555556 
0.0101389 0.00930556 0.000694444 
0.0102778 0.00916667 0.000833333 
0.0104167 0.00902778 0.000972222 
0.0105556 0.00888889 0.00111111 
0.0106944 0.00875 0.00125 
0.0108333 0.00861111 0.00138889 
0.0109722 0.00847222 0.00152778 
0.0111111 0.00833333 0.00166667 
0.01125 0.00819444 0.00180556 
0.0113889 0.00805556 0.00194444 
0.0115278 0.00791667 0.00208333 
0.0116667 0.00777778 0.00222222 
0.0118056 0.00763889 0.00236111 
0.0119444 0.0075 0.0025 
0.0120833 0.00736111 0.00263889 
0.0122222 0.00722222 0.00277778 
0.0123611 0.00708333 0.00291667 
0.0125 0.00694444 0.00305556 
0.0126389 0.00680556 0.00319444 
0.0127778 0.00666667 0.00333333 
0.0129167 0.00652778 0.00347222 
0.0130556 0.00638889 0.00361111 
0.0131944 0.00625 0.00375 
0.0133333 0.00611111 0.00388889 
0.0134722 0.00597222 0.00402778 
0.0136111 0.00583333 0.00416667 
0.01375 0.00569444 0.00430556 
0.0138889 0.00555556 0.00444444 
0.0140278 0.00541667 0.00458333 
0.0141667 0.00527778 0.00472222 
0.0143056 0.00513889 0.00486111 
0.0144444 0.005 0.005 
0.0145833 0.00486111 0.00513889 
0.01 0.00972222 0.000277778 
0.0101389 0.00958333 0.000416667 
0.0102778 0.00944444 0.000555556 
0.0104167 0.00930556 0.000694444 
0.0105556 0.00916667 0.000833333 
0.0106944 0.00902778 0.000972222 
0.0108333 0.00888889 0.00111111 
0.0109722 0.00875 0.00125 
0.0111111 0.00861111 0.00138889 
0.01125 0.00847222 0.00152778 
0.0113889 0.00833333 0.00166667 
0.0115278 0.00819444 0.00180556 
0.0116667 0.00805556 0.00194444 
0.0118056 0.00791667 0.00208333 
0.0119444 0.00777778 0.00222222 
0.0120833 0.00763889 0.00236111 
0.0122222 0.0075 0.0025 
0.0123611 0.00736111 0.00263889 
0.0125 0.00722222 0.00277778 
0.0126389 0.00708333 0.00291667 
0.0127778 0.00694444 0.00305556 
0.0129167 0.00680556 0.00319444 
0.0130556 0.00666667 0.00333333 
0.0131944 0.00652778 0.00347222 
0.0133333 0.00638889 0.00361111 
0.0134722 0.00625 0.00375 
0.0136111 0.00611111 0.00388889 
0.01375 0.00597222 0.00402778 
0.0138889 0.00583333 0.00416667 
0.0140278 0.00569444 0.00430556 
0.0141667 0.00555556 0.00444444 
0.0143056 0.00541667 0.00458333 
0.0144444 0.00527778 0.00472222 
0.0145833 0.00513889 0.00486111 
0.0147222 0.005 0.005 
0.005 0.005 0.00472222 
0.00486111 0.00486111 0.00458333 
0.00472222 0.00472222 0.00444444 
0.00458333 0.00458333 0.00430556 
0.00444444 0.00444444 0.00416667 
0.00430556 0.00430556 0.00402778 
0.00416667 0.00416667 0.00388889 
0.00402778 0.00402778 0.00375 
0.00388889 0.00388889 0.00361111 
0.00375 0.00375 0.00347222 
0.00361111 0.00361111 0.00333333 
0.00347222 0.00347222 0.00319444 
0.00333333 0.00333333 0.00305556 
0.00319444 0.00319444 0.00291667 
0.00305556 0.00305556 0.00277778 
0.00291667 0.00291667 0.00263889 
0.00277778 0.00277778 0.0025 
0.00263889 0.00263889 0.00236111 
0.0025 0.0025 0.00222222 
0.00236111 0.00236111 0.00208333 
0.00222222 0.00222222 0.00194444 
0.00208333 0.00208333 0.00180556 
0.00194444 0.00194444 0.00166667 
0.00180556 0.00180556 0.00152778 
0.00166667 0.00166667 0.00138889 
0.00152778 0.00152778 0.00125 
0.00138889 0.00138889 0.00111111 
0.00125 0.00125 0.000972222 
0.00111111 0.00111111 0.000833333 
0.000972222 0.000972222 0.000694444 
0.000833333 0.000833333 0.000555556 
0.000694444 0.000694444 0.000416667 
0.000555556 0.000555556 0.000277778 
0.000416667 0.000416667 0.000138889 
0.000277778 0.000277778 2.22261e-18 
0.00513889 0.00513889 0.00458333 
0.005 0.005 0.00444444 
0.00486111 0.00486111 0.00430556 
0.00472222 0.00472222 0.00416667 
0.00458333 0.00458333 0.00402778 
0.00444444 0.00444444 0.00388889 
0.00430556 0.00430556 0.00375 
0.00416667 0.00416667 0.00361111 
0.00402778 0.00402778 0.00347222 
0.00388889 0.00388889 0.00333333 
0.00375 0.00375 0.00319444 
0.00361111 0.00361111 0.00305556 
0.00347222 0.00347222 0.00291667 
0.00333333 0.00333333 0.00277778 
0.00319444 0.00319444 0.00263889 
0.00305556 0.00305556 0.0025 
0.00291667 0.00291667 0.00236111 
0.00277778 0.00277778 0.00222222 
0.00263889 0.00263889 0.00208333 
0.0025 0.0025 0.00194444 
0.00236111 0.00236111 0.00180556 
0.00222222 0.00222222 0.00166667 
0.00208333 0.00208333 0.00152778 
0.00194444 0.00194444 0.00138889 
0.00180556 0.00180556 0.00125 
0.00166667 0.00166667 0.00111111 
0.00152778 0.00152778 0.000972222 
0.00138889 0.00138889 0.000833333 
0.00125 0.00125 0.000694444 
0.00111111 0.00111111 0.000555556 
0.000972222 0.000972222 0.000416667 
0.000833333 0.000833333 0.000277778 
0.000694444 0.000694444 0.000138889 
0.000555556 0.000555556 6.64616e-17 
0.000416667 0.000416667 -0.000138889 
0.00527778 0.00527778 0.00444444 
0.00513889 0.00513889 0.00430556 
0.005 0.005 0.00416667 
0.00486111 0.00486111 0.00402778 
0.00472222 0.00472222 0.00388889 
0.00458333 0.00458333 0.00375 
0.00444444 0.00444444 0.00361111 
0.00430556 0.00430556 0.00347222 
0.00416667 0.00416667 0.00333333 
0.00402778 0.00402778 0.00319444 
0.00388889 0.00388889 0.00305556 
0.00375 0.00375 0.00291667 
0.00361111 0.00361111 0.00277778 
0.00347222 0.00347222 0.00263889 
0.00333333 0.00333333 0.0025 
0.00319444 0.00319444 0.00236111 
0.00305556 0.00305556 0.00222222 
0.00291667 0.00291667 0.00208333 
0.00277778 0.00277778 0.00194444 
0.00263889 0.00263889 0.00180556 
0.0025 0.0025 0.00166667 
0.00236111 0.00236111 0.00152778 
0.00222222 0.00222222 0.00138889 
0.00208333 0.00208333 0.00125 
0.00194444 0.00194444 0.00111111 
0.00180556 0.00180556 0.000972222 
0.00166667 0.00166667 0.000833333 
0.00152778 0.00152778 0.000694444 
0.00138889 0.00138889 0.000555556 
0.00125 0.00125 0.000416667 
0.00111111 0.00111111 0.000277778 
0.000972222 0.000972222 0.000138889 
0.000833333 0.000833333 1.89573e-16 
0.000694444 0.000694444 -0.000138889 
0.000555556 0.000555556 -0.000277778 
0.00541667 0.00541667 0.00430556 
0.00527778 0.00527778 0.00416667 
0.00513889 0.00513889 0.00402778 
0.005 0.005 0.00388889 
0.00486111 0.00486111 0.00375 
0.00472222 0.00472222 0.00361111 
0.00458333 0.00458333 0.00347222 
0.00444444 0.00444444 0.00333333 
0.00430556 0.00430556 0.00319444 
0.00416667 0.00416667 0.00305556 
0.00402778 0.00402778 0.00291667 
0.00388889 0.00388889 0.00277778 
0.00375 0.00375 0.00263889 
0.00361111 0.00361111 0.0025 
0.00347222 0.00347222 0.00236111 
0.00333333 0.00333333 0.00222222 
0.00319444 0.00319444 0.00208333 
0.00305556 0.00305556 0.00194444 
0.00291667 0.00291667 0.00180556 
0.00277778 0.00277778 0.00166667 
0.00263889 0.00263889 0.00152778 
0.0025 0.0025 0.00138889 
0.00236111 0.00236111 0.00125 
0.00222222 0.00222222 0.00111111 
0.00208333 0.00208333 0.000972222 
0.00194444 0.00194444 0.000833333 
0.00180556 0.00180556 0.000694444 
0.00166667 0.00166667 0.000555556 
0.00152778 0.00152778 0.000416667 
0.00138889 0.00138889 0.000277778 
0.00125 0.00125 0.000138889 
0.00111111 0.00111111 2.61401e-16 
0.000972222 0.000972222 -0.000138889 
0.000833333 0.000833333 -0.000277778 
0.000694444 0.000694444 -0.000416667 
0.00555556 0.00555556 0.00416667 
0.00541667 0.00541667 0.00402778 
0.00527778 0.00527778 0.00388889 
0.00513889 0.00513889 0.00375 
0.005 0.005 0.00361111 
0.00486111 0.00486111 0.00347222 
0.00472222 0.00472222 0.00333333 
0.00458333 0.00458333 0.00319444 
0.00444444 0.00444444 0.00305556 
0.00430556 0.00430556 0.00291667 
0.00416667 0.00416667 0.00277778 
0.00402778 0.00402778 0.00263889 
0.00388889 0.00388889 0.0025 
0.00375 0.00375 0.00236111 
0.00361111 0.00361111 0.00222222 
0.00347222 0.00347222 0.00208333 
0.00333333 0.00333333 0.00194444 
0.00319444 0.00319444 0.00180556 
0.00305556 0.00305556 0.00166667 
0.00291667 0.00291667 0.00152778 
0.00277778 0.00277778 0.00138889 
0.00263889 0.00263889 0.00125 
0.0025 0.0025 0.00111111 
0.00236111 0.00236111 0.000972222 
0.00222222 0.00222222 0.000833333 
0.00208333 0.00208333 0.000694444 
0.00194444 0.00194444 0.000555556 
0.00180556 0.00180556 0.000416667 
0.00166667 0.00166667 0.000277778 
0.00152778 0.00152778 0.000138889 
0.00138889 0.00138889 4.74013e-16 
0.00125 0.00125 -0.000138889 
0.00111111 0.00111111 -0.000277778 
0.000972222 0.000972222 -0.000416667 
0.000833333 0.000833333 -0.000555556 
0.00569444 0.00569444 0.00402778 
0.00555556 0.00555556 0.00388889 
0.00541667 0.00541667 0.00375 
0.00527778 0.00527778 0.00361111 
0.00513889 0.00513889 0.00347222 
0.005 0.005 0.00333333 
0.00486111 0.00486111 0.00319444 
0.00472222 0.00472222 0.00305556 
0.00458333 0.00458333 0.00291667 
0.00444444 0.00444444 0.00277778 
0.00430556 0.00430556 0.00263889 
0.00416667 0.00416667 0.0025 
0.00402778 0.00402778 0.00236111 
0.00388889 0.00388889 0.00222222 
0.00375 0.00375 0.00208333 
0.00361111 0.00361111 0.00194444 
0.00347222 0.00347222 0.00180556 
0.00333333 0.00333333 0.00166667 
0.00319444 0.00319444 0.00152778 
0.00305556 0.00305556 0.00138889 
0.00291667 0.00291667 0.00125 
0.00277778 0.00277778 0.00111111 
0.00263889 0.00263889 0.000972222 
0.0025 0.0025 0.000833333 
0.00236111 0.00236111 0.000694444 
0.00222222 0.00222222 0.000555556 
0.00208333 0.00208333 0.000416667 
0.00194444 0.00194444 0.000277778 
0.00180556 0.00180556 0.000138889 
0.00166667 0.00166667 7.57857e-16 
0.00152778 0.00152778 -0.000138889 
0.00138889 0.00138889 -0.000277778 
0.00125 0.00125 -0.000416667 
0.00111111 0.00111111 -0.000555556 
0.000972222 0.000972222 -0.000694444 
0.00583333 0.00583333 0.00388889 
0.00569444 0.00569444 0.00375 
0.00555556 0.00555556 0.00361111 
0.00541667 0.00541667 0.00347222 
0.00527778 0.00527778 0.00333333 
0.00513889 0.00513889 0.00319444 
0.005 0.005 0.00305556 
0.00486111 0.00486111 0.00291667 
0.00472222 0.00472222 0.00277778 
0.00458333 0.00458333 0.00263889 
0.00444444 0.00444444 0.0025 
0.00430556 0.00430556 0.00236111 
0.00416667 0.00416667 0.00222222 
0.00402778 0.00402778 0.00208333 
0.00388889 0.00388889 0.00194444 
0.00375 0.00375 0.00180556 
0.00361111 0.00361111 0.00166667 
0.00347222 0.00347222 0.00152778 
0.00333333 0.00333333 0.00138889 
0.00319444 0.00319444 0.00125 
0.00305556 0.00305556 0.00111111 
0.00291667 0.00291667 0.000972222 
0.00277778 0.00277778 0.000833333 
0.00263889 0.00263889 0.000694444 
0.0025 0.0025 0.000555556 
0.00236111 0.00236111 0.000416667 
0.00222222 0.00222222 0.000277778 
0.00208333 0.00208333 0.000138889 
0.00194444 0.00194444 9.98767e-16 
0.00180556 0.00180556 -0.000138889 
0.00166667 0.00166667 -0.000277778 
0.00152778 0.00152778 -0.000416667 
0.00138889 0.00138889 -0.000555556 
0.00125 0.00125 -0.000694444 
0.00111111 0.00111111 -0.000833333 
0.00597222 0.00597222 0.00375 
0.00583333 0.00583333 0.00361111 
0.00569444 0.00569444 0.00347222 
0.00555556 0.00555556 0.00333333 
0.00541667 0.00541667 0.00319444 
0.00527778 0.00527778 0.00305556 
0.00513889 0.00513889 0.00291667 
0.005 0.005 0.00277778 
0.00486111 0.00486111 0.00263889 
0.00472222 0.00472222 0.0025 
0.00458333 0.00458333 0.00236111 
0.00444444 0.00444444 0.00222222 
0.00430556 0.00430556 0.00208333 
0.00416667 0.00416667 0.00194444 
0.00402778 0.00402778 0.00180556 
0.00388889 0.00388889 0.00166667 
0.00375 0.00375 0.00152778 
0.00361111 0.00361111 0.00138889 
0.00347222 0.00347222 0.00125 
0.00333333 0.00333333 0.00111111 
0.00319444 0.00319444 0.000972222 
0.00305556 0.00305556 0.000833333 
0.00291667 0.00291667 0.000694444 
0.00277778 0.00277778 0.000555556 
0.00263889 0.00263889 0.000416667 
0.0025 0.0025 0.000277778 
0.00236111 0.00236111 0.000138889 
0.00222222 0.00222222 1.26949e-15 
0.00208333 0.00208333 -0.000138889 
0.00194444 0.00194444 -0.000277778 
0.00180556 0.00180556 -0.000416667 
0.00166667 0.00166667 -0.000555556 
0.00152778 0.00152778 -0.000694444 
0.00138889 0.00138889 -0.000833333 
0.00125 0.00125 -0.000972222 
0.00611111 0.00611111 0.00361111 
0.00597222 0.00597222 0.00347222 
0.00583333 0.00583333 0.00333333 
0.00569444 0.00569444 0.00319444 
0.00555556 0.00555556 0.00305556 
0.00541667 0.00541667 0.00291667 
0.00527778 0.00527778 0.00277778 
0.00513889 0.00513889 0.00263889 
0.005 0.005 0.0025 
0.00486111 0.00486111 0.00236111 
0.00472222 0.00472222 0.00222222 
0.00458333 0.00458333 0.00208333 
0.00444444 0.00444444 0.00194444 
0.00430556 0.00430556 0.00180556 
0.00416667 0.00416667 0.00166667 
0.00402778 0.00402778 0.00152778 
0.00388889 0.00388889 0.00138889 
0.00375 0.00375 0.00125 
0.00361111 0.00361111 0.00111111 
0.00347222 0.00347222 0.000972222 
0.00333333 0.00333333 0.000833333 
0.00319444 0.00319444 0.000694444 
0.00305556 0.00305556 0.000555556 
0.00291667 0.00291667 0.000416667 
0.00277778 0.00277778 0.000277778 
0.00263889 0.00263889 0.000138889 
0.0025 0.0025 1.51474e-15 
0.00236111 0.00236111 -0.000138889 
0.00222222 0.00222222 -0.000277778 
0.00208333 0.00208333 -0.000416667 
0.00194444 0.00194444 -0.000555556 
0.00180556 0.00180556 -0.000694444 
0.00166667 0.00166667 -0.000833333 
0.00152778 0.00152778 -0.000972222 
0.00138889 0.00138889 -0.00111111 
0.00625 0.00625 0.00347222 
0.00611111 0.00611111 0.00333333 
0.00597222 0.00597222 0.00319444 
0.00583333 0.00583333 0.00305556 
0.00569444 0.00569444 0.00291667 
0.00555556 0.00555556 0.00277778 
0.00541667 0.00541667 0.00263889 
0.00527778 0.00527778 0.0025 
0.00513889 0.00513889 0.00236111 
0.005 0.005 0.00222222 
0.00486111 0.00486111 0.00208333 
0.00472222 0.00472222 0.00194444 
0.00458333 0.00458333 0.00180556 
0.00444444 0.00444444 0.00166667 
0.00430556 0.00430556 0.00152778 
0.00416667 0.00416667 0.00138889 
0.00402778 0.00402778 0.00125 
0.00388889 0.00388889 0.00111111 
0.00375 0.00375 0.000972222 
0.00361111 0.00361111 0.000833333 
0.00347222 0.00347222 0.000694444 
0.00333333 0.00333333 0.000555556 
0.00319444 0.00319444 0.000416667 
0.00305556 0.00305556 0.000277778 
0.00291667 0.00291667 0.000138889 
0.00277778 0.00277778 1.91188e-15 
0.00263889 0.00263889 -0.000138889 
0.0025 0.0025 -0.000277778 
0.00236111 0.00236111 -0.000416667 
0.00222222 0.00222222 -0.000555556 
0.00208333 0.00208333 -0.000694444 
0.00194444 0.00194444 -0.000833333 
0.00180556 0.00180556 -0.000972222 
0.00166667 0.00166667 -0.00111111 
0.00152778 0.00152778 -0.00125 
0.00638889 0.00638889 0.00333333 
0.00625 0.00625 0.00319444 
0.00611111 0.00611111 0.00305556 
0.00597222 0.00597222 0.00291667 
0.00583333 0.00583333 0.00277778 
0.00569444 0.00569444 0.00263889 
0.00555556 0.00555556 0.0025 
0.00541667 0.00541667 0.00236111 
0.00527778 0.00527778 0.00222222 
0.00513889 0.00513889 0.00208333 
0.005 0.005 0.00194444 
0.00486111 0.00486111 0.00180556 
0.00472222 0.00472222 0.00166667 
0.00458333 0.00458333 0.00152778 
0.00444444 0.00444444 0.00138889 
0.00430556 0.00430556 0.00125 
0.00416667 0.00416667 0.00111111 
0.00402778 0.00402778 0.000972222 
0.00388889 0.00388889 0.000833333 
0.00375 0.00375 0.000694444 
0.00361111 0.00361111 0.000555556 
0.00347222 0.00347222 0.000416667 
0.00333333 0.00333333 0.000277778 
0.00319444 0.00319444 0.000138889 
0.00305556 0.00305556 2.46656e-15 
0.00291667 0.00291667 -0.000138889 
0.00277778 0.00277778 -0.000277778 
0.00263889 0.00263889 -0.000416667 
0.0025 0.0025 -0.000555556 
0.00236111 0.00236111 -0.000694444 
0.00222222 0.00222222 -0.000833333 
0.00208333 0.00208333 -0.000972222 
0.00194444 0.00194444 -0.00111111 
0.00180556 0.00180556 -0.00125 
0.00166667 0.00166667 -0.00138889 
0.00652778 0.00652778 0.00319444 
0.00638889 0.00638889 0.00305556 
0.00625 0.00625 0.00291667 
0.00611111 0.00611111 0.00277778 
0.00597222 0.00597222 0.00263889 
0.00583333 0.00583333 0.0025 
0.00569444 0.00569444 0.00236111 
0.00555556 0.00555556 0.00222222 
0.00541667 0.00541667 0.00208333 
0.00527778 0.00527778 0.00194444 
0.00513889 0.00513889 0.00180556 
0.005 0.005 0.00166667 
0.00486111 0.00486111 0.00152778 
0.00472222 0.00472222 0.00138889 
0.00458333 0.00458333 0.00125 
0.00444444 0.00444444 0.00111111 
0.00430556 0.00430556 0.000972222 
0.00416667 0.00416667 0.000833333 
0.00402778 0.00402778 0.000694444 
0.00388889 0.00388889 0.000555556 
0.00375 0.00375 0.000416667 
0.00361111 0.00361111 0.000277778 
0.00347222 0.00347222 0.000138889 
0.00333333 0.00333333 3.08174e-15 
0.00319444 0.00319444 -0.000138889 
0.00305556 0.00305556 -0.000277778 
0.00291667 0.00291667 -0.000416667 
0.00277778 0.00277778 -0.000555556 
0.00263889 0.00263889 -0.000694444 
0.0025 0.0025 -0.000833333 
0.00236111 0.00236111 -0.000972222 
0.00222222 0.00222222 -0.00111111 
0.00208333 0.00208333 -0.00125 
0.00194444 0.00194444 -0.00138889 
0.00180556 0.00180556 -0.00152778 
0.00666667 0.00666667 0.00305556 
0.00652778 0.00652778 0.00291667 
0.00638889 0.00638889 0.00277778 
0.00625 0.00625 0.00263889 
0.00611111 0.00611111 0.0025 
0.00597222 0.00597222 0.00236111 
0.00583333 0.00583333 0.00222222 
0.00569444 0.00569444 0.00208333 
0.00555556 0.00555556 0.00194444 
0.00541667 0.00541667 0.00180556 
0.00527778 0.00527778 0.00166667 
0.00513889 0.00513889 0.00152778 
0.005 0.005 0.00138889 
0.00486111 0.00486111 0.00125 
0.00472222 0.00472222 0.00111111 
0.00458333 0.00458333 0.000972222 
0.00444444 0.00444444 0.000833333 
0.00430556 0.00430556 0.000694444 
0.00416667 0.00416667 0.000555556 
0.00402778 0.00402778 0.000416667 
0.00388889 0.00388889 0.000277778 
0.00375 0.00375 0.000138889 
0.00361111 0.00361111 3.54599e-15 
0.00347222 0.00347222 -0.000138889 
0.00333333 0.00333333 -0.000277778 
0.00319444 0.00319444 -0.000416667 
0.00305556 0.00305556 -0.000555556 
0.00291667 0.00291667 -0.000694444 
0.00277778 0.00277778 -0.000833333 
0.00263889 0.00263889 -0.000972222 
0.0025 0.0025 -0.00111111 
0.00236111 0.00236111 -0.00125 
0.00222222 0.00222222 -0.00138889 
0.00208333 0.00208333 -0.00152778 
0.00194444 0.00194444 -0.00166667 
0.00680556 0.00680556 0.00291667 
0.00666667 0.00666667 0.00277778 
0.00652778 0.00652778 0.00263889 
0.00638889 0.00638889 0.0025 
0.00625 0.00625 0.00236111 
0.00611111 0.00611111 0.00222222 
0.00597222 0.00597222 0.00208333 
0.00583333 0.00583333 0.00194444 
0.00569444 0.00569444 0.00180556 
0.00555556 0.00555556 0.00166667 
0.00541667 0.00541667 0.00152778 
0.00527778 0.00527778 0.00138889 
0.00513889 0.00513889 0.00125 
0.005 0.005 0.00111111 
0.00486111 0.00486111 0.000972222 
0.00472222 0.00472222 0.000833333 
0.00458333 0.00458333 0.000694444 
0.00444444 0.00444444 0.000555556 
0.00430556 0.00430556 0.000416667 
0.00416667 0.00416667 0.000277778 
0.00402778 0.00402778 0.000138889 
0.00388889 0.00388889 4.00526e-15 
0.00375 0.00375 -0.000138889 
0.00361111 0.00361111 -0.000277778 
0.00347222 0.00347222 -0.000416667 
0.00333333 0.00333333 -0.000555556 
0.00319444 0.00319444 -0.000694444 
0.00305556 0.00305556 -0.000833333 
0.00291667 0.00291667 -0.000972222 
0.00277778 0.00277778 -0.00111111 
0.00263889 0.00263889 -0.00125 
0.0025 0.0025 -0.00138889 
0.00236111 0.00236111 -0.00152778 
0.00222222 0.00222222 -0.00166667 
0.00208333 0.00208333 -0.00180556 
0.00694444 0.00694444 0.00277778 
0.00680556 0.00680556 0.00263889 
0.00666667 0.00666667 0.0025 
0.00652778 0.00652778 0.00236111 
0.00638889 0.00638889 0.00222222 
0.00625 0.00625 0.00208333 
0.00611111 0.00611111 0.00194444 
0.00597222 0.00597222 0.00180556 
0.00583333 0.00583333 0.00166667 
0.00569444 0.00569444 0.00152778 
0.00555556 0.00555556 0.00138889 
0.00541667 0.00541667 0.00125 
0.00527778 0.00527778 0.00111111 
0.00513889 0.00513889 0.000972222 
0.005 0.005 0.000833333 
0.00486111 0.00486111 0.000694444 
0.00472222 0.00472222 0.000555556 
0.00458333 0.00458333 0.000416667 
0.00444444 0.00444444 0.000277778 
0.00430556 0.00430556 0.000138889 
0.00416667 0.00416667 4.71303e-15 
0.00402778 0.00402778 -0.000138889 
0.00388889 0.00388889 -0.000277778 
0.00375 0.00375 -0.000416667 
0.00361111 0.00361111 -0.000555556 
0.00347222 0.00347222 -0.000694444 
0.00333333 0.00333333 -0.000833333 
0.00319444 0.00319444 -0.000972222 
0.00305556 0.00305556 -0.00111111 
0.00291667 0.00291667 -0.00125 
0.00277778 0.00277778 -0.00138889 
0.00263889 0.00263889 -0.00152778 
0.0025 0.0025 -0.00166667 
0.00236111 0.00236111 -0.00180556 
0.00222222 0.00222222 -0.00194444 
0.00708333 0.00708333 0.00263889 
0.00694444 0.00694444 0.0025 
0.00680556 0.00680556 0.00236111 
0.00666667 0.00666667 0.00222222 
0.00652778 0.00652778 0.00208333 
0.00638889 0.00638889 0.00194444 
0.00625 0.00625 0.00180556 
0.00611111 0.00611111 0.00166667 
0.00597222 0.00597222 0.00152778 
0.00583333 0.00583333 0.00138889 
0.00569444 0.00569444 0.00125 
0.00555556 0.00555556 0.00111111 
0.00541667 0.00541667 0.000972222 
0.00527778 0.00527778 0.000833333 
0.00513889 0.00513889 0.000694444 
0.005 0.005 0.000555556 
0.00486111 0.00486111 0.000416667 
0.00472222 0.00472222 0.000277778 
0.00458333 0.00458333 0.000138889 
0.00444444 0.00444444 5.29698e-15 
0.00430556 0.00430556 -0.000138889 
0.00416667 0.00416667 -0.000277778 
0.00402778 0.00402778 -0.000416667 
0.00388889 0.00388889 -0.000555556 
0.00375 0.00375 -0.000694444 
0.00361111 0.00361111 -0.000833333 
0.00347222 0.00347222 -0.000972222 
0.00333333 0.00333333 -0.00111111 
0.00319444 0.00319444 -0.00125 
0.00305556 0.00305556 -0.00138889 
0.00291667 0.00291667 -0.00152778 
0.00277778 0.00277778 -0.00166667 
0.00263889 0.00263889 -0.00180556 
0.0025 0.0025 -0.00194444 
0.00236111 0.00236111 -0.00208333 
0.00722222 0.00722222 0.0025 
0.00708333 0.00708333 0.00236111 
0.00694444 0.00694444 0.00222222 
0.00680556 0.00680556 0.00208333 
0.00666667 0.00666667 0.00194444 
0.00652778 0.00652778 0.00180556 
0.00638889 0.00638889 0.00166667 
0.00625 0.00625 0.00152778 
0.00611111 0.00611111 0.00138889 
0.00597222 0.00597222 0.00125 
0.00583333 0.00583333 0.00111111 
0.00569444 0.00569444 0.000972222 
0.00555556 0.00555556 0.000833333 
0.00541667 0.00541667 0.000694444 
0.00527778 0.00527778 0.000555556 
0.00513889 0.00513889 0.000416667 
0.005 0.005 0.000277778 
0.00486111 0.00486111 0.000138889 
0.00472222 0.00472222 5.75278e-15 
0.00458333 0.00458333 -0.000138889 
0.00444444 0.00444444 -0.000277778 
0.00430556 0.00430556 -0.000416667 
0.00416667 0.00416667 -0.000555556 
0.00402778 0.00402778 -0.000694444 
0.00388889 0.00388889 -0.000833333 
0.00375 0.00375 -0.000972222 
0.00361111 0.00361111 -0.00111111 
0.00347222 0.00347222 -0.00125 
0.00333333 0.00333333 -0.00138889 
0.00319444 0.00319444 -0.00152778 
0.00305556 0.00305556 -0.00166667 
0.00291667 0.00291667 -0.00180556 
0.00277778 0.00277778 -0.00194444 
0.00263889 0.00263889 -0.00208333 
0.0025 0.0025 -0.00222222 
0.00736111 0.00736111 0.00236111 
0.00722222 0.00722222 0.00222222 
0.00708333 0.00708333 0.00208333 
0.00694444 0.00694444 0.00194444 
0.00680556 0.00680556 0.00180556 
0.00666667 0.00666667 0.00166667 
0.00652778 0.00652778 0.00152778 
0.00638889 0.00638889 0.00138889 
0.00625 0.00625 0.00125 
0.00611111 0.00611111 0.00111111 
0.00597222 0.00597222 0.000972222 
0.00583333 0.00583333 0.000833333 
0.00569444 0.00569444 0.000694444 
0.00555556 0.00555556 0.000555556 
0.00541667 0.00541667 0.000416667 
0.00527778 0.00527778 0.000277778 
0.00513889 0.00513889 0.000138889 
0.005 0.005 6.53774e-15 
0.00486111 0.00486111 -0.000138889 
0.00472222 0.00472222 -0.000277778 
0.00458333 0.00458333 -0.000416667 
0.00444444 0.00444444 -0.000555556 
0.00430556 0.00430556 -0.000694444 
0.00416667 0.00416667 -0.000833333 
0.00402778 0.00402778 -0.000972222 
0.00388889 0.00388889 -0.00111111 
0.00375 0.00375 -0.00125 
0.00361111 0.00361111 -0.00138889 
0.00347222 0.00347222 -0.00152778 
0.00333333 0.00333333 -0.00166667 
0.00319444 0.00319444 -0.00180556 
0.00305556 0.00305556 -0.00194444 
0.00291667 0.00291667 -0.00208333 
0.00277778 0.00277778 -0.00222222 
0.00263889 0.00263889 -0.00236111 
0.0075 0.0075 0.00222222 
0.00736111 0.00736111 0.00208333 
0.00722222 0.00722222 0.00194444 
0.00708333 0.00708333 0.00180556 
0.00694444 0.00694444 0.00166667 
0.00680556 0.00680556 0.00152778 
0.00666667 0.00666667 0.00138889 
0.00652778 0.00652778 0.00125 
0.00638889 0.00638889 0.00111111 
0.00625 0.00625 0.000972222 
0.00611111 0.00611111 0.000833333 
0.00597222 0.00597222 0.000694444 
0.00583333 0.00583333 0.000555556 
0.00569444 0.00569444 0.000416667 
0.00555556 0.00555556 0.000277778 
0.00541667 0.00541667 0.000138889 
0.00527778 0.00527778 6.32892e-15 
0.00513889 0.00513889 -0.000138889 
0.005 0.005 -0.000277778 
0.00486111 0.00486111 -0.000416667 
0.00472222 0.00472222 -0.000555556 
0.00458333 0.00458333 -0.000694444 
0.00444444 0.00444444 -0.000833333 
0.00430556 0.00430556 -0.000972222 
0.00416667 0.00416667 -0.00111111 
0.00402778 0.00402778 -0.00125 
0.00388889 0.00388889 -0.00138889 
0.00375 0.00375 -0.00152778 
0.00361111 0.00361111 -0.00166667 
0.00347222 0.00347222 -0.00180556 
0.00333333 0.00333333 -0.00194444 
0.00319444 0.00319444 -0.00208333 
0.00305556 0.00305556 -0.00222222 
0.00291667 0.00291667 -0.00236111 
0.00277778 0.00277778 -0.0025 
0.00763889 0.00763889 0.00208333 
0.0075 0.0075 0.00194444 
0.00736111 0.00736111 0.00180556 
0.00722222 0.00722222 0.00166667 
0.00708333 0.00708333 0.00152778 
0.00694444 0.00694444 0.00138889 
0.00680556 0.00680556 0.00125 
0.00666667 0.00666667 0.00111111 
0.00652778 0.00652778 0.000972222 
0.00638889 0.00638889 0.000833333 
0.00625 0.00625 0.000694444 
0.00611111 0.00611111 0.000555556 
0.00597222 0.00597222 0.000416667 
0.00583333 0.00583333 0.000277778 
0.00569444 0.00569444 0.000138889 
0.00555556 0.00555556 6.58956e-15 
0.00541667 0.00541667 -0.000138889 
0.00527778 0.00527778 -0.000277778 
0.00513889 0.00513889 -0.000416667 
0.005 0.005 -0.000555556 
0.00486111 0.00486111 -0.000694444 
0.00472222 0.00472222 -0.000833333 
0.00458333 0.00458333 -0.000972222 
0.00444444 0.00444444 -0.00111111 
0.00430556 0.00430556 -0.00125 
0.00416667 0.00416667 -0.00138889 
0.00402778 0.00402778 -0.00152778 
0.00388889 0.00388889 -0.00166667 
0.00375 0.00375 -0.00180556 
0.00361111 0.00361111 -0.00194444 
0.00347222 0.00347222 -0.00208333 
0.00333333 0.00333333 -0.00222222 
0.00319444 0.00319444 -0.00236111 
0.00305556 0.00305556 -0.0025 
0.00291667 0.00291667 -0.00263889 
0.00777778 0.00777778 0.00194444 
0.00763889 0.00763889 0.00180556 
0.0075 0.0075 0.00166667 
0.00736111 0.00736111 0.00152778 
0.00722222 0.00722222 0.00138889 
0.00708333 0.00708333 0.00125 
0.00694444 0.00694444 0.00111111 
0.00680556 0.00680556 0.000972222 
0.00666667 0.00666667 0.000833333 
0.00652778 0.00652778 0.000694444 
0.00638889 0.00638889 0.000555556 
0.00625 0.00625 0.000416667 
0.00611111 0.00611111 0.000277778 
0.00597222 0.00597222 0.000138889 
0.00583333 0.00583333 6.41674e-15 
0.00569444 0.00569444 -0.000138889 
0.00555556 0.00555556 -0.000277778 
0.00541667 0.00541667 -0.000416667 
0.00527778 0.00527778 -0.000555556 
0.00513889 0.00513889 -0.000694444 
0.005 0.005 -0.000833333 
0.00486111 0.00486111 -0.000972222 
0.00472222 0.00472222 -0.00111111 
0.00458333 0.00458333 -0.00125 
0.00444444 0.00444444 -0.00138889 
0.00430556 0.00430556 -0.00152778 
0.00416667 0.00416667 -0.00166667 
0.00402778 0.00402778 -0.00180556 
0.00388889 0.00388889 -0.00194444 
0.00375 0.00375 -0.00208333 
0.00361111 0.00361111 -0.00222222 
0.00347222 0.00347222 -0.00236111 
0.00333333 0.00333333 -0.0025 
0.00319444 0.00319444 -0.00263889 
0.00305556 0.00305556 -0.00277778 
0.00791667 0.00791667 0.00180556 
0.00777778 0.00777778 0.00166667 
0.00763889 0.00763889 0.00152778 
0.0075 0.0075 0.00138889 
0.00736111 0.00736111 0.00125 
0.00722222 0.00722222 0.00111111 
0.00708333 0.00708333 0.000972222 
0.00694444 0.00694444 0.000833333 
0.00680556 0.00680556 0.000694444 
0.00666667 0.00666667 0.000555556 
0.00652778 0.00652778 0.000416667 
0.00638889 0.00638889 0.000277778 
0.00625 0.00625 0.000138889 
0.00611111 0.00611111 5.99e-15 
0.00597222 0.00597222 -0.000138889 
0.00583333 0.00583333 -0.000277778 
0.00569444 0.00569444 -0.000416667 
0.00555556 0.00555556 -0.000555556 
0.00541667 0.00541667 -0.000694444 
0.00527778 0.00527778 -0.000833333 
0.00513889 0.00513889 -0.000972222 
0.005 0.005 -0.00111111 
0.00486111 0.00486111 -0.00125 
0.00472222 0.00472222 -0.00138889 
0.00458333 0.00458333 -0.00152778 
0.00444444 0.00444444 -0.00166667 
0.00430556 0.00430556 -0.00180556 
0.00416667 0.00416667 -0.00194444 
0.00402778 0.00402778 -0.00208333 
0.00388889 0.00388889 -0.00222222 
0.00375 0.00375 -0.00236111 
0.00361111 0.00361111 -0.0025 
0.00347222 0.00347222 -0.00263889 
0.00333333 0.00333333 -0.00277778 
0.00319444 0.00319444 -0.00291667 
0.00805556 0.00805556 0.00166667 
0.00791667 0.00791667 0.00152778 
0.00777778 0.00777778 0.00138889 
0.00763889 0.00763889 0.00125 
0.0075 0.0075 0.00111111 
0.00736111 0.00736111 0.000972222 
0.00722222 0.00722222 0.000833333 
0.00708333 0.00708333 0.000694444 
0.00694444 0.00694444 0.000555556 
0.00680556 0.00680556 0.000416667 
0.00666667 0.00666667 0.000277778 
0.00652778 0.00652778 0.000138889 
0.00638889 0.00638889 5.56087e-15 
0.00625 0.00625 -0.000138889 
0.00611111 0.00611111 -0.000277778 
0.00597222 0.00597222 -0.000416667 
0.00583333 0.00583333 -0.000555556 
0.00569444 0.00569444 -0.000694444 
0.00555556 0.00555556 -0.000833333 
0.00541667 0.00541667 -0.000972222 
0.00527778 0.00527778 -0.00111111 
0.00513889 0.00513889 -0.00125 
0.005 0.005 -0.00138889 
0.00486111 0.00486111 -0.00152778 
0.00472222 0.00472222 -0.00166667 
0.00458333 0.00458333 -0.00180556 
0.00444444 0.00444444 -0.00194444 
0.00430556 0.00430556 -0.00208333 
0.00416667 0.00416667 -0.00222222 
0.00402778 0.00402778 -0.00236111 
0.00388889 0.00388889 -0.0025 
0.00375 0.00375 -0.00263889 
0.00361111 0.00361111 -0.00277778 
0.00347222 0.00347222 -0.00291667 
0.00333333 0.00333333 -0.00305556 
0.00819444 0.00819444 0.00152778 
0.00805556 0.00805556 0.00138889 
0.00791667 0.00791667 0.00125 
0.00777778 0.00777778 0.00111111 
0.00763889 0.00763889 0.000972222 
0.0075 0.0075 0.000833333 
0.00736111 0.00736111 0.000694444 
0.00722222 0.00722222 0.000555556 
0.00708333 0.00708333 0.000416667 
0.00694444 0.00694444 0.000277778 
0.00680556 0.00680556 0.000138889 
0.00666667 0.00666667 5.36181e-15 
0.00652778 0.00652778 -0.000138889 
0.00638889 0.00638889 -0.000277778 
0.00625 0.00625 -0.000416667 
0.00611111 0.00611111 -0.000555556 
0.00597222 0.00597222 -0.000694444 
0.00583333 0.00583333 -0.000833333 
0.00569444 0.00569444 -0.000972222 
0.00555556 0.00555556 -0.00111111 
0.00541667 0.00541667 -0.00125 
0.00527778 0.00527778 -0.00138889 
0.00513889 0.00513889 -0.00152778 
0.005 0.005 -0.00166667 
0.00486111 0.00486111 -0.00180556 
0.00472222 0.00472222 -0.00194444 
0.00458333 0.00458333 -0.00208333 
0.00444444 0.00444444 -0.00222222 
0.00430556 0.00430556 -0.00236111 
0.00416667 0.00416667 -0.0025 
0.00402778 0.00402778 -0.00263889 
0.00388889 0.00388889 -0.00277778 
0.00375 0.00375 -0.00291667 
0.00361111 0.00361111 -0.00305556 
0.00347222 0.00347222 -0.00319444 
0.00833333 0.00833333 0.00138889 
0.00819444 0.00819444 0.00125 
0.00805556 0.00805556 0.00111111 
0.00791667 0.00791667 0.000972222 
0.00777778 0.00777778 0.000833333 
0.00763889 0.00763889 0.000694444 
0.0075 0.0075 0.000555556 
0.00736111 0.00736111 0.000416667 
0.00722222 0.00722222 0.000277778 
0.00708333 0.00708333 0.000138889 
0.00694444 0.00694444 5.23084e-15 
0.00680556 0.00680556 -0.000138889 
0.00666667 0.00666667 -0.000277778 
0.00652778 0.00652778 -0.000416667 
0.00638889 0.00638889 -0.000555556 
0.00625 0.00625 -0.000694444 
0.00611111 0.00611111 -0.000833333 
0.00597222 0.00597222 -0.000972222 
0.00583333 0.00583333 -0.00111111 
0.00569444 0.00569444 -0.00125 
0.00555556 0.00555556 -0.00138889 
0.00541667 0.00541667 -0.00152778 
0.00527778 0.00527778 -0.00166667 
0.00513889 0.00513889 -0.00180556 
0.005 0.005 -0.00194444 
0.00486111 0.00486111 -0.00208333 
0.00472222 0.00472222 -0.00222222 
0.00458333 0.00458333 -0.00236111 
0.00444444 0.00444444 -0.0025 
0.00430556 0.00430556 -0.00263889 
0.00416667 0.00416667 -0.00277778 
0.00402778 0.00402778 -0.00291667 
0.00388889 0.00388889 -0.00305556 
0.00375 0.00375 -0.00319444 
0.00361111 0.00361111 -0.00333333 
0.00847222 0.00847222 0.00125 
0.00833333 0.00833333 0.00111111 
0.00819444 0.00819444 0.000972222 
0.00805556 0.00805556 0.000833333 
0.00791667 0.00791667 0.000694444 
0.00777778 0.00777778 0.000555556 
0.00763889 0.00763889 0.000416667 
0.0075 0.0075 0.000277778 
0.00736111 0.00736111 0.000138889 
0.00722222 0.00722222 4.7629e-15 
0.00708333 0.00708333 -0.000138889 
0.00694444 0.00694444 -0.000277778 
0.00680556 0.00680556 -0.000416667 
0.00666667 0.00666667 -0.000555556 
0.00652778 0.00652778 -0.000694444 
0.00638889 0.00638889 -0.000833333 
0.00625 0.00625 -0.000972222 
0.00611111 0.00611111 -0.00111111 
0.00597222 0.00597222 -0.00125 
0.00583333 0.00583333 -0.00138889 
0.00569444 0.00569444 -0.00152778 
0.00555556 0.00555556 -0.00166667 
0.00541667 0.00541667 -0.00180556 
0.00527778 0.00527778 -0.00194444 
0.00513889 0.00513889 -0.00208333 
0.005 0.005 -0.00222222 
0.00486111 0.00486111 -0.00236111 
0.00472222 0.00472222 -0.0025 
0.00458333 0.00458333 -0.00263889 
0.00444444 0.00444444 -0.00277778 
0.00430556 0.00430556 -0.00291667 
0.00416667 0.00416667 -0.00305556 
0.00402778 0.00402778 -0.00319444 
0.00388889 0.00388889 -0.00333333 
0.00375 0.00375 -0.00347222 
0.00861111 0.00861111 0.00111111 
0.00847222 0.00847222 0.000972222 
0.00833333 0.00833333 0.000833333 
0.00819444 0.00819444 0.000694444 
0.00805556 0.00805556 0.000555556 
0.00791667 0.00791667 0.000416667 
0.00777778 0.00777778 0.000277778 
0.00763889 0.00763889 0.000138889 
0.0075 0.0075 4.71097e-15 
0.00736111 0.00736111 -0.000138889 
0.00722222 0.00722222 -0.000277778 
0.00708333 0.00708333 -0.000416667 
0.00694444 0.00694444 -0.000555556 
0.00680556 0.00680556 -0.000694444 
0.00666667 0.00666667 -0.000833333 
0.00652778 0.00652778 -0.000972222 
0.00638889 0.00638889 -0.00111111 
0.00625 0.00625 -0.00125 
0.00611111 0.00611111 -0.00138889 
0.00597222 0.00597222 -0.00152778 
0.00583333 0.00583333 -0.00166667 
0.00569444 0.00569444 -0.00180556 
0.00555556 0.00555556 -0.00194444 
0.00541667 0.00541667 -0.00208333 
0.00527778 0.00527778 -0.00222222 
0.00513889 0.00513889 -0.00236111 
0.005 0.005 -0.0025 
0.00486111 0.00486111 -0.00263889 
0.00472222 0.00472222 -0.00277778 
0.00458333 0.00458333 -0.00291667 
0.00444444 0.00444444 -0.00305556 
0.00430556 0.00430556 -0.00319444 
0.00416667 0.00416667 -0.00333333 
0.00402778 0.00402778 -0.00347222 
0.00388889 0.00388889 -0.00361111 
0.00875 0.00875 0.000972222 
0.00861111 0.00861111 0.000833333 
0.00847222 0.00847222 0.000694444 
0.00833333 0.00833333 0.000555556 
0.00819444 0.00819444 0.000416667 
0.00805556 0.00805556 0.000277778 
0.00791667 0.00791667 0.000138889 
0.00777778 0.00777778 4.2904e-15 
0.00763889 0.00763889 -0.000138889 
0.0075 0.0075 -0.000277778 
0.00736111 0.00736111 -0.000416667 
0.00722222 0.00722222 -0.000555556 
0.00708333 0.00708333 -0.000694444 
0.00694444 0.00694444 -0.000833333 
0.00680556 0.00680556 -0.000972222 
0.00666667 0.00666667 -0.00111111 
0.00652778 0.00652778 -0.00125 
0.00638889 0.00638889 -0.00138889 
0.00625 0.00625 -0.00152778 
0.00611111 0.00611111 -0.00166667 
0.00597222 0.00597222 -0.00180556 
0.00583333 0.00583333 -0.00194444 
0.00569444 0.00569444 -0.00208333 
0.00555556 0.00555556 -0.00222222 
0.00541667 0.00541667 -0.00236111 
0.00527778 0.00527778 -0.0025 
0.00513889 0.00513889 -0.00263889 
0.005 0.005 -0.00277778 
0.00486111 0.00486111 -0.00291667 
0.00472222 0.00472222 -0.00305556 
0.00458333 0.00458333 -0.00319444 
0.00444444 0.00444444 -0.00333333 
0.00430556 0.00430556 -0.00347222 
0.00416667 0.00416667 -0.00361111 
0.00402778 0.00402778 -0.00375 
0.00888889 0.00888889 0.000833333 
0.00875 0.00875 0.000694444 
0.00861111 0.00861111 0.000555556 
0.00847222 0.00847222 0.000416667 
0.00833333 0.00833333 0.000277778 
0.00819444 0.00819444 0.000138889 
0.00805556 0.00805556 3.51249e-15 
0.00791667 0.00791667 -0.000138889 
0.00777778 0.00777778 -0.000277778 
0.00763889 0.00763889 -0.000416667 
0.0075 0.0075 -0.000555556 
0.00736111 0.00736111 -0.000694444 
0.00722222 0.00722222 -0.000833333 
0.00708333 0.00708333 -0.000972222 
0.00694444 0.00694444 -0.00111111 
0.00680556 0.00680556 -0.00125 
0.00666667 0.00666667 -0.00138889 
0.00652778 0.00652778 -0.00152778 
0.00638889 0.00638889 -0.00166667 
0.00625 0.00625 -0.00180556 
0.00611111 0.00611111 -0.00194444 
0.00597222 0.00597222 -0.00208333 
0.00583333 0.00583333 -0.00222222 
0.00569444 0.00569444 -0.00236111 
0.00555556 0.00555556 -0.0025 
0.00541667 0.00541667 -0.00263889 
0.00527778 0.00527778 -0.00277778 
0.00513889 0.00513889 -0.00291667 
0.005 0.005 -0.00305556 
0.00486111 0.00486111 -0.00319444 
0.00472222 0.00472222 -0.00333333 
0.00458333 0.00458333 -0.00347222 
0.00444444 0.00444444 -0.00361111 
0.00430556 0.00430556 -0.00375 
0.00416667 0.00416667 -0.00388889 
0.00902778 0.00902778 0.000694444 
0.00888889 0.00888889 0.000555556 
0.00875 0.00875 0.000416667 
0.00861111 0.00861111 0.000277778 
0.00847222 0.00847222 0.000138889 
0.00833333 0.00833333 2.68102e-15 
0.00819444 0.00819444 -0.000138889 
0.00805556 0.00805556 -0.000277778 
0.00791667 0.00791667 -0.000416667 
0.00777778 0.00777778 -0.000555556 
0.00763889 0.00763889 -0.000694444 
0.0075 0.0075 -0.000833333 
0.00736111 0.00736111 -0.000972222 
0.00722222 0.00722222 -0.00111111 
0.00708333 0.00708333 -0.00125 
0.00694444 0.00694444 -0.00138889 
0.00680556 0.00680556 -0.00152778 
0.00666667 0.00666667 -0.00166667 
0.00652778 0.00652778 -0.00180556 
0.00638889 0.00638889 -0.00194444 
0.00625 0.00625 -0.00208333 
0.00611111 0.00611111 -0.00222222 
0.00597222 0.00597222 -0.00236111 
0.00583333 0.00583333 -0.0025 
0.00569444 0.00569444 -0.00263889 
0.00555556 0.00555556 -0.00277778 
0.00541667 0.00541667 -0.00291667 
0.00527778 0.00527778 -0.00305556 
0.00513889 0.00513889 -0.00319444 
0.005 0.005 -0.00333333 
0.00486111 0.00486111 -0.00347222 
0.00472222 0.00472222 -0.00361111 
0.00458333 0.00458333 -0.00375 
0.00444444 0.00444444 -0.00388889 
0.00430556 0.00430556 -0.00402778 
0.00916667 0.00916667 0.000555556 
0.00902778 0.00902778 0.000416667 
0.00888889 0.00888889 0.000277778 
0.00875 0.00875 0.000138889 
0.00861111 0.00861111 1.79045e-15 
0.00847222 0.00847222 -0.000138889 
0.00833333 0.00833333 -0.000277778 
0.00819444 0.00819444 -0.000416667 
0.00805556 0.00805556 -0.000555556 
0.00791667 0.00791667 -0.000694444 
0.00777778 0.00777778 -0.000833333 
0.00763889 0.00763889 -0.000972222 
0.0075 0.0075 -0.00111111 
0.00736111 0.00736111 -0.00125 
0.00722222 0.00722222 -0.00138889 
0.00708333 0.00708333 -0.00152778 
0.00694444 0.00694444 -0.00166667 
0.00680556 0.00680556 -0.00180556 
0.00666667 0.00666667 -0.00194444 
0.00652778 0.00652778 -0.00208333 
0.00638889 0.00638889 -0.00222222 
0.00625 0.00625 -0.00236111 
0.00611111 0.00611111 -0.0025 
0.00597222 0.00597222 -0.00263889 
0.00583333 0.00583333 -0.00277778 
0.00569444 0.00569444 -0.00291667 
0.00555556 0.00555556 -0.00305556 
0.00541667 0.00541667 -0.00319444 
0.00527778 0.00527778 -0.00333333 
0.00513889 0.00513889 -0.00347222 
0.005 0.005 -0.00361111 
0.00486111 0.00486111 -0.00375 
0.00472222 0.00472222 -0.00388889 
0.00458333 0.00458333 -0.00402778 
0.00444444 0.00444444 -0.00416667 
0.00930556 0.00930556 0.000416667 
0.00916667 0.00916667 0.000277778 
0.00902778 0.00902778 0.000138889 
0.00888889 0.00888889 1.60657e-15 
0.00875 0.00875 -0.000138889 
0.00861111 0.00861111 -0.000277778 
0.00847222 0.00847222 -0.000416667 
0.00833333 0.00833333 -0.000555556 
0.00819444 0.00819444 -0.000694444 
0.00805556 0.00805556 -0.000833333 
0.00791667 0.00791667 -0.000972222 
0.00777778 0.00777778 -0.00111111 
0.00763889 0.00763889 -0.00125 
0.0075 0.0075 -0.00138889 
0.00736111 0.00736111 -0.00152778 
0.00722222 0.00722222 -0.00166667 
0.00708333 0.00708333 -0.00180556 
0.00694444 0.00694444 -0.00194444 
0.00680556 0.00680556 -0.00208333 
0.00666667 0.00666667 -0.00222222 
0.00652778 0.00652778 -0.00236111 
0.00638889 0.00638889 -0.0025 
0.00625 0.00625 -0.00263889 
0.00611111 0.00611111 -0.00277778 
0.00597222 0.00597222 -0.00291667 
0.00583333 0.00583333 -0.00305556 
0.00569444 0.00569444 -0.00319444 
0.00555556 0.00555556 -0.00333333 
0.00541667 0.00541667 -0.00347222 
0.00527778 0.00527778 -0.00361111 
0.00513889 0.00513889 -0.00375 
0.005 0.005 -0.00388889 
0.00486111 0.00486111 -0.00402778 
0.00472222 0.00472222 -0.00416667 
0.00458333 0.00458333 -0.00430556 
0.00944444 0.00944444 0.000277778 
0.00930556 0.00930556 0.000138889 
0.00916667 0.00916667 2.27677e-15 
0.00902778 0.00902778 -0.000138889 
0.00888889 0.00888889 -0.000277778 
0.00875 0.00875 -0.000416667 
0.00861111 0.00861111 -0.000555556 
0.00847222 0.00847222 -0.000694444 
0.00833333 0.00833333 -0.000833333 
0.00819444 0.00819444 -0.000972222 
0.00805556 0.00805556 -0.00111111 
0.00791667 0.00791667 -0.00125 
0.00777778 0.00777778 -0.00138889 
0.00763889 0.00763889 -0.00152778 
0.0075 0.0075 -0.00166667 
0.00736111 0.00736111 -0.00180556 
0.00722222 0.00722222 -0.00194444 
0.00708333 0.00708333 -0.00208333 
0.00694444 0.00694444 -0.00222222 
0.00680556 0.00680556 -0.00236111 
0.00666667 0.00666667 -0.0025 
0.00652778 0.00652778 -0.00263889 
0.00638889 0.00638889 -0.00277778 
0.00625 0.00625 -0.00291667 
0.00611111 0.00611111 -0.00305556 
0.00597222 0.00597222 -0.00319444 
0.00583333 0.00583333 -0.00333333 
0.00569444 0.00569444 -0.00347222 
0.00555556 0.00555556 -0.00361111 
0.00541667 0.00541667 -0.00375 
0.00527778 0.00527778 -0.00388889 
0.00513889 0.00513889 -0.00402778 
0.005 0.005 -0.00416667 
0.00486111 0.00486111 -0.00430556 
0.00472222 0.00472222 -0.00444444 
0.00958333 0.00958333 0.000138889 
0.00944444 0.00944444 2.07397e-15 
0.00930556 0.00930556 -0.000138889 
0.00916667 0.00916667 -0.000277778 
0.00902778 0.00902778 -0.000416667 
0.00888889 0.00888889 -0.000555556 
0.00875 0.00875 -0.000694444 
0.00861111 0.00861111 -0.000833333 
0.00847222 0.00847222 -0.000972222 
0.00833333 0.00833333 -0.00111111 
0.00819444 0.00819444 -0.00125 
0.00805556 0.00805556 -0.00138889 
0.00791667 0.00791667 -0.00152778 
0.00777778 0.00777778 -0.00166667 
0.00763889 0.00763889 -0.00180556 
0.0075 0.0075 -0.00194444 
0.00736111 0.00736111 -0.00208333 
0.00722222 0.00722222 -0.00222222 
0.00708333 0.00708333 -0.00236111 
0.00694444 0.00694444 -0.0025 
0.00680556 0.00680556 -0.00263889 
0.00666667 0.00666667 -0.00277778 
0.00652778 0.00652778 -0.00291667 
0.00638889 0.00638889 -0.00305556 
0.00625 0.00625 -0.00319444 
0.00611111 0.00611111 -0.00333333 
0.00597222 0.00597222 -0.00347222 
0.00583333 0.00583333 -0.00361111 
0.00569444 0.00569444 -0.00375 
0.00555556 0.00555556 -0.00388889 
0.00541667 0.00541667 -0.00402778 
0.00527778 0.00527778 -0.00416667 
0.00513889 0.00513889 -0.00430556 
0.005 0.005 -0.00444444 
0.00486111 0.00486111 -0.00458333 
0.00972222 0.00972222 1.06195e-15 
0.00958333 0.00958333 -0.000138889 
0.00944444 0.00944444 -0.000277778 
0.00930556 0.00930556 -0.000416667 
0.00916667 0.00916667 -0.000555556 
0.00902778 0.00902778 -0.000694444 
0.00888889 0.00888889 -0.000833333 
0.00875 0.00875 -0.000972222 
0.00861111 0.00861111 -0.00111111 
0.00847222 0.00847222 -0.00125 
0.00833333 0.00833333 -0.00138889 
0.00819444 0.00819444 -0.00152778 
0.00805556 0.00805556 -0.00166667 
0.00791667 0.00791667 -0.00180556 
0.00777778 0.00777778 -0.00194444 
0.00763889 0.00763889 -0.00208333 
0.0075 0.0075 -0.00222222 
0.00736111 0.00736111 -0.00236111 
0.00722222 0.00722222 -0.0025 
0.00708333 0.00708333 -0.00263889 
0.00694444 0.00694444 -0.00277778 
0.00680556 0.00680556 -0.00291667 
0.00666667 0.00666667 -0.00305556 
0.00652778 0.00652778 -0.00319444 
0.00638889 0.00638889 -0.00333333 
0.00625 0.00625 -0.00347222 
0.00611111 0.00611111 -0.00361111 
0.00597222 0.00597222 -0.00375 
0.00583333 0.00583333 -0.00388889 
0.00569444 0.00569444 -0.00402778 
0.00555556 0.00555556 -0.00416667 
0.00541667 0.00541667 -0.00430556 
0.00527778 0.00527778 -0.00444444 
0.00513889 0.00513889 -0.00458333 
0.005 0.005 -0.00472222 
0.005 0.00472222 0.005 
0.00486111 0.00458333 0.00486111 
0.00472222 0.00444444 0.00472222 
0.00458333 0.00430556 0.00458333 
0.00444444 0.00416667 0.00444444 
0.00430556 0.00402778 0.00430556 
0.00416667 0.00388889 0.00416667 
0.00402778 0.00375 0.00402778 
0.00388889 0.00361111 0.00388889 
0.00375 0.00347222 0.00375 
0.00361111 0.00333333 0.00361111 
0.00347222 0.00319444 0.00347222 
0.00333333 0.00305556 0.00333333 
0.00319444 0.00291667 0.00319444 
0.00305556 0.00277778 0.00305556 
0.00291667 0.00263889 0.00291667 
0.00277778 0.0025 0.00277778 
0.00263889 0.00236111 0.00263889 
0.0025 0.00222222 0.0025 
0.00236111 0.00208333 0.00236111 
0.00222222 0.00194444 0.00222222 
0.00208333 0.00180556 0.00208333 
0.00194444 0.00166667 0.00194444 
0.00180556 0.00152778 0.00180556 
0.00166667 0.00138889 0.00166667 
0.00152778 0.00125 0.00152778 
0.00138889 0.00111111 0.00138889 
0.00125 0.000972222 0.00125 
0.00111111 0.000833333 0.00111111 
0.000972222 0.000694444 0.000972222 
0.000833333 0.000555556 0.000833333 
0.000694444 0.000416667 0.000694444 
0.000555556 0.000277778 0.000555556 
0.000416667 0.000138889 0.000416667 
0.000277778 -8.06585e-16 0.000277778 
0.00513889 0.00458333 0.00513889 
0.005 0.00444444 0.005 
0.00486111 0.00430556 0.00486111 
0.00472222 0.00416667 0.00472222 
0.00458333 0.00402778 0.00458333 
0.00444444 0.00388889 0.00444444 
0.00430556 0.00375 0.00430556 
0.00416667 0.00361111 0.00416667 
0.00402778 0.00347222 0.00402778 
0.00388889 0.00333333 0.00388889 
0.00375 0.00319444 0.00375 
0.00361111 0.00305556 0.00361111 
0.00347222 0.00291667 0.00347222 
0.00333333 0.00277778 0.00333333 
0.00319444 0.00263889 0.00319444 
0.00305556 0.0025 0.00305556 
0.00291667 0.00236111 0.00291667 
0.00277778 0.00222222 0.00277778 
0.00263889 0.00208333 0.00263889 
0.0025 0.00194444 0.0025 
0.00236111 0.00180556 0.00236111 
0.00222222 0.00166667 0.00222222 
0.00208333 0.00152778 0.00208333 
0.00194444 0.00138889 0.00194444 
0.00180556 0.00125 0.00180556 
0.00166667 0.00111111 0.00166667 
0.00152778 0.000972222 0.00152778 
0.00138889 0.000833333 0.00138889 
0.00125 0.000694444 0.00125 
0.00111111 0.000555556 0.00111111 
0.000972222 0.000416667 0.000972222 
0.000833333 0.000277778 0.000833333 
0.000694444 0.000138889 0.000694444 
0.000555556 -1.53099e-15 0.000555556 
0.000416667 -0.000138889 0.000416667 
0.00527778 0.00444444 0.00527778 
0.00513889 0.00430556 0.00513889 
0.005 0.00416667 0.005 
0.00486111 0.00402778 0.00486111 
0.00472222 0.00388889 0.00472222 
0.00458333 0.00375 0.00458333 
0.00444444 0.00361111 0.00444444 
0.00430556 0.00347222 0.00430556 
0.00416667 0.00333333 0.00416667 
0.00402778 0.00319444 0.00402778 
0.00388889 0.00305556 0.00388889 
0.00375 0.00291667 0.00375 
0.00361111 0.00277778 0.00361111 
0.00347222 0.00263889 0.00347222 
0.00333333 0.0025 0.00333333 
0.00319444 0.00236111 0.00319444 
0.00305556 0.00222222 0.00305556 
0.00291667 0.00208333 0.00291667 
0.00277778 0.00194444 0.00277778 
0.00263889 0.00180556 0.00263889 
0.0025 0.00166667 0.0025 
0.00236111 0.00152778 0.00236111 
0.00222222 0.00138889 0.00222222 
0.00208333 0.00125 0.00208333 
0.00194444 0.00111111 0.00194444 
0.00180556 0.000972222 0.00180556 
0.00166667 0.000833333 0.00166667 
0.00152778 0.000694444 0.00152778 
0.00138889 0.000555556 0.00138889 
0.00125 0.000416667 0.00125 
0.00111111 0.000277778 0.00111111 
0.000972222 0.000138889 0.000972222 
0.000833333 -1.97868e-15 0.000833333 
0.000694444 -0.000138889 0.000694444 
0.000555556 -0.000277778 0.000555556 
0.00541667 0.00430556 0.00541667 
0.00527778 0.00416667 0.00527778 
0.00513889 0.00402778 0.00513889 
0.005 0.00388889 0.005 
0.00486111 0.00375 0.00486111 
0.00472222 0.00361111 0.00472222 
0.00458333 0.00347222 0.00458333 
0.00444444 0.00333333 0.00444444 
0.00430556 0.00319444 0.00430556 
0.00416667 0.00305556 0.00416667 
0.00402778 0.00291667 0.00402778 
0.00388889 0.00277778 0.00388889 
0.00375 0.00263889 0.00375 
0.00361111 0.0025 0.00361111 
0.00347222 0.00236111 0.00347222 
0.00333333 0.00222222 0.00333333 
0.00319444 0.00208333 0.00319444 
0.00305556 0.00194444 0.00305556 
0.00291667 0.00180556 0.00291667 
0.00277778 0.00166667 0.00277778 
0.00263889 0.00152778 0.00263889 
0.0025 0.00138889 0.0025 
0.00236111 0.00125 0.00236111 
0.00222222 0.00111111 0.00222222 
0.00208333 0.000972222 0.00208333 
0.00194444 0.000833333 0.00194444 
0.00180556 0.000694444 0.00180556 
0.00166667 0.000555556 0.00166667 
0.00152778 0.000416667 0.00152778 
0.00138889 0.000277778 0.00138889 
0.00125 0.000138889 0.00125 
0.00111111 -1.54648e-15 0.00111111 
0.000972222 -0.000138889 0.000972222 
0.000833333 -0.000277778 0.000833333 
0.000694444 -0.000416667 0.000694444 
0.00555556 0.00416667 0.00555556 
0.00541667 0.00402778 0.00541667 
0.00527778 0.00388889 0.00527778 
0.00513889 0.00375 0.00513889 
0.005 0.00361111 0.005 
0.00486111 0.00347222 0.00486111 
0.00472222 0.00333333 0.00472222 
0.00458333 0.00319444 0.00458333 
0.00444444 0.00305556 0.00444444 
0.00430556 0.00291667 0.00430556 
0.00416667 0.00277778 0.00416667 
0.00402778 0.00263889 0.00402778 
0.00388889 0.0025 0.00388889 
0.00375 0.00236111 0.00375 
0.00361111 0.00222222 0.00361111 
0.00347222 0.00208333 0.00347222 
0.00333333 0.00194444 0.00333333 
0.00319444 0.00180556 0.00319444 
0.00305556 0.00166667 0.00305556 
0.00291667 0.00152778 0.00291667 
0.00277778 0.00138889 0.00277778 
0.00263889 0.00125 0.00263889 
0.0025 0.00111111 0.0025 
0.00236111 0.000972222 0.00236111 
0.00222222 0.000833333 0.00222222 
0.00208333 0.000694444 0.00208333 
0.00194444 0.000555556 0.00194444 
0.00180556 0.000416667 0.00180556 
0.00166667 0.000277778 0.00166667 
0.00152778 0.000138889 0.00152778 
0.00138889 -1.94662e-15 0.00138889 
0.00125 -0.000138889 0.00125 
0.00111111 -0.000277778 0.00111111 
0.000972222 -0.000416667 0.000972222 
0.000833333 -0.000555556 0.000833333 
0.00569444 0.00402778 0.00569444 
0.00555556 0.00388889 0.00555556 
0.00541667 0.00375 0.00541667 
0.00527778 0.00361111 0.00527778 
0.00513889 0.00347222 0.00513889 
0.005 0.00333333 0.005 
0.00486111 0.00319444 0.00486111 
0.00472222 0.00305556 0.00472222 
0.00458333 0.00291667 0.00458333 
0.00444444 0.00277778 0.00444444 
0.00430556 0.00263889 0.00430556 
0.00416667 0.0025 0.00416667 
0.00402778 0.00236111 0.00402778 
0.00388889 0.00222222 0.00388889 
0.00375 0.00208333 0.00375 
0.00361111 0.00194444 0.00361111 
0.00347222 0.00180556 0.00347222 
0.00333333 0.00166667 0.00333333 
0.00319444 0.00152778 0.00319444 
0.00305556 0.00138889 0.00305556 
0.00291667 0.00125 0.00291667 
0.00277778 0.00111111 0.00277778 
0.00263889 0.000972222 0.00263889 
0.0025 0.000833333 0.0025 
0.00236111 0.000694444 0.00236111 
0.00222222 0.000555556 0.00222222 
0.00208333 0.000416667 0.00208333 
0.00194444 0.000277778 0.00194444 
0.00180556 0.000138889 0.00180556 
0.00166667 -2.39035e-15 0.00166667 
0.00152778 -0.000138889 0.00152778 
0.00138889 -0.000277778 0.00138889 
0.00125 -0.000416667 0.00125 
0.00111111 -0.000555556 0.00111111 
0.000972222 -0.000694444 0.000972222 
0.00583333 0.00388889 0.00583333 
0.00569444 0.00375 0.00569444 
0.00555556 0.00361111 0.00555556 
0.00541667 0.00347222 0.00541667 
0.00527778 0.00333333 0.00527778 
0.00513889 0.00319444 0.00513889 
0.005 0.00305556 0.005 
0.00486111 0.00291667 0.00486111 
0.00472222 0.00277778 0.00472222 
0.00458333 0.00263889 0.00458333 
0.00444444 0.0025 0.00444444 
0.00430556 0.00236111 0.00430556 
0.00416667 0.00222222 0.00416667 
0.00402778 0.00208333 0.00402778 
0.00388889 0.00194444 0.00388889 
0.00375 0.00180556 0.00375 
0.00361111 0.00166667 0.00361111 
0.00347222 0.00152778 0.00347222 
0.00333333 0.00138889 0.00333333 
0.00319444 0.00125 0.00319444 
0.00305556 0.00111111 0.00305556 
0.00291667 0.000972222 0.00291667 
0.00277778 0.000833333 0.00277778 
0.00263889 0.000694444 0.00263889 
0.0025 0.000555556 0.0025 
0.00236111 0.000416667 0.00236111 
0.00222222 0.000277778 0.00222222 
0.00208333 0.000138889 0.00208333 
0.00194444 -2.83376e-15 0.00194444 
0.00180556 -0.000138889 0.00180556 
0.00166667 -0.000277778 0.00166667 
0.00152778 -0.000416667 0.00152778 
0.00138889 -0.000555556 0.00138889 
0.00125 -0.000694444 0.00125 
0.00111111 -0.000833333 0.00111111 
0.00597222 0.00375 0.00597222 
0.00583333 0.00361111 0.00583333 
0.00569444 0.00347222 0.00569444 
0.00555556 0.00333333 0.00555556 
0.00541667 0.00319444 0.00541667 
0.00527778 0.00305556 0.00527778 
0.00513889 0.00291667 0.00513889 
0.005 0.00277778 0.005 
0.00486111 0.00263889 0.00486111 
0.00472222 0.0025 0.00472222 
0.00458333 0.00236111 0.00458333 
0.00444444 0.00222222 0.00444444 
0.00430556 0.00208333 0.00430556 
0.00416667 0.00194444 0.00416667 
0.00402778 0.00180556 0.00402778 
0.00388889 0.00166667 0.00388889 
0.00375 0.00152778 0.00375 
0.00361111 0.00138889 0.00361111 
0.00347222 0.00125 0.00347222 
0.00333333 0.00111111 0.00333333 
0.00319444 0.000972222 0.00319444 
0.00305556 0.000833333 0.00305556 
0.00291667 0.000694444 0.00291667 
0.00277778 0.000555556 0.00277778 
0.00263889 0.000416667 0.00263889 
0.0025 0.000277778 0.0025 
0.00236111 0.000138889 0.00236111 
0.00222222 -3.22306e-15 0.00222222 
0.00208333 -0.000138889 0.00208333 
0.00194444 -0.000277778 0.00194444 
0.00180556 -0.000416667 0.00180556 
0.00166667 -0.000555556 0.00166667 
0.00152778 -0.000694444 0.00152778 
0.00138889 -0.000833333 0.00138889 
0.00125 -0.000972222 0.00125 
0.00611111 0.00361111 0.00611111 
0.00597222 0.00347222 0.00597222 
0.00583333 0.00333333 0.00583333 
0.00569444 0.00319444 0.00569444 
0.00555556 0.00305556 0.00555556 
0.00541667 0.00291667 0.00541667 
0.00527778 0.00277778 0.00527778 
0.00513889 0.00263889 0.00513889 
0.005 0.0025 0.005 
0.00486111 0.00236111 0.00486111 
0.00472222 0.00222222 0.00472222 
0.00458333 0.00208333 0.00458333 
0.00444444 0.00194444 0.00444444 
0.00430556 0.00180556 0.00430556 
0.00416667 0.00166667 0.00416667 
0.00402778 0.00152778 0.00402778 
0.00388889 0.00138889 0.00388889 
0.00375 0.00125 0.00375 
0.00361111 0.00111111 0.00361111 
0.00347222 0.000972222 0.00347222 
0.00333333 0.000833333 0.00333333 
0.00319444 0.000694444 0.00319444 
0.00305556 0.000555556 0.00305556 
0.00291667 0.000416667 0.00291667 
0.00277778 0.000277778 0.00277778 
0.00263889 0.000138889 0.00263889 
0.0025 -3.21294e-15 0.0025 
0.00236111 -0.000138889 0.00236111 
0.00222222 -0.000277778 0.00222222 
0.00208333 -0.000416667 0.00208333 
0.00194444 -0.000555556 0.00194444 
0.00180556 -0.000694444 0.00180556 
0.00166667 -0.000833333 0.00166667 
0.00152778 -0.000972222 0.00152778 
0.00138889 -0.00111111 0.00138889 
0.00625 0.00347222 0.00625 
0.00611111 0.00333333 0.00611111 
0.00597222 0.00319444 0.00597222 
0.00583333 0.00305556 0.00583333 
0.00569444 0.00291667 0.00569444 
0.00555556 0.00277778 0.00555556 
0.00541667 0.00263889 0.00541667 
0.00527778 0.0025 0.00527778 
0.00513889 0.00236111 0.00513889 
0.005 0.00222222 0.005 
0.00486111 0.00208333 0.00486111 
0.00472222 0.00194444 0.00472222 
0.00458333 0.00180556 0.00458333 
0.00444444 0.00166667 0.00444444 
0.00430556 0.00152778 0.00430556 
0.00416667 0.00138889 0.00416667 
0.00402778 0.00125 0.00402778 
0.00388889 0.00111111 0.00388889 
0.00375 0.000972222 0.00375 
0.00361111 0.000833333 0.00361111 
0.00347222 0.000694444 0.00347222 
0.00333333 0.000555556 0.00333333 
0.00319444 0.000416667 0.00319444 
0.00305556 0.000277778 0.00305556 
0.00291667 0.000138889 0.00291667 
0.00277778 -3.0222e-15 0.00277778 
0.00263889 -0.000138889 0.00263889 
0.0025 -0.000277778 0.0025 
0.00236111 -0.000416667 0.00236111 
0.00222222 -0.000555556 0.00222222 
0.00208333 -0.000694444 0.00208333 
0.00194444 -0.000833333 0.00194444 
0.00180556 -0.000972222 0.00180556 
0.00166667 -0.00111111 0.00166667 
0.00152778 -0.00125 0.00152778 
0.00638889 0.00333333 0.00638889 
0.00625 0.00319444 0.00625 
0.00611111 0.00305556 0.00611111 
0.00597222 0.00291667 0.00597222 
0.00583333 0.00277778 0.00583333 
0.00569444 0.00263889 0.00569444 
0.00555556 0.0025 0.00555556 
0.00541667 0.00236111 0.00541667 
0.00527778 0.00222222 0.00527778 
0.00513889 0.00208333 0.00513889 
0.005 0.00194444 0.005 
0.00486111 0.00180556 0.00486111 
0.00472222 0.00166667 0.00472222 
0.00458333 0.00152778 0.00458333 
0.00444444 0.00138889 0.00444444 
0.00430556 0.00125 0.00430556 
0.00416667 0.00111111 0.00416667 
0.00402778 0.000972222 0.00402778 
0.00388889 0.000833333 0.00388889 
0.00375 0.000694444 0.00375 
0.00361111 0.000555556 0.00361111 
0.00347222 0.000416667 0.00347222 
0.00333333 0.000277778 0.00333333 
0.00319444 0.000138889 0.00319444 
0.00305556 -2.99853e-15 0.00305556 
0.00291667 -0.000138889 0.00291667 
0.00277778 -0.000277778 0.00277778 
0.00263889 -0.000416667 0.00263889 
0.0025 -0.000555556 0.0025 
0.00236111 -0.000694444 0.00236111 
0.00222222 -0.000833333 0.00222222 
0.00208333 -0.000972222 0.00208333 
0.00194444 -0.00111111 0.00194444 
0.00180556 -0.00125 0.00180556 
0.00166667 -0.00138889 0.00166667 
0.00652778 0.00319444 0.00652778 
0.00638889 0.00305556 0.00638889 
0.00625 0.00291667 0.00625 
0.00611111 0.00277778 0.00611111 
0.00597222 0.00263889 0.00597222 
0.00583333 0.0025 0.00583333 
0.00569444 0.00236111 0.00569444 
0.00555556 0.00222222 0.00555556 
0.00541667 0.00208333 0.00541667 
0.00527778 0.00194444 0.00527778 
0.00513889 0.00180556 0.00513889 
0.005 0.00166667 0.005 
0.00486111 0.00152778 0.00486111 
0.00472222 0.00138889 0.00472222 
0.00458333 0.00125 0.00458333 
0.00444444 0.00111111 0.00444444 
0.00430556 0.000972222 0.00430556 
0.00416667 0.000833333 0.00416667 
0.00402778 0.000694444 0.00402778 
0.00388889 0.000555556 0.00388889 
0.00375 0.000416667 0.00375 
0.00361111 0.000277778 0.00361111 
0.00347222 0.000138889 0.00347222 
0.00333333 -2.75802e-15 0.00333333 
0.00319444 -0.000138889 0.00319444 
0.00305556 -0.000277778 0.00305556 
0.00291667 -0.000416667 0.00291667 
0.00277778 -0.000555556 0.00277778 
0.00263889 -0.000694444 0.00263889 
0.0025 -0.000833333 0.0025 
0.00236111 -0.000972222 0.00236111 
0.00222222 -0.00111111 0.00222222 
0.00208333 -0.00125 0.00208333 
0.00194444 -0.00138889 0.00194444 
0.00180556 -0.00152778 0.00180556 
0.00666667 0.00305556 0.00666667 
0.00652778 0.00291667 0.00652778 
0.00638889 0.00277778 0.00638889 
0.00625 0.00263889 0.00625 
0.00611111 0.0025 0.00611111 
0.00597222 0.00236111 0.00597222 
0.00583333 0.00222222 0.00583333 
0.00569444 0.00208333 0.00569444 
0.00555556 0.00194444 0.00555556 
0.00541667 0.00180556 0.00541667 
0.00527778 0.00166667 0.00527778 
0.00513889 0.00152778 0.00513889 
0.005 0.00138889 0.005 
0.00486111 0.00125 0.00486111 
0.00472222 0.00111111 0.00472222 
0.00458333 0.000972222 0.00458333 
0.00444444 0.000833333 0.00444444 
0.00430556 0.000694444 0.00430556 
0.00416667 0.000555556 0.00416667 
0.00402778 0.000416667 0.00402778 
0.00388889 0.000277778 0.00388889 
0.00375 0.000138889 0.00375 
0.00361111 -2.33016e-15 0.00361111 
0.00347222 -0.000138889 0.00347222 
0.00333333 -0.000277778 0.00333333 
0.00319444 -0.000416667 0.00319444 
0.00305556 -0.000555556 0.00305556 
0.00291667 -0.000694444 0.00291667 
0.00277778 -0.000833333 0.00277778 
0.00263889 -0.000972222 0.00263889 
0.0025 -0.00111111 0.0025 
0.00236111 -0.00125 0.00236111 
0.00222222 -0.00138889 0.00222222 
0.00208333 -0.00152778 0.00208333 
0.00194444 -0.00166667 0.00194444 
0.00680556 0.00291667 0.00680556 
0.00666667 0.00277778 0.00666667 
0.00652778 0.00263889 0.00652778 
0.00638889 0.0025 0.00638889 
0.00625 0.00236111 0.00625 
0.00611111 0.00222222 0.00611111 
0.00597222 0.00208333 0.00597222 
0.00583333 0.00194444 0.00583333 
0.00569444 0.00180556 0.00569444 
0.00555556 0.00166667 0.00555556 
0.00541667 0.00152778 0.00541667 
0.00527778 0.00138889 0.00527778 
0.00513889 0.00125 0.00513889 
0.005 0.00111111 0.005 
0.00486111 0.000972222 0.00486111 
0.00472222 0.000833333 0.00472222 
0.00458333 0.000694444 0.00458333 
0.00444444 0.000555556 0.00444444 
0.00430556 0.000416667 0.00430556 
0.00416667 0.000277778 0.00416667 
0.00402778 0.000138889 0.00402778 
0.00388889 -2.13085e-15 0.00388889 
0.00375 -0.000138889 0.00375 
0.00361111 -0.000277778 0.00361111 
0.00347222 -0.000416667 0.00347222 
0.00333333 -0.000555556 0.00333333 
0.00319444 -0.000694444 0.00319444 
0.00305556 -0.000833333 0.00305556 
0.00291667 -0.000972222 0.00291667 
0.00277778 -0.00111111 0.00277778 
0.00263889 -0.00125 0.00263889 
0.0025 -0.00138889 0.0025 
0.00236111 -0.00152778 0.00236111 
0.00222222 -0.00166667 0.00222222 
0.00208333 -0.00180556 0.00208333 
0.00694444 0.00277778 0.00694444 
0.00680556 0.00263889 0.00680556 
0.00666667 0.0025 0.00666667 
0.00652778 0.00236111 0.00652778 
0.00638889 0.00222222 0.00638889 
0.00625 0.00208333 0.00625 
0.00611111 0.00194444 0.00611111 
0.00597222 0.00180556 0.00597222 
0.00583333 0.00166667 0.00583333 
0.00569444 0.00152778 0.00569444 
0.00555556 0.00138889 0.00555556 
0.00541667 0.00125 0.00541667 
0.00527778 0.00111111 0.00527778 
0.00513889 0.000972222 0.00513889 
0.005 0.000833333 0.005 
0.00486111 0.000694444 0.00486111 
0.00472222 0.000555556 0.00472222 
0.00458333 0.000416667 0.00458333 
0.00444444 0.000277778 0.00444444 
0.00430556 0.000138889 0.00430556 
0.00416667 -1.81401e-15 0.00416667 
0.00402778 -0.000138889 0.00402778 
0.00388889 -0.000277778 0.00388889 
0.00375 -0.000416667 0.00375 
0.00361111 -0.000555556 0.00361111 
0.00347222 -0.000694444 0.00347222 
0.00333333 -0.000833333 0.00333333 
0.00319444 -0.000972222 0.00319444 
0.00305556 -0.00111111 0.00305556 
0.00291667 -0.00125 0.00291667 
0.00277778 -0.00138889 0.00277778 
0.00263889 -0.00152778 0.00263889 
0.0025 -0.00166667 0.0025 
0.00236111 -0.00180556 0.00236111 
0.00222222 -0.00194444 0.00222222 
0.00708333 0.00263889 0.00708333 
0.00694444 0.0025 0.00694444 
0.00680556 0.00236111 0.00680556 
0.00666667 0.00222222 0.00666667 
0.00652778 0.00208333 0.00652778 
0.00638889 0.00194444 0.00638889 
0.00625 0.00180556 0.00625 
0.00611111 0.00166667 0.00611111 
0.00597222 0.00152778 0.00597222 
0.00583333 0.00138889 0.00583333 
0.00569444 0.00125 0.00569444 
0.00555556 0.00111111 0.00555556 
0.00541667 0.000972222 0.00541667 
0.00527778 0.000833333 0.00527778 
0.00513889 0.000694444 0.00513889 
0.005 0.000555556 0.005 
0.00486111 0.000416667 0.00486111 
0.00472222 0.000277778 0.00472222 
0.00458333 0.000138889 0.00458333 
0.00444444 -1.32934e-15 0.00444444 
0.00430556 -0.000138889 0.00430556 
0.00416667 -0.000277778 0.00416667 
0.00402778 -0.000416667 0.00402778 
0.00388889 -0.000555556 0.00388889 
0.00375 -0.000694444 0.00375 
0.00361111 -0.000833333 0.00361111 
0.00347222 -0.000972222 0.00347222 
0.00333333 -0.00111111 0.00333333 
0.00319444 -0.00125 0.00319444 
0.00305556 -0.00138889 0.00305556 
0.00291667 -0.00152778 0.00291667 
0.00277778 -0.00166667 0.00277778 
0.00263889 -0.00180556 0.00263889 
0.0025 -0.00194444 0.0025 
0.00236111 -0.00208333 0.00236111 
0.00722222 0.0025 0.00722222 
0.00708333 0.00236111 0.00708333 
0.00694444 0.00222222 0.00694444 
0.00680556 0.00208333 0.00680556 
0.00666667 0.00194444 0.00666667 
0.00652778 0.00180556 0.00652778 
0.00638889 0.00166667 0.00638889 
0.00625 0.00152778 0.00625 
0.00611111 0.00138889 0.00611111 
0.00597222 0.00125 0.00597222 
0.00583333 0.00111111 0.00583333 
0.00569444 0.000972222 0.00569444 
0.00555556 0.000833333 0.00555556 
0.00541667 0.000694444 0.00541667 
0.00527778 0.000555556 0.00527778 
0.00513889 0.000416667 0.00513889 
0.005 0.000277778 0.005 
0.00486111 0.000138889 0.00486111 
0.00472222 -6.49292e-16 0.00472222 
0.00458333 -0.000138889 0.00458333 
0.00444444 -0.000277778 0.00444444 
0.00430556 -0.000416667 0.00430556 
0.00416667 -0.000555556 0.00416667 
0.00402778 -0.000694444 0.00402778 
0.00388889 -0.000833333 0.00388889 
0.00375 -0.000972222 0.00375 
0.00361111 -0.00111111 0.00361111 
0.00347222 -0.00125 0.00347222 
0.00333333 -0.00138889 0.00333333 
0.00319444 -0.00152778 0.00319444 
0.00305556 -0.00166667 0.00305556 
0.00291667 -0.00180556 0.00291667 
0.00277778 -0.00194444 0.00277778 
0.00263889 -0.00208333 0.00263889 
0.0025 -0.00222222 0.0025 
0.00736111 0.00236111 0.00736111 
0.00722222 0.00222222 0.00722222 
0.00708333 0.00208333 0.00708333 
0.00694444 0.00194444 0.00694444 
0.00680556 0.00180556 0.00680556 
0.00666667 0.00166667 0.00666667 
0.00652778 0.00152778 0.00652778 
0.00638889 0.00138889 0.00638889 
0.00625 0.00125 0.00625 
0.00611111 0.00111111 0.00611111 
0.00597222 0.000972222 0.00597222 
0.00583333 0.000833333 0.00583333 
0.00569444 0.000694444 0.00569444 
0.00555556 0.000555556 0.00555556 
0.00541667 0.000416667 0.00541667 
0.00527778 0.000277778 0.00527778 
0.00513889 0.000138889 0.00513889 
0.005 -2.41065e-17 0.005 
0.00486111 -0.000138889 0.00486111 
0.00472222 -0.000277778 0.00472222 
0.00458333 -0.000416667 0.00458333 
0.00444444 -0.000555556 0.00444444 
0.00430556 -0.000694444 0.00430556 
0.00416667 -0.000833333 0.00416667 
0.00402778 -0.000972222 0.00402778 
0.00388889 -0.00111111 0.00388889 
0.00375 -0.00125 0.00375 
0.00361111 -0.00138889 0.00361111 
0.00347222 -0.00152778 0.00347222 
0.00333333 -0.00166667 0.00333333 
0.00319444 -0.00180556 0.00319444 
0.00305556 -0.00194444 0.00305556 
0.00291667 -0.00208333 0.00291667 
0.00277778 -0.00222222 0.00277778 
0.00263889 -0.00236111 0.00263889 
0.0075 0.00222222 0.0075 
0.00736111 0.00208333 0.00736111 
0.00722222 0.00194444 0.00722222 
0.00708333 0.00180556 0.00708333 
0.00694444 0.00166667 0.00694444 
0.00680556 0.00152778 0.00680556 
0.00666667 0.00138889 0.00666667 
0.00652778 0.00125 0.00652778 
0.00638889 0.00111111 0.00638889 
0.00625 0.000972222 0.00625 
0.00611111 0.000833333 0.00611111 
0.00597222 0.000694444 0.00597222 
0.00583333 0.000555556 0.00583333 
0.00569444 0.000416667 0.00569444 
0.00555556 0.000277778 0.00555556 
0.00541667 0.000138889 0.00541667 
0.00527778 5.96091e-16 0.00527778 
0.00513889 -0.000138889 0.00513889 
0.005 -0.000277778 0.005 
0.00486111 -0.000416667 0.00486111 
0.00472222 -0.000555556 0.00472222 
0.00458333 -0.000694444 0.00458333 
0.00444444 -0.000833333 0.00444444 
0.00430556 -0.000972222 0.00430556 
0.00416667 -0.00111111 0.00416667 
0.00402778 -0.00125 0.00402778 
0.00388889 -0.00138889 0.00388889 
0.00375 -0.00152778 0.00375 
0.00361111 -0.00166667 0.00361111 
0.00347222 -0.00180556 0.00347222 
0.00333333 -0.00194444 0.00333333 
0.00319444 -0.00208333 0.00319444 
0.00305556 -0.00222222 0.00305556 
0.00291667 -0.00236111 0.00291667 
0.00277778 -0.0025 0.00277778 
0.00763889 0.00208333 0.00763889 
0.0075 0.00194444 0.0075 
0.00736111 0.00180556 0.00736111 
0.00722222 0.00166667 0.00722222 
0.00708333 0.00152778 0.00708333 
0.00694444 0.00138889 0.00694444 
0.00680556 0.00125 0.00680556 
0.00666667 0.00111111 0.00666667 
0.00652778 0.000972222 0.00652778 
0.00638889 0.000833333 0.00638889 
0.00625 0.000694444 0.00625 
0.00611111 0.000555556 0.00611111 
0.00597222 0.000416667 0.00597222 
0.00583333 0.000277778 0.00583333 
0.00569444 0.000138889 0.00569444 
0.00555556 1.27961e-15 0.00555556 
0.00541667 -0.000138889 0.00541667 
0.00527778 -0.000277778 0.00527778 
0.00513889 -0.000416667 0.00513889 
0.005 -0.000555556 0.005 
0.00486111 -0.000694444 0.00486111 
0.00472222 -0.000833333 0.00472222 
0.00458333 -0.000972222 0.00458333 
0.00444444 -0.00111111 0.00444444 
0.00430556 -0.00125 0.00430556 
0.00416667 -0.00138889 0.00416667 
0.00402778 -0.00152778 0.00402778 
0.00388889 -0.00166667 0.00388889 
0.00375 -0.00180556 0.00375 
0.00361111 -0.00194444 0.00361111 
0.00347222 -0.00208333 0.00347222 
0.00333333 -0.00222222 0.00333333 
0.00319444 -0.00236111 0.00319444 
0.00305556 -0.0025 0.00305556 
0.00291667 -0.00263889 0.00291667 
0.00777778 0.00194444 0.00777778 
0.00763889 0.00180556 0.00763889 
0.0075 0.00166667 0.0075 
0.00736111 0.00152778 0.00736111 
0.00722222 0.00138889 0.00722222 
0.00708333 0.00125 0.00708333 
0.00694444 0.00111111 0.00694444 
0.00680556 0.000972222 0.00680556 
0.00666667 0.000833333 0.00666667 
0.00652778 0.000694444 0.00652778 
0.00638889 0.000555556 0.00638889 
0.00625 0.000416667 0.00625 
0.00611111 0.000277778 0.00611111 
0.00597222 0.000138889 0.00597222 
0.00583333 1.74238e-15 0.00583333 
0.00569444 -0.000138889 0.00569444 
0.00555556 -0.000277778 0.00555556 
0.00541667 -0.000416667 0.00541667 
0.00527778 -0.000555556 0.00527778 
0.00513889 -0.000694444 0.00513889 
0.005 -0.000833333 0.005 
0.00486111 -0.000972222 0.00486111 
0.00472222 -0.00111111 0.00472222 
0.00458333 -0.00125 0.00458333 
0.00444444 -0.00138889 0.00444444 
0.00430556 -0.00152778 0.00430556 
0.00416667 -0.00166667 0.00416667 
0.00402778 -0.00180556 0.00402778 
0.00388889 -0.00194444 0.00388889 
0.00375 -0.00208333 0.00375 
0.00361111 -0.00222222 0.00361111 
0.00347222 -0.00236111 0.00347222 
0.00333333 -0.0025 0.00333333 
0.00319444 -0.00263889 0.00319444 
0.00305556 -0.00277778 0.00305556 
0.00791667 0.00180556 0.00791667 
0.00777778 0.00166667 0.00777778 
0.00763889 0.00152778 0.00763889 
0.0075 0.00138889 0.0075 
0.00736111 0.00125 0.00736111 
0.00722222 0.00111111 0.00722222 
0.00708333 0.000972222 0.00708333 
0.00694444 0.000833333 0.00694444 
0.00680556 0.000694444 0.00680556 
0.00666667 0.000555556 0.00666667 
0.00652778 0.000416667 0.00652778 
0.00638889 0.000277778 0.00638889 
0.00625 0.000138889 0.00625 
0.00611111 2.04599e-15 0.00611111 
0.00597222 -0.000138889 0.00597222 
0.00583333 -0.000277778 0.00583333 
0.00569444 -0.000416667 0.00569444 
0.00555556 -0.000555556 0.00555556 
0.00541667 -0.000694444 0.00541667 
0.00527778 -0.000833333 0.00527778 
0.00513889 -0.000972222 0.00513889 
0.005 -0.00111111 0.005 
0.00486111 -0.00125 0.00486111 
0.00472222 -0.00138889 0.00472222 
0.00458333 -0.00152778 0.00458333 
0.00444444 -0.00166667 0.00444444 
0.00430556 -0.00180556 0.00430556 
0.00416667 -0.00194444 0.00416667 
0.00402778 -0.00208333 0.00402778 
0.00388889 -0.00222222 0.00388889 
0.00375 -0.00236111 0.00375 
0.00361111 -0.0025 0.00361111 
0.00347222 -0.00263889 0.00347222 
0.00333333 -0.00277778 0.00333333 
0.00319444 -0.00291667 0.00319444 
0.00805556 0.00166667 0.00805556 
0.00791667 0.00152778 0.00791667 
0.00777778 0.00138889 0.00777778 
0.00763889 0.00125 0.00763889 
0.0075 0.00111111 0.0075 
0.00736111 0.000972222 0.00736111 
0.00722222 0.000833333 0.00722222 
0.00708333 0.000694444 0.00708333 
0.00694444 0.000555556 0.00694444 
0.00680556 0.000416667 0.00680556 
0.00666667 0.000277778 0.00666667 
0.00652778 0.000138889 0.00652778 
0.00638889 2.09047e-15 0.00638889 
0.00625 -0.000138889 0.00625 
0.00611111 -0.000277778 0.00611111 
0.00597222 -0.000416667 0.00597222 
0.00583333 -0.000555556 0.00583333 
0.00569444 -0.000694444 0.00569444 
0.00555556 -0.000833333 0.00555556 
0.00541667 -0.000972222 0.00541667 
0.00527778 -0.00111111 0.00527778 
0.00513889 -0.00125 0.00513889 
0.005 -0.00138889 0.005 
0.00486111 -0.00152778 0.00486111 
0.00472222 -0.00166667 0.00472222 
0.00458333 -0.00180556 0.00458333 
0.00444444 -0.00194444 0.00444444 
0.00430556 -0.00208333 0.00430556 
0.00416667 -0.00222222 0.00416667 
0.00402778 -0.00236111 0.00402778 
0.00388889 -0.0025 0.00388889 
0.00375 -0.00263889 0.00375 
0.00361111 -0.00277778 0.00361111 
0.00347222 -0.00291667 0.00347222 
0.00333333 -0.00305556 0.00333333 
0.00819444 0.00152778 0.00819444 
0.00805556 0.00138889 0.00805556 
0.00791667 0.00125 0.00791667 
0.00777778 0.00111111 0.00777778 
0.00763889 0.000972222 0.00763889 
0.0075 0.000833333 0.0075 
0.00736111 0.000694444 0.00736111 
0.00722222 0.000555556 0.00722222 
0.00708333 0.000416667 0.00708333 
0.00694444 0.000277778 0.00694444 
0.00680556 0.000138889 0.00680556 
0.00666667 2.33294e-15 0.00666667 
0.00652778 -0.000138889 0.00652778 
0.00638889 -0.000277778 0.00638889 
0.00625 -0.000416667 0.00625 
0.00611111 -0.000555556 0.00611111 
0.00597222 -0.000694444 0.00597222 
0.00583333 -0.000833333 0.00583333 
0.00569444 -0.000972222 0.00569444 
0.00555556 -0.00111111 0.00555556 
0.00541667 -0.00125 0.00541667 
0.00527778 -0.00138889 0.00527778 
0.00513889 -0.00152778 0.00513889 
0.005 -0.00166667 0.005 
0.00486111 -0.00180556 0.00486111 
0.00472222 -0.00194444 0.00472222 
0.00458333 -0.00208333 0.00458333 
0.00444444 -0.00222222 0.00444444 
0.00430556 -0.00236111 0.00430556 
0.00416667 -0.0025 0.00416667 
0.00402778 -0.00263889 0.00402778 
0.00388889 -0.00277778 0.00388889 
0.00375 -0.00291667 0.00375 
0.00361111 -0.00305556 0.00361111 
0.00347222 -0.00319444 0.00347222 
0.00833333 0.00138889 0.00833333 
0.00819444 0.00125 0.00819444 
0.00805556 0.00111111 0.00805556 
0.00791667 0.000972222 0.00791667 
0.00777778 0.000833333 0.00777778 
0.00763889 0.000694444 0.00763889 
0.0075 0.000555556 0.0075 
0.00736111 0.000416667 0.00736111 
0.00722222 0.000277778 0.00722222 
0.00708333 0.000138889 0.00708333 
0.00694444 2.80373e-15 0.00694444 
0.00680556 -0.000138889 0.00680556 
0.00666667 -0.000277778 0.00666667 
0.00652778 -0.000416667 0.00652778 
0.00638889 -0.000555556 0.00638889 
0.00625 -0.000694444 0.00625 
0.00611111 -0.000833333 0.00611111 
0.00597222 -0.000972222 0.00597222 
0.00583333 -0.00111111 0.00583333 
0.00569444 -0.00125 0.00569444 
0.00555556 -0.00138889 0.00555556 
0.00541667 -0.00152778 0.00541667 
0.00527778 -0.00166667 0.00527778 
0.00513889 -0.00180556 0.00513889 
0.005 -0.00194444 0.005 
0.00486111 -0.00208333 0.00486111 
0.00472222 -0.00222222 0.00472222 
0.00458333 -0.00236111 0.00458333 
0.00444444 -0.0025 0.00444444 
0.00430556 -0.00263889 0.00430556 
0.00416667 -0.00277778 0.00416667 
0.00402778 -0.00291667 0.00402778 
0.00388889 -0.00305556 0.00388889 
0.00375 -0.00319444 0.00375 
0.00361111 -0.00333333 0.00361111 
0.00847222 0.00125 0.00847222 
0.00833333 0.00111111 0.00833333 
0.00819444 0.000972222 0.00819444 
0.00805556 0.000833333 0.00805556 
0.00791667 0.000694444 0.00791667 
0.00777778 0.000555556 0.00777778 
0.00763889 0.000416667 0.00763889 
0.0075 0.000277778 0.0075 
0.00736111 0.000138889 0.00736111 
0.00722222 2.88985e-15 0.00722222 
0.00708333 -0.000138889 0.00708333 
0.00694444 -0.000277778 0.00694444 
0.00680556 -0.000416667 0.00680556 
0.00666667 -0.000555556 0.00666667 
0.00652778 -0.000694444 0.00652778 
0.00638889 -0.000833333 0.00638889 
0.00625 -0.000972222 0.00625 
0.00611111 -0.00111111 0.00611111 
0.00597222 -0.00125 0.00597222 
0.00583333 -0.00138889 0.00583333 
0.00569444 -0.00152778 0.00569444 
0.00555556 -0.00166667 0.00555556 
0.00541667 -0.00180556 0.00541667 
0.00527778 -0.00194444 0.00527778 
0.00513889 -0.00208333 0.00513889 
0.005 -0.00222222 0.005 
0.00486111 -0.00236111 0.00486111 
0.00472222 -0.0025 0.00472222 
0.00458333 -0.00263889 0.00458333 
0.00444444 -0.00277778 0.00444444 
0.00430556 -0.00291667 0.00430556 
0.00416667 -0.00305556 0.00416667 
0.00402778 -0.00319444 0.00402778 
0.00388889 -0.00333333 0.00388889 
0.00375 -0.00347222 0.00375 
0.00861111 0.00111111 0.00861111 
0.00847222 0.000972222 0.00847222 
0.00833333 0.000833333 0.00833333 
0.00819444 0.000694444 0.00819444 
0.00805556 0.000555556 0.00805556 
0.00791667 0.000416667 0.00791667 
0.00777778 0.000277778 0.00777778 
0.00763889 0.000138889 0.00763889 
0.0075 3.21883e-15 0.0075 
0.00736111 -0.000138889 0.00736111 
0.00722222 -0.000277778 0.00722222 
0.00708333 -0.000416667 0.00708333 
0.00694444 -0.000555556 0.00694444 
0.00680556 -0.000694444 0.00680556 
0.00666667 -0.000833333 0.00666667 
0.00652778 -0.000972222 0.00652778 
0.00638889 -0.00111111 0.00638889 
0.00625 -0.00125 0.00625 
0.00611111 -0.00138889 0.00611111 
0.00597222 -0.00152778 0.00597222 
0.00583333 -0.00166667 0.00583333 
0.00569444 -0.00180556 0.00569444 
0.00555556 -0.00194444 0.00555556 
0.00541667 -0.00208333 0.00541667 
0.00527778 -0.00222222 0.00527778 
0.00513889 -0.00236111 0.00513889 
0.005 -0.0025 0.005 
0.00486111 -0.00263889 0.00486111 
0.00472222 -0.00277778 0.00472222 
0.00458333 -0.00291667 0.00458333 
0.00444444 -0.00305556 0.00444444 
0.00430556 -0.00319444 0.00430556 
0.00416667 -0.00333333 0.00416667 
0.00402778 -0.00347222 0.00402778 
0.00388889 -0.00361111 0.00388889 
0.00875 0.000972222 0.00875 
0.00861111 0.000833333 0.00861111 
0.00847222 0.000694444 0.00847222 
0.00833333 0.000555556 0.00833333 
0.00819444 0.000416667 0.00819444 
0.00805556 0.000277778 0.00805556 
0.00791667 0.000138889 0.00791667 
0.00777778 3.01146e-15 0.00777778 
0.00763889 -0.000138889 0.00763889 
0.0075 -0.000277778 0.0075 
0.00736111 -0.000416667 0.00736111 
0.00722222 -0.000555556 0.00722222 
0.00708333 -0.000694444 0.00708333 
0.00694444 -0.000833333 0.00694444 
0.00680556 -0.000972222 0.00680556 
0.00666667 -0.00111111 0.00666667 
0.00652778 -0.00125 0.00652778 
0.00638889 -0.00138889 0.00638889 
0.00625 -0.00152778 0.00625 
0.00611111 -0.00166667 0.00611111 
0.00597222 -0.00180556 0.00597222 
0.00583333 -0.00194444 0.00583333 
0.00569444 -0.00208333 0.00569444 
0.00555556 -0.00222222 0.00555556 
0.00541667 -0.00236111 0.00541667 
0.00527778 -0.0025 0.00527778 
0.00513889 -0.00263889 0.00513889 
0.005 -0.00277778 0.005 
0.00486111 -0.00291667 0.00486111 
0.00472222 -0.00305556 0.00472222 
0.00458333 -0.00319444 0.00458333 
0.00444444 -0.00333333 0.00444444 
0.00430556 -0.00347222 0.00430556 
0.00416667 -0.00361111 0.00416667 
0.00402778 -0.00375 0.00402778 
0.00888889 0.000833333 0.00888889 
0.00875 0.000694444 0.00875 
0.00861111 0.000555556 0.00861111 
0.00847222 0.000416667 0.00847222 
0.00833333 0.000277778 0.00833333 
0.00819444 0.000138889 0.00819444 
0.00805556 2.5017e-15 0.00805556 
0.00791667 -0.000138889 0.00791667 
0.00777778 -0.000277778 0.00777778 
0.00763889 -0.000416667 0.00763889 
0.0075 -0.000555556 0.0075 
0.00736111 -0.000694444 0.00736111 
0.00722222 -0.000833333 0.00722222 
0.00708333 -0.000972222 0.00708333 
0.00694444 -0.00111111 0.00694444 
0.00680556 -0.00125 0.00680556 
0.00666667 -0.00138889 0.00666667 
0.00652778 -0.00152778 0.00652778 
0.00638889 -0.00166667 0.00638889 
0.00625 -0.00180556 0.00625 
0.00611111 -0.00194444 0.00611111 
0.00597222 -0.00208333 0.00597222 
0.00583333 -0.00222222 0.00583333 
0.00569444 -0.00236111 0.00569444 
0.00555556 -0.0025 0.00555556 
0.00541667 -0.00263889 0.00541667 
0.00527778 -0.00277778 0.00527778 
0.00513889 -0.00291667 0.00513889 
0.005 -0.00305556 0.005 
0.00486111 -0.00319444 0.00486111 
0.00472222 -0.00333333 0.00472222 
0.00458333 -0.00347222 0.00458333 
0.00444444 -0.00361111 0.00444444 
0.00430556 -0.00375 0.00430556 
0.00416667 -0.00388889 0.00416667 
0.00902778 0.000694444 0.00902778 
0.00888889 0.000555556 0.00888889 
0.00875 0.000416667 0.00875 
0.00861111 0.000277778 0.00861111 
0.00847222 0.000138889 0.00847222 
0.00833333 1.91453e-15 0.00833333 
0.00819444 -0.000138889 0.00819444 
0.00805556 -0.000277778 0.00805556 
0.00791667 -0.000416667 0.00791667 
0.00777778 -0.000555556 0.00777778 
0.00763889 -0.000694444 0.00763889 
0.0075 -0.000833333 0.0075 
0.00736111 -0.000972222 0.00736111 
0.00722222 -0.00111111 0.00722222 
0.00708333 -0.00125 0.00708333 
0.00694444 -0.00138889 0.00694444 
0.00680556 -0.00152778 0.00680556 
0.00666667 -0.00166667 0.00666667 
0.00652778 -0.00180556 0.00652778 
0.00638889 -0.00194444 0.00638889 
0.00625 -0.00208333 0.00625 
0.00611111 -0.00222222 0.00611111 
0.00597222 -0.00236111 0.00597222 
0.00583333 -0.0025 0.00583333 
0.00569444 -0.00263889 0.00569444 
0.00555556 -0.00277778 0.00555556 
0.00541667 -0.00291667 0.00541667 
0.00527778 -0.00305556 0.00527778 
0.00513889 -0.00319444 0.00513889 
0.005 -0.00333333 0.005 
0.00486111 -0.00347222 0.00486111 
0.00472222 -0.00361111 0.00472222 
0.00458333 -0.00375 0.00458333 
0.00444444 -0.00388889 0.00444444 
0.00430556 -0.00402778 0.00430556 
0.00916667 0.000555556 0.00916667 
0.00902778 0.000416667 0.00902778 
0.00888889 0.000277778 0.00888889 
0.00875 0.000138889 0.00875 
0.00861111 1.31012e-15 0.00861111 
0.00847222 -0.000138889 0.00847222 
0.00833333 -0.000277778 0.00833333 
0.00819444 -0.000416667 0.00819444 
0.00805556 -0.000555556 0.00805556 
0.00791667 -0.000694444 0.00791667 
0.00777778 -0.000833333 0.00777778 
0.00763889 -0.000972222 0.00763889 
0.0075 -0.00111111 0.0075 
0.00736111 -0.00125 0.00736111 
0.00722222 -0.00138889 0.00722222 
0.00708333 -0.00152778 0.00708333 
0.00694444 -0.00166667 0.00694444 
0.00680556 -0.00180556 0.00680556 
0.00666667 -0.00194444 0.00666667 
0.00652778 -0.00208333 0.00652778 
0.00638889 -0.00222222 0.00638889 
0.00625 -0.00236111 0.00625 
0.00611111 -0.0025 0.00611111 
0.00597222 -0.00263889 0.00597222 
0.00583333 -0.00277778 0.00583333 
0.00569444 -0.00291667 0.00569444 
0.00555556 -0.00305556 0.00555556 
0.00541667 -0.00319444 0.00541667 
0.00527778 -0.00333333 0.00527778 
0.00513889 -0.00347222 0.00513889 
0.005 -0.00361111 0.005 
0.00486111 -0.00375 0.00486111 
0.00472222 -0.00388889 0.00472222 
0.00458333 -0.00402778 0.00458333 
0.00444444 -0.00416667 0.00444444 
0.00930556 0.000416667 0.00930556 
0.00916667 0.000277778 0.00916667 
0.00902778 0.000138889 0.00902778 
0.00888889 1.34106e-15 0.00888889 
0.00875 -0.000138889 0.00875 
0.00861111 -0.000277778 0.00861111 
0.00847222 -0.000416667 0.00847222 
0.00833333 -0.000555556 0.00833333 
0.00819444 -0.000694444 0.00819444 
0.00805556 -0.000833333 0.00805556 
0.00791667 -0.000972222 0.00791667 
0.00777778 -0.00111111 0.00777778 
0.00763889 -0.00125 0.00763889 
0.0075 -0.00138889 0.0075 
0.00736111 -0.00152778 0.00736111 
0.00722222 -0.00166667 0.00722222 
0.00708333 -0.00180556 0.00708333 
0.00694444 -0.00194444 0.00694444 
0.00680556 -0.00208333 0.00680556 
0.00666667 -0.00222222 0.00666667 
0.00652778 -0.00236111 0.00652778 
0.00638889 -0.0025 0.00638889 
0.00625 -0.00263889 0.00625 
0.00611111 -0.00277778 0.00611111 
0.00597222 -0.00291667 0.00597222 
0.00583333 -0.00305556 0.00583333 
0.00569444 -0.00319444 0.00569444 
0.00555556 -0.00333333 0.00555556 
0.00541667 -0.00347222 0.00541667 
0.00527778 -0.00361111 0.00527778 
0.00513889 -0.00375 0.00513889 
0.005 -0.00388889 0.005 
0.00486111 -0.00402778 0.00486111 
0.00472222 -0.00416667 0.00472222 
0.00458333 -0.00430556 0.00458333 
0.00944444 0.000277778 0.00944444 
0.00930556 0.000138889 0.00930556 
0.00916667 2.08512e-15 0.00916667 
0.00902778 -0.000138889 0.00902778 
0.00888889 -0.000277778 0.00888889 
0.00875 -0.000416667 0.00875 
0.00861111 -0.000555556 0.00861111 
0.00847222 -0.000694444 0.00847222 
0.00833333 -0.000833333 0.00833333 
0.00819444 -0.000972222 0.00819444 
0.00805556 -0.00111111 0.00805556 
0.00791667 -0.00125 0.00791667 
0.00777778 -0.00138889 0.00777778 
0.00763889 -0.00152778 0.00763889 
0.0075 -0.00166667 0.0075 
0.00736111 -0.00180556 0.00736111 
0.00722222 -0.00194444 0.00722222 
0.00708333 -0.00208333 0.00708333 
0.00694444 -0.00222222 0.00694444 
0.00680556 -0.00236111 0.00680556 
0.00666667 -0.0025 0.00666667 
0.00652778 -0.00263889 0.00652778 
0.00638889 -0.00277778 0.00638889 
0.00625 -0.00291667 0.00625 
0.00611111 -0.00305556 0.00611111 
0.00597222 -0.00319444 0.00597222 
0.00583333 -0.00333333 0.00583333 
0.00569444 -0.00347222 0.00569444 
0.00555556 -0.00361111 0.00555556 
0.00541667 -0.00375 0.00541667 
0.00527778 -0.00388889 0.00527778 
0.00513889 -0.00402778 0.00513889 
0.005 -0.00416667 0.005 
0.00486111 -0.00430556 0.00486111 
0.00472222 -0.00444444 0.00472222 
0.00958333 0.000138889 0.00958333 
0.00944444 2.00661e-15 0.00944444 
0.00930556 -0.000138889 0.00930556 
0.00916667 -0.000277778 0.00916667 
0.00902778 -0.000416667 0.00902778 
0.00888889 -0.000555556 0.00888889 
0.00875 -0.000694444 0.00875 
0.00861111 -0.000833333 0.00861111 
0.00847222 -0.000972222 0.00847222 
0.00833333 -0.00111111 0.00833333 
0.00819444 -0.00125 0.00819444 
0.00805556 -0.00138889 0.00805556 
0.00791667 -0.00152778 0.00791667 
0.00777778 -0.00166667 0.00777778 
0.00763889 -0.00180556 0.00763889 
0.0075 -0.00194444 0.0075 
0.00736111 -0.00208333 0.00736111 
0.00722222 -0.00222222 0.00722222 
0.00708333 -0.00236111 0.00708333 
0.00694444 -0.0025 0.00694444 
0.00680556 -0.00263889 0.00680556 
0.00666667 -0.00277778 0.00666667 
0.00652778 -0.00291667 0.00652778 
0.00638889 -0.00305556 0.00638889 
0.00625 -0.00319444 0.00625 
0.00611111 -0.00333333 0.00611111 
0.00597222 -0.00347222 0.00597222 
0.00583333 -0.00361111 0.00583333 
0.00569444 -0.00375 0.00569444 
0.00555556 -0.00388889 0.00555556 
0.00541667 -0.00402778 0.00541667 
0.00527778 -0.00416667 0.00527778 
0.00513889 -0.00430556 0.00513889 
0.005 -0.00444444 0.005 
0.00486111 -0.00458333 0.00486111 
0.00972222 1.05946e-15 0.00972222 
0.00958333 -0.000138889 0.00958333 
0.00944444 -0.000277778 0.00944444 
0.00930556 -0.000416667 0.00930556 
0.00916667 -0.000555556 0.00916667 
0.00902778 -0.000694444 0.00902778 
0.00888889 -0.000833333 0.00888889 
0.00875 -0.000972222 0.00875 
0.00861111 -0.00111111 0.00861111 
0.00847222 -0.00125 0.00847222 
0.00833333 -0.00138889 0.00833333 
0.00819444 -0.00152778 0.00819444 
0.00805556 -0.00166667 0.00805556 
0.00791667 -0.00180556 0.00791667 
0.00777778 -0.00194444 0.00777778 
0.00763889 -0.00208333 0.00763889 
0.0075 -0.00222222 0.0075 
0.00736111 -0.00236111 0.00736111 
0.00722222 -0.0025 0.00722222 
0.00708333 -0.00263889 0.00708333 
0.00694444 -0.00277778 0.00694444 
0.00680556 -0.00291667 0.00680556 
0.00666667 -0.00305556 0.00666667 
0.00652778 -0.00319444 0.00652778 
0.00638889 -0.00333333 0.00638889 
0.00625 -0.00347222 0.00625 
0.00611111 -0.00361111 0.00611111 
0.00597222 -0.00375 0.00597222 
0.00583333 -0.00388889 0.00583333 
0.00569444 -0.00402778 0.00569444 
0.00555556 -0.00416667 0.00555556 
0.00541667 -0.00430556 0.00541667 
0.00527778 -0.00444444 0.00527778 
0.00513889 -0.00458333 0.00513889 
0.005 -0.00472222 0.005 
0.01 0.00972222 2.24819e-17 
0.0101389 0.00958333 0.000138889 
0.0102778 0.00944444 0.000277778 
0.0104167 0.00930556 0.000416667 
0.0105556 0.00916667 0.000555556 
0.0106944 0.00902778 0.000694444 
0.0108333 0.00888889 0.000833333 
0.0109722 0.00875 0.000972222 
0.0111111 0.00861111 0.00111111 
0.01125 0.00847222 0.00125 
0.0113889 0.00833333 0.00138889 
0.0115278 0.00819444 0.00152778 
0.0116667 0.00805556 0.00166667 
0.0118056 0.00791667 0.00180556 
0.0119444 0.00777778 0.00194444 
0.0120833 0.00763889 0.00208333 
0.0122222 0.0075 0.00222222 
0.0123611 0.00736111 0.00236111 
0.0125 0.00722222 0.0025 
0.0126389 0.00708333 0.00263889 
0.0127778 0.00694444 0.00277778 
0.0129167 0.00680556 0.00291667 
0.0130556 0.00666667 0.00305556 
0.0131944 0.00652778 0.00319444 
0.0133333 0.00638889 0.00333333 
0.0134722 0.00625 0.00347222 
0.0136111 0.00611111 0.00361111 
0.01375 0.00597222 0.00375 
0.0138889 0.00583333 0.00388889 
0.0140278 0.00569444 0.00402778 
0.0141667 0.00555556 0.00416667 
0.0143056 0.00541667 0.00430556 
0.0144444 0.00527778 0.00444444 
0.0145833 0.00513889 0.00458333 
0.0147222 0.005 0.00472222 
0.00986111 0.00958333 -0.000138889 
0.01 0.00944444 4.68421e-17 
0.0101389 0.00930556 0.000138889 
0.0102778 0.00916667 0.000277778 
0.0104167 0.00902778 0.000416667 
0.0105556 0.00888889 0.000555556 
0.0106944 0.00875 0.000694444 
0.0108333 0.00861111 0.000833333 
0.0109722 0.00847222 0.000972222 
0.0111111 0.00833333 0.00111111 
0.01125 0.00819444 0.00125 
0.0113889 0.00805556 0.00138889 
0.0115278 0.00791667 0.00152778 
0.0116667 0.00777778 0.00166667 
0.0118056 0.00763889 0.00180556 
0.0119444 0.0075 0.00194444 
0.0120833 0.00736111 0.00208333 
0.0122222 0.00722222 0.00222222 
0.0123611 0.00708333 0.00236111 
0.0125 0.00694444 0.0025 
0.0126389 0.00680556 0.00263889 
0.0127778 0.00666667 0.00277778 
0.0129167 0.00652778 0.00291667 
0.0130556 0.00638889 0.00305556 
0.0131944 0.00625 0.00319444 
0.0133333 0.00611111 0.00333333 
0.0134722 0.00597222 0.00347222 
0.0136111 0.00583333 0.00361111 
0.01375 0.00569444 0.00375 
0.0138889 0.00555556 0.00388889 
0.0140278 0.00541667 0.00402778 
0.0141667 0.00527778 0.00416667 
0.0143056 0.00513889 0.00430556 
0.0144444 0.005 0.00444444 
0.0145833 0.00486111 0.00458333 
0.00972222 0.00944444 -0.000277778 
0.00986111 0.00930556 -0.000138889 
0.01 0.00916667 4.41589e-17 
0.0101389 0.00902778 0.000138889 
0.0102778 0.00888889 0.000277778 
0.0104167 0.00875 0.000416667 
0.0105556 0.00861111 0.000555556 
0.0106944 0.00847222 0.000694444 
0.0108333 0.00833333 0.000833333 
0.0109722 0.00819444 0.000972222 
0.0111111 0.00805556 0.00111111 
0.01125 0.00791667 0.00125 
0.0113889 0.00777778 0.00138889 
0.0115278 0.00763889 0.00152778 
0.0116667 0.0075 0.00166667 
0.0118056 0.00736111 0.00180556 
0.0119444 0.00722222 0.00194444 
0.0120833 0.00708333 0.00208333 
0.0122222 0.00694444 0.00222222 
0.0123611 0.00680556 0.00236111 
0.0125 0.00666667 0.0025 
0.0126389 0.00652778 0.00263889 
0.0127778 0.00638889 0.00277778 
0.0129167 0.00625 0.00291667 
0.0130556 0.00611111 0.00305556 
0.0131944 0.00597222 0.00319444 
0.0133333 0.00583333 0.00333333 
0.0134722 0.00569444 0.00347222 
0.0136111 0.00555556 0.00361111 
0.01375 0.00541667 0.00375 
0.0138889 0.00527778 0.00388889 
0.0140278 0.00513889 0.00402778 
0.0141667 0.005 0.00416667 
0.0143056 0.00486111 0.00430556 
0.0144444 0.00472222 0.00444444 
0.00958333 0.00930556 -0.000416667 
0.00972222 0.00916667 -0.000277778 
0.00986111 0.00902778 -0.000138889 
0.01 0.00888889 -1.09784e-16 
0.0101389 0.00875 0.000138889 
0.0102778 0.00861111 0.000277778 
0.0104167 0.00847222 0.000416667 
0.0105556 0.00833333 0.000555556 
0.0106944 0.00819444 0.000694444 
0.0108333 0.00805556 0.000833333 
0.0109722 0.00791667 0.000972222 
0.0111111 0.00777778 0.00111111 
0.01125 0.00763889 0.00125 
0.0113889 0.0075 0.00138889 
0.0115278 0.00736111 0.00152778 
0.0116667 0.00722222 0.00166667 
0.0118056 0.00708333 0.00180556 
0.0119444 0.00694444 0.00194444 
0.0120833 0.00680556 0.00208333 
0.0122222 0.00666667 0.00222222 
0.0123611 0.00652778 0.00236111 
0.0125 0.00638889 0.0025 
0.0126389 0.00625 0.00263889 
0.0127778 0.00611111 0.00277778 
0.0129167 0.00597222 0.00291667 
0.0130556 0.00583333 0.00305556 
0.0131944 0.00569444 0.00319444 
0.0133333 0.00555556 0.00333333 
0.0134722 0.00541667 0.00347222 
0.0136111 0.00527778 0.00361111 
0.01375 0.00513889 0.00375 
0.0138889 0.005 0.00388889 
0.0140278 0.00486111 0.00402778 
0.0141667 0.00472222 0.00416667 
0.0143056 0.00458333 0.00430556 
0.00944444 0.00916667 -0.000555556 
0.00958333 0.00902778 -0.000416667 
0.00972222 0.00888889 -0.000277778 
0.00986111 0.00875 -0.000138889 
0.01 0.00861111 -3.85393e-16 
0.0101389 0.00847222 0.000138889 
0.0102778 0.00833333 0.000277778 
0.0104167 0.00819444 0.000416667 
0.0105556 0.00805556 0.000555556 
0.0106944 0.00791667 0.000694444 
0.0108333 0.00777778 0.000833333 
0.0109722 0.00763889 0.000972222 
0.0111111 0.0075 0.00111111 
0.01125 0.00736111 0.00125 
0.0113889 0.00722222 0.00138889 
0.0115278 0.00708333 0.00152778 
0.0116667 0.00694444 0.00166667 
0.0118056 0.00680556 0.00180556 
0.0119444 0.00666667 0.00194444 
0.0120833 0.00652778 0.00208333 
0.0122222 0.00638889 0.00222222 
0.0123611 0.00625 0.00236111 
0.0125 0.00611111 0.0025 
0.0126389 0.00597222 0.00263889 
0.0127778 0.00583333 0.00277778 
0.0129167 0.00569444 0.00291667 
0.0130556 0.00555556 0.00305556 
0.0131944 0.00541667 0.00319444 
0.0133333 0.00527778 0.00333333 
0.0134722 0.00513889 0.00347222 
0.0136111 0.005 0.00361111 
0.01375 0.00486111 0.00375 
0.0138889 0.00472222 0.00388889 
0.0140278 0.00458333 0.00402778 
0.0141667 0.00444444 0.00416667 
0.00930556 0.00902778 -0.000694444 
0.00944444 0.00888889 -0.000555556 
0.00958333 0.00875 -0.000416667 
0.00972222 0.00861111 -0.000277778 
0.00986111 0.00847222 -0.000138889 
0.01 0.00833333 -3.7029e-16 
0.0101389 0.00819444 0.000138889 
0.0102778 0.00805556 0.000277778 
0.0104167 0.00791667 0.000416667 
0.0105556 0.00777778 0.000555556 
0.0106944 0.00763889 0.000694444 
0.0108333 0.0075 0.000833333 
0.0109722 0.00736111 0.000972222 
0.0111111 0.00722222 0.00111111 
0.01125 0.00708333 0.00125 
0.0113889 0.00694444 0.00138889 
0.0115278 0.00680556 0.00152778 
0.0116667 0.00666667 0.00166667 
0.0118056 0.00652778 0.00180556 
0.0119444 0.00638889 0.00194444 
0.0120833 0.00625 0.00208333 
0.0122222 0.00611111 0.00222222 
0.0123611 0.00597222 0.00236111 
0.0125 0.00583333 0.0025 
0.0126389 0.00569444 0.00263889 
0.0127778 0.00555556 0.00277778 
0.0129167 0.00541667 0.00291667 
0.0130556 0.00527778 0.00305556 
0.0131944 0.00513889 0.00319444 
0.0133333 0.005 0.00333333 
0.0134722 0.00486111 0.00347222 
0.0136111 0.00472222 0.00361111 
0.01375 0.00458333 0.00375 
0.0138889 0.00444444 0.00388889 
0.0140278 0.00430556 0.00402778 
0.00916667 0.00888889 -0.000833333 
0.00930556 0.00875 -0.000694444 
0.00944444 0.00861111 -0.000555556 
0.00958333 0.00847222 -0.000416667 
0.00972222 0.00833333 -0.000277778 
0.00986111 0.00819444 -0.000138889 
0.01 0.00805556 -3.19385e-16 
0.0101389 0.00791667 0.000138889 
0.0102778 0.00777778 0.000277778 
0.0104167 0.00763889 0.000416667 
0.0105556 0.0075 0.000555556 
0.0106944 0.00736111 0.000694444 
0.0108333 0.00722222 0.000833333 
0.0109722 0.00708333 0.000972222 
0.0111111 0.00694444 0.00111111 
0.01125 0.00680556 0.00125 
0.0113889 0.00666667 0.00138889 
0.0115278 0.00652778 0.00152778 
0.0116667 0.00638889 0.00166667 
0.0118056 0.00625 0.00180556 
0.0119444 0.00611111 0.00194444 
0.0120833 0.00597222 0.00208333 
0.0122222 0.00583333 0.00222222 
0.0123611 0.00569444 0.00236111 
0.0125 0.00555556 0.0025 
0.0126389 0.00541667 0.00263889 
0.0127778 0.00527778 0.00277778 
0.0129167 0.00513889 0.00291667 
0.0130556 0.005 0.00305556 
0.0131944 0.00486111 0.00319444 
0.0133333 0.00472222 0.00333333 
0.0134722 0.00458333 0.00347222 
0.0136111 0.00444444 0.00361111 
0.01375 0.00430556 0.00375 
0.0138889 0.00416667 0.00388889 
0.00902778 0.00875 -0.000972222 
0.00916667 0.00861111 -0.000833333 
0.00930556 0.00847222 -0.000694444 
0.00944444 0.00833333 -0.000555556 
0.00958333 0.00819444 -0.000416667 
0.00972222 0.00805556 -0.000277778 
0.00986111 0.00791667 -0.000138889 
0.01 0.00777778 -2.92859e-16 
0.0101389 0.00763889 0.000138889 
0.0102778 0.0075 0.000277778 
0.0104167 0.00736111 0.000416667 
0.0105556 0.00722222 0.000555556 
0.0106944 0.00708333 0.000694444 
0.0108333 0.00694444 0.000833333 
0.0109722 0.00680556 0.000972222 
0.0111111 0.00666667 0.00111111 
0.01125 0.00652778 0.00125 
0.0113889 0.00638889 0.00138889 
0.0115278 0.00625 0.00152778 
0.0116667 0.00611111 0.00166667 
0.0118056 0.00597222 0.00180556 
0.0119444 0.00583333 0.00194444 
0.0120833 0.00569444 0.00208333 
0.0122222 0.00555556 0.00222222 
0.0123611 0.00541667 0.00236111 
0.0125 0.00527778 0.0025 
0.0126389 0.00513889 0.00263889 
0.0127778 0.005 0.00277778 
0.0129167 0.00486111 0.00291667 
0.0130556 0.00472222 0.00305556 
0.0131944 0.00458333 0.00319444 
0.0133333 0.00444444 0.00333333 
0.0134722 0.00430556 0.00347222 
0.0136111 0.00416667 0.00361111 
0.01375 0.00402778 0.00375 
0.00888889 0.00861111 -0.00111111 
0.00902778 0.00847222 -0.000972222 
0.00916667 0.00833333 -0.000833333 
0.00930556 0.00819444 -0.000694444 
0.00944444 0.00805556 -0.000555556 
0.00958333 0.00791667 -0.000416667 
0.00972222 0.00777778 -0.000277778 
0.00986111 0.00763889 -0.000138889 
0.01 0.0075 -1.1331e-16 
0.0101389 0.00736111 0.000138889 
0.0102778 0.00722222 0.000277778 
0.0104167 0.00708333 0.000416667 
0.0105556 0.00694444 0.000555556 
0.0106944 0.00680556 0.000694444 
0.0108333 0.00666667 0.000833333 
0.0109722 0.00652778 0.000972222 
0.0111111 0.00638889 0.00111111 
0.01125 0.00625 0.00125 
0.0113889 0.00611111 0.00138889 
0.0115278 0.00597222 0.00152778 
0.0116667 0.00583333 0.00166667 
0.0118056 0.00569444 0.00180556 
0.0119444 0.00555556 0.00194444 
0.0120833 0.00541667 0.00208333 
0.0122222 0.00527778 0.00222222 
0.0123611 0.00513889 0.00236111 
0.0125 0.005 0.0025 
0.0126389 0.00486111 0.00263889 
0.0127778 0.00472222 0.00277778 
0.0129167 0.00458333 0.00291667 
0.0130556 0.00444444 0.00305556 
0.0131944 0.00430556 0.00319444 
0.0133333 0.00416667 0.00333333 
0.0134722 0.00402778 0.00347222 
0.0136111 0.00388889 0.00361111 
0.00875 0.00847222 -0.00125 
0.00888889 0.00833333 -0.00111111 
0.00902778 0.00819444 -0.000972222 
0.00916667 0.00805556 -0.000833333 
0.00930556 0.00791667 -0.000694444 
0.00944444 0.00777778 -0.000555556 
0.00958333 0.00763889 -0.000416667 
0.00972222 0.0075 -0.000277778 
0.00986111 0.00736111 -0.000138889 
0.01 0.00722222 -2.33214e-16 
0.0101389 0.00708333 0.000138889 
0.0102778 0.00694444 0.000277778 
0.0104167 0.00680556 0.000416667 
0.0105556 0.00666667 0.000555556 
0.0106944 0.00652778 0.000694444 
0.0108333 0.00638889 0.000833333 
0.0109722 0.00625 0.000972222 
0.0111111 0.00611111 0.00111111 
0.01125 0.00597222 0.00125 
0.0113889 0.00583333 0.00138889 
0.0115278 0.00569444 0.00152778 
0.0116667 0.00555556 0.00166667 
0.0118056 0.00541667 0.00180556 
0.0119444 0.00527778 0.00194444 
0.0120833 0.00513889 0.00208333 
0.0122222 0.005 0.00222222 
0.0123611 0.00486111 0.00236111 
0.0125 0.00472222 0.0025 
0.0126389 0.00458333 0.00263889 
0.0127778 0.00444444 0.00277778 
0.0129167 0.00430556 0.00291667 
0.0130556 0.00416667 0.00305556 
0.0131944 0.00402778 0.00319444 
0.0133333 0.00388889 0.00333333 
0.0134722 0.00375 0.00347222 
0.00861111 0.00833333 -0.00138889 
0.00875 0.00819444 -0.00125 
0.00888889 0.00805556 -0.00111111 
0.00902778 0.00791667 -0.000972222 
0.00916667 0.00777778 -0.000833333 
0.00930556 0.00763889 -0.000694444 
0.00944444 0.0075 -0.000555556 
0.00958333 0.00736111 -0.000416667 
0.00972222 0.00722222 -0.000277778 
0.00986111 0.00708333 -0.000138889 
0.01 0.00694444 -3.18925e-16 
0.0101389 0.00680556 0.000138889 
0.0102778 0.00666667 0.000277778 
0.0104167 0.00652778 0.000416667 
0.0105556 0.00638889 0.000555556 
0.0106944 0.00625 0.000694444 
0.0108333 0.00611111 0.000833333 
0.0109722 0.00597222 0.000972222 
0.0111111 0.00583333 0.00111111 
0.01125 0.00569444 0.00125 
0.0113889 0.00555556 0.00138889 
0.0115278 0.00541667 0.00152778 
0.0116667 0.00527778 0.00166667 
0.0118056 0.00513889 0.00180556 
0.0119444 0.005 0.00194444 
0.0120833 0.00486111 0.00208333 
0.0122222 0.00472222 0.00222222 
0.0123611 0.00458333 0.00236111 
0.0125 0.00444444 0.0025 
0.0126389 0.00430556 0.00263889 
0.0127778 0.00416667 0.00277778 
0.0129167 0.00402778 0.00291667 
0.0130556 0.00388889 0.00305556 
0.0131944 0.00375 0.00319444 
0.0133333 0.00361111 0.00333333 
0.00847222 0.00819444 -0.00152778 
0.00861111 0.00805556 -0.00138889 
0.00875 0.00791667 -0.00125 
0.00888889 0.00777778 -0.00111111 
0.00902778 0.00763889 -0.000972222 
0.00916667 0.0075 -0.000833333 
0.00930556 0.00736111 -0.000694444 
0.00944444 0.00722222 -0.000555556 
0.00958333 0.00708333 -0.000416667 
0.00972222 0.00694444 -0.000277778 
0.00986111 0.00680556 -0.000138889 
0.01 0.00666667 -4.59375e-16 
0.0101389 0.00652778 0.000138889 
0.0102778 0.00638889 0.000277778 
0.0104167 0.00625 0.000416667 
0.0105556 0.00611111 0.000555556 
0.0106944 0.00597222 0.000694444 
0.0108333 0.00583333 0.000833333 
0.0109722 0.00569444 0.000972222 
0.0111111 0.00555556 0.00111111 
0.01125 0.00541667 0.00125 
0.0113889 0.00527778 0.00138889 
0.0115278 0.00513889 0.00152778 
0.0116667 0.005 0.00166667 
0.0118056 0.00486111 0.00180556 
0.0119444 0.00472222 0.00194444 
0.0120833 0.00458333 0.00208333 
0.0122222 0.00444444 0.00222222 
0.0123611 0.00430556 0.00236111 
0.0125 0.00416667 0.0025 
0.0126389 0.00402778 0.00263889 
0.0127778 0.00388889 0.00277778 
0.0129167 0.00375 0.00291667 
0.0130556 0.00361111 0.00305556 
0.0131944 0.00347222 0.00319444 
0.00833333 0.00805556 -0.00166667 
0.00847222 0.00791667 -0.00152778 
0.00861111 0.00777778 -0.00138889 
0.00875 0.00763889 -0.00125 
0.00888889 0.0075 -0.00111111 
0.00902778 0.00736111 -0.000972222 
0.00916667 0.00722222 -0.000833333 
0.00930556 0.00708333 -0.000694444 
0.00944444 0.00694444 -0.000555556 
0.00958333 0.00680556 -0.000416667 
0.00972222 0.00666667 -0.000277778 
0.00986111 0.00652778 -0.000138889 
0.01 0.00638889 -4.39135e-16 
0.0101389 0.00625 0.000138889 
0.0102778 0.00611111 0.000277778 
0.0104167 0.00597222 0.000416667 
0.0105556 0.00583333 0.000555556 
0.0106944 0.00569444 0.000694444 
0.0108333 0.00555556 0.000833333 
0.0109722 0.00541667 0.000972222 
0.0111111 0.00527778 0.00111111 
0.01125 0.00513889 0.00125 
0.0113889 0.005 0.00138889 
0.0115278 0.00486111 0.00152778 
0.0116667 0.00472222 0.00166667 
0.0118056 0.00458333 0.00180556 
0.0119444 0.00444444 0.00194444 
0.0120833 0.00430556 0.00208333 
0.0122222 0.00416667 0.00222222 
0.0123611 0.00402778 0.00236111 
0.0125 0.00388889 0.0025 
0.0126389 0.00375 0.00263889 
0.0127778 0.00361111 0.00277778 
0.0129167 0.00347222 0.00291667 
0.0130556 0.00333333 0.00305556 
0.00819444 0.00791667 -0.00180556 
0.00833333 0.00777778 -0.00166667 
0.00847222 0.00763889 -0.00152778 
0.00861111 0.0075 -0.00138889 
0.00875 0.00736111 -0.00125 
0.00888889 0.00722222 -0.00111111 
0.00902778 0.00708333 -0.000972222 
0.00916667 0.00694444 -0.000833333 
0.00930556 0.00680556 -0.000694444 
0.00944444 0.00666667 -0.000555556 
0.00958333 0.00652778 -0.000416667 
0.00972222 0.00638889 -0.000277778 
0.00986111 0.00625 -0.000138889 
0.01 0.00611111 -4.22729e-16 
0.0101389 0.00597222 0.000138889 
0.0102778 0.00583333 0.000277778 
0.0104167 0.00569444 0.000416667 
0.0105556 0.00555556 0.000555556 
0.0106944 0.00541667 0.000694444 
0.0108333 0.00527778 0.000833333 
0.0109722 0.00513889 0.000972222 
0.0111111 0.005 0.00111111 
0.01125 0.00486111 0.00125 
0.0113889 0.00472222 0.00138889 
0.0115278 0.00458333 0.00152778 
0.0116667 0.00444444 0.00166667 
0.0118056 0.00430556 0.00180556 
0.0119444 0.00416667 0.00194444 
0.0120833 0.00402778 0.00208333 
0.0122222 0.00388889 0.00222222 
0.0123611 0.00375 0.00236111 
0.0125 0.00361111 0.0025 
0.0126389 0.00347222 0.00263889 
0.0127778 0.00333333 0.00277778 
0.0129167 0.00319444 0.00291667 
0.00805556 0.00777778 -0.00194444 
0.00819444 0.00763889 -0.00180556 
0.00833333 0.0075 -0.00166667 
0.00847222 0.00736111 -0.00152778 
0.00861111 0.00722222 -0.00138889 
0.00875 0.00708333 -0.00125 
0.00888889 0.00694444 -0.00111111 
0.00902778 0.00680556 -0.000972222 
0.00916667 0.00666667 -0.000833333 
0.00930556 0.00652778 -0.000694444 
0.00944444 0.00638889 -0.000555556 
0.00958333 0.00625 -0.000416667 
0.00972222 0.00611111 -0.000277778 
0.00986111 0.00597222 -0.000138889 
0.01 0.00583333 -4.36222e-16 
0.0101389 0.00569444 0.000138889 
0.0102778 0.00555556 0.000277778 
0.0104167 0.00541667 0.000416667 
0.0105556 0.00527778 0.000555556 
0.0106944 0.00513889 0.000694444 
0.0108333 0.005 0.000833333 
0.0109722 0.00486111 0.000972222 
0.0111111 0.00472222 0.00111111 
0.01125 0.00458333 0.00125 
0.0113889 0.00444444 0.00138889 
0.0115278 0.00430556 0.00152778 
0.0116667 0.00416667 0.00166667 
0.0118056 0.00402778 0.00180556 
0.0119444 0.00388889 0.00194444 
0.0120833 0.00375 0.00208333 
0.0122222 0.00361111 0.00222222 
0.0123611 0.00347222 0.00236111 
0.0125 0.00333333 0.0025 
0.0126389 0.00319444 0.00263889 
0.0127778 0.00305556 0.00277778 
0.00791667 0.00763889 -0.00208333 
0.00805556 0.0075 -0.00194444 
0.00819444 0.00736111 -0.00180556 
0.00833333 0.00722222 -0.00166667 
0.00847222 0.00708333 -0.00152778 
0.00861111 0.00694444 -0.00138889 
0.00875 0.00680556 -0.00125 
0.00888889 0.00666667 -0.00111111 
0.00902778 0.00652778 -0.000972222 
0.00916667 0.00638889 -0.000833333 
0.00930556 0.00625 -0.000694444 
0.00944444 0.00611111 -0.000555556 
0.00958333 0.00597222 -0.000416667 
0.00972222 0.00583333 -0.000277778 
0.00986111 0.00569444 -0.000138889 
0.01 0.00555556 -3.36711e-16 
0.0101389 0.00541667 0.000138889 
0.0102778 0.00527778 0.000277778 
0.0104167 0.00513889 0.000416667 
0.0105556 0.005 0.000555556 
0.0106944 0.00486111 0.000694444 
0.0108333 0.00472222 0.000833333 
0.0109722 0.00458333 0.000972222 
0.0111111 0.00444444 0.00111111 
0.01125 0.00430556 0.00125 
0.0113889 0.00416667 0.00138889 
0.0115278 0.00402778 0.00152778 
0.0116667 0.00388889 0.00166667 
0.0118056 0.00375 0.00180556 
0.0119444 0.00361111 0.00194444 
0.0120833 0.00347222 0.00208333 
0.0122222 0.00333333 0.00222222 
0.0123611 0.00319444 0.00236111 
0.0125 0.00305556 0.0025 
0.0126389 0.00291667 0.00263889 
0.00777778 0.0075 -0.00222222 
0.00791667 0.00736111 -0.00208333 
0.00805556 0.00722222 -0.00194444 
0.00819444 0.00708333 -0.00180556 
0.00833333 0.00694444 -0.00166667 
0.00847222 0.00680556 -0.00152778 
0.00861111 0.00666667 -0.00138889 
0.00875 0.00652778 -0.00125 
0.00888889 0.00638889 -0.00111111 
0.00902778 0.00625 -0.000972222 
0.00916667 0.00611111 -0.000833333 
0.00930556 0.00597222 -0.000694444 
0.00944444 0.00583333 -0.000555556 
0.00958333 0.00569444 -0.000416667 
0.00972222 0.00555556 -0.000277778 
0.00986111 0.00541667 -0.000138889 
0.01 0.00527778 -3.08805e-16 
0.0101389 0.00513889 0.000138889 
0.0102778 0.005 0.000277778 
0.0104167 0.00486111 0.000416667 
0.0105556 0.00472222 0.000555556 
0.0106944 0.00458333 0.000694444 
0.0108333 0.00444444 0.000833333 
0.0109722 0.00430556 0.000972222 
0.0111111 0.00416667 0.00111111 
0.01125 0.00402778 0.00125 
0.0113889 0.00388889 0.00138889 
0.0115278 0.00375 0.00152778 
0.0116667 0.00361111 0.00166667 
0.0118056 0.00347222 0.00180556 
0.0119444 0.00333333 0.00194444 
0.0120833 0.00319444 0.00208333 
0.0122222 0.00305556 0.00222222 
0.0123611 0.00291667 0.00236111 
0.0125 0.00277778 0.0025 
0.00763889 0.00736111 -0.00236111 
0.00777778 0.00722222 -0.00222222 
0.00791667 0.00708333 -0.00208333 
0.00805556 0.00694444 -0.00194444 
0.00819444 0.00680556 -0.00180556 
0.00833333 0.00666667 -0.00166667 
0.00847222 0.00652778 -0.00152778 
0.00861111 0.00638889 -0.00138889 
0.00875 0.00625 -0.00125 
0.00888889 0.00611111 -0.00111111 
0.00902778 0.00597222 -0.000972222 
0.00916667 0.00583333 -0.000833333 
0.00930556 0.00569444 -0.000694444 
0.00944444 0.00555556 -0.000555556 
0.00958333 0.00541667 -0.000416667 
0.00972222 0.00527778 -0.000277778 
0.00986111 0.00513889 -0.000138889 
0.01 0.005 -2.59127e-16 
0.0101389 0.00486111 0.000138889 
0.0102778 0.00472222 0.000277778 
0.0104167 0.00458333 0.000416667 
0.0105556 0.00444444 0.000555556 
0.0106944 0.00430556 0.000694444 
0.0108333 0.00416667 0.000833333 
0.0109722 0.00402778 0.000972222 
0.0111111 0.00388889 0.00111111 
0.01125 0.00375 0.00125 
0.0113889 0.00361111 0.00138889 
0.0115278 0.00347222 0.00152778 
0.0116667 0.00333333 0.00166667 
0.0118056 0.00319444 0.00180556 
0.0119444 0.00305556 0.00194444 
0.0120833 0.00291667 0.00208333 
0.0122222 0.00277778 0.00222222 
0.0123611 0.00263889 0.00236111 
0.0075 0.00722222 -0.0025 
0.00763889 0.00708333 -0.00236111 
0.00777778 0.00694444 -0.00222222 
0.00791667 0.00680556 -0.00208333 
0.00805556 0.00666667 -0.00194444 
0.00819444 0.00652778 -0.00180556 
0.00833333 0.00638889 -0.00166667 
0.00847222 0.00625 -0.00152778 
0.00861111 0.00611111 -0.00138889 
0.00875 0.00597222 -0.00125 
0.00888889 0.00583333 -0.00111111 
0.00902778 0.00569444 -0.000972222 
0.00916667 0.00555556 -0.000833333 
0.00930556 0.00541667 -0.000694444 
0.00944444 0.00527778 -0.000555556 
0.00958333 0.00513889 -0.000416667 
0.00972222 0.005 -0.000277778 
0.00986111 0.00486111 -0.000138889 
0.01 0.00472222 -1.2803e-16 
0.0101389 0.00458333 0.000138889 
0.0102778 0.00444444 0.000277778 
0.0104167 0.00430556 0.000416667 
0.0105556 0.00416667 0.000555556 
0.0106944 0.00402778 0.000694444 
0.0108333 0.00388889 0.000833333 
0.0109722 0.00375 0.000972222 
0.0111111 0.00361111 0.00111111 
0.01125 0.00347222 0.00125 
0.0113889 0.00333333 0.00138889 
0.0115278 0.00319444 0.00152778 
0.0116667 0.00305556 0.00166667 
0.0118056 0.00291667 0.00180556 
0.0119444 0.00277778 0.00194444 
0.0120833 0.00263889 0.00208333 
0.0122222 0.0025 0.00222222 
0.00736111 0.00708333 -0.00263889 
0.0075 0.00694444 -0.0025 
0.00763889 0.00680556 -0.00236111 
0.00777778 0.00666667 -0.00222222 
0.00791667 0.00652778 -0.00208333 
0.00805556 0.00638889 -0.00194444 
0.00819444 0.00625 -0.00180556 
0.00833333 0.00611111 -0.00166667 
0.00847222 0.00597222 -0.00152778 
0.00861111 0.00583333 -0.00138889 
0.00875 0.00569444 -0.00125 
0.00888889 0.00555556 -0.00111111 
0.00902778 0.00541667 -0.000972222 
0.00916667 0.00527778 -0.000833333 
0.00930556 0.00513889 -0.000694444 
0.00944444 0.005 -0.000555556 
0.00958333 0.00486111 -0.000416667 
0.00972222 0.00472222 -0.000277778 
0.00986111 0.00458333 -0.000138889 
0.01 0.00444444 -1.69122e-16 
0.0101389 0.00430556 0.000138889 
0.0102778 0.00416667 0.000277778 
0.0104167 0.00402778 0.000416667 
0.0105556 0.00388889 0.000555556 
0.0106944 0.00375 0.000694444 
0.0108333 0.00361111 0.000833333 
0.0109722 0.00347222 0.000972222 
0.0111111 0.00333333 0.00111111 
0.01125 0.00319444 0.00125 
0.0113889 0.00305556 0.00138889 
0.0115278 0.00291667 0.00152778 
0.0116667 0.00277778 0.00166667 
0.0118056 0.00263889 0.00180556 
0.0119444 0.0025 0.00194444 
0.0120833 0.00236111 0.00208333 
0.00722222 0.00694444 -0.00277778 
0.00736111 0.00680556 -0.00263889 
0.0075 0.00666667 -0.0025 
0.00763889 0.00652778 -0.00236111 
0.00777778 0.00638889 -0.00222222 
0.00791667 0.00625 -0.00208333 
0.00805556 0.00611111 -0.00194444 
0.00819444 0.00597222 -0.00180556 
0.00833333 0.00583333 -0.00166667 
0.00847222 0.00569444 -0.00152778 
0.00861111 0.00555556 -0.00138889 
0.00875 0.00541667 -0.00125 
0.00888889 0.00527778 -0.00111111 
0.00902778 0.00513889 -0.000972222 
0.00916667 0.005 -0.000833333 
0.00930556 0.00486111 -0.000694444 
0.00944444 0.00472222 -0.000555556 
0.00958333 0.00458333 -0.000416667 
0.00972222 0.00444444 -0.000277778 
0.00986111 0.00430556 -0.000138889 
0.01 0.00416667 -1.3861e-16 
0.0101389 0.00402778 0.000138889 
0.0102778 0.00388889 0.000277778 
0.0104167 0.00375 0.000416667 
0.0105556 0.00361111 0.000555556 
0.0106944 0.00347222 0.000694444 
0.0108333 0.00333333 0.000833333 
0.0109722 0.00319444 0.000972222 
0.0111111 0.00305556 0.00111111 
0.01125 0.00291667 0.00125 
0.0113889 0.00277778 0.00138889 
0.0115278 0.00263889 0.00152778 
0.0116667 0.0025 0.00166667 
0.0118056 0.00236111 0.00180556 
0.0119444 0.00222222 0.00194444 
0.00708333 0.00680556 -0.00291667 
0.00722222 0.00666667 -0.00277778 
0.00736111 0.00652778 -0.00263889 
0.0075 0.00638889 -0.0025 
0.00763889 0.00625 -0.00236111 
0.00777778 0.00611111 -0.00222222 
0.00791667 0.00597222 -0.00208333 
0.00805556 0.00583333 -0.00194444 
0.00819444 0.00569444 -0.00180556 
0.00833333 0.00555556 -0.00166667 
0.00847222 0.00541667 -0.00152778 
0.00861111 0.00527778 -0.00138889 
0.00875 0.00513889 -0.00125 
0.00888889 0.005 -0.00111111 
0.00902778 0.00486111 -0.000972222 
0.00916667 0.00472222 -0.000833333 
0.00930556 0.00458333 -0.000694444 
0.00944444 0.00444444 -0.000555556 
0.00958333 0.00430556 -0.000416667 
0.00972222 0.00416667 -0.000277778 
0.00986111 0.00402778 -0.000138889 
0.01 0.00388889 -1.1193e-16 
0.0101389 0.00375 0.000138889 
0.0102778 0.00361111 0.000277778 
0.0104167 0.00347222 0.000416667 
0.0105556 0.00333333 0.000555556 
0.0106944 0.00319444 0.000694444 
0.0108333 0.00305556 0.000833333 
0.0109722 0.00291667 0.000972222 
0.0111111 0.00277778 0.00111111 
0.01125 0.00263889 0.00125 
0.0113889 0.0025 0.00138889 
0.0115278 0.00236111 0.00152778 
0.0116667 0.00222222 0.00166667 
0.0118056 0.00208333 0.00180556 
0.00694444 0.00666667 -0.00305556 
0.00708333 0.00652778 -0.00291667 
0.00722222 0.00638889 -0.00277778 
0.00736111 0.00625 -0.00263889 
0.0075 0.00611111 -0.0025 
0.00763889 0.00597222 -0.00236111 
0.00777778 0.00583333 -0.00222222 
0.00791667 0.00569444 -0.00208333 
0.00805556 0.00555556 -0.00194444 
0.00819444 0.00541667 -0.00180556 
0.00833333 0.00527778 -0.00166667 
0.00847222 0.00513889 -0.00152778 
0.00861111 0.005 -0.00138889 
0.00875 0.00486111 -0.00125 
0.00888889 0.00472222 -0.00111111 
0.00902778 0.00458333 -0.000972222 
0.00916667 0.00444444 -0.000833333 
0.00930556 0.00430556 -0.000694444 
0.00944444 0.00416667 -0.000555556 
0.00958333 0.00402778 -0.000416667 
0.00972222 0.00388889 -0.000277778 
0.00986111 0.00375 -0.000138889 
0.01 0.00361111 -2.79059e-17 
0.0101389 0.00347222 0.000138889 
0.0102778 0.00333333 0.000277778 
0.0104167 0.00319444 0.000416667 
0.0105556 0.00305556 0.000555556 
0.0106944 0.00291667 0.000694444 
0.0108333 0.00277778 0.000833333 
0.0109722 0.00263889 0.000972222 
0.0111111 0.0025 0.00111111 
0.01125 0.00236111 0.00125 
0.0113889 0.00222222 0.00138889 
0.0115278 0.00208333 0.00152778 
0.0116667 0.00194444 0.00166667 
0.00680556 0.00652778 -0.00319444 
0.00694444 0.00638889 -0.00305556 
0.00708333 0.00625 -0.00291667 
0.00722222 0.00611111 -0.00277778 
0.00736111 0.00597222 -0.00263889 
0.0075 0.00583333 -0.0025 
0.00763889 0.00569444 -0.00236111 
0.00777778 0.00555556 -0.00222222 
0.00791667 0.00541667 -0.00208333 
0.00805556 0.00527778 -0.00194444 
0.00819444 0.00513889 -0.00180556 
0.00833333 0.005 -0.00166667 
0.00847222 0.00486111 -0.00152778 
0.00861111 0.00472222 -0.00138889 
0.00875 0.00458333 -0.00125 
0.00888889 0.00444444 -0.00111111 
0.00902778 0.00430556 -0.000972222 
0.00916667 0.00416667 -0.000833333 
0.00930556 0.00402778 -0.000694444 
0.00944444 0.00388889 -0.000555556 
0.00958333 0.00375 -0.000416667 
0.00972222 0.00361111 -0.000277778 
0.00986111 0.00347222 -0.000138889 
0.01 0.00333333 -5.55052e-17 
0.0101389 0.00319444 0.000138889 
0.0102778 0.00305556 0.000277778 
0.0104167 0.00291667 0.000416667 
0.0105556 0.00277778 0.000555556 
0.0106944 0.00263889 0.000694444 
0.0108333 0.0025 0.000833333 
0.0109722 0.00236111 0.000972222 
0.0111111 0.00222222 0.00111111 
0.01125 0.00208333 0.00125 
0.0113889 0.00194444 0.00138889 
0.0115278 0.00180556 0.00152778 
0.00666667 0.00638889 -0.00333333 
0.00680556 0.00625 -0.00319444 
0.00694444 0.00611111 -0.00305556 
0.00708333 0.00597222 -0.00291667 
0.00722222 0.00583333 -0.00277778 
0.00736111 0.00569444 -0.00263889 
0.0075 0.00555556 -0.0025 
0.00763889 0.00541667 -0.00236111 
0.00777778 0.00527778 -0.00222222 
0.00791667 0.00513889 -0.00208333 
0.00805556 0.005 -0.00194444 
0.00819444 0.00486111 -0.00180556 
0.00833333 0.00472222 -0.00166667 
0.00847222 0.00458333 -0.00152778 
0.00861111 0.00444444 -0.00138889 
0.00875 0.00430556 -0.00125 
0.00888889 0.00416667 -0.00111111 
0.00902778 0.00402778 -0.000972222 
0.00916667 0.00388889 -0.000833333 
0.00930556 0.00375 -0.000694444 
0.00944444 0.00361111 -0.000555556 
0.00958333 0.00347222 -0.000416667 
0.00972222 0.00333333 -0.000277778 
0.00986111 0.00319444 -0.000138889 
0.01 0.00305556 -2.57593e-17 
0.0101389 0.00291667 0.000138889 
0.0102778 0.00277778 0.000277778 
0.0104167 0.00263889 0.000416667 
0.0105556 0.0025 0.000555556 
0.0106944 0.00236111 0.000694444 
0.0108333 0.00222222 0.000833333 
0.0109722 0.00208333 0.000972222 
0.0111111 0.00194444 0.00111111 
0.01125 0.00180556 0.00125 
0.0113889 0.00166667 0.00138889 
0.00652778 0.00625 -0.00347222 
0.00666667 0.00611111 -0.00333333 
0.00680556 0.00597222 -0.00319444 
0.00694444 0.00583333 -0.00305556 
0.00708333 0.00569444 -0.00291667 
0.00722222 0.00555556 -0.00277778 
0.00736111 0.00541667 -0.00263889 
0.0075 0.00527778 -0.0025 
0.00763889 0.00513889 -0.00236111 
0.00777778 0.005 -0.00222222 
0.00791667 0.00486111 -0.00208333 
0.00805556 0.00472222 -0.00194444 
0.00819444 0.00458333 -0.00180556 
0.00833333 0.00444444 -0.00166667 
0.00847222 0.00430556 -0.00152778 
0.00861111 0.00416667 -0.00138889 
0.00875 0.00402778 -0.00125 
0.00888889 0.00388889 -0.00111111 
0.00902778 0.00375 -0.000972222 
0.00916667 0.00361111 -0.000833333 
0.00930556 0.00347222 -0.000694444 
0.00944444 0.00333333 -0.000555556 
0.00958333 0.00319444 -0.000416667 
0.00972222 0.00305556 -0.000277778 
0.00986111 0.00291667 -0.000138889 
0.01 0.00277778 1.64062e-17 
0.0101389 0.00263889 0.000138889 
0.0102778 0.0025 0.000277778 
0.0104167 0.00236111 0.000416667 
0.0105556 0.00222222 0.000555556 
0.0106944 0.00208333 0.000694444 
0.0108333 0.00194444 0.000833333 
0.0109722 0.00180556 0.000972222 
0.0111111 0.00166667 0.00111111 
0.01125 0.00152778 0.00125 
0.00638889 0.00611111 -0.00361111 
0.00652778 0.00597222 -0.00347222 
0.00666667 0.00583333 -0.00333333 
0.00680556 0.00569444 -0.00319444 
0.00694444 0.00555556 -0.00305556 
0.00708333 0.00541667 -0.00291667 
0.00722222 0.00527778 -0.00277778 
0.00736111 0.00513889 -0.00263889 
0.0075 0.005 -0.0025 
0.00763889 0.00486111 -0.00236111 
0.00777778 0.00472222 -0.00222222 
0.00791667 0.00458333 -0.00208333 
0.00805556 0.00444444 -0.00194444 
0.00819444 0.00430556 -0.00180556 
0.00833333 0.00416667 -0.00166667 
0.00847222 0.00402778 -0.00152778 
0.00861111 0.00388889 -0.00138889 
0.00875 0.00375 -0.00125 
0.00888889 0.00361111 -0.00111111 
0.00902778 0.00347222 -0.000972222 
0.00916667 0.00333333 -0.000833333 
0.00930556 0.00319444 -0.000694444 
0.00944444 0.00305556 -0.000555556 
0.00958333 0.00291667 -0.000416667 
0.00972222 0.00277778 -0.000277778 
0.00986111 0.00263889 -0.000138889 
0.01 0.0025 -1.82462e-17 
0.0101389 0.00236111 0.000138889 
0.0102778 0.00222222 0.000277778 
0.0104167 0.00208333 0.000416667 
0.0105556 0.00194444 0.000555556 
0.0106944 0.00180556 0.000694444 
0.0108333 0.00166667 0.000833333 
0.0109722 0.00152778 0.000972222 
0.0111111 0.00138889 0.00111111 
0.00625 0.00597222 -0.00375 
0.00638889 0.00583333 -0.00361111 
0.00652778 0.00569444 -0.00347222 
0.00666667 0.00555556 -0.00333333 
0.00680556 0.00541667 -0.00319444 
0.00694444 0.00527778 -0.00305556 
0.00708333 0.00513889 -0.00291667 
0.00722222 0.005 -0.00277778 
0.00736111 0.00486111 -0.00263889 
0.0075 0.00472222 -0.0025 
0.00763889 0.00458333 -0.00236111 
0.00777778 0.00444444 -0.00222222 
0.00791667 0.00430556 -0.00208333 
0.00805556 0.00416667 -0.00194444 
0.00819444 0.00402778 -0.00180556 
0.00833333 0.00388889 -0.00166667 
0.00847222 0.00375 -0.00152778 
0.00861111 0.00361111 -0.00138889 
0.00875 0.00347222 -0.00125 
0.00888889 0.00333333 -0.00111111 
0.00902778 0.00319444 -0.000972222 
0.00916667 0.00305556 -0.000833333 
0.00930556 0.00291667 -0.000694444 
0.00944444 0.00277778 -0.000555556 
0.00958333 0.00263889 -0.000416667 
0.00972222 0.0025 -0.000277778 
0.00986111 0.00236111 -0.000138889 
0.01 0.00222222 -6.65449e-17 
0.0101389 0.00208333 0.000138889 
0.0102778 0.00194444 0.000277778 
0.0104167 0.00180556 0.000416667 
0.0105556 0.00166667 0.000555556 
0.0106944 0.00152778 0.000694444 
0.0108333 0.00138889 0.000833333 
0.0109722 0.00125 0.000972222 
0.00611111 0.00583333 -0.00388889 
0.00625 0.00569444 -0.00375 
0.00638889 0.00555556 -0.00361111 
0.00652778 0.00541667 -0.00347222 
0.00666667 0.00527778 -0.00333333 
0.00680556 0.00513889 -0.00319444 
0.00694444 0.005 -0.00305556 
0.00708333 0.00486111 -0.00291667 
0.00722222 0.00472222 -0.00277778 
0.00736111 0.00458333 -0.00263889 
0.0075 0.00444444 -0.0025 
0.00763889 0.00430556 -0.00236111 
0.00777778 0.00416667 -0.00222222 
0.00791667 0.00402778 -0.00208333 
0.00805556 0.00388889 -0.00194444 
0.00819444 0.00375 -0.00180556 
0.00833333 0.00361111 -0.00166667 
0.00847222 0.00347222 -0.00152778 
0.00861111 0.00333333 -0.00138889 
0.00875 0.00319444 -0.00125 
0.00888889 0.00305556 -0.00111111 
0.00902778 0.00291667 -0.000972222 
0.00916667 0.00277778 -0.000833333 
0.00930556 0.00263889 -0.000694444 
0.00944444 0.0025 -0.000555556 
0.00958333 0.00236111 -0.000416667 
0.00972222 0.00222222 -0.000277778 
0.00986111 0.00208333 -0.000138889 
0.01 0.00194444 -5.79585e-17 
0.0101389 0.00180556 0.000138889 
0.0102778 0.00166667 0.000277778 
0.0104167 0.00152778 0.000416667 
0.0105556 0.00138889 0.000555556 
0.0106944 0.00125 0.000694444 
0.0108333 0.00111111 0.000833333 
0.00597222 0.00569444 -0.00402778 
0.00611111 0.00555556 -0.00388889 
0.00625 0.00541667 -0.00375 
0.00638889 0.00527778 -0.00361111 
0.00652778 0.00513889 -0.00347222 
0.00666667 0.005 -0.00333333 
0.00680556 0.00486111 -0.00319444 
0.00694444 0.00472222 -0.00305556 
0.00708333 0.00458333 -0.00291667 
0.00722222 0.00444444 -0.00277778 
0.00736111 0.00430556 -0.00263889 
0.0075 0.00416667 -0.0025 
0.00763889 0.00402778 -0.00236111 
0.00777778 0.00388889 -0.00222222 
0.00791667 0.00375 -0.00208333 
0.00805556 0.00361111 -0.00194444 
0.00819444 0.00347222 -0.00180556 
0.00833333 0.00333333 -0.00166667 
0.00847222 0.00319444 -0.00152778 
0.00861111 0.00305556 -0.00138889 
0.00875 0.00291667 -0.00125 
0.00888889 0.00277778 -0.00111111 
0.00902778 0.00263889 -0.000972222 
0.00916667 0.0025 -0.000833333 
0.00930556 0.00236111 -0.000694444 
0.00944444 0.00222222 -0.000555556 
0.00958333 0.00208333 -0.000416667 
0.00972222 0.00194444 -0.000277778 
0.00986111 0.00180556 -0.000138889 
0.01 0.00166667 -4.70721e-17 
0.0101389 0.00152778 0.000138889 
0.0102778 0.00138889 0.000277778 
0.0104167 0.00125 0.000416667 
0.0105556 0.00111111 0.000555556 
0.0106944 0.000972222 0.000694444 
0.00583333 0.00555556 -0.00416667 
0.00597222 0.00541667 -0.00402778 
0.00611111 0.00527778 -0.00388889 
0.00625 0.00513889 -0.00375 
0.00638889 0.005 -0.00361111 
0.00652778 0.00486111 -0.00347222 
0.00666667 0.00472222 -0.00333333 
0.00680556 0.00458333 -0.00319444 
0.00694444 0.00444444 -0.00305556 
0.00708333 0.00430556 -0.00291667 
0.00722222 0.00416667 -0.00277778 
0.00736111 0.00402778 -0.00263889 
0.0075 0.00388889 -0.0025 
0.00763889 0.00375 -0.00236111 
0.00777778 0.00361111 -0.00222222 
0.00791667 0.00347222 -0.00208333 
0.00805556 0.00333333 -0.00194444 
0.00819444 0.00319444 -0.00180556 
0.00833333 0.00305556 -0.00166667 
0.00847222 0.00291667 -0.00152778 
0.00861111 0.00277778 -0.00138889 
0.00875 0.00263889 -0.00125 
0.00888889 0.0025 -0.00111111 
0.00902778 0.00236111 -0.000972222 
0.00916667 0.00222222 -0.000833333 
0.00930556 0.00208333 -0.000694444 
0.00944444 0.00194444 -0.000555556 
0.00958333 0.00180556 -0.000416667 
0.00972222 0.00166667 -0.000277778 
0.00986111 0.00152778 -0.000138889 
0.01 0.00138889 -3.84857e-17 
0.0101389 0.00125 0.000138889 
0.0102778 0.00111111 0.000277778 
0.0104167 0.000972222 0.000416667 
0.0105556 0.000833333 0.000555556 
0.00569444 0.00541667 -0.00430556 
0.00583333 0.00527778 -0.00416667 
0.00597222 0.00513889 -0.00402778 
0.00611111 0.005 -0.00388889 
0.00625 0.00486111 -0.00375 
0.00638889 0.00472222 -0.00361111 
0.00652778 0.00458333 -0.00347222 
0.00666667 0.00444444 -0.00333333 
0.00680556 0.00430556 -0.00319444 
0.00694444 0.00416667 -0.00305556 
0.00708333 0.00402778 -0.00291667 
0.00722222 0.00388889 -0.00277778 
0.00736111 0.00375 -0.00263889 
0.0075 0.00361111 -0.0025 
0.00763889 0.00347222 -0.00236111 
0.00777778 0.00333333 -0.00222222 
0.00791667 0.00319444 -0.00208333 
0.00805556 0.00305556 -0.00194444 
0.00819444 0.00291667 -0.00180556 
0.00833333 0.00277778 -0.00166667 
0.00847222 0.00263889 -0.00152778 
0.00861111 0.0025 -0.00138889 
0.00875 0.00236111 -0.00125 
0.00888889 0.00222222 -0.00111111 
0.00902778 0.00208333 -0.000972222 
0.00916667 0.00194444 -0.000833333 
0.00930556 0.00180556 -0.000694444 
0.00944444 0.00166667 -0.000555556 
0.00958333 0.00152778 -0.000416667 
0.00972222 0.00138889 -0.000277778 
0.00986111 0.00125 -0.000138889 
0.01 0.00111111 -1.03651e-16 
0.0101389 0.000972222 0.000138889 
0.0102778 0.000833333 0.000277778 
0.0104167 0.000694444 0.000416667 
0.00555556 0.00527778 -0.00444444 
0.00569444 0.00513889 -0.00430556 
0.00583333 0.005 -0.00416667 
0.00597222 0.00486111 -0.00402778 
0.00611111 0.00472222 -0.00388889 
0.00625 0.00458333 -0.00375 
0.00638889 0.00444444 -0.00361111 
0.00652778 0.00430556 -0.00347222 
0.00666667 0.00416667 -0.00333333 
0.00680556 0.00402778 -0.00319444 
0.00694444 0.00388889 -0.00305556 
0.00708333 0.00375 -0.00291667 
0.00722222 0.00361111 -0.00277778 
0.00736111 0.00347222 -0.00263889 
0.0075 0.00333333 -0.0025 
0.00763889 0.00319444 -0.00236111 
0.00777778 0.00305556 -0.00222222 
0.00791667 0.00291667 -0.00208333 
0.00805556 0.00277778 -0.00194444 
0.00819444 0.00263889 -0.00180556 
0.00833333 0.0025 -0.00166667 
0.00847222 0.00236111 -0.00152778 
0.00861111 0.00222222 -0.00138889 
0.00875 0.00208333 -0.00125 
0.00888889 0.00194444 -0.00111111 
0.00902778 0.00180556 -0.000972222 
0.00916667 0.00166667 -0.000833333 
0.00930556 0.00152778 -0.000694444 
0.00944444 0.00138889 -0.000555556 
0.00958333 0.00125 -0.000416667 
0.00972222 0.00111111 -0.000277778 
0.00986111 0.000972222 -0.000138889 
0.01 0.000833333 -1.80545e-16 
0.0101389 0.000694444 0.000138889 
0.0102778 0.000555556 0.000277778 
0.00541667 0.00513889 -0.00458333 
0.00555556 0.005 -0.00444444 
0.00569444 0.00486111 -0.00430556 
0.00583333 0.00472222 -0.00416667 
0.00597222 0.00458333 -0.00402778 
0.00611111 0.00444444 -0.00388889 
0.00625 0.00430556 -0.00375 
0.00638889 0.00416667 -0.00361111 
0.00652778 0.00402778 -0.00347222 
0.00666667 0.00388889 -0.00333333 
0.00680556 0.00375 -0.00319444 
0.00694444 0.00361111 -0.00305556 
0.00708333 0.00347222 -0.00291667 
0.00722222 0.00333333 -0.00277778 
0.00736111 0.00319444 -0.00263889 
0.0075 0.00305556 -0.0025 
0.00763889 0.00291667 -0.00236111 
0.00777778 0.00277778 -0.00222222 
0.00791667 0.00263889 -0.00208333 
0.00805556 0.0025 -0.00194444 
0.00819444 0.00236111 -0.00180556 
0.00833333 0.00222222 -0.00166667 
0.00847222 0.00208333 -0.00152778 
0.00861111 0.00194444 -0.00138889 
0.00875 0.00180556 -0.00125 
0.00888889 0.00166667 -0.00111111 
0.00902778 0.00152778 -0.000972222 
0.00916667 0.00138889 -0.000833333 
0.00930556 0.00125 -0.000694444 
0.00944444 0.00111111 -0.000555556 
0.00958333 0.000972222 -0.000416667 
0.00972222 0.000833333 -0.000277778 
0.00986111 0.000694444 -0.000138889 
0.01 0.000555556 -1.52563e-17 
0.0101389 0.000416667 0.000138889 
0.00527778 0.005 -0.00472222 
0.00541667 0.00486111 -0.00458333 
0.00555556 0.00472222 -0.00444444 
0.00569444 0.00458333 -0.00430556 
0.00583333 0.00444444 -0.00416667 
0.00597222 0.00430556 -0.00402778 
0.00611111 0.00416667 -0.00388889 
0.00625 0.00402778 -0.00375 
0.00638889 0.00388889 -0.00361111 
0.00652778 0.00375 -0.00347222 
0.00666667 0.00361111 -0.00333333 
0.00680556 0.00347222 -0.00319444 
0.00694444 0.00333333 -0.00305556 
0.00708333 0.00319444 -0.00291667 
0.00722222 0.00305556 -0.00277778 
0.00736111 0.00291667 -0.00263889 
0.0075 0.00277778 -0.0025 
0.00763889 0.00263889 -0.00236111 
0.00777778 0.0025 -0.00222222 
0.00791667 0.00236111 -0.00208333 
0.00805556 0.00222222 -0.00194444 
0.00819444 0.00208333 -0.00180556 
0.00833333 0.00194444 -0.00166667 
0.00847222 0.00180556 -0.00152778 
0.00861111 0.00166667 -0.00138889 
0.00875 0.00152778 -0.00125 
0.00888889 0.00138889 -0.00111111 
0.00902778 0.00125 -0.000972222 
0.00916667 0.00111111 -0.000833333 
0.00930556 0.000972222 -0.000694444 
0.00944444 0.000833333 -0.000555556 
0.00958333 0.000694444 -0.000416667 
0.00972222 0.000555556 -0.000277778 
0.00986111 0.000416667 -0.000138889 
0.01 0.000277778 -7.47481e-18 
0.00972222 9.33431e-16 -9.33431e-16 
0.00958333 0.000138889 -0.000138889 
0.00944444 0.000277778 -0.000277778 
0.00930556 0.000416667 -0.000416667 
0.00916667 0.000555556 -0.000555556 
0.00902778 0.000694444 -0.000694444 
0.00888889 0.000833333 -0.000833333 
0.00875 0.000972222 -0.000972222 
0.00861111 0.00111111 -0.00111111 
0.00847222 0.00125 -0.00125 
0.00833333 0.00138889 -0.00138889 
0.00819444 0.00152778 -0.00152778 
0.00805556 0.00166667 -0.00166667 
0.00791667 0.00180556 -0.00180556 
0.00777778 0.00194444 -0.00194444 
0.00763889 0.00208333 -0.00208333 
0.0075 0.00222222 -0.00222222 
0.00736111 0.00236111 -0.00236111 
0.00722222 0.0025 -0.0025 
0.00708333 0.00263889 -0.00263889 
0.00694444 0.00277778 -0.00277778 
0.00680556 0.00291667 -0.00291667 
0.00666667 0.00305556 -0.00305556 
0.00652778 0.00319444 -0.00319444 
0.00638889 0.00333333 -0.00333333 
0.00625 0.00347222 -0.00347222 
0.00611111 0.00361111 -0.00361111 
0.00597222 0.00375 -0.00375 
0.00583333 0.00388889 -0.00388889 
0.00569444 0.00402778 -0.00402778 
0.00555556 0.00416667 -0.00416667 
0.00541667 0.00430556 -0.00430556 
0.00527778 0.00444444 -0.00444444 
0.00513889 0.00458333 -0.00458333 
0.005 0.00472222 -0.00472222 
0.00958333 -0.000138889 0.000138889 
0.00944444 1.76934e-15 -1.76934e-15 
0.00930556 0.000138889 -0.000138889 
0.00916667 0.000277778 -0.000277778 
0.00902778 0.000416667 -0.000416667 
0.00888889 0.000555556 -0.000555556 
0.00875 0.000694444 -0.000694444 
0.00861111 0.000833333 -0.000833333 
0.00847222 0.000972222 -0.000972222 
0.00833333 0.00111111 -0.00111111 
0.00819444 0.00125 -0.00125 
0.00805556 0.00138889 -0.00138889 
0.00791667 0.00152778 -0.00152778 
0.00777778 0.00166667 -0.00166667 
0.00763889 0.00180556 -0.00180556 
0.0075 0.00194444 -0.00194444 
0.00736111 0.00208333 -0.00208333 
0.00722222 0.00222222 -0.00222222 
0.00708333 0.00236111 -0.00236111 
0.00694444 0.0025 -0.0025 
0.00680556 0.00263889 -0.00263889 
0.00666667 0.00277778 -0.00277778 
0.00652778 0.00291667 -0.00291667 
0.00638889 0.00305556 -0.00305556 
0.00625 0.00319444 -0.00319444 
0.00611111 0.00333333 -0.00333333 
0.00597222 0.00347222 -0.00347222 
0.00583333 0.00361111 -0.00361111 
0.00569444 0.00375 -0.00375 
0.00555556 0.00388889 -0.00388889 
0.00541667 0.00402778 -0.00402778 
0.00527778 0.00416667 -0.00416667 
0.00513889 0.00430556 -0.00430556 
0.005 0.00444444 -0.00444444 
0.00486111 0.00458333 -0.00458333 
0.00944444 -0.000277778 0.000277778 
0.00930556 -0.000138889 0.000138889 
0.00916667 2.03292e-15 -2.03292e-15 
0.00902778 0.000138889 -0.000138889 
0.00888889 0.000277778 -0.000277778 
0.00875 0.000416667 -0.000416667 
0.00861111 0.000555556 -0.000555556 
0.00847222 0.000694444 -0.000694444 
0.00833333 0.000833333 -0.000833333 
0.00819444 0.000972222 -0.000972222 
0.00805556 0.00111111 -0.00111111 
0.00791667 0.00125 -0.00125 
0.00777778 0.00138889 -0.00138889 
0.00763889 0.00152778 -0.00152778 
0.0075 0.00166667 -0.00166667 
0.00736111 0.00180556 -0.00180556 
0.00722222 0.00194444 -0.00194444 
0.00708333 0.00208333 -0.00208333 
0.00694444 0.00222222 -0.00222222 
0.00680556 0.00236111 -0.00236111 
0.00666667 0.0025 -0.0025 
0.00652778 0.00263889 -0.00263889 
0.00638889 0.00277778 -0.00277778 
0.00625 0.00291667 -0.00291667 
0.00611111 0.00305556 -0.00305556 
0.00597222 0.00319444 -0.00319444 
0.00583333 0.00333333 -0.00333333 
0.00569444 0.00347222 -0.00347222 
0.00555556 0.00361111 -0.00361111 
0.00541667 0.00375 -0.00375 
0.00527778 0.00388889 -0.00388889 
0.00513889 0.00402778 -0.00402778 
0.005 0.00416667 -0.00416667 
0.00486111 0.00430556 -0.00430556 
0.00472222 0.00444444 -0.00444444 
0.00930556 -0.000416667 0.000416667 
0.00916667 -0.000277778 0.000277778 
0.00902778 -0.000138889 0.000138889 
0.00888889 1.44436e-15 -1.44436e-15 
0.00875 0.000138889 -0.000138889 
0.00861111 0.000277778 -0.000277778 
0.00847222 0.000416667 -0.000416667 
0.00833333 0.000555556 -0.000555556 
0.00819444 0.000694444 -0.000694444 
0.00805556 0.000833333 -0.000833333 
0.00791667 0.000972222 -0.000972222 
0.00777778 0.00111111 -0.00111111 
0.00763889 0.00125 -0.00125 
0.0075 0.00138889 -0.00138889 
0.00736111 0.00152778 -0.00152778 
0.00722222 0.00166667 -0.00166667 
0.00708333 0.00180556 -0.00180556 
0.00694444 0.00194444 -0.00194444 
0.00680556 0.00208333 -0.00208333 
0.00666667 0.00222222 -0.00222222 
0.00652778 0.00236111 -0.00236111 
0.00638889 0.0025 -0.0025 
0.00625 0.00263889 -0.00263889 
0.00611111 0.00277778 -0.00277778 
0.00597222 0.00291667 -0.00291667 
0.00583333 0.00305556 -0.00305556 
0.00569444 0.00319444 -0.00319444 
0.00555556 0.00333333 -0.00333333 
0.00541667 0.00347222 -0.00347222 
0.00527778 0.00361111 -0.00361111 
0.00513889 0.00375 -0.00375 
0.005 0.00388889 -0.00388889 
0.00486111 0.00402778 -0.00402778 
0.00472222 0.00416667 -0.00416667 
0.00458333 0.00430556 -0.00430556 
0.00916667 -0.000555556 0.000555556 
0.00902778 -0.000416667 0.000416667 
0.00888889 -0.000277778 0.000277778 
0.00875 -0.000138889 0.000138889 
0.00861111 1.62836e-15 -1.62836e-15 
0.00847222 0.000138889 -0.000138889 
0.00833333 0.000277778 -0.000277778 
0.00819444 0.000416667 -0.000416667 
0.00805556 0.000555556 -0.000555556 
0.00791667 0.000694444 -0.000694444 
0.00777778 0.000833333 -0.000833333 
0.00763889 0.000972222 -0.000972222 
0.0075 0.00111111 -0.00111111 
0.00736111 0.00125 -0.00125 
0.00722222 0.00138889 -0.00138889 
0.00708333 0.00152778 -0.00152778 
0.00694444 0.00166667 -0.00166667 
0.00680556 0.00180556 -0.00180556 
0.00666667 0.00194444 -0.00194444 
0.00652778 0.00208333 -0.00208333 
0.00638889 0.00222222 -0.00222222 
0.00625 0.00236111 -0.00236111 
0.00611111 0.0025 -0.0025 
0.00597222 0.00263889 -0.00263889 
0.00583333 0.00277778 -0.00277778 
0.00569444 0.00291667 -0.00291667 
0.00555556 0.00305556 -0.00305556 
0.00541667 0.00319444 -0.00319444 
0.00527778 0.00333333 -0.00333333 
0.00513889 0.00347222 -0.00347222 
0.005 0.00361111 -0.00361111 
0.00486111 0.00375 -0.00375 
0.00472222 0.00388889 -0.00388889 
0.00458333 0.00402778 -0.00402778 
0.00444444 0.00416667 -0.00416667 
0.00902778 -0.000694444 0.000694444 
0.00888889 -0.000555556 0.000555556 
0.00875 -0.000416667 0.000416667 
0.00861111 -0.000277778 0.000277778 
0.00847222 -0.000138889 0.000138889 
0.00833333 2.15121e-15 -2.15121e-15 
0.00819444 0.000138889 -0.000138889 
0.00805556 0.000277778 -0.000277778 
0.00791667 0.000416667 -0.000416667 
0.00777778 0.000555556 -0.000555556 
0.00763889 0.000694444 -0.000694444 
0.0075 0.000833333 -0.000833333 
0.00736111 0.000972222 -0.000972222 
0.00722222 0.00111111 -0.00111111 
0.00708333 0.00125 -0.00125 
0.00694444 0.00138889 -0.00138889 
0.00680556 0.00152778 -0.00152778 
0.00666667 0.00166667 -0.00166667 
0.00652778 0.00180556 -0.00180556 
0.00638889 0.00194444 -0.00194444 
0.00625 0.00208333 -0.00208333 
0.00611111 0.00222222 -0.00222222 
0.00597222 0.00236111 -0.00236111 
0.00583333 0.0025 -0.0025 
0.00569444 0.00263889 -0.00263889 
0.00555556 0.00277778 -0.00277778 
0.00541667 0.00291667 -0.00291667 
0.00527778 0.00305556 -0.00305556 
0.00513889 0.00319444 -0.00319444 
0.005 0.00333333 -0.00333333 
0.00486111 0.00347222 -0.00347222 
0.00472222 0.00361111 -0.00361111 
0.00458333 0.00375 -0.00375 
0.00444444 0.00388889 -0.00388889 
0.00430556 0.00402778 -0.00402778 
0.00888889 -0.000833333 0.000833333 
0.00875 -0.000694444 0.000694444 
0.00861111 -0.000555556 0.000555556 
0.00847222 -0.000416667 0.000416667 
0.00833333 -0.000277778 0.000277778 
0.00819444 -0.000138889 0.000138889 
0.00805556 2.66686e-15 -2.66686e-15 
0.00791667 0.000138889 -0.000138889 
0.00777778 0.000277778 -0.000277778 
0.00763889 0.000416667 -0.000416667 
0.0075 0.000555556 -0.000555556 
0.00736111 0.000694444 -0.000694444 
0.00722222 0.000833333 -0.000833333 
0.00708333 0.000972222 -0.000972222 
0.00694444 0.00111111 -0.00111111 
0.00680556 0.00125 -0.00125 
0.00666667 0.00138889 -0.00138889 
0.00652778 0.00152778 -0.00152778 
0.00638889 0.00166667 -0.00166667 
0.00625 0.00180556 -0.00180556 
0.00611111 0.00194444 -0.00194444 
0.00597222 0.00208333 -0.00208333 
0.00583333 0.00222222 -0.00222222 
0.00569444 0.00236111 -0.00236111 
0.00555556 0.0025 -0.0025 
0.00541667 0.00263889 -0.00263889 
0.00527778 0.00277778 -0.00277778 
0.00513889 0.00291667 -0.00291667 
0.005 0.00305556 -0.00305556 
0.00486111 0.00319444 -0.00319444 
0.00472222 0.00333333 -0.00333333 
0.00458333 0.00347222 -0.00347222 
0.00444444 0.00361111 -0.00361111 
0.00430556 0.00375 -0.00375 
0.00416667 0.00388889 -0.00388889 
0.00875 -0.000972222 0.000972222 
0.00861111 -0.000833333 0.000833333 
0.00847222 -0.000694444 0.000694444 
0.00833333 -0.000555556 0.000555556 
0.00819444 -0.000416667 0.000416667 
0.00805556 -0.000277778 0.000277778 
0.00791667 -0.000138889 0.000138889 
0.00777778 3.11734e-15 -3.11734e-15 
0.00763889 0.000138889 -0.000138889 
0.0075 0.000277778 -0.000277778 
0.00736111 0.000416667 -0.000416667 
0.00722222 0.000555556 -0.000555556 
0.00708333 0.000694444 -0.000694444 
0.00694444 0.000833333 -0.000833333 
0.00680556 0.000972222 -0.000972222 
0.00666667 0.00111111 -0.00111111 
0.00652778 0.00125 -0.00125 
0.00638889 0.00138889 -0.00138889 
0.00625 0.00152778 -0.00152778 
0.00611111 0.00166667 -0.00166667 
0.00597222 0.00180556 -0.00180556 
0.00583333 0.00194444 -0.00194444 
0.00569444 0.00208333 -0.00208333 
0.00555556 0.00222222 -0.00222222 
0.00541667 0.00236111 -0.00236111 
0.00527778 0.0025 -0.0025 
0.00513889 0.00263889 -0.00263889 
0.005 0.00277778 -0.00277778 
0.00486111 0.00291667 -0.00291667 
0.00472222 0.00305556 -0.00305556 
0.00458333 0.00319444 -0.00319444 
0.00444444 0.00333333 -0.00333333 
0.00430556 0.00347222 -0.00347222 
0.00416667 0.00361111 -0.00361111 
0.00402778 0.00375 -0.00375 
0.00861111 -0.00111111 0.00111111 
0.00847222 -0.000972222 0.000972222 
0.00833333 -0.000833333 0.000833333 
0.00819444 -0.000694444 0.000694444 
0.00805556 -0.000555556 0.000555556 
0.00791667 -0.000416667 0.000416667 
0.00777778 -0.000277778 0.000277778 
0.00763889 -0.000138889 0.000138889 
0.0075 3.23188e-15 -3.23188e-15 
0.00736111 0.000138889 -0.000138889 
0.00722222 0.000277778 -0.000277778 
0.00708333 0.000416667 -0.000416667 
0.00694444 0.000555556 -0.000555556 
0.00680556 0.000694444 -0.000694444 
0.00666667 0.000833333 -0.000833333 
0.00652778 0.000972222 -0.000972222 
0.00638889 0.00111111 -0.00111111 
0.00625 0.00125 -0.00125 
0.00611111 0.00138889 -0.00138889 
0.00597222 0.00152778 -0.00152778 
0.00583333 0.00166667 -0.00166667 
0.00569444 0.00180556 -0.00180556 
0.00555556 0.00194444 -0.00194444 
0.00541667 0.00208333 -0.00208333 
0.00527778 0.00222222 -0.00222222 
0.00513889 0.00236111 -0.00236111 
0.005 0.0025 -0.0025 
0.00486111 0.00263889 -0.00263889 
0.00472222 0.00277778 -0.00277778 
0.00458333 0.00291667 -0.00291667 
0.00444444 0.00305556 -0.00305556 
0.00430556 0.00319444 -0.00319444 
0.00416667 0.00333333 -0.00333333 
0.00402778 0.00347222 -0.00347222 
0.00388889 0.00361111 -0.00361111 
0.00847222 -0.00125 0.00125 
0.00833333 -0.00111111 0.00111111 
0.00819444 -0.000972222 0.000972222 
0.00805556 -0.000833333 0.000833333 
0.00791667 -0.000694444 0.000694444 
0.00777778 -0.000555556 0.000555556 
0.00763889 -0.000416667 0.000416667 
0.0075 -0.000277778 0.000277778 
0.00736111 -0.000138889 0.000138889 
0.00722222 2.9798e-15 -2.9798e-15 
0.00708333 0.000138889 -0.000138889 
0.00694444 0.000277778 -0.000277778 
0.00680556 0.000416667 -0.000416667 
0.00666667 0.000555556 -0.000555556 
0.00652778 0.000694444 -0.000694444 
0.00638889 0.000833333 -0.000833333 
0.00625 0.000972222 -0.000972222 
0.00611111 0.00111111 -0.00111111 
0.00597222 0.00125 -0.00125 
0.00583333 0.00138889 -0.00138889 
0.00569444 0.00152778 -0.00152778 
0.00555556 0.00166667 -0.00166667 
0.00541667 0.00180556 -0.00180556 
0.00527778 0.00194444 -0.00194444 
0.00513889 0.00208333 -0.00208333 
0.005 0.00222222 -0.00222222 
0.00486111 0.00236111 -0.00236111 
0.00472222 0.0025 -0.0025 
0.00458333 0.00263889 -0.00263889 
0.00444444 0.00277778 -0.00277778 
0.00430556 0.00291667 -0.00291667 
0.00416667 0.00305556 -0.00305556 
0.00402778 0.00319444 -0.00319444 
0.00388889 0.00333333 -0.00333333 
0.00375 0.00347222 -0.00347222 
0.00833333 -0.00138889 0.00138889 
0.00819444 -0.00125 0.00125 
0.00805556 -0.00111111 0.00111111 
0.00791667 -0.000972222 0.000972222 
0.00777778 -0.000833333 0.000833333 
0.00763889 -0.000694444 0.000694444 
0.0075 -0.000555556 0.000555556 
0.00736111 -0.000416667 0.000416667 
0.00722222 -0.000277778 0.000277778 
0.00708333 -0.000138889 0.000138889 
0.00694444 2.92598e-15 -2.92598e-15 
0.00680556 0.000138889 -0.000138889 
0.00666667 0.000277778 -0.000277778 
0.00652778 0.000416667 -0.000416667 
0.00638889 0.000555556 -0.000555556 
0.00625 0.000694444 -0.000694444 
0.00611111 0.000833333 -0.000833333 
0.00597222 0.000972222 -0.000972222 
0.00583333 0.00111111 -0.00111111 
0.00569444 0.00125 -0.00125 
0.00555556 0.00138889 -0.00138889 
0.00541667 0.00152778 -0.00152778 
0.00527778 0.00166667 -0.00166667 
0.00513889 0.00180556 -0.00180556 
0.005 0.00194444 -0.00194444 
0.00486111 0.00208333 -0.00208333 
0.00472222 0.00222222 -0.00222222 
0.00458333 0.00236111 -0.00236111 
0.00444444 0.0025 -0.0025 
0.00430556 0.00263889 -0.00263889 
0.00416667 0.00277778 -0.00277778 
0.00402778 0.00291667 -0.00291667 
0.00388889 0.00305556 -0.00305556 
0.00375 0.00319444 -0.00319444 
0.00361111 0.00333333 -0.00333333 
0.00819444 -0.00152778 0.00152778 
0.00805556 -0.00138889 0.00138889 
0.00791667 -0.00125 0.00125 
0.00777778 -0.00111111 0.00111111 
0.00763889 -0.000972222 0.000972222 
0.0075 -0.000833333 0.000833333 
0.00736111 -0.000694444 0.000694444 
0.00722222 -0.000555556 0.000555556 
0.00708333 -0.000416667 0.000416667 
0.00694444 -0.000277778 0.000277778 
0.00680556 -0.000138889 0.000138889 
0.00666667 2.57762e-15 -2.57762e-15 
0.00652778 0.000138889 -0.000138889 
0.00638889 0.000277778 -0.000277778 
0.00625 0.000416667 -0.000416667 
0.00611111 0.000555556 -0.000555556 
0.00597222 0.000694444 -0.000694444 
0.00583333 0.000833333 -0.000833333 
0.00569444 0.000972222 -0.000972222 
0.00555556 0.00111111 -0.00111111 
0.00541667 0.00125 -0.00125 
0.00527778 0.00138889 -0.00138889 
0.00513889 0.00152778 -0.00152778 
0.005 0.00166667 -0.00166667 
0.00486111 0.00180556 -0.00180556 
0.00472222 0.00194444 -0.00194444 
0.00458333 0.00208333 -0.00208333 
0.00444444 0.00222222 -0.00222222 
0.00430556 0.00236111 -0.00236111 
0.00416667 0.0025 -0.0025 
0.00402778 0.00263889 -0.00263889 
0.00388889 0.00277778 -0.00277778 
0.00375 0.00291667 -0.00291667 
0.00361111 0.00305556 -0.00305556 
0.00347222 0.00319444 -0.00319444 
0.00805556 -0.00166667 0.00166667 
0.00791667 -0.00152778 0.00152778 
0.00777778 -0.00138889 0.00138889 
0.00763889 -0.00125 0.00125 
0.0075 -0.00111111 0.00111111 
0.00736111 -0.000972222 0.000972222 
0.00722222 -0.000833333 0.000833333 
0.00708333 -0.000694444 0.000694444 
0.00694444 -0.000555556 0.000555556 
0.00680556 -0.000416667 0.000416667 
0.00666667 -0.000277778 0.000277778 
0.00652778 -0.000138889 0.000138889 
0.00638889 2.25302e-15 -2.25302e-15 
0.00625 0.000138889 -0.000138889 
0.00611111 0.000277778 -0.000277778 
0.00597222 0.000416667 -0.000416667 
0.00583333 0.000555556 -0.000555556 
0.00569444 0.000694444 -0.000694444 
0.00555556 0.000833333 -0.000833333 
0.00541667 0.000972222 -0.000972222 
0.00527778 0.00111111 -0.00111111 
0.00513889 0.00125 -0.00125 
0.005 0.00138889 -0.00138889 
0.00486111 0.00152778 -0.00152778 
0.00472222 0.00166667 -0.00166667 
0.00458333 0.00180556 -0.00180556 
0.00444444 0.00194444 -0.00194444 
0.00430556 0.00208333 -0.00208333 
0.00416667 0.00222222 -0.00222222 
0.00402778 0.00236111 -0.00236111 
0.00388889 0.0025 -0.0025 
0.00375 0.00263889 -0.00263889 
0.00361111 0.00277778 -0.00277778 
0.00347222 0.00291667 -0.00291667 
0.00333333 0.00305556 -0.00305556 
0.00791667 -0.00180556 0.00180556 
0.00777778 -0.00166667 0.00166667 
0.00763889 -0.00152778 0.00152778 
0.0075 -0.00138889 0.00138889 
0.00736111 -0.00125 0.00125 
0.00722222 -0.00111111 0.00111111 
0.00708333 -0.000972222 0.000972222 
0.00694444 -0.000833333 0.000833333 
0.00680556 -0.000694444 0.000694444 
0.00666667 -0.000555556 0.000555556 
0.00652778 -0.000416667 0.000416667 
0.00638889 -0.000277778 0.000277778 
0.00625 -0.000138889 0.000138889 
0.00611111 2.12453e-15 -2.12453e-15 
0.00597222 0.000138889 -0.000138889 
0.00583333 0.000277778 -0.000277778 
0.00569444 0.000416667 -0.000416667 
0.00555556 0.000555556 -0.000555556 
0.00541667 0.000694444 -0.000694444 
0.00527778 0.000833333 -0.000833333 
0.00513889 0.000972222 -0.000972222 
0.005 0.00111111 -0.00111111 
0.00486111 0.00125 -0.00125 
0.00472222 0.00138889 -0.00138889 
0.00458333 0.00152778 -0.00152778 
0.00444444 0.00166667 -0.00166667 
0.00430556 0.00180556 -0.00180556 
0.00416667 0.00194444 -0.00194444 
0.00402778 0.00208333 -0.00208333 
0.00388889 0.00222222 -0.00222222 
0.00375 0.00236111 -0.00236111 
0.00361111 0.0025 -0.0025 
0.00347222 0.00263889 -0.00263889 
0.00333333 0.00277778 -0.00277778 
0.00319444 0.00291667 -0.00291667 
0.00777778 -0.00194444 0.00194444 
0.00763889 -0.00180556 0.00180556 
0.0075 -0.00166667 0.00166667 
0.00736111 -0.00152778 0.00152778 
0.00722222 -0.00138889 0.00138889 
0.00708333 -0.00125 0.00125 
0.00694444 -0.00111111 0.00111111 
0.00680556 -0.000972222 0.000972222 
0.00666667 -0.000833333 0.000833333 
0.00652778 -0.000694444 0.000694444 
0.00638889 -0.000555556 0.000555556 
0.00625 -0.000416667 0.000416667 
0.00611111 -0.000277778 0.000277778 
0.00597222 -0.000138889 0.000138889 
0.00583333 1.80208e-15 -1.80208e-15 
0.00569444 0.000138889 -0.000138889 
0.00555556 0.000277778 -0.000277778 
0.00541667 0.000416667 -0.000416667 
0.00527778 0.000555556 -0.000555556 
0.00513889 0.000694444 -0.000694444 
0.005 0.000833333 -0.000833333 
0.00486111 0.000972222 -0.000972222 
0.00472222 0.00111111 -0.00111111 
0.00458333 0.00125 -0.00125 
0.00444444 0.00138889 -0.00138889 
0.00430556 0.00152778 -0.00152778 
0.00416667 0.00166667 -0.00166667 
0.00402778 0.00180556 -0.00180556 
0.00388889 0.00194444 -0.00194444 
0.00375 0.00208333 -0.00208333 
0.00361111 0.00222222 -0.00222222 
0.00347222 0.00236111 -0.00236111 
0.00333333 0.0025 -0.0025 
0.00319444 0.00263889 -0.00263889 
0.00305556 0.00277778 -0.00277778 
0.00763889 -0.00208333 0.00208333 
0.0075 -0.00194444 0.00194444 
0.00736111 -0.00180556 0.00180556 
0.00722222 -0.00166667 0.00166667 
0.00708333 -0.00152778 0.00152778 
0.00694444 -0.00138889 0.00138889 
0.00680556 -0.00125 0.00125 
0.00666667 -0.00111111 0.00111111 
0.00652778 -0.000972222 0.000972222 
0.00638889 -0.000833333 0.000833333 
0.00625 -0.000694444 0.000694444 
0.00611111 -0.000555556 0.000555556 
0.00597222 -0.000416667 0.000416667 
0.00583333 -0.000277778 0.000277778 
0.00569444 -0.000138889 0.000138889 
0.00555556 1.30269e-15 -1.30269e-15 
0.00541667 0.000138889 -0.000138889 
0.00527778 0.000277778 -0.000277778 
0.00513889 0.000416667 -0.000416667 
0.005 0.000555556 -0.000555556 
0.00486111 0.000694444 -0.000694444 
0.00472222 0.000833333 -0.000833333 
0.00458333 0.000972222 -0.000972222 
0.00444444 0.00111111 -0.00111111 
0.00430556 0.00125 -0.00125 
0.00416667 0.00138889 -0.00138889 
0.00402778 0.00152778 -0.00152778 
0.00388889 0.00166667 -0.00166667 
0.00375 0.00180556 -0.00180556 
0.00361111 0.00194444 -0.00194444 
0.00347222 0.00208333 -0.00208333 
0.00333333 0.00222222 -0.00222222 
0.00319444 0.00236111 -0.00236111 
0.00305556 0.0025 -0.0025 
0.00291667 0.00263889 -0.00263889 
0.0075 -0.00222222 0.00222222 
0.00736111 -0.00208333 0.00208333 
0.00722222 -0.00194444 0.00194444 
0.00708333 -0.00180556 0.00180556 
0.00694444 -0.00166667 0.00166667 
0.00680556 -0.00152778 0.00152778 
0.00666667 -0.00138889 0.00138889 
0.00652778 -0.00125 0.00125 
0.00638889 -0.00111111 0.00111111 
0.00625 -0.000972222 0.000972222 
0.00611111 -0.000833333 0.000833333 
0.00597222 -0.000694444 0.000694444 
0.00583333 -0.000555556 0.000555556 
0.00569444 -0.000416667 0.000416667 
0.00555556 -0.000277778 0.000277778 
0.00541667 -0.000138889 0.000138889 
0.00527778 6.36317e-16 -6.36317e-16 
0.00513889 0.000138889 -0.000138889 
0.005 0.000277778 -0.000277778 
0.00486111 0.000416667 -0.000416667 
0.00472222 0.000555556 -0.000555556 
0.00458333 0.000694444 -0.000694444 
0.00444444 0.000833333 -0.000833333 
0.00430556 0.000972222 -0.000972222 
0.00416667 0.00111111 -0.00111111 
0.00402778 0.00125 -0.00125 
0.00388889 0.00138889 -0.00138889 
0.00375 0.00152778 -0.00152778 
0.00361111 0.00166667 -0.00166667 
0.00347222 0.00180556 -0.00180556 
0.00333333 0.00194444 -0.00194444 
0.00319444 0.00208333 -0.00208333 
0.00305556 0.00222222 -0.00222222 
0.00291667 0.00236111 -0.00236111 
0.00277778 0.0025 -0.0025 
0.00736111 -0.00236111 0.00236111 
0.00722222 -0.00222222 0.00222222 
0.00708333 -0.00208333 0.00208333 
0.00694444 -0.00194444 0.00194444 
0.00680556 -0.00180556 0.00180556 
0.00666667 -0.00166667 0.00166667 
0.00652778 -0.00152778 0.00152778 
0.00638889 -0.00138889 0.00138889 
0.00625 -0.00125 0.00125 
0.00611111 -0.00111111 0.00111111 
0.00597222 -0.000972222 0.000972222 
0.00583333 -0.000833333 0.000833333 
0.00569444 -0.000694444 0.000694444 
0.00555556 -0.000555556 0.000555556 
0.00541667 -0.000416667 0.000416667 
0.00527778 -0.000277778 0.000277778 
0.00513889 -0.000138889 0.000138889 
0.005 -7.8198e-18 7.8198e-18 
0.00486111 0.000138889 -0.000138889 
0.00472222 0.000277778 -0.000277778 
0.00458333 0.000416667 -0.000416667 
0.00444444 0.000555556 -0.000555556 
0.00430556 0.000694444 -0.000694444 
0.00416667 0.000833333 -0.000833333 
0.00402778 0.000972222 -0.000972222 
0.00388889 0.00111111 -0.00111111 
0.00375 0.00125 -0.00125 
0.00361111 0.00138889 -0.00138889 
0.00347222 0.00152778 -0.00152778 
0.00333333 0.00166667 -0.00166667 
0.00319444 0.00180556 -0.00180556 
0.00305556 0.00194444 -0.00194444 
0.00291667 0.00208333 -0.00208333 
0.00277778 0.00222222 -0.00222222 
0.00263889 0.00236111 -0.00236111 
0.00722222 -0.0025 0.0025 
0.00708333 -0.00236111 0.00236111 
0.00694444 -0.00222222 0.00222222 
0.00680556 -0.00208333 0.00208333 
0.00666667 -0.00194444 0.00194444 
0.00652778 -0.00180556 0.00180556 
0.00638889 -0.00166667 0.00166667 
0.00625 -0.00152778 0.00152778 
0.00611111 -0.00138889 0.00138889 
0.00597222 -0.00125 0.00125 
0.00583333 -0.00111111 0.00111111 
0.00569444 -0.000972222 0.000972222 
0.00555556 -0.000833333 0.000833333 
0.00541667 -0.000694444 0.000694444 
0.00527778 -0.000555556 0.000555556 
0.00513889 -0.000416667 0.000416667 
0.005 -0.000277778 0.000277778 
0.00486111 -0.000138889 0.000138889 
0.00472222 -6.55483e-16 6.55483e-16 
0.00458333 0.000138889 -0.000138889 
0.00444444 0.000277778 -0.000277778 
0.00430556 0.000416667 -0.000416667 
0.00416667 0.000555556 -0.000555556 
0.00402778 0.000694444 -0.000694444 
0.00388889 0.000833333 -0.000833333 
0.00375 0.000972222 -0.000972222 
0.00361111 0.00111111 -0.00111111 
0.00347222 0.00125 -0.00125 
0.00333333 0.00138889 -0.00138889 
0.00319444 0.00152778 -0.00152778 
0.00305556 0.00166667 -0.00166667 
0.00291667 0.00180556 -0.00180556 
0.00277778 0.00194444 -0.00194444 
0.00263889 0.00208333 -0.00208333 
0.0025 0.00222222 -0.00222222 
0.00708333 -0.00263889 0.00263889 
0.00694444 -0.0025 0.0025 
0.00680556 -0.00236111 0.00236111 
0.00666667 -0.00222222 0.00222222 
0.00652778 -0.00208333 0.00208333 
0.00638889 -0.00194444 0.00194444 
0.00625 -0.00180556 0.00180556 
0.00611111 -0.00166667 0.00166667 
0.00597222 -0.00152778 0.00152778 
0.00583333 -0.00138889 0.00138889 
0.00569444 -0.00125 0.00125 
0.00555556 -0.00111111 0.00111111 
0.00541667 -0.000972222 0.000972222 
0.00527778 -0.000833333 0.000833333 
0.00513889 -0.000694444 0.000694444 
0.005 -0.000555556 0.000555556 
0.00486111 -0.000416667 0.000416667 
0.00472222 -0.000277778 0.000277778 
0.00458333 -0.000138889 0.000138889 
0.00444444 -1.31986e-15 1.31986e-15 
0.00430556 0.000138889 -0.000138889 
0.00416667 0.000277778 -0.000277778 
0.00402778 0.000416667 -0.000416667 
0.00388889 0.000555556 -0.000555556 
0.00375 0.000694444 -0.000694444 
0.00361111 0.000833333 -0.000833333 
0.00347222 0.000972222 -0.000972222 
0.00333333 0.00111111 -0.00111111 
0.00319444 0.00125 -0.00125 
0.00305556 0.00138889 -0.00138889 
0.00291667 0.00152778 -0.00152778 
0.00277778 0.00166667 -0.00166667 
0.00263889 0.00180556 -0.00180556 
0.0025 0.00194444 -0.00194444 
0.00236111 0.00208333 -0.00208333 
0.00694444 -0.00277778 0.00277778 
0.00680556 -0.00263889 0.00263889 
0.00666667 -0.0025 0.0025 
0.00652778 -0.00236111 0.00236111 
0.00638889 -0.00222222 0.00222222 
0.00625 -0.00208333 0.00208333 
0.00611111 -0.00194444 0.00194444 
0.00597222 -0.00180556 0.00180556 
0.00583333 -0.00166667 0.00166667 
0.00569444 -0.00152778 0.00152778 
0.00555556 -0.00138889 0.00138889 
0.00541667 -0.00125 0.00125 
0.00527778 -0.00111111 0.00111111 
0.00513889 -0.000972222 0.000972222 
0.005 -0.000833333 0.000833333 
0.00486111 -0.000694444 0.000694444 
0.00472222 -0.000555556 0.000555556 
0.00458333 -0.000416667 0.000416667 
0.00444444 -0.000277778 0.000277778 
0.00430556 -0.000138889 0.000138889 
0.00416667 -1.83075e-15 1.83075e-15 
0.00402778 0.000138889 -0.000138889 
0.00388889 0.000277778 -0.000277778 
0.00375 0.000416667 -0.000416667 
0.00361111 0.000555556 -0.000555556 
0.00347222 0.000694444 -0.000694444 
0.00333333 0.000833333 -0.000833333 
0.00319444 0.000972222 -0.000972222 
0.00305556 0.00111111 -0.00111111 
0.00291667 0.00125 -0.00125 
0.00277778 0.00138889 -0.00138889 
0.00263889 0.00152778 -0.00152778 
0.0025 0.00166667 -0.00166667 
0.00236111 0.00180556 -0.00180556 
0.00222222 0.00194444 -0.00194444 
0.00680556 -0.00291667 0.00291667 
0.00666667 -0.00277778 0.00277778 
0.00652778 -0.00263889 0.00263889 
0.00638889 -0.0025 0.0025 
0.00625 -0.00236111 0.00236111 
0.00611111 -0.00222222 0.00222222 
0.00597222 -0.00208333 0.00208333 
0.00583333 -0.00194444 0.00194444 
0.00569444 -0.00180556 0.00180556 
0.00555556 -0.00166667 0.00166667 
0.00541667 -0.00152778 0.00152778 
0.00527778 -0.00138889 0.00138889 
0.00513889 -0.00125 0.00125 
0.005 -0.00111111 0.00111111 
0.00486111 -0.000972222 0.000972222 
0.00472222 -0.000833333 0.000833333 
0.00458333 -0.000694444 0.000694444 
0.00444444 -0.000555556 0.000555556 
0.00430556 -0.000416667 0.000416667 
0.00416667 -0.000277778 0.000277778 
0.00402778 -0.000138889 0.000138889 
0.00388889 -2.15888e-15 2.15888e-15 
0.00375 0.000138889 -0.000138889 
0.00361111 0.000277778 -0.000277778 
0.00347222 0.000416667 -0.000416667 
0.00333333 0.000555556 -0.000555556 
0.00319444 0.000694444 -0.000694444 
0.00305556 0.000833333 -0.000833333 
0.00291667 0.000972222 -0.000972222 
0.00277778 0.00111111 -0.00111111 
0.00263889 0.00125 -0.00125 
0.0025 0.00138889 -0.00138889 
0.00236111 0.00152778 -0.00152778 
0.00222222 0.00166667 -0.00166667 
0.00208333 0.00180556 -0.00180556 
0.00666667 -0.00305556 0.00305556 
0.00652778 -0.00291667 0.00291667 
0.00638889 -0.00277778 0.00277778 
0.00625 -0.00263889 0.00263889 
0.00611111 -0.0025 0.0025 
0.00597222 -0.00236111 0.00236111 
0.00583333 -0.00222222 0.00222222 
0.00569444 -0.00208333 0.00208333 
0.00555556 -0.00194444 0.00194444 
0.00541667 -0.00180556 0.00180556 
0.00527778 -0.00166667 0.00166667 
0.00513889 -0.00152778 0.00152778 
0.005 -0.00138889 0.00138889 
0.00486111 -0.00125 0.00125 
0.00472222 -0.00111111 0.00111111 
0.00458333 -0.000972222 0.000972222 
0.00444444 -0.000833333 0.000833333 
0.00430556 -0.000694444 0.000694444 
0.00416667 -0.000555556 0.000555556 
0.00402778 -0.000416667 0.000416667 
0.00388889 -0.000277778 0.000277778 
0.00375 -0.000138889 0.000138889 
0.00361111 -2.36541e-15 2.36541e-15 
0.00347222 0.000138889 -0.000138889 
0.00333333 0.000277778 -0.000277778 
0.00319444 0.000416667 -0.000416667 
0.00305556 0.000555556 -0.000555556 
0.00291667 0.000694444 -0.000694444 
0.00277778 0.000833333 -0.000833333 
0.00263889 0.000972222 -0.000972222 
0.0025 0.00111111 -0.00111111 
0.00236111 0.00125 -0.00125 
0.00222222 0.00138889 -0.00138889 
0.00208333 0.00152778 -0.00152778 
0.00194444 0.00166667 -0.00166667 
0.00652778 -0.00319444 0.00319444 
0.00638889 -0.00305556 0.00305556 
0.00625 -0.00291667 0.00291667 
0.00611111 -0.00277778 0.00277778 
0.00597222 -0.00263889 0.00263889 
0.00583333 -0.0025 0.0025 
0.00569444 -0.00236111 0.00236111 
0.00555556 -0.00222222 0.00222222 
0.00541667 -0.00208333 0.00208333 
0.00527778 -0.00194444 0.00194444 
0.00513889 -0.00180556 0.00180556 
0.005 -0.00166667 0.00166667 
0.00486111 -0.00152778 0.00152778 
0.00472222 -0.00138889 0.00138889 
0.00458333 -0.00125 0.00125 
0.00444444 -0.00111111 0.00111111 
0.00430556 -0.000972222 0.000972222 
0.00416667 -0.000833333 0.000833333 
0.00402778 -0.000694444 0.000694444 
0.00388889 -0.000555556 0.000555556 
0.00375 -0.000416667 0.000416667 
0.00361111 -0.000277778 0.000277778 
0.00347222 -0.000138889 0.000138889 
0.00333333 -2.78231e-15 2.78231e-15 
0.00319444 0.000138889 -0.000138889 
0.00305556 0.000277778 -0.000277778 
0.00291667 0.000416667 -0.000416667 
0.00277778 0.000555556 -0.000555556 
0.00263889 0.000694444 -0.000694444 
0.0025 0.000833333 -0.000833333 
0.00236111 0.000972222 -0.000972222 
0.00222222 0.00111111 -0.00111111 
0.00208333 0.00125 -0.00125 
0.00194444 0.00138889 -0.00138889 
0.00180556 0.00152778 -0.00152778 
0.00638889 -0.00333333 0.00333333 
0.00625 -0.00319444 0.00319444 
0.00611111 -0.00305556 0.00305556 
0.00597222 -0.00291667 0.00291667 
0.00583333 -0.00277778 0.00277778 
0.00569444 -0.00263889 0.00263889 
0.00555556 -0.0025 0.0025 
0.00541667 -0.00236111 0.00236111 
0.00527778 -0.00222222 0.00222222 
0.00513889 -0.00208333 0.00208333 
0.005 -0.00194444 0.00194444 
0.00486111 -0.00180556 0.00180556 
0.00472222 -0.00166667 0.00166667 
0.00458333 -0.00152778 0.00152778 
0.00444444 -0.00138889 0.00138889 
0.00430556 -0.00125 0.00125 
0.00416667 -0.00111111 0.00111111 
0.00402778 -0.000972222 0.000972222 
0.00388889 -0.000833333 0.000833333 
0.00375 -0.000694444 0.000694444 
0.00361111 -0.000555556 0.000555556 
0.00347222 -0.000416667 0.000416667 
0.00333333 -0.000277778 0.000277778 
0.00319444 -0.000138889 0.000138889 
0.00305556 -3.01691e-15 3.01691e-15 
0.00291667 0.000138889 -0.000138889 
0.00277778 0.000277778 -0.000277778 
0.00263889 0.000416667 -0.000416667 
0.0025 0.000555556 -0.000555556 
0.00236111 0.000694444 -0.000694444 
0.00222222 0.000833333 -0.000833333 
0.00208333 0.000972222 -0.000972222 
0.00194444 0.00111111 -0.00111111 
0.00180556 0.00125 -0.00125 
0.00166667 0.00138889 -0.00138889 
0.00625 -0.00347222 0.00347222 
0.00611111 -0.00333333 0.00333333 
0.00597222 -0.00319444 0.00319444 
0.00583333 -0.00305556 0.00305556 
0.00569444 -0.00291667 0.00291667 
0.00555556 -0.00277778 0.00277778 
0.00541667 -0.00263889 0.00263889 
0.00527778 -0.0025 0.0025 
0.00513889 -0.00236111 0.00236111 
0.005 -0.00222222 0.00222222 
0.00486111 -0.00208333 0.00208333 
0.00472222 -0.00194444 0.00194444 
0.00458333 -0.00180556 0.00180556 
0.00444444 -0.00166667 0.00166667 
0.00430556 -0.00152778 0.00152778 
0.00416667 -0.00138889 0.00138889 
0.00402778 -0.00125 0.00125 
0.00388889 -0.00111111 0.00111111 
0.00375 -0.000972222 0.000972222 
0.00361111 -0.000833333 0.000833333 
0.00347222 -0.000694444 0.000694444 
0.00333333 -0.000555556 0.000555556 
0.00319444 -0.000416667 0.000416667 
0.00305556 -0.000277778 0.000277778 
0.00291667 -0.000138889 0.000138889 
0.00277778 -3.04021e-15 3.04021e-15 
0.00263889 0.000138889 -0.000138889 
0.0025 0.000277778 -0.000277778 
0.00236111 0.000416667 -0.000416667 
0.00222222 0.000555556 -0.000555556 
0.00208333 0.000694444 -0.000694444 
0.00194444 0.000833333 -0.000833333 
0.00180556 0.000972222 -0.000972222 
0.00166667 0.00111111 -0.00111111 
0.00152778 0.00125 -0.00125 
0.00611111 -0.00361111 0.00361111 
0.00597222 -0.00347222 0.00347222 
0.00583333 -0.00333333 0.00333333 
0.00569444 -0.00319444 0.00319444 
0.00555556 -0.00305556 0.00305556 
0.00541667 -0.00291667 0.00291667 
0.00527778 -0.00277778 0.00277778 
0.00513889 -0.00263889 0.00263889 
0.005 -0.0025 0.0025 
0.00486111 -0.00236111 0.00236111 
0.00472222 -0.00222222 0.00222222 
0.00458333 -0.00208333 0.00208333 
0.00444444 -0.00194444 0.00194444 
0.00430556 -0.00180556 0.00180556 
0.00416667 -0.00166667 0.00166667 
0.00402778 -0.00152778 0.00152778 
0.00388889 -0.00138889 0.00138889 
0.00375 -0.00125 0.00125 
0.00361111 -0.00111111 0.00111111 
0.00347222 -0.000972222 0.000972222 
0.00333333 -0.000833333 0.000833333 
0.00319444 -0.000694444 0.000694444 
0.00305556 -0.000555556 0.000555556 
0.00291667 -0.000416667 0.000416667 
0.00277778 -0.000277778 0.000277778 
0.00263889 -0.000138889 0.000138889 
0.0025 -3.2236e-15 3.2236e-15 
0.00236111 0.000138889 -0.000138889 
0.00222222 0.000277778 -0.000277778 
0.00208333 0.000416667 -0.000416667 
0.00194444 0.000555556 -0.000555556 
0.00180556 0.000694444 -0.000694444 
0.00166667 0.000833333 -0.000833333 
0.00152778 0.000972222 -0.000972222 
0.00138889 0.00111111 -0.00111111 
0.00597222 -0.00375 0.00375 
0.00583333 -0.00361111 0.00361111 
0.00569444 -0.00347222 0.00347222 
0.00555556 -0.00333333 0.00333333 
0.00541667 -0.00319444 0.00319444 
0.00527778 -0.00305556 0.00305556 
0.00513889 -0.00291667 0.00291667 
0.005 -0.00277778 0.00277778 
0.00486111 -0.00263889 0.00263889 
0.00472222 -0.0025 0.0025 
0.00458333 -0.00236111 0.00236111 
0.00444444 -0.00222222 0.00222222 
0.00430556 -0.00208333 0.00208333 
0.00416667 -0.00194444 0.00194444 
0.00402778 -0.00180556 0.00180556 
0.00388889 -0.00166667 0.00166667 
0.00375 -0.00152778 0.00152778 
0.00361111 -0.00138889 0.00138889 
0.00347222 -0.00125 0.00125 
0.00333333 -0.00111111 0.00111111 
0.00319444 -0.000972222 0.000972222 
0.00305556 -0.000833333 0.000833333 
0.00291667 -0.000694444 0.000694444 
0.00277778 -0.000555556 0.000555556 
0.00263889 -0.000416667 0.000416667 
0.0025 -0.000277778 0.000277778 
0.00236111 -0.000138889 0.000138889 
0.00222222 -3.21777e-15 3.21777e-15 
0.00208333 0.000138889 -0.000138889 
0.00194444 0.000277778 -0.000277778 
0.00180556 0.000416667 -0.000416667 
0.00166667 0.000555556 -0.000555556 
0.00152778 0.000694444 -0.000694444 
0.00138889 0.000833333 -0.000833333 
0.00125 0.000972222 -0.000972222 
0.00583333 -0.00388889 0.00388889 
0.00569444 -0.00375 0.00375 
0.00555556 -0.00361111 0.00361111 
0.00541667 -0.00347222 0.00347222 
0.00527778 -0.00333333 0.00333333 
0.00513889 -0.00319444 0.00319444 
0.005 -0.00305556 0.00305556 
0.00486111 -0.00291667 0.00291667 
0.00472222 -0.00277778 0.00277778 
0.00458333 -0.00263889 0.00263889 
0.00444444 -0.0025 0.0025 
0.00430556 -0.00236111 0.00236111 
0.00416667 -0.00222222 0.00222222 
0.00402778 -0.00208333 0.00208333 
0.00388889 -0.00194444 0.00194444 
0.00375 -0.00180556 0.00180556 
0.00361111 -0.00166667 0.00166667 
0.00347222 -0.00152778 0.00152778 
0.00333333 -0.00138889 0.00138889 
0.00319444 -0.00125 0.00125 
0.00305556 -0.00111111 0.00111111 
0.00291667 -0.000972222 0.000972222 
0.00277778 -0.000833333 0.000833333 
0.00263889 -0.000694444 0.000694444 
0.0025 -0.000555556 0.000555556 
0.00236111 -0.000416667 0.000416667 
0.00222222 -0.000277778 0.000277778 
0.00208333 -0.000138889 0.000138889 
0.00194444 -2.82739e-15 2.82739e-15 
0.00180556 0.000138889 -0.000138889 
0.00166667 0.000277778 -0.000277778 
0.00152778 0.000416667 -0.000416667 
0.00138889 0.000555556 -0.000555556 
0.00125 0.000694444 -0.000694444 
0.00111111 0.000833333 -0.000833333 
0.00569444 -0.00402778 0.00402778 
0.00555556 -0.00388889 0.00388889 
0.00541667 -0.00375 0.00375 
0.00527778 -0.00361111 0.00361111 
0.00513889 -0.00347222 0.00347222 
0.005 -0.00333333 0.00333333 
0.00486111 -0.00319444 0.00319444 
0.00472222 -0.00305556 0.00305556 
0.00458333 -0.00291667 0.00291667 
0.00444444 -0.00277778 0.00277778 
0.00430556 -0.00263889 0.00263889 
0.00416667 -0.0025 0.0025 
0.00402778 -0.00236111 0.00236111 
0.00388889 -0.00222222 0.00222222 
0.00375 -0.00208333 0.00208333 
0.00361111 -0.00194444 0.00194444 
0.00347222 -0.00180556 0.00180556 
0.00333333 -0.00166667 0.00166667 
0.00319444 -0.00152778 0.00152778 
0.00305556 -0.00138889 0.00138889 
0.00291667 -0.00125 0.00125 
0.00277778 -0.00111111 0.00111111 
0.00263889 -0.000972222 0.000972222 
0.0025 -0.000833333 0.000833333 
0.00236111 -0.000694444 0.000694444 
0.00222222 -0.000555556 0.000555556 
0.00208333 -0.000416667 0.000416667 
0.00194444 -0.000277778 0.000277778 
0.00180556 -0.000138889 0.000138889 
0.00166667 -2.38565e-15 2.38565e-15 
0.00152778 0.000138889 -0.000138889 
0.00138889 0.000277778 -0.000277778 
0.00125 0.000416667 -0.000416667 
0.00111111 0.000555556 -0.000555556 
0.000972222 0.000694444 -0.000694444 
0.00555556 -0.00416667 0.00416667 
0.00541667 -0.00402778 0.00402778 
0.00527778 -0.00388889 0.00388889 
0.00513889 -0.00375 0.00375 
0.005 -0.00361111 0.00361111 
0.00486111 -0.00347222 0.00347222 
0.00472222 -0.00333333 0.00333333 
0.00458333 -0.00319444 0.00319444 
0.00444444 -0.00305556 0.00305556 
0.00430556 -0.00291667 0.00291667 
0.00416667 -0.00277778 0.00277778 
0.00402778 -0.00263889 0.00263889 
0.00388889 -0.0025 0.0025 
0.00375 -0.00236111 0.00236111 
0.00361111 -0.00222222 0.00222222 
0.00347222 -0.00208333 0.00208333 
0.00333333 -0.00194444 0.00194444 
0.00319444 -0.00180556 0.00180556 
0.00305556 -0.00166667 0.00166667 
0.00291667 -0.00152778 0.00152778 
0.00277778 -0.00138889 0.00138889 
0.00263889 -0.00125 0.00125 
0.0025 -0.00111111 0.00111111 
0.00236111 -0.000972222 0.000972222 
0.00222222 -0.000833333 0.000833333 
0.00208333 -0.000694444 0.000694444 
0.00194444 -0.000555556 0.000555556 
0.00180556 -0.000416667 0.000416667 
0.00166667 -0.000277778 0.000277778 
0.00152778 -0.000138889 0.000138889 
0.00138889 -1.94345e-15 1.94345e-15 
0.00125 0.000138889 -0.000138889 
0.00111111 0.000277778 -0.000277778 
0.000972222 0.000416667 -0.000416667 
0.000833333 0.000555556 -0.000555556 
0.00541667 -0.00430556 0.00430556 
0.00527778 -0.00416667 0.00416667 
0.00513889 -0.00402778 0.00402778 
0.005 -0.00388889 0.00388889 
0.00486111 -0.00375 0.00375 
0.00472222 -0.00361111 0.00361111 
0.00458333 -0.00347222 0.00347222 
0.00444444 -0.00333333 0.00333333 
0.00430556 -0.00319444 0.00319444 
0.00416667 -0.00305556 0.00305556 
0.00402778 -0.00291667 0.00291667 
0.00388889 -0.00277778 0.00277778 
0.00375 -0.00263889 0.00263889 
0.00361111 -0.0025 0.0025 
0.00347222 -0.00236111 0.00236111 
0.00333333 -0.00222222 0.00222222 
0.00319444 -0.00208333 0.00208333 
0.00305556 -0.00194444 0.00194444 
0.00291667 -0.00180556 0.00180556 
0.00277778 -0.00166667 0.00166667 
0.00263889 -0.00152778 0.00152778 
0.0025 -0.00138889 0.00138889 
0.00236111 -0.00125 0.00125 
0.00222222 -0.00111111 0.00111111 
0.00208333 -0.000972222 0.000972222 
0.00194444 -0.000833333 0.000833333 
0.00180556 -0.000694444 0.000694444 
0.00166667 -0.000555556 0.000555556 
0.00152778 -0.000416667 0.000416667 
0.00138889 -0.000277778 0.000277778 
0.00125 -0.000138889 0.000138889 
0.00111111 -1.54426e-15 1.54426e-15 
0.000972222 0.000138889 -0.000138889 
0.000833333 0.000277778 -0.000277778 
0.000694444 0.000416667 -0.000416667 
0.00527778 -0.00444444 0.00444444 
0.00513889 -0.00430556 0.00430556 
0.005 -0.00416667 0.00416667 
0.00486111 -0.00402778 0.00402778 
0.00472222 -0.00388889 0.00388889 
0.00458333 -0.00375 0.00375 
0.00444444 -0.00361111 0.00361111 
0.00430556 -0.00347222 0.00347222 
0.00416667 -0.00333333 0.00333333 
0.00402778 -0.00319444 0.00319444 
0.00388889 -0.00305556 0.00305556 
0.00375 -0.00291667 0.00291667 
0.00361111 -0.00277778 0.00277778 
0.00347222 -0.00263889 0.00263889 
0.00333333 -0.0025 0.0025 
0.00319444 -0.00236111 0.00236111 
0.00305556 -0.00222222 0.00222222 
0.00291667 -0.00208333 0.00208333 
0.00277778 -0.00194444 0.00194444 
0.00263889 -0.00180556 0.00180556 
0.0025 -0.00166667 0.00166667 
0.00236111 -0.00152778 0.00152778 
0.00222222 -0.00138889 0.00138889 
0.00208333 -0.00125 0.00125 
0.00194444 -0.00111111 0.00111111 
0.00180556 -0.000972222 0.000972222 
0.00166667 -0.000833333 0.000833333 
0.00152778 -0.000694444 0.000694444 
0.00138889 -0.000555556 0.000555556 
0.00125 -0.000416667 0.000416667 
0.00111111 -0.000277778 0.000277778 
0.000972222 -0.000138889 0.000138889 
0.000833333 -1.97757e-15 1.97757e-15 
0.000694444 0.000138889 -0.000138889 
0.000555556 0.000277778 -0.000277778 
0.00513889 -0.00458333 0.00458333 
0.005 -0.00444444 0.00444444 
0.00486111 -0.00430556 0.00430556 
0.00472222 -0.00416667 0.00416667 
0.00458333 -0.00402778 0.00402778 
0.00444444 -0.00388889 0.00388889 
0.00430556 -0.00375 0.00375 
0.00416667 -0.00361111 0.00361111 
0.00402778 -0.00347222 0.00347222 
0.00388889 -0.00333333 0.00333333 
0.00375 -0.00319444 0.00319444 
0.00361111 -0.00305556 0.00305556 
0.00347222 -0.00291667 0.00291667 
0.00333333 -0.00277778 0.00277778 
0.00319444 -0.00263889 0.00263889 
0.00305556 -0.0025 0.0025 
0.00291667 -0.00236111 0.00236111 
0.00277778 -0.00222222 0.00222222 
0.00263889 -0.00208333 0.00208333 
0.0025 -0.00194444 0.00194444 
0.00236111 -0.00180556 0.00180556 
0.00222222 -0.00166667 0.00166667 
0.00208333 -0.00152778 0.00152778 
0.00194444 -0.00138889 0.00138889 
0.00180556 -0.00125 0.00125 
0.00166667 -0.00111111 0.00111111 
0.00152778 -0.000972222 0.000972222 
0.00138889 -0.000833333 0.000833333 
0.00125 -0.000694444 0.000694444 
0.00111111 -0.000555556 0.000555556 
0.000972222 -0.000416667 0.000416667 
0.000833333 -0.000277778 0.000277778 
0.000694444 -0.000138889 0.000138889 
0.000555556 -1.53046e-15 1.53046e-15 
0.000416667 0.000138889 -0.000138889 
0.005 -0.00472222 0.00472222 
0.00486111 -0.00458333 0.00458333 
0.00472222 -0.00444444 0.00444444 
0.00458333 -0.00430556 0.00430556 
0.00444444 -0.00416667 0.00416667 
0.00430556 -0.00402778 0.00402778 
0.00416667 -0.00388889 0.00388889 
0.00402778 -0.00375 0.00375 
0.00388889 -0.00361111 0.00361111 
0.00375 -0.00347222 0.00347222 
0.00361111 -0.00333333 0.00333333 
0.00347222 -0.00319444 0.00319444 
0.00333333 -0.00305556 0.00305556 
0.00319444 -0.00291667 0.00291667 
0.00305556 -0.00277778 0.00277778 
0.00291667 -0.00263889 0.00263889 
0.00277778 -0.0025 0.0025 
0.00263889 -0.00236111 0.00236111 
0.0025 -0.00222222 0.00222222 
0.00236111 -0.00208333 0.00208333 
0.00222222 -0.00194444 0.00194444 
0.00208333 -0.00180556 0.00180556 
0.00194444 -0.00166667 0.00166667 
0.00180556 -0.00152778 0.00152778 
0.00166667 -0.00138889 0.00138889 
0.00152778 -0.00125 0.00125 
0.00138889 -0.00111111 0.00111111 
0.00125 -0.000972222 0.000972222 
0.00111111 -0.000833333 0.000833333 
0.000972222 -0.000694444 0.000694444 
0.000833333 -0.000555556 0.000555556 
0.000694444 -0.000416667 0.000416667 
0.000555556 -0.000277778 0.000277778 
0.000416667 -0.000138889 0.000138889 
0.000277778 -8.06455e-16 8.06455e-16 
0.0147222 0.00472222 0.005 
0.0145833 0.00458333 0.00486111 
0.0144444 0.00444444 0.00472222 
0.0143056 0.00430556 0.00458333 
0.0141667 0.00416667 0.00444444 
0.0140278 0.00402778 0.00430556 
0.0138889 0.00388889 0.00416667 
0.01375 0.00375 0.00402778 
0.0136111 0.00361111 0.00388889 
0.0134722 0.00347222 0.00375 
0.0133333 0.00333333 0.00361111 
0.0131944 0.00319444 0.00347222 
0.0130556 0.00305556 0.00333333 
0.0129167 0.00291667 0.00319444 
0.0127778 0.00277778 0.00305556 
0.0126389 0.00263889 0.00291667 
0.0125 0.0025 0.00277778 
0.0123611 0.00236111 0.00263889 
0.0122222 0.00222222 0.0025 
0.0120833 0.00208333 0.00236111 
0.0119444 0.00194444 0.00222222 
0.0118056 0.00180556 0.00208333 
0.0116667 0.00166667 0.00194444 
0.0115278 0.00152778 0.00180556 
0.0113889 0.00138889 0.00166667 
0.01125 0.00125 0.00152778 
0.0111111 0.00111111 0.00138889 
0.0109722 0.000972222 0.00125 
0.0108333 0.000833333 0.00111111 
0.0106944 0.000694444 0.000972222 
0.0105556 0.000555556 0.000833333 
0.0104167 0.000416667 0.000694444 
0.0102778 0.000277778 0.000555556 
0.0101389 0.000138889 0.000416667 
0.01 9.41519e-16 0.000277778 
0.0145833 0.00458333 0.00513889 
0.0144444 0.00444444 0.005 
0.0143056 0.00430556 0.00486111 
0.0141667 0.00416667 0.00472222 
0.0140278 0.00402778 0.00458333 
0.0138889 0.00388889 0.00444444 
0.01375 0.00375 0.00430556 
0.0136111 0.00361111 0.00416667 
0.0134722 0.00347222 0.00402778 
0.0133333 0.00333333 0.00388889 
0.0131944 0.00319444 0.00375 
0.0130556 0.00305556 0.00361111 
0.0129167 0.00291667 0.00347222 
0.0127778 0.00277778 0.00333333 
0.0126389 0.00263889 0.00319444 
0.0125 0.0025 0.00305556 
0.0123611 0.00236111 0.00291667 
0.0122222 0.00222222 0.00277778 
0.0120833 0.00208333 0.00263889 
0.0119444 0.00194444 0.0025 
0.0118056 0.00180556 0.00236111 
0.0116667 0.00166667 0.00222222 
0.0115278 0.00152778 0.00208333 
0.0113889 0.00138889 0.00194444 
0.01125 0.00125 0.00180556 
0.0111111 0.00111111 0.00166667 
0.0109722 0.000972222 0.00152778 
0.0108333 0.000833333 0.00138889 
0.0106944 0.000694444 0.00125 
0.0105556 0.000555556 0.00111111 
0.0104167 0.000416667 0.000972222 
0.0102778 0.000277778 0.000833333 
0.0101389 0.000138889 0.000694444 
0.01 1.91186e-15 0.000555556 
0.00986111 -0.000138889 0.000416667 
0.0144444 0.00444444 0.00527778 
0.0143056 0.00430556 0.00513889 
0.0141667 0.00416667 0.005 
0.0140278 0.00402778 0.00486111 
0.0138889 0.00388889 0.00472222 
0.01375 0.00375 0.00458333 
0.0136111 0.00361111 0.00444444 
0.0134722 0.00347222 0.00430556 
0.0133333 0.00333333 0.00416667 
0.0131944 0.00319444 0.00402778 
0.0130556 0.00305556 0.00388889 
0.0129167 0.00291667 0.00375 
0.0127778 0.00277778 0.00361111 
0.0126389 0.00263889 0.00347222 
0.0125 0.0025 0.00333333 
0.0123611 0.00236111 0.00319444 
0.0122222 0.00222222 0.00305556 
0.0120833 0.00208333 0.00291667 
0.0119444 0.00194444 0.00277778 
0.0118056 0.00180556 0.00263889 
0.0116667 0.00166667 0.0025 
0.0115278 0.00152778 0.00236111 
0.0113889 0.00138889 0.00222222 
0.01125 0.00125 0.00208333 
0.0111111 0.00111111 0.00194444 
0.0109722 0.000972222 0.00180556 
0.0108333 0.000833333 0.00166667 
0.0106944 0.000694444 0.00152778 
0.0105556 0.000555556 0.00138889 
0.0104167 0.000416667 0.00125 
0.0102778 0.000277778 0.00111111 
0.0101389 0.000138889 0.000972222 
0.01 2.23048e-15 0.000833333 
0.00986111 -0.000138889 0.000694444 
0.00972222 -0.000277778 0.000555556 
0.0143056 0.00430556 0.00541667 
0.0141667 0.00416667 0.00527778 
0.0140278 0.00402778 0.00513889 
0.0138889 0.00388889 0.005 
0.01375 0.00375 0.00486111 
0.0136111 0.00361111 0.00472222 
0.0134722 0.00347222 0.00458333 
0.0133333 0.00333333 0.00444444 
0.0131944 0.00319444 0.00430556 
0.0130556 0.00305556 0.00416667 
0.0129167 0.00291667 0.00402778 
0.0127778 0.00277778 0.00388889 
0.0126389 0.00263889 0.00375 
0.0125 0.0025 0.00361111 
0.0123611 0.00236111 0.00347222 
0.0122222 0.00222222 0.00333333 
0.0120833 0.00208333 0.00319444 
0.0119444 0.00194444 0.00305556 
0.0118056 0.00180556 0.00291667 
0.0116667 0.00166667 0.00277778 
0.0115278 0.00152778 0.00263889 
0.0113889 0.00138889 0.0025 
0.01125 0.00125 0.00236111 
0.0111111 0.00111111 0.00222222 
0.0109722 0.000972222 0.00208333 
0.0108333 0.000833333 0.00194444 
0.0106944 0.000694444 0.00180556 
0.0105556 0.000555556 0.00166667 
0.0104167 0.000416667 0.00152778 
0.0102778 0.000277778 0.00138889 
0.0101389 0.000138889 0.00125 
0.01 1.83689e-15 0.00111111 
0.00986111 -0.000138889 0.000972222 
0.00972222 -0.000277778 0.000833333 
0.00958333 -0.000416667 0.000694444 
0.0141667 0.00416667 0.00555556 
0.0140278 0.00402778 0.00541667 
0.0138889 0.00388889 0.00527778 
0.01375 0.00375 0.00513889 
0.0136111 0.00361111 0.005 
0.0134722 0.00347222 0.00486111 
0.0133333 0.00333333 0.00472222 
0.0131944 0.00319444 0.00458333 
0.0130556 0.00305556 0.00444444 
0.0129167 0.00291667 0.00430556 
0.0127778 0.00277778 0.00416667 
0.0126389 0.00263889 0.00402778 
0.0125 0.0025 0.00388889 
0.0123611 0.00236111 0.00375 
0.0122222 0.00222222 0.00361111 
0.0120833 0.00208333 0.00347222 
0.0119444 0.00194444 0.00333333 
0.0118056 0.00180556 0.00319444 
0.0116667 0.00166667 0.00305556 
0.0115278 0.00152778 0.00291667 
0.0113889 0.00138889 0.00277778 
0.01125 0.00125 0.00263889 
0.0111111 0.00111111 0.0025 
0.0109722 0.000972222 0.00236111 
0.0108333 0.000833333 0.00222222 
0.0106944 0.000694444 0.00208333 
0.0105556 0.000555556 0.00194444 
0.0104167 0.000416667 0.00180556 
0.0102778 0.000277778 0.00166667 
0.0101389 0.000138889 0.00152778 
0.01 2.5018e-15 0.00138889 
0.00986111 -0.000138889 0.00125 
0.00972222 -0.000277778 0.00111111 
0.00958333 -0.000416667 0.000972222 
0.00944444 -0.000555556 0.000833333 
0.0140278 0.00402778 0.00569444 
0.0138889 0.00388889 0.00555556 
0.01375 0.00375 0.00541667 
0.0136111 0.00361111 0.00527778 
0.0134722 0.00347222 0.00513889 
0.0133333 0.00333333 0.005 
0.0131944 0.00319444 0.00486111 
0.0130556 0.00305556 0.00472222 
0.0129167 0.00291667 0.00458333 
0.0127778 0.00277778 0.00444444 
0.0126389 0.00263889 0.00430556 
0.0125 0.0025 0.00416667 
0.0123611 0.00236111 0.00402778 
0.0122222 0.00222222 0.00388889 
0.0120833 0.00208333 0.00375 
0.0119444 0.00194444 0.00361111 
0.0118056 0.00180556 0.00347222 
0.0116667 0.00166667 0.00333333 
0.0115278 0.00152778 0.00319444 
0.0113889 0.00138889 0.00305556 
0.01125 0.00125 0.00291667 
0.0111111 0.00111111 0.00277778 
0.0109722 0.000972222 0.00263889 
0.0108333 0.000833333 0.0025 
0.0106944 0.000694444 0.00236111 
0.0105556 0.000555556 0.00222222 
0.0104167 0.000416667 0.00208333 
0.0102778 0.000277778 0.00194444 
0.0101389 0.000138889 0.00180556 
0.01 3.58438e-15 0.00166667 
0.00986111 -0.000138889 0.00152778 
0.00972222 -0.000277778 0.00138889 
0.00958333 -0.000416667 0.00125 
0.00944444 -0.000555556 0.00111111 
0.00930556 -0.000694444 0.000972222 
0.0138889 0.00388889 0.00583333 
0.01375 0.00375 0.00569444 
0.0136111 0.00361111 0.00555556 
0.0134722 0.00347222 0.00541667 
0.0133333 0.00333333 0.00527778 
0.0131944 0.00319444 0.00513889 
0.0130556 0.00305556 0.005 
0.0129167 0.00291667 0.00486111 
0.0127778 0.00277778 0.00472222 
0.0126389 0.00263889 0.00458333 
0.0125 0.0025 0.00444444 
0.0123611 0.00236111 0.00430556 
0.0122222 0.00222222 0.00416667 
0.0120833 0.00208333 0.00402778 
0.0119444 0.00194444 0.00388889 
0.0118056 0.00180556 0.00375 
0.0116667 0.00166667 0.00361111 
0.0115278 0.00152778 0.00347222 
0.0113889 0.00138889 0.00333333 
0.01125 0.00125 0.00319444 
0.0111111 0.00111111 0.00305556 
0.0109722 0.000972222 0.00291667 
0.0108333 0.000833333 0.00277778 
0.0106944 0.000694444 0.00263889 
0.0105556 0.000555556 0.0025 
0.0104167 0.000416667 0.00236111 
0.0102778 0.000277778 0.00222222 
0.0101389 0.000138889 0.00208333 
0.01 4.60969e-15 0.00194444 
0.00986111 -0.000138889 0.00180556 
0.00972222 -0.000277778 0.00166667 
0.00958333 -0.000416667 0.00152778 
0.00944444 -0.000555556 0.00138889 
0.00930556 -0.000694444 0.00125 
0.00916667 -0.000833333 0.00111111 
0.01375 0.00375 0.00597222 
0.0136111 0.00361111 0.00583333 
0.0134722 0.00347222 0.00569444 
0.0133333 0.00333333 0.00555556 
0.0131944 0.00319444 0.00541667 
0.0130556 0.00305556 0.00527778 
0.0129167 0.00291667 0.00513889 
0.0127778 0.00277778 0.005 
0.0126389 0.00263889 0.00486111 
0.0125 0.0025 0.00472222 
0.0123611 0.00236111 0.00458333 
0.0122222 0.00222222 0.00444444 
0.0120833 0.00208333 0.00430556 
0.0119444 0.00194444 0.00416667 
0.0118056 0.00180556 0.00402778 
0.0116667 0.00166667 0.00388889 
0.0115278 0.00152778 0.00375 
0.0113889 0.00138889 0.00361111 
0.01125 0.00125 0.00347222 
0.0111111 0.00111111 0.00333333 
0.0109722 0.000972222 0.00319444 
0.0108333 0.000833333 0.00305556 
0.0106944 0.000694444 0.00291667 
0.0105556 0.000555556 0.00277778 
0.0104167 0.000416667 0.00263889 
0.0102778 0.000277778 0.0025 
0.0101389 0.000138889 0.00236111 
0.01 5.60158e-15 0.00222222 
0.00986111 -0.000138889 0.00208333 
0.00972222 -0.000277778 0.00194444 
0.00958333 -0.000416667 0.00180556 
0.00944444 -0.000555556 0.00166667 
0.00930556 -0.000694444 0.00152778 
0.00916667 -0.000833333 0.00138889 
0.00902778 -0.000972222 0.00125 
0.0136111 0.00361111 0.00611111 
0.0134722 0.00347222 0.00597222 
0.0133333 0.00333333 0.00583333 
0.0131944 0.00319444 0.00569444 
0.0130556 0.00305556 0.00555556 
0.0129167 0.00291667 0.00541667 
0.0127778 0.00277778 0.00527778 
0.0126389 0.00263889 0.00513889 
0.0125 0.0025 0.005 
0.0123611 0.00236111 0.00486111 
0.0122222 0.00222222 0.00472222 
0.0120833 0.00208333 0.00458333 
0.0119444 0.00194444 0.00444444 
0.0118056 0.00180556 0.00430556 
0.0116667 0.00166667 0.00416667 
0.0115278 0.00152778 0.00402778 
0.0113889 0.00138889 0.00388889 
0.01125 0.00125 0.00375 
0.0111111 0.00111111 0.00361111 
0.0109722 0.000972222 0.00347222 
0.0108333 0.000833333 0.00333333 
0.0106944 0.000694444 0.00319444 
0.0105556 0.000555556 0.00305556 
0.0104167 0.000416667 0.00291667 
0.0102778 0.000277778 0.00277778 
0.0101389 0.000138889 0.00263889 
0.01 6.24848e-15 0.0025 
0.00986111 -0.000138889 0.00236111 
0.00972222 -0.000277778 0.00222222 
0.00958333 -0.000416667 0.00208333 
0.00944444 -0.000555556 0.00194444 
0.00930556 -0.000694444 0.00180556 
0.00916667 -0.000833333 0.00166667 
0.00902778 -0.000972222 0.00152778 
0.00888889 -0.00111111 0.00138889 
0.0134722 0.00347222 0.00625 
0.0133333 0.00333333 0.00611111 
0.0131944 0.00319444 0.00597222 
0.0130556 0.00305556 0.00583333 
0.0129167 0.00291667 0.00569444 
0.0127778 0.00277778 0.00555556 
0.0126389 0.00263889 0.00541667 
0.0125 0.0025 0.00527778 
0.0123611 0.00236111 0.00513889 
0.0122222 0.00222222 0.005 
0.0120833 0.00208333 0.00486111 
0.0119444 0.00194444 0.00472222 
0.0118056 0.00180556 0.00458333 
0.0116667 0.00166667 0.00444444 
0.0115278 0.00152778 0.00430556 
0.0113889 0.00138889 0.00416667 
0.01125 0.00125 0.00402778 
0.0111111 0.00111111 0.00388889 
0.0109722 0.000972222 0.00375 
0.0108333 0.000833333 0.00361111 
0.0106944 0.000694444 0.00347222 
0.0105556 0.000555556 0.00333333 
0.0104167 0.000416667 0.00319444 
0.0102778 0.000277778 0.00305556 
0.0101389 0.000138889 0.00291667 
0.01 6.8e-15 0.00277778 
0.00986111 -0.000138889 0.00263889 
0.00972222 -0.000277778 0.0025 
0.00958333 -0.000416667 0.00236111 
0.00944444 -0.000555556 0.00222222 
0.00930556 -0.000694444 0.00208333 
0.00916667 -0.000833333 0.00194444 
0.00902778 -0.000972222 0.00180556 
0.00888889 -0.00111111 0.00166667 
0.00875 -0.00125 0.00152778 
0.0133333 0.00333333 0.00638889 
0.0131944 0.00319444 0.00625 
0.0130556 0.00305556 0.00611111 
0.0129167 0.00291667 0.00597222 
0.0127778 0.00277778 0.00583333 
0.0126389 0.00263889 0.00569444 
0.0125 0.0025 0.00555556 
0.0123611 0.00236111 0.00541667 
0.0122222 0.00222222 0.00527778 
0.0120833 0.00208333 0.00513889 
0.0119444 0.00194444 0.005 
0.0118056 0.00180556 0.00486111 
0.0116667 0.00166667 0.00472222 
0.0115278 0.00152778 0.00458333 
0.0113889 0.00138889 0.00444444 
0.01125 0.00125 0.00430556 
0.0111111 0.00111111 0.00416667 
0.0109722 0.000972222 0.00402778 
0.0108333 0.000833333 0.00388889 
0.0106944 0.000694444 0.00375 
0.0105556 0.000555556 0.00361111 
0.0104167 0.000416667 0.00347222 
0.0102778 0.000277778 0.00333333 
0.0101389 0.000138889 0.00319444 
0.01 7.73685e-15 0.00305556 
0.00986111 -0.000138889 0.00291667 
0.00972222 -0.000277778 0.00277778 
0.00958333 -0.000416667 0.00263889 
0.00944444 -0.000555556 0.0025 
0.00930556 -0.000694444 0.00236111 
0.00916667 -0.000833333 0.00222222 
0.00902778 -0.000972222 0.00208333 
0.00888889 -0.00111111 0.00194444 
0.00875 -0.00125 0.00180556 
0.00861111 -0.00138889 0.00166667 
0.0131944 0.00319444 0.00652778 
0.0130556 0.00305556 0.00638889 
0.0129167 0.00291667 0.00625 
0.0127778 0.00277778 0.00611111 
0.0126389 0.00263889 0.00597222 
0.0125 0.0025 0.00583333 
0.0123611 0.00236111 0.00569444 
0.0122222 0.00222222 0.00555556 
0.0120833 0.00208333 0.00541667 
0.0119444 0.00194444 0.00527778 
0.0118056 0.00180556 0.00513889 
0.0116667 0.00166667 0.005 
0.0115278 0.00152778 0.00486111 
0.0113889 0.00138889 0.00472222 
0.01125 0.00125 0.00458333 
0.0111111 0.00111111 0.00444444 
0.0109722 0.000972222 0.00430556 
0.0108333 0.000833333 0.00416667 
0.0106944 0.000694444 0.00402778 
0.0105556 0.000555556 0.00388889 
0.0104167 0.000416667 0.00375 
0.0102778 0.000277778 0.00361111 
0.0101389 0.000138889 0.00347222 
0.01 8.57632e-15 0.00333333 
0.00986111 -0.000138889 0.00319444 
0.00972222 -0.000277778 0.00305556 
0.00958333 -0.000416667 0.00291667 
0.00944444 -0.000555556 0.00277778 
0.00930556 -0.000694444 0.00263889 
0.00916667 -0.000833333 0.0025 
0.00902778 -0.000972222 0.00236111 
0.00888889 -0.00111111 0.00222222 
0.00875 -0.00125 0.00208333 
0.00861111 -0.00138889 0.00194444 
0.00847222 -0.00152778 0.00180556 
0.0130556 0.00305556 0.00666667 
0.0129167 0.00291667 0.00652778 
0.0127778 0.00277778 0.00638889 
0.0126389 0.00263889 0.00625 
0.0125 0.0025 0.00611111 
0.0123611 0.00236111 0.00597222 
0.0122222 0.00222222 0.00583333 
0.0120833 0.00208333 0.00569444 
0.0119444 0.00194444 0.00555556 
0.0118056 0.00180556 0.00541667 
0.0116667 0.00166667 0.00527778 
0.0115278 0.00152778 0.00513889 
0.0113889 0.00138889 0.005 
0.01125 0.00125 0.00486111 
0.0111111 0.00111111 0.00472222 
0.0109722 0.000972222 0.00458333 
0.0108333 0.000833333 0.00444444 
0.0106944 0.000694444 0.00430556 
0.0105556 0.000555556 0.00416667 
0.0104167 0.000416667 0.00402778 
0.0102778 0.000277778 0.00388889 
0.0101389 0.000138889 0.00375 
0.01 9.24898e-15 0.00361111 
0.00986111 -0.000138889 0.00347222 
0.00972222 -0.000277778 0.00333333 
0.00958333 -0.000416667 0.00319444 
0.00944444 -0.000555556 0.00305556 
0.00930556 -0.000694444 0.00291667 
0.00916667 -0.000833333 0.00277778 
0.00902778 -0.000972222 0.00263889 
0.00888889 -0.00111111 0.0025 
0.00875 -0.00125 0.00236111 
0.00861111 -0.00138889 0.00222222 
0.00847222 -0.00152778 0.00208333 
0.00833333 -0.00166667 0.00194444 
0.0129167 0.00291667 0.00680556 
0.0127778 0.00277778 0.00666667 
0.0126389 0.00263889 0.00652778 
0.0125 0.0025 0.00638889 
0.0123611 0.00236111 0.00625 
0.0122222 0.00222222 0.00611111 
0.0120833 0.00208333 0.00597222 
0.0119444 0.00194444 0.00583333 
0.0118056 0.00180556 0.00569444 
0.0116667 0.00166667 0.00555556 
0.0115278 0.00152778 0.00541667 
0.0113889 0.00138889 0.00527778 
0.01125 0.00125 0.00513889 
0.0111111 0.00111111 0.005 
0.0109722 0.000972222 0.00486111 
0.0108333 0.000833333 0.00472222 
0.0106944 0.000694444 0.00458333 
0.0105556 0.000555556 0.00444444 
0.0104167 0.000416667 0.00430556 
0.0102778 0.000277778 0.00416667 
0.0101389 0.000138889 0.00402778 
0.01 9.91535e-15 0.00388889 
0.00986111 -0.000138889 0.00375 
0.00972222 -0.000277778 0.00361111 
0.00958333 -0.000416667 0.00347222 
0.00944444 -0.000555556 0.00333333 
0.00930556 -0.000694444 0.00319444 
0.00916667 -0.000833333 0.00305556 
0.00902778 -0.000972222 0.00291667 
0.00888889 -0.00111111 0.00277778 
0.00875 -0.00125 0.00263889 
0.00861111 -0.00138889 0.0025 
0.00847222 -0.00152778 0.00236111 
0.00833333 -0.00166667 0.00222222 
0.00819444 -0.00180556 0.00208333 
0.0127778 0.00277778 0.00694444 
0.0126389 0.00263889 0.00680556 
0.0125 0.0025 0.00666667 
0.0123611 0.00236111 0.00652778 
0.0122222 0.00222222 0.00638889 
0.0120833 0.00208333 0.00625 
0.0119444 0.00194444 0.00611111 
0.0118056 0.00180556 0.00597222 
0.0116667 0.00166667 0.00583333 
0.0115278 0.00152778 0.00569444 
0.0113889 0.00138889 0.00555556 
0.01125 0.00125 0.00541667 
0.0111111 0.00111111 0.00527778 
0.0109722 0.000972222 0.00513889 
0.0108333 0.000833333 0.005 
0.0106944 0.000694444 0.00486111 
0.0105556 0.000555556 0.00472222 
0.0104167 0.000416667 0.00458333 
0.0102778 0.000277778 0.00444444 
0.0101389 0.000138889 0.00430556 
0.01 1.09811e-14 0.00416667 
0.00986111 -0.000138889 0.00402778 
0.00972222 -0.000277778 0.00388889 
0.00958333 -0.000416667 0.00375 
0.00944444 -0.000555556 0.00361111 
0.00930556 -0.000694444 0.00347222 
0.00916667 -0.000833333 0.00333333 
0.00902778 -0.000972222 0.00319444 
0.00888889 -0.00111111 0.00305556 
0.00875 -0.00125 0.00291667 
0.00861111 -0.00138889 0.00277778 
0.00847222 -0.00152778 0.00263889 
0.00833333 -0.00166667 0.0025 
0.00819444 -0.00180556 0.00236111 
0.00805556 -0.00194444 0.00222222 
0.0126389 0.00263889 0.00708333 
0.0125 0.0025 0.00694444 
0.0123611 0.00236111 0.00680556 
0.0122222 0.00222222 0.00666667 
0.0120833 0.00208333 0.00652778 
0.0119444 0.00194444 0.00638889 
0.0118056 0.00180556 0.00625 
0.0116667 0.00166667 0.00611111 
0.0115278 0.00152778 0.00597222 
0.0113889 0.00138889 0.00583333 
0.01125 0.00125 0.00569444 
0.0111111 0.00111111 0.00555556 
0.0109722 0.000972222 0.00541667 
0.0108333 0.000833333 0.00527778 
0.0106944 0.000694444 0.00513889 
0.0105556 0.000555556 0.005 
0.0104167 0.000416667 0.00486111 
0.0102778 0.000277778 0.00472222 
0.0101389 0.000138889 0.00458333 
0.01 1.17742e-14 0.00444444 
0.00986111 -0.000138889 0.00430556 
0.00972222 -0.000277778 0.00416667 
0.00958333 -0.000416667 0.00402778 
0.00944444 -0.000555556 0.00388889 
0.00930556 -0.000694444 0.00375 
0.00916667 -0.000833333 0.00361111 
0.00902778 -0.000972222 0.00347222 
0.00888889 -0.00111111 0.00333333 
0.00875 -0.00125 0.00319444 
0.00861111 -0.00138889 0.00305556 
0.00847222 -0.00152778 0.00291667 
0.00833333 -0.00166667 0.00277778 
0.00819444 -0.00180556 0.00263889 
0.00805556 -0.00194444 0.0025 
0.00791667 -0.00208333 0.00236111 
0.0125 0.0025 0.00722222 
0.0123611 0.00236111 0.00708333 
0.0122222 0.00222222 0.00694444 
0.0120833 0.00208333 0.00680556 
0.0119444 0.00194444 0.00666667 
0.0118056 0.00180556 0.00652778 
0.0116667 0.00166667 0.00638889 
0.0115278 0.00152778 0.00625 
0.0113889 0.00138889 0.00611111 
0.01125 0.00125 0.00597222 
0.0111111 0.00111111 0.00583333 
0.0109722 0.000972222 0.00569444 
0.0108333 0.000833333 0.00555556 
0.0106944 0.000694444 0.00541667 
0.0105556 0.000555556 0.00527778 
0.0104167 0.000416667 0.00513889 
0.0102778 0.000277778 0.005 
0.0101389 0.000138889 0.00486111 
0.01 1.1989e-14 0.00472222 
0.00986111 -0.000138889 0.00458333 
0.00972222 -0.000277778 0.00444444 
0.00958333 -0.000416667 0.00430556 
0.00944444 -0.000555556 0.00416667 
0.00930556 -0.000694444 0.00402778 
0.00916667 -0.000833333 0.00388889 
0.00902778 -0.000972222 0.00375 
0.00888889 -0.00111111 0.00361111 
0.00875 -0.00125 0.00347222 
0.00861111 -0.00138889 0.00333333 
0.00847222 -0.00152778 0.00319444 
0.00833333 -0.00166667 0.00305556 
0.00819444 -0.00180556 0.00291667 
0.00805556 -0.00194444 0.00277778 
0.00791667 -0.00208333 0.00263889 
0.00777778 -0.00222222 0.0025 
0.0123611 0.00236111 0.00736111 
0.0122222 0.00222222 0.00722222 
0.0120833 0.00208333 0.00708333 
0.0119444 0.00194444 0.00694444 
0.0118056 0.00180556 0.00680556 
0.0116667 0.00166667 0.00666667 
0.0115278 0.00152778 0.00652778 
0.0113889 0.00138889 0.00638889 
0.01125 0.00125 0.00625 
0.0111111 0.00111111 0.00611111 
0.0109722 0.000972222 0.00597222 
0.0108333 0.000833333 0.00583333 
0.0106944 0.000694444 0.00569444 
0.0105556 0.000555556 0.00555556 
0.0104167 0.000416667 0.00541667 
0.0102778 0.000277778 0.00527778 
0.0101389 0.000138889 0.00513889 
0.01 1.28613e-14 0.005 
0.00986111 -0.000138889 0.00486111 
0.00972222 -0.000277778 0.00472222 
0.00958333 -0.000416667 0.00458333 
0.00944444 -0.000555556 0.00444444 
0.00930556 -0.000694444 0.00430556 
0.00916667 -0.000833333 0.00416667 
0.00902778 -0.000972222 0.00402778 
0.00888889 -0.00111111 0.00388889 
0.00875 -0.00125 0.00375 
0.00861111 -0.00138889 0.00361111 
0.00847222 -0.00152778 0.00347222 
0.00833333 -0.00166667 0.00333333 
0.00819444 -0.00180556 0.00319444 
0.00805556 -0.00194444 0.00305556 
0.00791667 -0.00208333 0.00291667 
0.00777778 -0.00222222 0.00277778 
0.00763889 -0.00236111 0.00263889 
0.0122222 0.00222222 0.0075 
0.0120833 0.00208333 0.00736111 
0.0119444 0.00194444 0.00722222 
0.0118056 0.00180556 0.00708333 
0.0116667 0.00166667 0.00694444 
0.0115278 0.00152778 0.00680556 
0.0113889 0.00138889 0.00666667 
0.01125 0.00125 0.00652778 
0.0111111 0.00111111 0.00638889 
0.0109722 0.000972222 0.00625 
0.0108333 0.000833333 0.00611111 
0.0106944 0.000694444 0.00597222 
0.0105556 0.000555556 0.00583333 
0.0104167 0.000416667 0.00569444 
0.0102778 0.000277778 0.00555556 
0.0101389 0.000138889 0.00541667 
0.01 1.19425e-14 0.00527778 
0.00986111 -0.000138889 0.00513889 
0.00972222 -0.000277778 0.005 
0.00958333 -0.000416667 0.00486111 
0.00944444 -0.000555556 0.00472222 
0.00930556 -0.000694444 0.00458333 
0.00916667 -0.000833333 0.00444444 
0.00902778 -0.000972222 0.00430556 
0.00888889 -0.00111111 0.00416667 
0.00875 -0.00125 0.00402778 
0.00861111 -0.00138889 0.00388889 
0.00847222 -0.00152778 0.00375 
0.00833333 -0.00166667 0.00361111 
0.00819444 -0.00180556 0.00347222 
0.00805556 -0.00194444 0.00333333 
0.00791667 -0.00208333 0.00319444 
0.00777778 -0.00222222 0.00305556 
0.00763889 -0.00236111 0.00291667 
0.0075 -0.0025 0.00277778 
0.0120833 0.00208333 0.00763889 
0.0119444 0.00194444 0.0075 
0.0118056 0.00180556 0.00736111 
0.0116667 0.00166667 0.00722222 
0.0115278 0.00152778 0.00708333 
0.0113889 0.00138889 0.00694444 
0.01125 0.00125 0.00680556 
0.0111111 0.00111111 0.00666667 
0.0109722 0.000972222 0.00652778 
0.0108333 0.000833333 0.00638889 
0.0106944 0.000694444 0.00625 
0.0105556 0.000555556 0.00611111 
0.0104167 0.000416667 0.00597222 
0.0102778 0.000277778 0.00583333 
0.0101389 0.000138889 0.00569444 
0.01 1.17624e-14 0.00555556 
0.00986111 -0.000138889 0.00541667 
0.00972222 -0.000277778 0.00527778 
0.00958333 -0.000416667 0.00513889 
0.00944444 -0.000555556 0.005 
0.00930556 -0.000694444 0.00486111 
0.00916667 -0.000833333 0.00472222 
0.00902778 -0.000972222 0.00458333 
0.00888889 -0.00111111 0.00444444 
0.00875 -0.00125 0.00430556 
0.00861111 -0.00138889 0.00416667 
0.00847222 -0.00152778 0.00402778 
0.00833333 -0.00166667 0.00388889 
0.00819444 -0.00180556 0.00375 
0.00805556 -0.00194444 0.00361111 
0.00791667 -0.00208333 0.00347222 
0.00777778 -0.00222222 0.00333333 
0.00763889 -0.00236111 0.00319444 
0.0075 -0.0025 0.00305556 
0.00736111 -0.00263889 0.00291667 
0.0119444 0.00194444 0.00777778 
0.0118056 0.00180556 0.00763889 
0.0116667 0.00166667 0.0075 
0.0115278 0.00152778 0.00736111 
0.0113889 0.00138889 0.00722222 
0.01125 0.00125 0.00708333 
0.0111111 0.00111111 0.00694444 
0.0109722 0.000972222 0.00680556 
0.0108333 0.000833333 0.00666667 
0.0106944 0.000694444 0.00652778 
0.0105556 0.000555556 0.00638889 
0.0104167 0.000416667 0.00625 
0.0102778 0.000277778 0.00611111 
0.0101389 0.000138889 0.00597222 
0.01 1.09071e-14 0.00583333 
0.00986111 -0.000138889 0.00569444 
0.00972222 -0.000277778 0.00555556 
0.00958333 -0.000416667 0.00541667 
0.00944444 -0.000555556 0.00527778 
0.00930556 -0.000694444 0.00513889 
0.00916667 -0.000833333 0.005 
0.00902778 -0.000972222 0.00486111 
0.00888889 -0.00111111 0.00472222 
0.00875 -0.00125 0.00458333 
0.00861111 -0.00138889 0.00444444 
0.00847222 -0.00152778 0.00430556 
0.00833333 -0.00166667 0.00416667 
0.00819444 -0.00180556 0.00402778 
0.00805556 -0.00194444 0.00388889 
0.00791667 -0.00208333 0.00375 
0.00777778 -0.00222222 0.00361111 
0.00763889 -0.00236111 0.00347222 
0.0075 -0.0025 0.00333333 
0.00736111 -0.00263889 0.00319444 
0.00722222 -0.00277778 0.00305556 
0.0118056 0.00180556 0.00791667 
0.0116667 0.00166667 0.00777778 
0.0115278 0.00152778 0.00763889 
0.0113889 0.00138889 0.0075 
0.01125 0.00125 0.00736111 
0.0111111 0.00111111 0.00722222 
0.0109722 0.000972222 0.00708333 
0.0108333 0.000833333 0.00694444 
0.0106944 0.000694444 0.00680556 
0.0105556 0.000555556 0.00666667 
0.0104167 0.000416667 0.00652778 
0.0102778 0.000277778 0.00638889 
0.0101389 0.000138889 0.00625 
0.01 9.81139e-15 0.00611111 
0.00986111 -0.000138889 0.00597222 
0.00972222 -0.000277778 0.00583333 
0.00958333 -0.000416667 0.00569444 
0.00944444 -0.000555556 0.00555556 
0.00930556 -0.000694444 0.00541667 
0.00916667 -0.000833333 0.00527778 
0.00902778 -0.000972222 0.00513889 
0.00888889 -0.00111111 0.005 
0.00875 -0.00125 0.00486111 
0.00861111 -0.00138889 0.00472222 
0.00847222 -0.00152778 0.00458333 
0.00833333 -0.00166667 0.00444444 
0.00819444 -0.00180556 0.00430556 
0.00805556 -0.00194444 0.00416667 
0.00791667 -0.00208333 0.00402778 
0.00777778 -0.00222222 0.00388889 
0.00763889 -0.00236111 0.00375 
0.0075 -0.0025 0.00361111 
0.00736111 -0.00263889 0.00347222 
0.00722222 -0.00277778 0.00333333 
0.00708333 -0.00291667 0.00319444 
0.0116667 0.00166667 0.00805556 
0.0115278 0.00152778 0.00791667 
0.0113889 0.00138889 0.00777778 
0.01125 0.00125 0.00763889 
0.0111111 0.00111111 0.0075 
0.0109722 0.000972222 0.00736111 
0.0108333 0.000833333 0.00722222 
0.0106944 0.000694444 0.00708333 
0.0105556 0.000555556 0.00694444 
0.0104167 0.000416667 0.00680556 
0.0102778 0.000277778 0.00666667 
0.0101389 0.000138889 0.00652778 
0.01 9.05379e-15 0.00638889 
0.00986111 -0.000138889 0.00625 
0.00972222 -0.000277778 0.00611111 
0.00958333 -0.000416667 0.00597222 
0.00944444 -0.000555556 0.00583333 
0.00930556 -0.000694444 0.00569444 
0.00916667 -0.000833333 0.00555556 
0.00902778 -0.000972222 0.00541667 
0.00888889 -0.00111111 0.00527778 
0.00875 -0.00125 0.00513889 
0.00861111 -0.00138889 0.005 
0.00847222 -0.00152778 0.00486111 
0.00833333 -0.00166667 0.00472222 
0.00819444 -0.00180556 0.00458333 
0.00805556 -0.00194444 0.00444444 
0.00791667 -0.00208333 0.00430556 
0.00777778 -0.00222222 0.00416667 
0.00763889 -0.00236111 0.00402778 
0.0075 -0.0025 0.00388889 
0.00736111 -0.00263889 0.00375 
0.00722222 -0.00277778 0.00361111 
0.00708333 -0.00291667 0.00347222 
0.00694444 -0.00305556 0.00333333 
0.0115278 0.00152778 0.00819444 
0.0113889 0.00138889 0.00805556 
0.01125 0.00125 0.00791667 
0.0111111 0.00111111 0.00777778 
0.0109722 0.000972222 0.00763889 
0.0108333 0.000833333 0.0075 
0.0106944 0.000694444 0.00736111 
0.0105556 0.000555556 0.00722222 
0.0104167 0.000416667 0.00708333 
0.0102778 0.000277778 0.00694444 
0.0101389 0.000138889 0.00680556 
0.01 8.31183e-15 0.00666667 
0.00986111 -0.000138889 0.00652778 
0.00972222 -0.000277778 0.00638889 
0.00958333 -0.000416667 0.00625 
0.00944444 -0.000555556 0.00611111 
0.00930556 -0.000694444 0.00597222 
0.00916667 -0.000833333 0.00583333 
0.00902778 -0.000972222 0.00569444 
0.00888889 -0.00111111 0.00555556 
0.00875 -0.00125 0.00541667 
0.00861111 -0.00138889 0.00527778 
0.00847222 -0.00152778 0.00513889 
0.00833333 -0.00166667 0.005 
0.00819444 -0.00180556 0.00486111 
0.00805556 -0.00194444 0.00472222 
0.00791667 -0.00208333 0.00458333 
0.00777778 -0.00222222 0.00444444 
0.00763889 -0.00236111 0.00430556 
0.0075 -0.0025 0.00416667 
0.00736111 -0.00263889 0.00402778 
0.00722222 -0.00277778 0.00388889 
0.00708333 -0.00291667 0.00375 
0.00694444 -0.00305556 0.00361111 
0.00680556 -0.00319444 0.00347222 
0.0113889 0.00138889 0.00833333 
0.01125 0.00125 0.00819444 
0.0111111 0.00111111 0.00805556 
0.0109722 0.000972222 0.00791667 
0.0108333 0.000833333 0.00777778 
0.0106944 0.000694444 0.00763889 
0.0105556 0.000555556 0.0075 
0.0104167 0.000416667 0.00736111 
0.0102778 0.000277778 0.00722222 
0.0101389 0.000138889 0.00708333 
0.01 7.6013e-15 0.00694444 
0.00986111 -0.000138889 0.00680556 
0.00972222 -0.000277778 0.00666667 
0.00958333 -0.000416667 0.00652778 
0.00944444 -0.000555556 0.00638889 
0.00930556 -0.000694444 0.00625 
0.00916667 -0.000833333 0.00611111 
0.00902778 -0.000972222 0.00597222 
0.00888889 -0.00111111 0.00583333 
0.00875 -0.00125 0.00569444 
0.00861111 -0.00138889 0.00555556 
0.00847222 -0.00152778 0.00541667 
0.00833333 -0.00166667 0.00527778 
0.00819444 -0.00180556 0.00513889 
0.00805556 -0.00194444 0.005 
0.00791667 -0.00208333 0.00486111 
0.00777778 -0.00222222 0.00472222 
0.00763889 -0.00236111 0.00458333 
0.0075 -0.0025 0.00444444 
0.00736111 -0.00263889 0.00430556 
0.00722222 -0.00277778 0.00416667 
0.00708333 -0.00291667 0.00402778 
0.00694444 -0.00305556 0.00388889 
0.00680556 -0.00319444 0.00375 
0.00666667 -0.00333333 0.00361111 
0.01125 0.00125 0.00847222 
0.0111111 0.00111111 0.00833333 
0.0109722 0.000972222 0.00819444 
0.0108333 0.000833333 0.00805556 
0.0106944 0.000694444 0.00791667 
0.0105556 0.000555556 0.00777778 
0.0104167 0.000416667 0.00763889 
0.0102778 0.000277778 0.0075 
0.0101389 0.000138889 0.00736111 
0.01 6.69681e-15 0.00722222 
0.00986111 -0.000138889 0.00708333 
0.00972222 -0.000277778 0.00694444 
0.00958333 -0.000416667 0.00680556 
0.00944444 -0.000555556 0.00666667 
0.00930556 -0.000694444 0.00652778 
0.00916667 -0.000833333 0.00638889 
0.00902778 -0.000972222 0.00625 
0.00888889 -0.00111111 0.00611111 
0.00875 -0.00125 0.00597222 
0.00861111 -0.00138889 0.00583333 
0.00847222 -0.00152778 0.00569444 
0.00833333 -0.00166667 0.00555556 
0.00819444 -0.00180556 0.00541667 
0.00805556 -0.00194444 0.00527778 
0.00791667 -0.00208333 0.00513889 
0.00777778 -0.00222222 0.005 
0.00763889 -0.00236111 0.00486111 
0.0075 -0.0025 0.00472222 
0.00736111 -0.00263889 0.00458333 
0.00722222 -0.00277778 0.00444444 
0.00708333 -0.00291667 0.00430556 
0.00694444 -0.00305556 0.00416667 
0.00680556 -0.00319444 0.00402778 
0.00666667 -0.00333333 0.00388889 
0.00652778 -0.00347222 0.00375 
0.0111111 0.00111111 0.00861111 
0.0109722 0.000972222 0.00847222 
0.0108333 0.000833333 0.00833333 
0.0106944 0.000694444 0.00819444 
0.0105556 0.000555556 0.00805556 
0.0104167 0.000416667 0.00791667 
0.0102778 0.000277778 0.00777778 
0.0101389 0.000138889 0.00763889 
0.01 6.23038e-15 0.0075 
0.00986111 -0.000138889 0.00736111 
0.00972222 -0.000277778 0.00722222 
0.00958333 -0.000416667 0.00708333 
0.00944444 -0.000555556 0.00694444 
0.00930556 -0.000694444 0.00680556 
0.00916667 -0.000833333 0.00666667 
0.00902778 -0.000972222 0.00652778 
0.00888889 -0.00111111 0.00638889 
0.00875 -0.00125 0.00625 
0.00861111 -0.00138889 0.00611111 
0.00847222 -0.00152778 0.00597222 
0.00833333 -0.00166667 0.00583333 
0.00819444 -0.00180556 0.00569444 
0.00805556 -0.00194444 0.00555556 
0.00791667 -0.00208333 0.00541667 
0.00777778 -0.00222222 0.00527778 
0.00763889 -0.00236111 0.00513889 
0.0075 -0.0025 0.005 
0.00736111 -0.00263889 0.00486111 
0.00722222 -0.00277778 0.00472222 
0.00708333 -0.00291667 0.00458333 
0.00694444 -0.00305556 0.00444444 
0.00680556 -0.00319444 0.00430556 
0.00666667 -0.00333333 0.00416667 
0.00652778 -0.00347222 0.00402778 
0.00638889 -0.00361111 0.00388889 
0.0109722 0.000972222 0.00875 
0.0108333 0.000833333 0.00861111 
0.0106944 0.000694444 0.00847222 
0.0105556 0.000555556 0.00833333 
0.0104167 0.000416667 0.00819444 
0.0102778 0.000277778 0.00805556 
0.0101389 0.000138889 0.00791667 
0.01 5.50759e-15 0.00777778 
0.00986111 -0.000138889 0.00763889 
0.00972222 -0.000277778 0.0075 
0.00958333 -0.000416667 0.00736111 
0.00944444 -0.000555556 0.00722222 
0.00930556 -0.000694444 0.00708333 
0.00916667 -0.000833333 0.00694444 
0.00902778 -0.000972222 0.00680556 
0.00888889 -0.00111111 0.00666667 
0.00875 -0.00125 0.00652778 
0.00861111 -0.00138889 0.00638889 
0.00847222 -0.00152778 0.00625 
0.00833333 -0.00166667 0.00611111 
0.00819444 -0.00180556 0.00597222 
0.00805556 -0.00194444 0.00583333 
0.00791667 -0.00208333 0.00569444 
0.00777778 -0.00222222 0.00555556 
0.00763889 -0.00236111 0.00541667 
0.0075 -0.0025 0.00527778 
0.00736111 -0.00263889 0.00513889 
0.00722222 -0.00277778 0.005 
0.00708333 -0.00291667 0.00486111 
0.00694444 -0.00305556 0.00472222 
0.00680556 -0.00319444 0.00458333 
0.00666667 -0.00333333 0.00444444 
0.00652778 -0.00347222 0.00430556 
0.00638889 -0.00361111 0.00416667 
0.00625 -0.00375 0.00402778 
0.0108333 0.000833333 0.00888889 
0.0106944 0.000694444 0.00875 
0.0105556 0.000555556 0.00861111 
0.0104167 0.000416667 0.00847222 
0.0102778 0.000277778 0.00833333 
0.0101389 0.000138889 0.00819444 
0.01 4.45652e-15 0.00805556 
0.00986111 -0.000138889 0.00791667 
0.00972222 -0.000277778 0.00777778 
0.00958333 -0.000416667 0.00763889 
0.00944444 -0.000555556 0.0075 
0.00930556 -0.000694444 0.00736111 
0.00916667 -0.000833333 0.00722222 
0.00902778 -0.000972222 0.00708333 
0.00888889 -0.00111111 0.00694444 
0.00875 -0.00125 0.00680556 
0.00861111 -0.00138889 0.00666667 
0.00847222 -0.00152778 0.00652778 
0.00833333 -0.00166667 0.00638889 
0.00819444 -0.00180556 0.00625 
0.00805556 -0.00194444 0.00611111 
0.00791667 -0.00208333 0.00597222 
0.00777778 -0.00222222 0.00583333 
0.00763889 -0.00236111 0.00569444 
0.0075 -0.0025 0.00555556 
0.00736111 -0.00263889 0.00541667 
0.00722222 -0.00277778 0.00527778 
0.00708333 -0.00291667 0.00513889 
0.00694444 -0.00305556 0.005 
0.00680556 -0.00319444 0.00486111 
0.00666667 -0.00333333 0.00472222 
0.00652778 -0.00347222 0.00458333 
0.00638889 -0.00361111 0.00444444 
0.00625 -0.00375 0.00430556 
0.00611111 -0.00388889 0.00416667 
0.0106944 0.000694444 0.00902778 
0.0105556 0.000555556 0.00888889 
0.0104167 0.000416667 0.00875 
0.0102778 0.000277778 0.00861111 
0.0101389 0.000138889 0.00847222 
0.01 3.35699e-15 0.00833333 
0.00986111 -0.000138889 0.00819444 
0.00972222 -0.000277778 0.00805556 
0.00958333 -0.000416667 0.00791667 
0.00944444 -0.000555556 0.00777778 
0.00930556 -0.000694444 0.00763889 
0.00916667 -0.000833333 0.0075 
0.00902778 -0.000972222 0.00736111 
0.00888889 -0.00111111 0.00722222 
0.00875 -0.00125 0.00708333 
0.00861111 -0.00138889 0.00694444 
0.00847222 -0.00152778 0.00680556 
0.00833333 -0.00166667 0.00666667 
0.00819444 -0.00180556 0.00652778 
0.00805556 -0.00194444 0.00638889 
0.00791667 -0.00208333 0.00625 
0.00777778 -0.00222222 0.00611111 
0.00763889 -0.00236111 0.00597222 
0.0075 -0.0025 0.00583333 
0.00736111 -0.00263889 0.00569444 
0.00722222 -0.00277778 0.00555556 
0.00708333 -0.00291667 0.00541667 
0.00694444 -0.00305556 0.00527778 
0.00680556 -0.00319444 0.00513889 
0.00666667 -0.00333333 0.005 
0.00652778 -0.00347222 0.00486111 
0.00638889 -0.00361111 0.00472222 
0.00625 -0.00375 0.00458333 
0.00611111 -0.00388889 0.00444444 
0.00597222 -0.00402778 0.00430556 
0.0105556 0.000555556 0.00916667 
0.0104167 0.000416667 0.00902778 
0.0102778 0.000277778 0.00888889 
0.0101389 0.000138889 0.00875 
0.01 2.19184e-15 0.00861111 
0.00986111 -0.000138889 0.00847222 
0.00972222 -0.000277778 0.00833333 
0.00958333 -0.000416667 0.00819444 
0.00944444 -0.000555556 0.00805556 
0.00930556 -0.000694444 0.00791667 
0.00916667 -0.000833333 0.00777778 
0.00902778 -0.000972222 0.00763889 
0.00888889 -0.00111111 0.0075 
0.00875 -0.00125 0.00736111 
0.00861111 -0.00138889 0.00722222 
0.00847222 -0.00152778 0.00708333 
0.00833333 -0.00166667 0.00694444 
0.00819444 -0.00180556 0.00680556 
0.00805556 -0.00194444 0.00666667 
0.00791667 -0.00208333 0.00652778 
0.00777778 -0.00222222 0.00638889 
0.00763889 -0.00236111 0.00625 
0.0075 -0.0025 0.00611111 
0.00736111 -0.00263889 0.00597222 
0.00722222 -0.00277778 0.00583333 
0.00708333 -0.00291667 0.00569444 
0.00694444 -0.00305556 0.00555556 
0.00680556 -0.00319444 0.00541667 
0.00666667 -0.00333333 0.00527778 
0.00652778 -0.00347222 0.00513889 
0.00638889 -0.00361111 0.005 
0.00625 -0.00375 0.00486111 
0.00611111 -0.00388889 0.00472222 
0.00597222 -0.00402778 0.00458333 
0.00583333 -0.00416667 0.00444444 
0.0104167 0.000416667 0.00930556 
0.0102778 0.000277778 0.00916667 
0.0101389 0.000138889 0.00902778 
0.01 1.73998e-15 0.00888889 
0.00986111 -0.000138889 0.00875 
0.00972222 -0.000277778 0.00861111 
0.00958333 -0.000416667 0.00847222 
0.00944444 -0.000555556 0.00833333 
0.00930556 -0.000694444 0.00819444 
0.00916667 -0.000833333 0.00805556 
0.00902778 -0.000972222 0.00791667 
0.00888889 -0.00111111 0.00777778 
0.00875 -0.00125 0.00763889 
0.00861111 -0.00138889 0.0075 
0.00847222 -0.00152778 0.00736111 
0.00833333 -0.00166667 0.00722222 
0.00819444 -0.00180556 0.00708333 
0.00805556 -0.00194444 0.00694444 
0.00791667 -0.00208333 0.00680556 
0.00777778 -0.00222222 0.00666667 
0.00763889 -0.00236111 0.00652778 
0.0075 -0.0025 0.00638889 
0.00736111 -0.00263889 0.00625 
0.00722222 -0.00277778 0.00611111 
0.00708333 -0.00291667 0.00597222 
0.00694444 -0.00305556 0.00583333 
0.00680556 -0.00319444 0.00569444 
0.00666667 -0.00333333 0.00555556 
0.00652778 -0.00347222 0.00541667 
0.00638889 -0.00361111 0.00527778 
0.00625 -0.00375 0.00513889 
0.00611111 -0.00388889 0.005 
0.00597222 -0.00402778 0.00486111 
0.00583333 -0.00416667 0.00472222 
0.00569444 -0.00430556 0.00458333 
0.0102778 0.000277778 0.00944444 
0.0101389 0.000138889 0.00930556 
0.01 2.28775e-15 0.00916667 
0.00986111 -0.000138889 0.00902778 
0.00972222 -0.000277778 0.00888889 
0.00958333 -0.000416667 0.00875 
0.00944444 -0.000555556 0.00861111 
0.00930556 -0.000694444 0.00847222 
0.00916667 -0.000833333 0.00833333 
0.00902778 -0.000972222 0.00819444 
0.00888889 -0.00111111 0.00805556 
0.00875 -0.00125 0.00791667 
0.00861111 -0.00138889 0.00777778 
0.00847222 -0.00152778 0.00763889 
0.00833333 -0.00166667 0.0075 
0.00819444 -0.00180556 0.00736111 
0.00805556 -0.00194444 0.00722222 
0.00791667 -0.00208333 0.00708333 
0.00777778 -0.00222222 0.00694444 
0.00763889 -0.00236111 0.00680556 
0.0075 -0.0025 0.00666667 
0.00736111 -0.00263889 0.00652778 
0.00722222 -0.00277778 0.00638889 
0.00708333 -0.00291667 0.00625 
0.00694444 -0.00305556 0.00611111 
0.00680556 -0.00319444 0.00597222 
0.00666667 -0.00333333 0.00583333 
0.00652778 -0.00347222 0.00569444 
0.00638889 -0.00361111 0.00555556 
0.00625 -0.00375 0.00541667 
0.00611111 -0.00388889 0.00527778 
0.00597222 -0.00402778 0.00513889 
0.00583333 -0.00416667 0.005 
0.00569444 -0.00430556 0.00486111 
0.00555556 -0.00444444 0.00472222 
0.0101389 0.000138889 0.00958333 
0.01 2.15221e-15 0.00944444 
0.00986111 -0.000138889 0.00930556 
0.00972222 -0.000277778 0.00916667 
0.00958333 -0.000416667 0.00902778 
0.00944444 -0.000555556 0.00888889 
0.00930556 -0.000694444 0.00875 
0.00916667 -0.000833333 0.00861111 
0.00902778 -0.000972222 0.00847222 
0.00888889 -0.00111111 0.00833333 
0.00875 -0.00125 0.00819444 
0.00861111 -0.00138889 0.00805556 
0.00847222 -0.00152778 0.00791667 
0.00833333 -0.00166667 0.00777778 
0.00819444 -0.00180556 0.00763889 
0.00805556 -0.00194444 0.0075 
0.00791667 -0.00208333 0.00736111 
0.00777778 -0.00222222 0.00722222 
0.00763889 -0.00236111 0.00708333 
0.0075 -0.0025 0.00694444 
0.00736111 -0.00263889 0.00680556 
0.00722222 -0.00277778 0.00666667 
0.00708333 -0.00291667 0.00652778 
0.00694444 -0.00305556 0.00638889 
0.00680556 -0.00319444 0.00625 
0.00666667 -0.00333333 0.00611111 
0.00652778 -0.00347222 0.00597222 
0.00638889 -0.00361111 0.00583333 
0.00625 -0.00375 0.00569444 
0.00611111 -0.00388889 0.00555556 
0.00597222 -0.00402778 0.00541667 
0.00583333 -0.00416667 0.00527778 
0.00569444 -0.00430556 0.00513889 
0.00555556 -0.00444444 0.005 
0.00541667 -0.00458333 0.00486111 
0.01 1.06997e-15 0.00972222 
0.00986111 -0.000138889 0.00958333 
0.00972222 -0.000277778 0.00944444 
0.00958333 -0.000416667 0.00930556 
0.00944444 -0.000555556 0.00916667 
0.00930556 -0.000694444 0.00902778 
0.00916667 -0.000833333 0.00888889 
0.00902778 -0.000972222 0.00875 
0.00888889 -0.00111111 0.00861111 
0.00875 -0.00125 0.00847222 
0.00861111 -0.00138889 0.00833333 
0.00847222 -0.00152778 0.00819444 
0.00833333 -0.00166667 0.00805556 
0.00819444 -0.00180556 0.00791667 
0.00805556 -0.00194444 0.00777778 
0.00791667 -0.00208333 0.00763889 
0.00777778 -0.00222222 0.0075 
0.00763889 -0.00236111 0.00736111 
0.0075 -0.0025 0.00722222 
0.00736111 -0.00263889 0.00708333 
0.00722222 -0.00277778 0.00694444 
0.00708333 -0.00291667 0.00680556 
0.00694444 -0.00305556 0.00666667 
0.00680556 -0.00319444 0.00652778 
0.00666667 -0.00333333 0.00638889 
0.00652778 -0.00347222 0.00625 
0.00638889 -0.00361111 0.00611111 
0.00625 -0.00375 0.00597222 
0.00611111 -0.00388889 0.00583333 
0.00597222 -0.00402778 0.00569444 
0.00583333 -0.00416667 0.00555556 
0.00569444 -0.00430556 0.00541667 
0.00555556 -0.00444444 0.00527778 
0.00541667 -0.00458333 0.00513889 
0.00527778 -0.00472222 0.005 
0.000416667 0.000138889 0.000138889 
0.000555556 -1.46266e-15 0.000277778 
0.000694444 -0.000138889 0.000416667 
0.000833333 -0.000277778 0.000555556 
0.000972222 -0.000416667 0.000694444 
0.00111111 -0.000555556 0.000833333 
0.00125 -0.000694444 0.000972222 
0.00138889 -0.000833333 0.00111111 
0.00152778 -0.000972222 0.00125 
0.00166667 -0.00111111 0.00138889 
0.00180556 -0.00125 0.00152778 
0.00194444 -0.00138889 0.00166667 
0.00208333 -0.00152778 0.00180556 
0.00222222 -0.00166667 0.00194444 
0.00236111 -0.00180556 0.00208333 
0.0025 -0.00194444 0.00222222 
0.00263889 -0.00208333 0.00236111 
0.00277778 -0.00222222 0.0025 
0.00291667 -0.00236111 0.00263889 
0.00305556 -0.0025 0.00277778 
0.00319444 -0.00263889 0.00291667 
0.00333333 -0.00277778 0.00305556 
0.00347222 -0.00291667 0.00319444 
0.00361111 -0.00305556 0.00333333 
0.00375 -0.00319444 0.00347222 
0.00388889 -0.00333333 0.00361111 
0.00402778 -0.00347222 0.00375 
0.00416667 -0.00361111 0.00388889 
0.00430556 -0.00375 0.00402778 
0.00444444 -0.00388889 0.00416667 
0.00458333 -0.00402778 0.00430556 
0.00472222 -0.00416667 0.00444444 
0.00486111 -0.00430556 0.00458333 
0.005 -0.00444444 0.00472222 
0.00513889 -0.00458333 0.00486111 
0.000555556 0.000277778 0.000277778 
0.000694444 0.000138889 0.000416667 
0.000833333 -1.93316e-15 0.000555556 
0.000972222 -0.000138889 0.000694444 
0.00111111 -0.000277778 0.000833333 
0.00125 -0.000416667 0.000972222 
0.00138889 -0.000555556 0.00111111 
0.00152778 -0.000694444 0.00125 
0.00166667 -0.000833333 0.00138889 
0.00180556 -0.000972222 0.00152778 
0.00194444 -0.00111111 0.00166667 
0.00208333 -0.00125 0.00180556 
0.00222222 -0.00138889 0.00194444 
0.00236111 -0.00152778 0.00208333 
0.0025 -0.00166667 0.00222222 
0.00263889 -0.00180556 0.00236111 
0.00277778 -0.00194444 0.0025 
0.00291667 -0.00208333 0.00263889 
0.00305556 -0.00222222 0.00277778 
0.00319444 -0.00236111 0.00291667 
0.00333333 -0.0025 0.00305556 
0.00347222 -0.00263889 0.00319444 
0.00361111 -0.00277778 0.00333333 
0.00375 -0.00291667 0.00347222 
0.00388889 -0.00305556 0.00361111 
0.00402778 -0.00319444 0.00375 
0.00416667 -0.00333333 0.00388889 
0.00430556 -0.00347222 0.00402778 
0.00444444 -0.00361111 0.00416667 
0.00458333 -0.00375 0.00430556 
0.00472222 -0.00388889 0.00444444 
0.00486111 -0.00402778 0.00458333 
0.005 -0.00416667 0.00472222 
0.00513889 -0.00430556 0.00486111 
0.00527778 -0.00444444 0.005 
0.000694444 0.000416667 0.000416667 
0.000833333 0.000277778 0.000555556 
0.000972222 0.000138889 0.000694444 
0.00111111 -1.36503e-15 0.000833333 
0.00125 -0.000138889 0.000972222 
0.00138889 -0.000277778 0.00111111 
0.00152778 -0.000416667 0.00125 
0.00166667 -0.000555556 0.00138889 
0.00180556 -0.000694444 0.00152778 
0.00194444 -0.000833333 0.00166667 
0.00208333 -0.000972222 0.00180556 
0.00222222 -0.00111111 0.00194444 
0.00236111 -0.00125 0.00208333 
0.0025 -0.00138889 0.00222222 
0.00263889 -0.00152778 0.00236111 
0.00277778 -0.00166667 0.0025 
0.00291667 -0.00180556 0.00263889 
0.00305556 -0.00194444 0.00277778 
0.00319444 -0.00208333 0.00291667 
0.00333333 -0.00222222 0.00305556 
0.00347222 -0.00236111 0.00319444 
0.00361111 -0.0025 0.00333333 
0.00375 -0.00263889 0.00347222 
0.00388889 -0.00277778 0.00361111 
0.00402778 -0.00291667 0.00375 
0.00416667 -0.00305556 0.00388889 
0.00430556 -0.00319444 0.00402778 
0.00444444 -0.00333333 0.00416667 
0.00458333 -0.00347222 0.00430556 
0.00472222 -0.00361111 0.00444444 
0.00486111 -0.00375 0.00458333 
0.005 -0.00388889 0.00472222 
0.00513889 -0.00402778 0.00486111 
0.00527778 -0.00416667 0.005 
0.00541667 -0.00430556 0.00513889 
0.000833333 0.000555556 0.000555556 
0.000972222 0.000416667 0.000694444 
0.00111111 0.000277778 0.000833333 
0.00125 0.000138889 0.000972222 
0.00138889 -1.75807e-15 0.00111111 
0.00152778 -0.000138889 0.00125 
0.00166667 -0.000277778 0.00138889 
0.00180556 -0.000416667 0.00152778 
0.00194444 -0.000555556 0.00166667 
0.00208333 -0.000694444 0.00180556 
0.00222222 -0.000833333 0.00194444 
0.00236111 -0.000972222 0.00208333 
0.0025 -0.00111111 0.00222222 
0.00263889 -0.00125 0.00236111 
0.00277778 -0.00138889 0.0025 
0.00291667 -0.00152778 0.00263889 
0.00305556 -0.00166667 0.00277778 
0.00319444 -0.00180556 0.00291667 
0.00333333 -0.00194444 0.00305556 
0.00347222 -0.00208333 0.00319444 
0.00361111 -0.00222222 0.00333333 
0.00375 -0.00236111 0.00347222 
0.00388889 -0.0025 0.00361111 
0.00402778 -0.00263889 0.00375 
0.00416667 -0.00277778 0.00388889 
0.00430556 -0.00291667 0.00402778 
0.00444444 -0.00305556 0.00416667 
0.00458333 -0.00319444 0.00430556 
0.00472222 -0.00333333 0.00444444 
0.00486111 -0.00347222 0.00458333 
0.005 -0.00361111 0.00472222 
0.00513889 -0.00375 0.00486111 
0.00527778 -0.00388889 0.005 
0.00541667 -0.00402778 0.00513889 
0.00555556 -0.00416667 0.00527778 
0.000972222 0.000694444 0.000694444 
0.00111111 0.000555556 0.000833333 
0.00125 0.000416667 0.000972222 
0.00138889 0.000277778 0.00111111 
0.00152778 0.000138889 0.00125 
0.00166667 -2.1503e-15 0.00138889 
0.00180556 -0.000138889 0.00152778 
0.00194444 -0.000277778 0.00166667 
0.00208333 -0.000416667 0.00180556 
0.00222222 -0.000555556 0.00194444 
0.00236111 -0.000694444 0.00208333 
0.0025 -0.000833333 0.00222222 
0.00263889 -0.000972222 0.00236111 
0.00277778 -0.00111111 0.0025 
0.00291667 -0.00125 0.00263889 
0.00305556 -0.00138889 0.00277778 
0.00319444 -0.00152778 0.00291667 
0.00333333 -0.00166667 0.00305556 
0.00347222 -0.00180556 0.00319444 
0.00361111 -0.00194444 0.00333333 
0.00375 -0.00208333 0.00347222 
0.00388889 -0.00222222 0.00361111 
0.00402778 -0.00236111 0.00375 
0.00416667 -0.0025 0.00388889 
0.00430556 -0.00263889 0.00402778 
0.00444444 -0.00277778 0.00416667 
0.00458333 -0.00291667 0.00430556 
0.00472222 -0.00305556 0.00444444 
0.00486111 -0.00319444 0.00458333 
0.005 -0.00333333 0.00472222 
0.00513889 -0.00347222 0.00486111 
0.00527778 -0.00361111 0.005 
0.00541667 -0.00375 0.00513889 
0.00555556 -0.00388889 0.00527778 
0.00569444 -0.00402778 0.00541667 
0.00111111 0.000833333 0.000833333 
0.00125 0.000694444 0.000972222 
0.00138889 0.000555556 0.00111111 
0.00152778 0.000416667 0.00125 
0.00166667 0.000277778 0.00138889 
0.00180556 0.000138889 0.00152778 
0.00194444 -2.55843e-15 0.00166667 
0.00208333 -0.000138889 0.00180556 
0.00222222 -0.000277778 0.00194444 
0.00236111 -0.000416667 0.00208333 
0.0025 -0.000555556 0.00222222 
0.00263889 -0.000694444 0.00236111 
0.00277778 -0.000833333 0.0025 
0.00291667 -0.000972222 0.00263889 
0.00305556 -0.00111111 0.00277778 
0.00319444 -0.00125 0.00291667 
0.00333333 -0.00138889 0.00305556 
0.00347222 -0.00152778 0.00319444 
0.00361111 -0.00166667 0.00333333 
0.00375 -0.00180556 0.00347222 
0.00388889 -0.00194444 0.00361111 
0.00402778 -0.00208333 0.00375 
0.00416667 -0.00222222 0.00388889 
0.00430556 -0.00236111 0.00402778 
0.00444444 -0.0025 0.00416667 
0.00458333 -0.00263889 0.00430556 
0.00472222 -0.00277778 0.00444444 
0.00486111 -0.00291667 0.00458333 
0.005 -0.00305556 0.00472222 
0.00513889 -0.00319444 0.00486111 
0.00527778 -0.00333333 0.005 
0.00541667 -0.00347222 0.00513889 
0.00555556 -0.00361111 0.00527778 
0.00569444 -0.00375 0.00541667 
0.00583333 -0.00388889 0.00555556 
0.00125 0.000972222 0.000972222 
0.00138889 0.000833333 0.00111111 
0.00152778 0.000694444 0.00125 
0.00166667 0.000555556 0.00138889 
0.00180556 0.000416667 0.00152778 
0.00194444 0.000277778 0.00166667 
0.00208333 0.000138889 0.00180556 
0.00222222 -2.89638e-15 0.00194444 
0.00236111 -0.000138889 0.00208333 
0.0025 -0.000277778 0.00222222 
0.00263889 -0.000416667 0.00236111 
0.00277778 -0.000555556 0.0025 
0.00291667 -0.000694444 0.00263889 
0.00305556 -0.000833333 0.00277778 
0.00319444 -0.000972222 0.00291667 
0.00333333 -0.00111111 0.00305556 
0.00347222 -0.00125 0.00319444 
0.00361111 -0.00138889 0.00333333 
0.00375 -0.00152778 0.00347222 
0.00388889 -0.00166667 0.00361111 
0.00402778 -0.00180556 0.00375 
0.00416667 -0.00194444 0.00388889 
0.00430556 -0.00208333 0.00402778 
0.00444444 -0.00222222 0.00416667 
0.00458333 -0.00236111 0.00430556 
0.00472222 -0.0025 0.00444444 
0.00486111 -0.00263889 0.00458333 
0.005 -0.00277778 0.00472222 
0.00513889 -0.00291667 0.00486111 
0.00527778 -0.00305556 0.005 
0.00541667 -0.00319444 0.00513889 
0.00555556 -0.00333333 0.00527778 
0.00569444 -0.00347222 0.00541667 
0.00583333 -0.00361111 0.00555556 
0.00597222 -0.00375 0.00569444 
0.00138889 0.00111111 0.00111111 
0.00152778 0.000972222 0.00125 
0.00166667 0.000833333 0.00138889 
0.00180556 0.000694444 0.00152778 
0.00194444 0.000555556 0.00166667 
0.00208333 0.000416667 0.00180556 
0.00222222 0.000277778 0.00194444 
0.00236111 0.000138889 0.00208333 
0.0025 -2.82795e-15 0.00222222 
0.00263889 -0.000138889 0.00236111 
0.00277778 -0.000277778 0.0025 
0.00291667 -0.000416667 0.00263889 
0.00305556 -0.000555556 0.00277778 
0.00319444 -0.000694444 0.00291667 
0.00333333 -0.000833333 0.00305556 
0.00347222 -0.000972222 0.00319444 
0.00361111 -0.00111111 0.00333333 
0.00375 -0.00125 0.00347222 
0.00388889 -0.00138889 0.00361111 
0.00402778 -0.00152778 0.00375 
0.00416667 -0.00166667 0.00388889 
0.00430556 -0.00180556 0.00402778 
0.00444444 -0.00194444 0.00416667 
0.00458333 -0.00208333 0.00430556 
0.00472222 -0.00222222 0.00444444 
0.00486111 -0.00236111 0.00458333 
0.005 -0.0025 0.00472222 
0.00513889 -0.00263889 0.00486111 
0.00527778 -0.00277778 0.005 
0.00541667 -0.00291667 0.00513889 
0.00555556 -0.00305556 0.00527778 
0.00569444 -0.00319444 0.00541667 
0.00583333 -0.00333333 0.00555556 
0.00597222 -0.00347222 0.00569444 
0.00611111 -0.00361111 0.00583333 
0.00152778 0.00125 0.00125 
0.00166667 0.00111111 0.00138889 
0.00180556 0.000972222 0.00152778 
0.00194444 0.000833333 0.00166667 
0.00208333 0.000694444 0.00180556 
0.00222222 0.000555556 0.00194444 
0.00236111 0.000416667 0.00208333 
0.0025 0.000277778 0.00222222 
0.00263889 0.000138889 0.00236111 
0.00277778 -2.62482e-15 0.0025 
0.00291667 -0.000138889 0.00263889 
0.00305556 -0.000277778 0.00277778 
0.00319444 -0.000416667 0.00291667 
0.00333333 -0.000555556 0.00305556 
0.00347222 -0.000694444 0.00319444 
0.00361111 -0.000833333 0.00333333 
0.00375 -0.000972222 0.00347222 
0.00388889 -0.00111111 0.00361111 
0.00402778 -0.00125 0.00375 
0.00416667 -0.00138889 0.00388889 
0.00430556 -0.00152778 0.00402778 
0.00444444 -0.00166667 0.00416667 
0.00458333 -0.00180556 0.00430556 
0.00472222 -0.00194444 0.00444444 
0.00486111 -0.00208333 0.00458333 
0.005 -0.00222222 0.00472222 
0.00513889 -0.00236111 0.00486111 
0.00527778 -0.0025 0.005 
0.00541667 -0.00263889 0.00513889 
0.00555556 -0.00277778 0.00527778 
0.00569444 -0.00291667 0.00541667 
0.00583333 -0.00305556 0.00555556 
0.00597222 -0.00319444 0.00569444 
0.00611111 -0.00333333 0.00583333 
0.00625 -0.00347222 0.00597222 
0.00166667 0.00138889 0.00138889 
0.00180556 0.00125 0.00152778 
0.00194444 0.00111111 0.00166667 
0.00208333 0.000972222 0.00180556 
0.00222222 0.000833333 0.00194444 
0.00236111 0.000694444 0.00208333 
0.0025 0.000555556 0.00222222 
0.00263889 0.000416667 0.00236111 
0.00277778 0.000277778 0.0025 
0.00291667 0.000138889 0.00263889 
0.00305556 -2.64405e-15 0.00277778 
0.00319444 -0.000138889 0.00291667 
0.00333333 -0.000277778 0.00305556 
0.00347222 -0.000416667 0.00319444 
0.00361111 -0.000555556 0.00333333 
0.00375 -0.000694444 0.00347222 
0.00388889 -0.000833333 0.00361111 
0.00402778 -0.000972222 0.00375 
0.00416667 -0.00111111 0.00388889 
0.00430556 -0.00125 0.00402778 
0.00444444 -0.00138889 0.00416667 
0.00458333 -0.00152778 0.00430556 
0.00472222 -0.00166667 0.00444444 
0.00486111 -0.00180556 0.00458333 
0.005 -0.00194444 0.00472222 
0.00513889 -0.00208333 0.00486111 
0.00527778 -0.00222222 0.005 
0.00541667 -0.00236111 0.00513889 
0.00555556 -0.0025 0.00527778 
0.00569444 -0.00263889 0.00541667 
0.00583333 -0.00277778 0.00555556 
0.00597222 -0.00291667 0.00569444 
0.00611111 -0.00305556 0.00583333 
0.00625 -0.00319444 0.00597222 
0.00638889 -0.00333333 0.00611111 
0.00180556 0.00152778 0.00152778 
0.00194444 0.00138889 0.00166667 
0.00208333 0.00125 0.00180556 
0.00222222 0.00111111 0.00194444 
0.00236111 0.000972222 0.00208333 
0.0025 0.000833333 0.00222222 
0.00263889 0.000694444 0.00236111 
0.00277778 0.000555556 0.0025 
0.00291667 0.000416667 0.00263889 
0.00305556 0.000277778 0.00277778 
0.00319444 0.000138889 0.00291667 
0.00333333 -2.46339e-15 0.00305556 
0.00347222 -0.000138889 0.00319444 
0.00361111 -0.000277778 0.00333333 
0.00375 -0.000416667 0.00347222 
0.00388889 -0.000555556 0.00361111 
0.00402778 -0.000694444 0.00375 
0.00416667 -0.000833333 0.00388889 
0.00430556 -0.000972222 0.00402778 
0.00444444 -0.00111111 0.00416667 
0.00458333 -0.00125 0.00430556 
0.00472222 -0.00138889 0.00444444 
0.00486111 -0.00152778 0.00458333 
0.005 -0.00166667 0.00472222 
0.00513889 -0.00180556 0.00486111 
0.00527778 -0.00194444 0.005 
0.00541667 -0.00208333 0.00513889 
0.00555556 -0.00222222 0.00527778 
0.00569444 -0.00236111 0.00541667 
0.00583333 -0.0025 0.00555556 
0.00597222 -0.00263889 0.00569444 
0.00611111 -0.00277778 0.00583333 
0.00625 -0.00291667 0.00597222 
0.00638889 -0.00305556 0.00611111 
0.00652778 -0.00319444 0.00625 
0.00194444 0.00166667 0.00166667 
0.00208333 0.00152778 0.00180556 
0.00222222 0.00138889 0.00194444 
0.00236111 0.00125 0.00208333 
0.0025 0.00111111 0.00222222 
0.00263889 0.000972222 0.00236111 
0.00277778 0.000833333 0.0025 
0.00291667 0.000694444 0.00263889 
0.00305556 0.000555556 0.00277778 
0.00319444 0.000416667 0.00291667 
0.00333333 0.000277778 0.00305556 
0.00347222 0.000138889 0.00319444 
0.00361111 -1.81502e-15 0.00333333 
0.00375 -0.000138889 0.00347222 
0.00388889 -0.000277778 0.00361111 
0.00402778 -0.000416667 0.00375 
0.00416667 -0.000555556 0.00388889 
0.00430556 -0.000694444 0.00402778 
0.00444444 -0.000833333 0.00416667 
0.00458333 -0.000972222 0.00430556 
0.00472222 -0.00111111 0.00444444 
0.00486111 -0.00125 0.00458333 
0.005 -0.00138889 0.00472222 
0.00513889 -0.00152778 0.00486111 
0.00527778 -0.00166667 0.005 
0.00541667 -0.00180556 0.00513889 
0.00555556 -0.00194444 0.00527778 
0.00569444 -0.00208333 0.00541667 
0.00583333 -0.00222222 0.00555556 
0.00597222 -0.00236111 0.00569444 
0.00611111 -0.0025 0.00583333 
0.00625 -0.00263889 0.00597222 
0.00638889 -0.00277778 0.00611111 
0.00652778 -0.00291667 0.00625 
0.00666667 -0.00305556 0.00638889 
0.00208333 0.00180556 0.00180556 
0.00222222 0.00166667 0.00194444 
0.00236111 0.00152778 0.00208333 
0.0025 0.00138889 0.00222222 
0.00263889 0.00125 0.00236111 
0.00277778 0.00111111 0.0025 
0.00291667 0.000972222 0.00263889 
0.00305556 0.000833333 0.00277778 
0.00319444 0.000694444 0.00291667 
0.00333333 0.000555556 0.00305556 
0.00347222 0.000416667 0.00319444 
0.00361111 0.000277778 0.00333333 
0.00375 0.000138889 0.00347222 
0.00388889 -1.82774e-15 0.00361111 
0.00402778 -0.000138889 0.00375 
0.00416667 -0.000277778 0.00388889 
0.00430556 -0.000416667 0.00402778 
0.00444444 -0.000555556 0.00416667 
0.00458333 -0.000694444 0.00430556 
0.00472222 -0.000833333 0.00444444 
0.00486111 -0.000972222 0.00458333 
0.005 -0.00111111 0.00472222 
0.00513889 -0.00125 0.00486111 
0.00527778 -0.00138889 0.005 
0.00541667 -0.00152778 0.00513889 
0.00555556 -0.00166667 0.00527778 
0.00569444 -0.00180556 0.00541667 
0.00583333 -0.00194444 0.00555556 
0.00597222 -0.00208333 0.00569444 
0.00611111 -0.00222222 0.00583333 
0.00625 -0.00236111 0.00597222 
0.00638889 -0.0025 0.00611111 
0.00652778 -0.00263889 0.00625 
0.00666667 -0.00277778 0.00638889 
0.00680556 -0.00291667 0.00652778 
0.00222222 0.00194444 0.00194444 
0.00236111 0.00180556 0.00208333 
0.0025 0.00166667 0.00222222 
0.00263889 0.00152778 0.00236111 
0.00277778 0.00138889 0.0025 
0.00291667 0.00125 0.00263889 
0.00305556 0.00111111 0.00277778 
0.00319444 0.000972222 0.00291667 
0.00333333 0.000833333 0.00305556 
0.00347222 0.000694444 0.00319444 
0.00361111 0.000555556 0.00333333 
0.00375 0.000416667 0.00347222 
0.00388889 0.000277778 0.00361111 
0.00402778 0.000138889 0.00375 
0.00416667 -1.42433e-15 0.00388889 
0.00430556 -0.000138889 0.00402778 
0.00444444 -0.000277778 0.00416667 
0.00458333 -0.000416667 0.00430556 
0.00472222 -0.000555556 0.00444444 
0.00486111 -0.000694444 0.00458333 
0.005 -0.000833333 0.00472222 
0.00513889 -0.000972222 0.00486111 
0.00527778 -0.00111111 0.005 
0.00541667 -0.00125 0.00513889 
0.00555556 -0.00138889 0.00527778 
0.00569444 -0.00152778 0.00541667 
0.00583333 -0.00166667 0.00555556 
0.00597222 -0.00180556 0.00569444 
0.00611111 -0.00194444 0.00583333 
0.00625 -0.00208333 0.00597222 
0.00638889 -0.00222222 0.00611111 
0.00652778 -0.00236111 0.00625 
0.00666667 -0.0025 0.00638889 
0.00680556 -0.00263889 0.00652778 
0.00694444 -0.00277778 0.00666667 
0.00236111 0.00208333 0.00208333 
0.0025 0.00194444 0.00222222 
0.00263889 0.00180556 0.00236111 
0.00277778 0.00166667 0.0025 
0.00291667 0.00152778 0.00263889 
0.00305556 0.00138889 0.00277778 
0.00319444 0.00125 0.00291667 
0.00333333 0.00111111 0.00305556 
0.00347222 0.000972222 0.00319444 
0.00361111 0.000833333 0.00333333 
0.00375 0.000694444 0.00347222 
0.00388889 0.000555556 0.00361111 
0.00402778 0.000416667 0.00375 
0.00416667 0.000277778 0.00388889 
0.00430556 0.000138889 0.00402778 
0.00444444 -9.17205e-16 0.00416667 
0.00458333 -0.000138889 0.00430556 
0.00472222 -0.000277778 0.00444444 
0.00486111 -0.000416667 0.00458333 
0.005 -0.000555556 0.00472222 
0.00513889 -0.000694444 0.00486111 
0.00527778 -0.000833333 0.005 
0.00541667 -0.000972222 0.00513889 
0.00555556 -0.00111111 0.00527778 
0.00569444 -0.00125 0.00541667 
0.00583333 -0.00138889 0.00555556 
0.00597222 -0.00152778 0.00569444 
0.00611111 -0.00166667 0.00583333 
0.00625 -0.00180556 0.00597222 
0.00638889 -0.00194444 0.00611111 
0.00652778 -0.00208333 0.00625 
0.00666667 -0.00222222 0.00638889 
0.00680556 -0.00236111 0.00652778 
0.00694444 -0.0025 0.00666667 
0.00708333 -0.00263889 0.00680556 
0.0025 0.00222222 0.00222222 
0.00263889 0.00208333 0.00236111 
0.00277778 0.00194444 0.0025 
0.00291667 0.00180556 0.00263889 
0.00305556 0.00166667 0.00277778 
0.00319444 0.00152778 0.00291667 
0.00333333 0.00138889 0.00305556 
0.00347222 0.00125 0.00319444 
0.00361111 0.00111111 0.00333333 
0.00375 0.000972222 0.00347222 
0.00388889 0.000833333 0.00361111 
0.00402778 0.000694444 0.00375 
0.00416667 0.000555556 0.00388889 
0.00430556 0.000416667 0.00402778 
0.00444444 0.000277778 0.00416667 
0.00458333 0.000138889 0.00430556 
0.00472222 -3.68564e-16 0.00444444 
0.00486111 -0.000138889 0.00458333 
0.005 -0.000277778 0.00472222 
0.00513889 -0.000416667 0.00486111 
0.00527778 -0.000555556 0.005 
0.00541667 -0.000694444 0.00513889 
0.00555556 -0.000833333 0.00527778 
0.00569444 -0.000972222 0.00541667 
0.00583333 -0.00111111 0.00555556 
0.00597222 -0.00125 0.00569444 
0.00611111 -0.00138889 0.00583333 
0.00625 -0.00152778 0.00597222 
0.00638889 -0.00166667 0.00611111 
0.00652778 -0.00180556 0.00625 
0.00666667 -0.00194444 0.00638889 
0.00680556 -0.00208333 0.00652778 
0.00694444 -0.00222222 0.00666667 
0.00708333 -0.00236111 0.00680556 
0.00722222 -0.0025 0.00694444 
0.00263889 0.00236111 0.00236111 
0.00277778 0.00222222 0.0025 
0.00291667 0.00208333 0.00263889 
0.00305556 0.00194444 0.00277778 
0.00319444 0.00180556 0.00291667 
0.00333333 0.00166667 0.00305556 
0.00347222 0.00152778 0.00319444 
0.00361111 0.00138889 0.00333333 
0.00375 0.00125 0.00347222 
0.00388889 0.00111111 0.00361111 
0.00402778 0.000972222 0.00375 
0.00416667 0.000833333 0.00388889 
0.00430556 0.000694444 0.00402778 
0.00444444 0.000555556 0.00416667 
0.00458333 0.000416667 0.00430556 
0.00472222 0.000277778 0.00444444 
0.00486111 0.000138889 0.00458333 
0.005 3.38969e-16 0.00472222 
0.00513889 -0.000138889 0.00486111 
0.00527778 -0.000277778 0.005 
0.00541667 -0.000416667 0.00513889 
0.00555556 -0.000555556 0.00527778 
0.00569444 -0.000694444 0.00541667 
0.00583333 -0.000833333 0.00555556 
0.00597222 -0.000972222 0.00569444 
0.00611111 -0.00111111 0.00583333 
0.00625 -0.00125 0.00597222 
0.00638889 -0.00138889 0.00611111 
0.00652778 -0.00152778 0.00625 
0.00666667 -0.00166667 0.00638889 
0.00680556 -0.00180556 0.00652778 
0.00694444 -0.00194444 0.00666667 
0.00708333 -0.00208333 0.00680556 
0.00722222 -0.00222222 0.00694444 
0.00736111 -0.00236111 0.00708333 
0.00277778 0.0025 0.0025 
0.00291667 0.00236111 0.00263889 
0.00305556 0.00222222 0.00277778 
0.00319444 0.00208333 0.00291667 
0.00333333 0.00194444 0.00305556 
0.00347222 0.00180556 0.00319444 
0.00361111 0.00166667 0.00333333 
0.00375 0.00152778 0.00347222 
0.00388889 0.00138889 0.00361111 
0.00402778 0.00125 0.00375 
0.00416667 0.00111111 0.00388889 
0.00430556 0.000972222 0.00402778 
0.00444444 0.000833333 0.00416667 
0.00458333 0.000694444 0.00430556 
0.00472222 0.000555556 0.00444444 
0.00486111 0.000416667 0.00458333 
0.005 0.000277778 0.00472222 
0.00513889 0.000138889 0.00486111 
0.00527778 1.00138e-15 0.005 
0.00541667 -0.000138889 0.00513889 
0.00555556 -0.000277778 0.00527778 
0.00569444 -0.000416667 0.00541667 
0.00583333 -0.000555556 0.00555556 
0.00597222 -0.000694444 0.00569444 
0.00611111 -0.000833333 0.00583333 
0.00625 -0.000972222 0.00597222 
0.00638889 -0.00111111 0.00611111 
0.00652778 -0.00125 0.00625 
0.00666667 -0.00138889 0.00638889 
0.00680556 -0.00152778 0.00652778 
0.00694444 -0.00166667 0.00666667 
0.00708333 -0.00180556 0.00680556 
0.00722222 -0.00194444 0.00694444 
0.00736111 -0.00208333 0.00708333 
0.0075 -0.00222222 0.00722222 
0.00291667 0.00263889 0.00263889 
0.00305556 0.0025 0.00277778 
0.00319444 0.00236111 0.00291667 
0.00333333 0.00222222 0.00305556 
0.00347222 0.00208333 0.00319444 
0.00361111 0.00194444 0.00333333 
0.00375 0.00180556 0.00347222 
0.00388889 0.00166667 0.00361111 
0.00402778 0.00152778 0.00375 
0.00416667 0.00138889 0.00388889 
0.00430556 0.00125 0.00402778 
0.00444444 0.00111111 0.00416667 
0.00458333 0.000972222 0.00430556 
0.00472222 0.000833333 0.00444444 
0.00486111 0.000694444 0.00458333 
0.005 0.000555556 0.00472222 
0.00513889 0.000416667 0.00486111 
0.00527778 0.000277778 0.005 
0.00541667 0.000138889 0.00513889 
0.00555556 1.59498e-15 0.00527778 
0.00569444 -0.000138889 0.00541667 
0.00583333 -0.000277778 0.00555556 
0.00597222 -0.000416667 0.00569444 
0.00611111 -0.000555556 0.00583333 
0.00625 -0.000694444 0.00597222 
0.00638889 -0.000833333 0.00611111 
0.00652778 -0.000972222 0.00625 
0.00666667 -0.00111111 0.00638889 
0.00680556 -0.00125 0.00652778 
0.00694444 -0.00138889 0.00666667 
0.00708333 -0.00152778 0.00680556 
0.00722222 -0.00166667 0.00694444 
0.00736111 -0.00180556 0.00708333 
0.0075 -0.00194444 0.00722222 
0.00763889 -0.00208333 0.00736111 
0.00305556 0.00277778 0.00277778 
0.00319444 0.00263889 0.00291667 
0.00333333 0.0025 0.00305556 
0.00347222 0.00236111 0.00319444 
0.00361111 0.00222222 0.00333333 
0.00375 0.00208333 0.00347222 
0.00388889 0.00194444 0.00361111 
0.00402778 0.00180556 0.00375 
0.00416667 0.00166667 0.00388889 
0.00430556 0.00152778 0.00402778 
0.00444444 0.00138889 0.00416667 
0.00458333 0.00125 0.00430556 
0.00472222 0.00111111 0.00444444 
0.00486111 0.000972222 0.00458333 
0.005 0.000833333 0.00472222 
0.00513889 0.000694444 0.00486111 
0.00527778 0.000555556 0.005 
0.00541667 0.000416667 0.00513889 
0.00555556 0.000277778 0.00527778 
0.00569444 0.000138889 0.00541667 
0.00583333 2.22873e-15 0.00555556 
0.00597222 -0.000138889 0.00569444 
0.00611111 -0.000277778 0.00583333 
0.00625 -0.000416667 0.00597222 
0.00638889 -0.000555556 0.00611111 
0.00652778 -0.000694444 0.00625 
0.00666667 -0.000833333 0.00638889 
0.00680556 -0.000972222 0.00652778 
0.00694444 -0.00111111 0.00666667 
0.00708333 -0.00125 0.00680556 
0.00722222 -0.00138889 0.00694444 
0.00736111 -0.00152778 0.00708333 
0.0075 -0.00166667 0.00722222 
0.00763889 -0.00180556 0.00736111 
0.00777778 -0.00194444 0.0075 
0.00319444 0.00291667 0.00291667 
0.00333333 0.00277778 0.00305556 
0.00347222 0.00263889 0.00319444 
0.00361111 0.0025 0.00333333 
0.00375 0.00236111 0.00347222 
0.00388889 0.00222222 0.00361111 
0.00402778 0.00208333 0.00375 
0.00416667 0.00194444 0.00388889 
0.00430556 0.00180556 0.00402778 
0.00444444 0.00166667 0.00416667 
0.00458333 0.00152778 0.00430556 
0.00472222 0.00138889 0.00444444 
0.00486111 0.00125 0.00458333 
0.005 0.00111111 0.00472222 
0.00513889 0.000972222 0.00486111 
0.00527778 0.000833333 0.005 
0.00541667 0.000694444 0.00513889 
0.00555556 0.000555556 0.00527778 
0.00569444 0.000416667 0.00541667 
0.00583333 0.000277778 0.00555556 
0.00597222 0.000138889 0.00569444 
0.00611111 2.57122e-15 0.00583333 
0.00625 -0.000138889 0.00597222 
0.00638889 -0.000277778 0.00611111 
0.00652778 -0.000416667 0.00625 
0.00666667 -0.000555556 0.00638889 
0.00680556 -0.000694444 0.00652778 
0.00694444 -0.000833333 0.00666667 
0.00708333 -0.000972222 0.00680556 
0.00722222 -0.00111111 0.00694444 
0.00736111 -0.00125 0.00708333 
0.0075 -0.00138889 0.00722222 
0.00763889 -0.00152778 0.00736111 
0.00777778 -0.00166667 0.0075 
0.00791667 -0.00180556 0.00763889 
0.00333333 0.00305556 0.00305556 
0.00347222 0.00291667 0.00319444 
0.00361111 0.00277778 0.00333333 
0.00375 0.00263889 0.00347222 
0.00388889 0.0025 0.00361111 
0.00402778 0.00236111 0.00375 
0.00416667 0.00222222 0.00388889 
0.00430556 0.00208333 0.00402778 
0.00444444 0.00194444 0.00416667 
0.00458333 0.00180556 0.00430556 
0.00472222 0.00166667 0.00444444 
0.00486111 0.00152778 0.00458333 
0.005 0.00138889 0.00472222 
0.00513889 0.00125 0.00486111 
0.00527778 0.00111111 0.005 
0.00541667 0.000972222 0.00513889 
0.00555556 0.000833333 0.00527778 
0.00569444 0.000694444 0.00541667 
0.00583333 0.000555556 0.00555556 
0.00597222 0.000416667 0.00569444 
0.00611111 0.000277778 0.00583333 
0.00625 0.000138889 0.00597222 
0.00638889 2.62977e-15 0.00611111 
0.00652778 -0.000138889 0.00625 
0.00666667 -0.000277778 0.00638889 
0.00680556 -0.000416667 0.00652778 
0.00694444 -0.000555556 0.00666667 
0.00708333 -0.000694444 0.00680556 
0.00722222 -0.000833333 0.00694444 
0.00736111 -0.000972222 0.00708333 
0.0075 -0.00111111 0.00722222 
0.00763889 -0.00125 0.00736111 
0.00777778 -0.00138889 0.0075 
0.00791667 -0.00152778 0.00763889 
0.00805556 -0.00166667 0.00777778 
0.00347222 0.00319444 0.00319444 
0.00361111 0.00305556 0.00333333 
0.00375 0.00291667 0.00347222 
0.00388889 0.00277778 0.00361111 
0.00402778 0.00263889 0.00375 
0.00416667 0.0025 0.00388889 
0.00430556 0.00236111 0.00402778 
0.00444444 0.00222222 0.00416667 
0.00458333 0.00208333 0.00430556 
0.00472222 0.00194444 0.00444444 
0.00486111 0.00180556 0.00458333 
0.005 0.00166667 0.00472222 
0.00513889 0.00152778 0.00486111 
0.00527778 0.00138889 0.005 
0.00541667 0.00125 0.00513889 
0.00555556 0.00111111 0.00527778 
0.00569444 0.000972222 0.00541667 
0.00583333 0.000833333 0.00555556 
0.00597222 0.000694444 0.00569444 
0.00611111 0.000555556 0.00583333 
0.00625 0.000416667 0.00597222 
0.00638889 0.000277778 0.00611111 
0.00652778 0.000138889 0.00625 
0.00666667 3.09582e-15 0.00638889 
0.00680556 -0.000138889 0.00652778 
0.00694444 -0.000277778 0.00666667 
0.00708333 -0.000416667 0.00680556 
0.00722222 -0.000555556 0.00694444 
0.00736111 -0.000694444 0.00708333 
0.0075 -0.000833333 0.00722222 
0.00763889 -0.000972222 0.00736111 
0.00777778 -0.00111111 0.0075 
0.00791667 -0.00125 0.00763889 
0.00805556 -0.00138889 0.00777778 
0.00819444 -0.00152778 0.00791667 
0.00361111 0.00333333 0.00333333 
0.00375 0.00319444 0.00347222 
0.00388889 0.00305556 0.00361111 
0.00402778 0.00291667 0.00375 
0.00416667 0.00277778 0.00388889 
0.00430556 0.00263889 0.00402778 
0.00444444 0.0025 0.00416667 
0.00458333 0.00236111 0.00430556 
0.00472222 0.00222222 0.00444444 
0.00486111 0.00208333 0.00458333 
0.005 0.00194444 0.00472222 
0.00513889 0.00180556 0.00486111 
0.00527778 0.00166667 0.005 
0.00541667 0.00152778 0.00513889 
0.00555556 0.00138889 0.00527778 
0.00569444 0.00125 0.00541667 
0.00583333 0.00111111 0.00555556 
0.00597222 0.000972222 0.00569444 
0.00611111 0.000833333 0.00583333 
0.00625 0.000694444 0.00597222 
0.00638889 0.000555556 0.00611111 
0.00652778 0.000416667 0.00625 
0.00666667 0.000277778 0.00638889 
0.00680556 0.000138889 0.00652778 
0.00694444 3.1193e-15 0.00666667 
0.00708333 -0.000138889 0.00680556 
0.00722222 -0.000277778 0.00694444 
0.00736111 -0.000416667 0.00708333 
0.0075 -0.000555556 0.00722222 
0.00763889 -0.000694444 0.00736111 
0.00777778 -0.000833333 0.0075 
0.00791667 -0.000972222 0.00763889 
0.00805556 -0.00111111 0.00777778 
0.00819444 -0.00125 0.00791667 
0.00833333 -0.00138889 0.00805556 
0.00375 0.00347222 0.00347222 
0.00388889 0.00333333 0.00361111 
0.00402778 0.00319444 0.00375 
0.00416667 0.00305556 0.00388889 
0.00430556 0.00291667 0.00402778 
0.00444444 0.00277778 0.00416667 
0.00458333 0.00263889 0.00430556 
0.00472222 0.0025 0.00444444 
0.00486111 0.00236111 0.00458333 
0.005 0.00222222 0.00472222 
0.00513889 0.00208333 0.00486111 
0.00527778 0.00194444 0.005 
0.00541667 0.00180556 0.00513889 
0.00555556 0.00166667 0.00527778 
0.00569444 0.00152778 0.00541667 
0.00583333 0.00138889 0.00555556 
0.00597222 0.00125 0.00569444 
0.00611111 0.00111111 0.00583333 
0.00625 0.000972222 0.00597222 
0.00638889 0.000833333 0.00611111 
0.00652778 0.000694444 0.00625 
0.00666667 0.000555556 0.00638889 
0.00680556 0.000416667 0.00652778 
0.00694444 0.000277778 0.00666667 
0.00708333 0.000138889 0.00680556 
0.00722222 3.40881e-15 0.00694444 
0.00736111 -0.000138889 0.00708333 
0.0075 -0.000277778 0.00722222 
0.00763889 -0.000416667 0.00736111 
0.00777778 -0.000555556 0.0075 
0.00791667 -0.000694444 0.00763889 
0.00805556 -0.000833333 0.00777778 
0.00819444 -0.000972222 0.00791667 
0.00833333 -0.00111111 0.00805556 
0.00847222 -0.00125 0.00819444 
0.00388889 0.00361111 0.00361111 
0.00402778 0.00347222 0.00375 
0.00416667 0.00333333 0.00388889 
0.00430556 0.00319444 0.00402778 
0.00444444 0.00305556 0.00416667 
0.00458333 0.00291667 0.00430556 
0.00472222 0.00277778 0.00444444 
0.00486111 0.00263889 0.00458333 
0.005 0.0025 0.00472222 
0.00513889 0.00236111 0.00486111 
0.00527778 0.00222222 0.005 
0.00541667 0.00208333 0.00513889 
0.00555556 0.00194444 0.00527778 
0.00569444 0.00180556 0.00541667 
0.00583333 0.00166667 0.00555556 
0.00597222 0.00152778 0.00569444 
0.00611111 0.00138889 0.00583333 
0.00625 0.00125 0.00597222 
0.00638889 0.00111111 0.00611111 
0.00652778 0.000972222 0.00625 
0.00666667 0.000833333 0.00638889 
0.00680556 0.000694444 0.00652778 
0.00694444 0.000555556 0.00666667 
0.00708333 0.000416667 0.00680556 
0.00722222 0.000277778 0.00694444 
0.00736111 0.000138889 0.00708333 
0.0075 3.68244e-15 0.00722222 
0.00763889 -0.000138889 0.00736111 
0.00777778 -0.000277778 0.0075 
0.00791667 -0.000416667 0.00763889 
0.00805556 -0.000555556 0.00777778 
0.00819444 -0.000694444 0.00791667 
0.00833333 -0.000833333 0.00805556 
0.00847222 -0.000972222 0.00819444 
0.00861111 -0.00111111 0.00833333 
0.00402778 0.00375 0.00375 
0.00416667 0.00361111 0.00388889 
0.00430556 0.00347222 0.00402778 
0.00444444 0.00333333 0.00416667 
0.00458333 0.00319444 0.00430556 
0.00472222 0.00305556 0.00444444 
0.00486111 0.00291667 0.00458333 
0.005 0.00277778 0.00472222 
0.00513889 0.00263889 0.00486111 
0.00527778 0.0025 0.005 
0.00541667 0.00236111 0.00513889 
0.00555556 0.00222222 0.00527778 
0.00569444 0.00208333 0.00541667 
0.00583333 0.00194444 0.00555556 
0.00597222 0.00180556 0.00569444 
0.00611111 0.00166667 0.00583333 
0.00625 0.00152778 0.00597222 
0.00638889 0.00138889 0.00611111 
0.00652778 0.00125 0.00625 
0.00666667 0.00111111 0.00638889 
0.00680556 0.000972222 0.00652778 
0.00694444 0.000833333 0.00666667 
0.00708333 0.000694444 0.00680556 
0.00722222 0.000555556 0.00694444 
0.00736111 0.000416667 0.00708333 
0.0075 0.000277778 0.00722222 
0.00763889 0.000138889 0.00736111 
0.00777778 3.83276e-15 0.0075 
0.00791667 -0.000138889 0.00763889 
0.00805556 -0.000277778 0.00777778 
0.00819444 -0.000416667 0.00791667 
0.00833333 -0.000555556 0.00805556 
0.00847222 -0.000694444 0.00819444 
0.00861111 -0.000833333 0.00833333 
0.00875 -0.000972222 0.00847222 
0.00416667 0.00388889 0.00388889 
0.00430556 0.00375 0.00402778 
0.00444444 0.00361111 0.00416667 
0.00458333 0.00347222 0.00430556 
0.00472222 0.00333333 0.00444444 
0.00486111 0.00319444 0.00458333 
0.005 0.00305556 0.00472222 
0.00513889 0.00291667 0.00486111 
0.00527778 0.00277778 0.005 
0.00541667 0.00263889 0.00513889 
0.00555556 0.0025 0.00527778 
0.00569444 0.00236111 0.00541667 
0.00583333 0.00222222 0.00555556 
0.00597222 0.00208333 0.00569444 
0.00611111 0.00194444 0.00583333 
0.00625 0.00180556 0.00597222 
0.00638889 0.00166667 0.00611111 
0.00652778 0.00152778 0.00625 
0.00666667 0.00138889 0.00638889 
0.00680556 0.00125 0.00652778 
0.00694444 0.00111111 0.00666667 
0.00708333 0.000972222 0.00680556 
0.00722222 0.000833333 0.00694444 
0.00736111 0.000694444 0.00708333 
0.0075 0.000555556 0.00722222 
0.00763889 0.000416667 0.00736111 
0.00777778 0.000277778 0.0075 
0.00791667 0.000138889 0.00763889 
0.00805556 3.29982e-15 0.00777778 
0.00819444 -0.000138889 0.00791667 
0.00833333 -0.000277778 0.00805556 
0.00847222 -0.000416667 0.00819444 
0.00861111 -0.000555556 0.00833333 
0.00875 -0.000694444 0.00847222 
0.00888889 -0.000833333 0.00861111 
0.00430556 0.00402778 0.00402778 
0.00444444 0.00388889 0.00416667 
0.00458333 0.00375 0.00430556 
0.00472222 0.00361111 0.00444444 
0.00486111 0.00347222 0.00458333 
0.005 0.00333333 0.00472222 
0.00513889 0.00319444 0.00486111 
0.00527778 0.00305556 0.005 
0.00541667 0.00291667 0.00513889 
0.00555556 0.00277778 0.00527778 
0.00569444 0.00263889 0.00541667 
0.00583333 0.0025 0.00555556 
0.00597222 0.00236111 0.00569444 
0.00611111 0.00222222 0.00583333 
0.00625 0.00208333 0.00597222 
0.00638889 0.00194444 0.00611111 
0.00652778 0.00180556 0.00625 
0.00666667 0.00166667 0.00638889 
0.00680556 0.00152778 0.00652778 
0.00694444 0.00138889 0.00666667 
0.00708333 0.00125 0.00680556 
0.00722222 0.00111111 0.00694444 
0.00736111 0.000972222 0.00708333 
0.0075 0.000833333 0.00722222 
0.00763889 0.000694444 0.00736111 
0.00777778 0.000555556 0.0075 
0.00791667 0.000416667 0.00763889 
0.00805556 0.000277778 0.00777778 
0.00819444 0.000138889 0.00791667 
0.00833333 2.75615e-15 0.00805556 
0.00847222 -0.000138889 0.00819444 
0.00861111 -0.000277778 0.00833333 
0.00875 -0.000416667 0.00847222 
0.00888889 -0.000555556 0.00861111 
0.00902778 -0.000694444 0.00875 
0.00444444 0.00416667 0.00416667 
0.00458333 0.00402778 0.00430556 
0.00472222 0.00388889 0.00444444 
0.00486111 0.00375 0.00458333 
0.005 0.00361111 0.00472222 
0.00513889 0.00347222 0.00486111 
0.00527778 0.00333333 0.005 
0.00541667 0.00319444 0.00513889 
0.00555556 0.00305556 0.00527778 
0.00569444 0.00291667 0.00541667 
0.00583333 0.00277778 0.00555556 
0.00597222 0.00263889 0.00569444 
0.00611111 0.0025 0.00583333 
0.00625 0.00236111 0.00597222 
0.00638889 0.00222222 0.00611111 
0.00652778 0.00208333 0.00625 
0.00666667 0.00194444 0.00638889 
0.00680556 0.00180556 0.00652778 
0.00694444 0.00166667 0.00666667 
0.00708333 0.00152778 0.00680556 
0.00722222 0.00138889 0.00694444 
0.00736111 0.00125 0.00708333 
0.0075 0.00111111 0.00722222 
0.00763889 0.000972222 0.00736111 
0.00777778 0.000833333 0.0075 
0.00791667 0.000694444 0.00763889 
0.00805556 0.000555556 0.00777778 
0.00819444 0.000416667 0.00791667 
0.00833333 0.000277778 0.00805556 
0.00847222 0.000138889 0.00819444 
0.00861111 2.21379e-15 0.00833333 
0.00875 -0.000138889 0.00847222 
0.00888889 -0.000277778 0.00861111 
0.00902778 -0.000416667 0.00875 
0.00916667 -0.000555556 0.00888889 
0.00458333 0.00430556 0.00430556 
0.00472222 0.00416667 0.00444444 
0.00486111 0.00402778 0.00458333 
0.005 0.00388889 0.00472222 
0.00513889 0.00375 0.00486111 
0.00527778 0.00361111 0.005 
0.00541667 0.00347222 0.00513889 
0.00555556 0.00333333 0.00527778 
0.00569444 0.00319444 0.00541667 
0.00583333 0.00305556 0.00555556 
0.00597222 0.00291667 0.00569444 
0.00611111 0.00277778 0.00583333 
0.00625 0.00263889 0.00597222 
0.00638889 0.0025 0.00611111 
0.00652778 0.00236111 0.00625 
0.00666667 0.00222222 0.00638889 
0.00680556 0.00208333 0.00652778 
0.00694444 0.00194444 0.00666667 
0.00708333 0.00180556 0.00680556 
0.00722222 0.00166667 0.00694444 
0.00736111 0.00152778 0.00708333 
0.0075 0.00138889 0.00722222 
0.00763889 0.00125 0.00736111 
0.00777778 0.00111111 0.0075 
0.00791667 0.000972222 0.00763889 
0.00805556 0.000833333 0.00777778 
0.00819444 0.000694444 0.00791667 
0.00833333 0.000555556 0.00805556 
0.00847222 0.000416667 0.00819444 
0.00861111 0.000277778 0.00833333 
0.00875 0.000138889 0.00847222 
0.00888889 1.73517e-15 0.00861111 
0.00902778 -0.000138889 0.00875 
0.00916667 -0.000277778 0.00888889 
0.00930556 -0.000416667 0.00902778 
0.00472222 0.00444444 0.00444444 
0.00486111 0.00430556 0.00458333 
0.005 0.00416667 0.00472222 
0.00513889 0.00402778 0.00486111 
0.00527778 0.00388889 0.005 
0.00541667 0.00375 0.00513889 
0.00555556 0.00361111 0.00527778 
0.00569444 0.00347222 0.00541667 
0.00583333 0.00333333 0.00555556 
0.00597222 0.00319444 0.00569444 
0.00611111 0.00305556 0.00583333 
0.00625 0.00291667 0.00597222 
0.00638889 0.00277778 0.00611111 
0.00652778 0.00263889 0.00625 
0.00666667 0.0025 0.00638889 
0.00680556 0.00236111 0.00652778 
0.00694444 0.00222222 0.00666667 
0.00708333 0.00208333 0.00680556 
0.00722222 0.00194444 0.00694444 
0.00736111 0.00180556 0.00708333 
0.0075 0.00166667 0.00722222 
0.00763889 0.00152778 0.00736111 
0.00777778 0.00138889 0.0075 
0.00791667 0.00125 0.00763889 
0.00805556 0.00111111 0.00777778 
0.00819444 0.000972222 0.00791667 
0.00833333 0.000833333 0.00805556 
0.00847222 0.000694444 0.00819444 
0.00861111 0.000555556 0.00833333 
0.00875 0.000416667 0.00847222 
0.00888889 0.000277778 0.00861111 
0.00902778 0.000138889 0.00875 
0.00916667 2.36325e-15 0.00888889 
0.00930556 -0.000138889 0.00902778 
0.00944444 -0.000277778 0.00916667 
0.00486111 0.00458333 0.00458333 
0.005 0.00444444 0.00472222 
0.00513889 0.00430556 0.00486111 
0.00527778 0.00416667 0.005 
0.00541667 0.00402778 0.00513889 
0.00555556 0.00388889 0.00527778 
0.00569444 0.00375 0.00541667 
0.00583333 0.00361111 0.00555556 
0.00597222 0.00347222 0.00569444 
0.00611111 0.00333333 0.00583333 
0.00625 0.00319444 0.00597222 
0.00638889 0.00305556 0.00611111 
0.00652778 0.00291667 0.00625 
0.00666667 0.00277778 0.00638889 
0.00680556 0.00263889 0.00652778 
0.00694444 0.0025 0.00666667 
0.00708333 0.00236111 0.00680556 
0.00722222 0.00222222 0.00694444 
0.00736111 0.00208333 0.00708333 
0.0075 0.00194444 0.00722222 
0.00763889 0.00180556 0.00736111 
0.00777778 0.00166667 0.0075 
0.00791667 0.00152778 0.00763889 
0.00805556 0.00138889 0.00777778 
0.00819444 0.00125 0.00791667 
0.00833333 0.00111111 0.00805556 
0.00847222 0.000972222 0.00819444 
0.00861111 0.000833333 0.00833333 
0.00875 0.000694444 0.00847222 
0.00888889 0.000555556 0.00861111 
0.00902778 0.000416667 0.00875 
0.00916667 0.000277778 0.00888889 
0.00930556 0.000138889 0.00902778 
0.00944444 2.41801e-15 0.00916667 
0.00958333 -0.000138889 0.00930556 
0.005 0.00472222 0.00472222 
0.00513889 0.00458333 0.00486111 
0.00527778 0.00444444 0.005 
0.00541667 0.00430556 0.00513889 
0.00555556 0.00416667 0.00527778 
0.00569444 0.00402778 0.00541667 
0.00583333 0.00388889 0.00555556 
0.00597222 0.00375 0.00569444 
0.00611111 0.00361111 0.00583333 
0.00625 0.00347222 0.00597222 
0.00638889 0.00333333 0.00611111 
0.00652778 0.00319444 0.00625 
0.00666667 0.00305556 0.00638889 
0.00680556 0.00291667 0.00652778 
0.00694444 0.00277778 0.00666667 
0.00708333 0.00263889 0.00680556 
0.00722222 0.0025 0.00694444 
0.00736111 0.00236111 0.00708333 
0.0075 0.00222222 0.00722222 
0.00763889 0.00208333 0.00736111 
0.00777778 0.00194444 0.0075 
0.00791667 0.00180556 0.00763889 
0.00805556 0.00166667 0.00777778 
0.00819444 0.00152778 0.00791667 
0.00833333 0.00138889 0.00805556 
0.00847222 0.00125 0.00819444 
0.00861111 0.00111111 0.00833333 
0.00875 0.000972222 0.00847222 
0.00888889 0.000833333 0.00861111 
0.00902778 0.000694444 0.00875 
0.00916667 0.000555556 0.00888889 
0.00930556 0.000416667 0.00902778 
0.00944444 0.000277778 0.00916667 
0.00958333 0.000138889 0.00930556 
0.00972222 2.10642e-15 0.00944444 
0.00513889 0.00486111 0.00486111 
0.00527778 0.00472222 0.005 
0.00541667 0.00458333 0.00513889 
0.00555556 0.00444444 0.00527778 
0.00569444 0.00430556 0.00541667 
0.00583333 0.00416667 0.00555556 
0.00597222 0.00402778 0.00569444 
0.00611111 0.00388889 0.00583333 
0.00625 0.00375 0.00597222 
0.00638889 0.00361111 0.00611111 
0.00652778 0.00347222 0.00625 
0.00666667 0.00333333 0.00638889 
0.00680556 0.00319444 0.00652778 
0.00694444 0.00305556 0.00666667 
0.00708333 0.00291667 0.00680556 
0.00722222 0.00277778 0.00694444 
0.00736111 0.00263889 0.00708333 
0.0075 0.0025 0.00722222 
0.00763889 0.00236111 0.00736111 
0.00777778 0.00222222 0.0075 
0.00791667 0.00208333 0.00763889 
0.00805556 0.00194444 0.00777778 
0.00819444 0.00180556 0.00791667 
0.00833333 0.00166667 0.00805556 
0.00847222 0.00152778 0.00819444 
0.00861111 0.00138889 0.00833333 
0.00875 0.00125 0.00847222 
0.00888889 0.00111111 0.00861111 
0.00902778 0.000972222 0.00875 
0.00916667 0.000833333 0.00888889 
0.00930556 0.000694444 0.00902778 
0.00944444 0.000555556 0.00916667 
0.00958333 0.000416667 0.00930556 
0.00972222 0.000277778 0.00944444 
0.00986111 0.000138889 0.00958333 
0.000555556 0.000277778 8.59475e-16 
0.000694444 0.000138889 0.000138889 
0.000833333 -1.95914e-15 0.000277778 
0.000972222 -0.000138889 0.000416667 
0.00111111 -0.000277778 0.000555556 
0.00125 -0.000416667 0.000694444 
0.00138889 -0.000555556 0.000833333 
0.00152778 -0.000694444 0.000972222 
0.00166667 -0.000833333 0.00111111 
0.00180556 -0.000972222 0.00125 
0.00194444 -0.00111111 0.00138889 
0.00208333 -0.00125 0.00152778 
0.00222222 -0.00138889 0.00166667 
0.00236111 -0.00152778 0.00180556 
0.0025 -0.00166667 0.00194444 
0.00263889 -0.00180556 0.00208333 
0.00277778 -0.00194444 0.00222222 
0.00291667 -0.00208333 0.00236111 
0.00305556 -0.00222222 0.0025 
0.00319444 -0.00236111 0.00263889 
0.00333333 -0.0025 0.00277778 
0.00347222 -0.00263889 0.00291667 
0.00361111 -0.00277778 0.00305556 
0.00375 -0.00291667 0.00319444 
0.00388889 -0.00305556 0.00333333 
0.00402778 -0.00319444 0.00347222 
0.00416667 -0.00333333 0.00361111 
0.00430556 -0.00347222 0.00375 
0.00444444 -0.00361111 0.00388889 
0.00458333 -0.00375 0.00402778 
0.00472222 -0.00388889 0.00416667 
0.00486111 -0.00402778 0.00430556 
0.005 -0.00416667 0.00444444 
0.00513889 -0.00430556 0.00458333 
0.00527778 -0.00444444 0.00472222 
0.000694444 0.000416667 0.000138889 
0.000833333 0.000277778 0.000277778 
0.000972222 0.000138889 0.000416667 
0.00111111 -1.42576e-15 0.000555556 
0.00125 -0.000138889 0.000694444 
0.00138889 -0.000277778 0.000833333 
0.00152778 -0.000416667 0.000972222 
0.00166667 -0.000555556 0.00111111 
0.00180556 -0.000694444 0.00125 
0.00194444 -0.000833333 0.00138889 
0.00208333 -0.000972222 0.00152778 
0.00222222 -0.00111111 0.00166667 
0.00236111 -0.00125 0.00180556 
0.0025 -0.00138889 0.00194444 
0.00263889 -0.00152778 0.00208333 
0.00277778 -0.00166667 0.00222222 
0.00291667 -0.00180556 0.00236111 
0.00305556 -0.00194444 0.0025 
0.00319444 -0.00208333 0.00263889 
0.00333333 -0.00222222 0.00277778 
0.00347222 -0.00236111 0.00291667 
0.00361111 -0.0025 0.00305556 
0.00375 -0.00263889 0.00319444 
0.00388889 -0.00277778 0.00333333 
0.00402778 -0.00291667 0.00347222 
0.00416667 -0.00305556 0.00361111 
0.00430556 -0.00319444 0.00375 
0.00444444 -0.00333333 0.00388889 
0.00458333 -0.00347222 0.00402778 
0.00472222 -0.00361111 0.00416667 
0.00486111 -0.00375 0.00430556 
0.005 -0.00388889 0.00444444 
0.00513889 -0.00402778 0.00458333 
0.00527778 -0.00416667 0.00472222 
0.00541667 -0.00430556 0.00486111 
0.000833333 0.000555556 0.000277778 
0.000972222 0.000416667 0.000416667 
0.00111111 0.000277778 0.000555556 
0.00125 0.000138889 0.000694444 
0.00138889 -1.65512e-15 0.000833333 
0.00152778 -0.000138889 0.000972222 
0.00166667 -0.000277778 0.00111111 
0.00180556 -0.000416667 0.00125 
0.00194444 -0.000555556 0.00138889 
0.00208333 -0.000694444 0.00152778 
0.00222222 -0.000833333 0.00166667 
0.00236111 -0.000972222 0.00180556 
0.0025 -0.00111111 0.00194444 
0.00263889 -0.00125 0.00208333 
0.00277778 -0.00138889 0.00222222 
0.00291667 -0.00152778 0.00236111 
0.00305556 -0.00166667 0.0025 
0.00319444 -0.00180556 0.00263889 
0.00333333 -0.00194444 0.00277778 
0.00347222 -0.00208333 0.00291667 
0.00361111 -0.00222222 0.00305556 
0.00375 -0.00236111 0.00319444 
0.00388889 -0.0025 0.00333333 
0.00402778 -0.00263889 0.00347222 
0.00416667 -0.00277778 0.00361111 
0.00430556 -0.00291667 0.00375 
0.00444444 -0.00305556 0.00388889 
0.00458333 -0.00319444 0.00402778 
0.00472222 -0.00333333 0.00416667 
0.00486111 -0.00347222 0.00430556 
0.005 -0.00361111 0.00444444 
0.00513889 -0.00375 0.00458333 
0.00527778 -0.00388889 0.00472222 
0.00541667 -0.00402778 0.00486111 
0.00555556 -0.00416667 0.005 
0.000972222 0.000694444 0.000416667 
0.00111111 0.000555556 0.000555556 
0.00125 0.000416667 0.000694444 
0.00138889 0.000277778 0.000833333 
0.00152778 0.000138889 0.000972222 
0.00166667 -2.11529e-15 0.00111111 
0.00180556 -0.000138889 0.00125 
0.00194444 -0.000277778 0.00138889 
0.00208333 -0.000416667 0.00152778 
0.00222222 -0.000555556 0.00166667 
0.00236111 -0.000694444 0.00180556 
0.0025 -0.000833333 0.00194444 
0.00263889 -0.000972222 0.00208333 
0.00277778 -0.00111111 0.00222222 
0.00291667 -0.00125 0.00236111 
0.00305556 -0.00138889 0.0025 
0.00319444 -0.00152778 0.00263889 
0.00333333 -0.00166667 0.00277778 
0.00347222 -0.00180556 0.00291667 
0.00361111 -0.00194444 0.00305556 
0.00375 -0.00208333 0.00319444 
0.00388889 -0.00222222 0.00333333 
0.00402778 -0.00236111 0.00347222 
0.00416667 -0.0025 0.00361111 
0.00430556 -0.00263889 0.00375 
0.00444444 -0.00277778 0.00388889 
0.00458333 -0.00291667 0.00402778 
0.00472222 -0.00305556 0.00416667 
0.00486111 -0.00319444 0.00430556 
0.005 -0.00333333 0.00444444 
0.00513889 -0.00347222 0.00458333 
0.00527778 -0.00361111 0.00472222 
0.00541667 -0.00375 0.00486111 
0.00555556 -0.00388889 0.005 
0.00569444 -0.00402778 0.00513889 
0.00111111 0.000833333 0.000555556 
0.00125 0.000694444 0.000694444 
0.00138889 0.000555556 0.000833333 
0.00152778 0.000416667 0.000972222 
0.00166667 0.000277778 0.00111111 
0.00180556 0.000138889 0.00125 
0.00194444 -2.49621e-15 0.00138889 
0.00208333 -0.000138889 0.00152778 
0.00222222 -0.000277778 0.00166667 
0.00236111 -0.000416667 0.00180556 
0.0025 -0.000555556 0.00194444 
0.00263889 -0.000694444 0.00208333 
0.00277778 -0.000833333 0.00222222 
0.00291667 -0.000972222 0.00236111 
0.00305556 -0.00111111 0.0025 
0.00319444 -0.00125 0.00263889 
0.00333333 -0.00138889 0.00277778 
0.00347222 -0.00152778 0.00291667 
0.00361111 -0.00166667 0.00305556 
0.00375 -0.00180556 0.00319444 
0.00388889 -0.00194444 0.00333333 
0.00402778 -0.00208333 0.00347222 
0.00416667 -0.00222222 0.00361111 
0.00430556 -0.00236111 0.00375 
0.00444444 -0.0025 0.00388889 
0.00458333 -0.00263889 0.00402778 
0.00472222 -0.00277778 0.00416667 
0.00486111 -0.00291667 0.00430556 
0.005 -0.00305556 0.00444444 
0.00513889 -0.00319444 0.00458333 
0.00527778 -0.00333333 0.00472222 
0.00541667 -0.00347222 0.00486111 
0.00555556 -0.00361111 0.005 
0.00569444 -0.00375 0.00513889 
0.00583333 -0.00388889 0.00527778 
0.00125 0.000972222 0.000694444 
0.00138889 0.000833333 0.000833333 
0.00152778 0.000694444 0.000972222 
0.00166667 0.000555556 0.00111111 
0.00180556 0.000416667 0.00125 
0.00194444 0.000277778 0.00138889 
0.00208333 0.000138889 0.00152778 
0.00222222 -2.81619e-15 0.00166667 
0.00236111 -0.000138889 0.00180556 
0.0025 -0.000277778 0.00194444 
0.00263889 -0.000416667 0.00208333 
0.00277778 -0.000555556 0.00222222 
0.00291667 -0.000694444 0.00236111 
0.00305556 -0.000833333 0.0025 
0.00319444 -0.000972222 0.00263889 
0.00333333 -0.00111111 0.00277778 
0.00347222 -0.00125 0.00291667 
0.00361111 -0.00138889 0.00305556 
0.00375 -0.00152778 0.00319444 
0.00388889 -0.00166667 0.00333333 
0.00402778 -0.00180556 0.00347222 
0.00416667 -0.00194444 0.00361111 
0.00430556 -0.00208333 0.00375 
0.00444444 -0.00222222 0.00388889 
0.00458333 -0.00236111 0.00402778 
0.00472222 -0.0025 0.00416667 
0.00486111 -0.00263889 0.00430556 
0.005 -0.00277778 0.00444444 
0.00513889 -0.00291667 0.00458333 
0.00527778 -0.00305556 0.00472222 
0.00541667 -0.00319444 0.00486111 
0.00555556 -0.00333333 0.005 
0.00569444 -0.00347222 0.00513889 
0.00583333 -0.00361111 0.00527778 
0.00597222 -0.00375 0.00541667 
0.00138889 0.00111111 0.000833333 
0.00152778 0.000972222 0.000972222 
0.00166667 0.000833333 0.00111111 
0.00180556 0.000694444 0.00125 
0.00194444 0.000555556 0.00138889 
0.00208333 0.000416667 0.00152778 
0.00222222 0.000277778 0.00166667 
0.00236111 0.000138889 0.00180556 
0.0025 -2.71595e-15 0.00194444 
0.00263889 -0.000138889 0.00208333 
0.00277778 -0.000277778 0.00222222 
0.00291667 -0.000416667 0.00236111 
0.00305556 -0.000555556 0.0025 
0.00319444 -0.000694444 0.00263889 
0.00333333 -0.000833333 0.00277778 
0.00347222 -0.000972222 0.00291667 
0.00361111 -0.00111111 0.00305556 
0.00375 -0.00125 0.00319444 
0.00388889 -0.00138889 0.00333333 
0.00402778 -0.00152778 0.00347222 
0.00416667 -0.00166667 0.00361111 
0.00430556 -0.00180556 0.00375 
0.00444444 -0.00194444 0.00388889 
0.00458333 -0.00208333 0.00402778 
0.00472222 -0.00222222 0.00416667 
0.00486111 -0.00236111 0.00430556 
0.005 -0.0025 0.00444444 
0.00513889 -0.00263889 0.00458333 
0.00527778 -0.00277778 0.00472222 
0.00541667 -0.00291667 0.00486111 
0.00555556 -0.00305556 0.005 
0.00569444 -0.00319444 0.00513889 
0.00583333 -0.00333333 0.00527778 
0.00597222 -0.00347222 0.00541667 
0.00611111 -0.00361111 0.00555556 
0.00152778 0.00125 0.000972222 
0.00166667 0.00111111 0.00111111 
0.00180556 0.000972222 0.00125 
0.00194444 0.000833333 0.00138889 
0.00208333 0.000694444 0.00152778 
0.00222222 0.000555556 0.00166667 
0.00236111 0.000416667 0.00180556 
0.0025 0.000277778 0.00194444 
0.00263889 0.000138889 0.00208333 
0.00277778 -2.45256e-15 0.00222222 
0.00291667 -0.000138889 0.00236111 
0.00305556 -0.000277778 0.0025 
0.00319444 -0.000416667 0.00263889 
0.00333333 -0.000555556 0.00277778 
0.00347222 -0.000694444 0.00291667 
0.00361111 -0.000833333 0.00305556 
0.00375 -0.000972222 0.00319444 
0.00388889 -0.00111111 0.00333333 
0.00402778 -0.00125 0.00347222 
0.00416667 -0.00138889 0.00361111 
0.00430556 -0.00152778 0.00375 
0.00444444 -0.00166667 0.00388889 
0.00458333 -0.00180556 0.00402778 
0.00472222 -0.00194444 0.00416667 
0.00486111 -0.00208333 0.00430556 
0.005 -0.00222222 0.00444444 
0.00513889 -0.00236111 0.00458333 
0.00527778 -0.0025 0.00472222 
0.00541667 -0.00263889 0.00486111 
0.00555556 -0.00277778 0.005 
0.00569444 -0.00291667 0.00513889 
0.00583333 -0.00305556 0.00527778 
0.00597222 -0.00319444 0.00541667 
0.00611111 -0.00333333 0.00555556 
0.00625 -0.00347222 0.00569444 
0.00166667 0.00138889 0.00111111 
0.00180556 0.00125 0.00125 
0.00194444 0.00111111 0.00138889 
0.00208333 0.000972222 0.00152778 
0.00222222 0.000833333 0.00166667 
0.00236111 0.000694444 0.00180556 
0.0025 0.000555556 0.00194444 
0.00263889 0.000416667 0.00208333 
0.00277778 0.000277778 0.00222222 
0.00291667 0.000138889 0.00236111 
0.00305556 -2.47412e-15 0.0025 
0.00319444 -0.000138889 0.00263889 
0.00333333 -0.000277778 0.00277778 
0.00347222 -0.000416667 0.00291667 
0.00361111 -0.000555556 0.00305556 
0.00375 -0.000694444 0.00319444 
0.00388889 -0.000833333 0.00333333 
0.00402778 -0.000972222 0.00347222 
0.00416667 -0.00111111 0.00361111 
0.00430556 -0.00125 0.00375 
0.00444444 -0.00138889 0.00388889 
0.00458333 -0.00152778 0.00402778 
0.00472222 -0.00166667 0.00416667 
0.00486111 -0.00180556 0.00430556 
0.005 -0.00194444 0.00444444 
0.00513889 -0.00208333 0.00458333 
0.00527778 -0.00222222 0.00472222 
0.00541667 -0.00236111 0.00486111 
0.00555556 -0.0025 0.005 
0.00569444 -0.00263889 0.00513889 
0.00583333 -0.00277778 0.00527778 
0.00597222 -0.00291667 0.00541667 
0.00611111 -0.00305556 0.00555556 
0.00625 -0.00319444 0.00569444 
0.00638889 -0.00333333 0.00583333 
0.00180556 0.00152778 0.00125 
0.00194444 0.00138889 0.00138889 
0.00208333 0.00125 0.00152778 
0.00222222 0.00111111 0.00166667 
0.00236111 0.000972222 0.00180556 
0.0025 0.000833333 0.00194444 
0.00263889 0.000694444 0.00208333 
0.00277778 0.000555556 0.00222222 
0.00291667 0.000416667 0.00236111 
0.00305556 0.000277778 0.0025 
0.00319444 0.000138889 0.00263889 
0.00333333 -2.36664e-15 0.00277778 
0.00347222 -0.000138889 0.00291667 
0.00361111 -0.000277778 0.00305556 
0.00375 -0.000416667 0.00319444 
0.00388889 -0.000555556 0.00333333 
0.00402778 -0.000694444 0.00347222 
0.00416667 -0.000833333 0.00361111 
0.00430556 -0.000972222 0.00375 
0.00444444 -0.00111111 0.00388889 
0.00458333 -0.00125 0.00402778 
0.00472222 -0.00138889 0.00416667 
0.00486111 -0.00152778 0.00430556 
0.005 -0.00166667 0.00444444 
0.00513889 -0.00180556 0.00458333 
0.00527778 -0.00194444 0.00472222 
0.00541667 -0.00208333 0.00486111 
0.00555556 -0.00222222 0.005 
0.00569444 -0.00236111 0.00513889 
0.00583333 -0.0025 0.00527778 
0.00597222 -0.00263889 0.00541667 
0.00611111 -0.00277778 0.00555556 
0.00625 -0.00291667 0.00569444 
0.00638889 -0.00305556 0.00583333 
0.00652778 -0.00319444 0.00597222 
0.00194444 0.00166667 0.00138889 
0.00208333 0.00152778 0.00152778 
0.00222222 0.00138889 0.00166667 
0.00236111 0.00125 0.00180556 
0.0025 0.00111111 0.00194444 
0.00263889 0.000972222 0.00208333 
0.00277778 0.000833333 0.00222222 
0.00291667 0.000694444 0.00236111 
0.00305556 0.000555556 0.0025 
0.00319444 0.000416667 0.00263889 
0.00333333 0.000277778 0.00277778 
0.00347222 0.000138889 0.00291667 
0.00361111 -1.77554e-15 0.00305556 
0.00375 -0.000138889 0.00319444 
0.00388889 -0.000277778 0.00333333 
0.00402778 -0.000416667 0.00347222 
0.00416667 -0.000555556 0.00361111 
0.00430556 -0.000694444 0.00375 
0.00444444 -0.000833333 0.00388889 
0.00458333 -0.000972222 0.00402778 
0.00472222 -0.00111111 0.00416667 
0.00486111 -0.00125 0.00430556 
0.005 -0.00138889 0.00444444 
0.00513889 -0.00152778 0.00458333 
0.00527778 -0.00166667 0.00472222 
0.00541667 -0.00180556 0.00486111 
0.00555556 -0.00194444 0.005 
0.00569444 -0.00208333 0.00513889 
0.00583333 -0.00222222 0.00527778 
0.00597222 -0.00236111 0.00541667 
0.00611111 -0.0025 0.00555556 
0.00625 -0.00263889 0.00569444 
0.00638889 -0.00277778 0.00583333 
0.00652778 -0.00291667 0.00597222 
0.00666667 -0.00305556 0.00611111 
0.00208333 0.00180556 0.00152778 
0.00222222 0.00166667 0.00166667 
0.00236111 0.00152778 0.00180556 
0.0025 0.00138889 0.00194444 
0.00263889 0.00125 0.00208333 
0.00277778 0.00111111 0.00222222 
0.00291667 0.000972222 0.00236111 
0.00305556 0.000833333 0.0025 
0.00319444 0.000694444 0.00263889 
0.00333333 0.000555556 0.00277778 
0.00347222 0.000416667 0.00291667 
0.00361111 0.000277778 0.00305556 
0.00375 0.000138889 0.00319444 
0.00388889 -1.5502e-15 0.00333333 
0.00402778 -0.000138889 0.00347222 
0.00416667 -0.000277778 0.00361111 
0.00430556 -0.000416667 0.00375 
0.00444444 -0.000555556 0.00388889 
0.00458333 -0.000694444 0.00402778 
0.00472222 -0.000833333 0.00416667 
0.00486111 -0.000972222 0.00430556 
0.005 -0.00111111 0.00444444 
0.00513889 -0.00125 0.00458333 
0.00527778 -0.00138889 0.00472222 
0.00541667 -0.00152778 0.00486111 
0.00555556 -0.00166667 0.005 
0.00569444 -0.00180556 0.00513889 
0.00583333 -0.00194444 0.00527778 
0.00597222 -0.00208333 0.00541667 
0.00611111 -0.00222222 0.00555556 
0.00625 -0.00236111 0.00569444 
0.00638889 -0.0025 0.00583333 
0.00652778 -0.00263889 0.00597222 
0.00666667 -0.00277778 0.00611111 
0.00680556 -0.00291667 0.00625 
0.00222222 0.00194444 0.00166667 
0.00236111 0.00180556 0.00180556 
0.0025 0.00166667 0.00194444 
0.00263889 0.00152778 0.00208333 
0.00277778 0.00138889 0.00222222 
0.00291667 0.00125 0.00236111 
0.00305556 0.00111111 0.0025 
0.00319444 0.000972222 0.00263889 
0.00333333 0.000833333 0.00277778 
0.00347222 0.000694444 0.00291667 
0.00361111 0.000555556 0.00305556 
0.00375 0.000416667 0.00319444 
0.00388889 0.000277778 0.00333333 
0.00402778 0.000138889 0.00347222 
0.00416667 -1.38471e-15 0.00361111 
0.00430556 -0.000138889 0.00375 
0.00444444 -0.000277778 0.00388889 
0.00458333 -0.000416667 0.00402778 
0.00472222 -0.000555556 0.00416667 
0.00486111 -0.000694444 0.00430556 
0.005 -0.000833333 0.00444444 
0.00513889 -0.000972222 0.00458333 
0.00527778 -0.00111111 0.00472222 
0.00541667 -0.00125 0.00486111 
0.00555556 -0.00138889 0.005 
0.00569444 -0.00152778 0.00513889 
0.00583333 -0.00166667 0.00527778 
0.00597222 -0.00180556 0.00541667 
0.00611111 -0.00194444 0.00555556 
0.00625 -0.00208333 0.00569444 
0.00638889 -0.00222222 0.00583333 
0.00652778 -0.00236111 0.00597222 
0.00666667 -0.0025 0.00611111 
0.00680556 -0.00263889 0.00625 
0.00694444 -0.00277778 0.00638889 
0.00236111 0.00208333 0.00180556 
0.0025 0.00194444 0.00194444 
0.00263889 0.00180556 0.00208333 
0.00277778 0.00166667 0.00222222 
0.00291667 0.00152778 0.00236111 
0.00305556 0.00138889 0.0025 
0.00319444 0.00125 0.00263889 
0.00333333 0.00111111 0.00277778 
0.00347222 0.000972222 0.00291667 
0.00361111 0.000833333 0.00305556 
0.00375 0.000694444 0.00319444 
0.00388889 0.000555556 0.00333333 
0.00402778 0.000416667 0.00347222 
0.00416667 0.000277778 0.00361111 
0.00430556 0.000138889 0.00375 
0.00444444 -8.09872e-16 0.00388889 
0.00458333 -0.000138889 0.00402778 
0.00472222 -0.000277778 0.00416667 
0.00486111 -0.000416667 0.00430556 
0.005 -0.000555556 0.00444444 
0.00513889 -0.000694444 0.00458333 
0.00527778 -0.000833333 0.00472222 
0.00541667 -0.000972222 0.00486111 
0.00555556 -0.00111111 0.005 
0.00569444 -0.00125 0.00513889 
0.00583333 -0.00138889 0.00527778 
0.00597222 -0.00152778 0.00541667 
0.00611111 -0.00166667 0.00555556 
0.00625 -0.00180556 0.00569444 
0.00638889 -0.00194444 0.00583333 
0.00652778 -0.00208333 0.00597222 
0.00666667 -0.00222222 0.00611111 
0.00680556 -0.00236111 0.00625 
0.00694444 -0.0025 0.00638889 
0.00708333 -0.00263889 0.00652778 
0.0025 0.00222222 0.00194444 
0.00263889 0.00208333 0.00208333 
0.00277778 0.00194444 0.00222222 
0.00291667 0.00180556 0.00236111 
0.00305556 0.00166667 0.0025 
0.00319444 0.00152778 0.00263889 
0.00333333 0.00138889 0.00277778 
0.00347222 0.00125 0.00291667 
0.00361111 0.00111111 0.00305556 
0.00375 0.000972222 0.00319444 
0.00388889 0.000833333 0.00333333 
0.00402778 0.000694444 0.00347222 
0.00416667 0.000555556 0.00361111 
0.00430556 0.000416667 0.00375 
0.00444444 0.000277778 0.00388889 
0.00458333 0.000138889 0.00402778 
0.00472222 -2.21211e-16 0.00416667 
0.00486111 -0.000138889 0.00430556 
0.005 -0.000277778 0.00444444 
0.00513889 -0.000416667 0.00458333 
0.00527778 -0.000555556 0.00472222 
0.00541667 -0.000694444 0.00486111 
0.00555556 -0.000833333 0.005 
0.00569444 -0.000972222 0.00513889 
0.00583333 -0.00111111 0.00527778 
0.00597222 -0.00125 0.00541667 
0.00611111 -0.00138889 0.00555556 
0.00625 -0.00152778 0.00569444 
0.00638889 -0.00166667 0.00583333 
0.00652778 -0.00180556 0.00597222 
0.00666667 -0.00194444 0.00611111 
0.00680556 -0.00208333 0.00625 
0.00694444 -0.00222222 0.00638889 
0.00708333 -0.00236111 0.00652778 
0.00722222 -0.0025 0.00666667 
0.00263889 0.00236111 0.00208333 
0.00277778 0.00222222 0.00222222 
0.00291667 0.00208333 0.00236111 
0.00305556 0.00194444 0.0025 
0.00319444 0.00180556 0.00263889 
0.00333333 0.00166667 0.00277778 
0.00347222 0.00152778 0.00291667 
0.00361111 0.00138889 0.00305556 
0.00375 0.00125 0.00319444 
0.00388889 0.00111111 0.00333333 
0.00402778 0.000972222 0.00347222 
0.00416667 0.000833333 0.00361111 
0.00430556 0.000694444 0.00375 
0.00444444 0.000555556 0.00388889 
0.00458333 0.000416667 0.00402778 
0.00472222 0.000277778 0.00416667 
0.00486111 0.000138889 0.00430556 
0.005 3.64021e-16 0.00444444 
0.00513889 -0.000138889 0.00458333 
0.00527778 -0.000277778 0.00472222 
0.00541667 -0.000416667 0.00486111 
0.00555556 -0.000555556 0.005 
0.00569444 -0.000694444 0.00513889 
0.00583333 -0.000833333 0.00527778 
0.00597222 -0.000972222 0.00541667 
0.00611111 -0.00111111 0.00555556 
0.00625 -0.00125 0.00569444 
0.00638889 -0.00138889 0.00583333 
0.00652778 -0.00152778 0.00597222 
0.00666667 -0.00166667 0.00611111 
0.00680556 -0.00180556 0.00625 
0.00694444 -0.00194444 0.00638889 
0.00708333 -0.00208333 0.00652778 
0.00722222 -0.00222222 0.00666667 
0.00736111 -0.00236111 0.00680556 
0.00277778 0.0025 0.00222222 
0.00291667 0.00236111 0.00236111 
0.00305556 0.00222222 0.0025 
0.00319444 0.00208333 0.00263889 
0.00333333 0.00194444 0.00277778 
0.00347222 0.00180556 0.00291667 
0.00361111 0.00166667 0.00305556 
0.00375 0.00152778 0.00319444 
0.00388889 0.00138889 0.00333333 
0.00402778 0.00125 0.00347222 
0.00416667 0.00111111 0.00361111 
0.00430556 0.000972222 0.00375 
0.00444444 0.000833333 0.00388889 
0.00458333 0.000694444 0.00402778 
0.00472222 0.000555556 0.00416667 
0.00486111 0.000416667 0.00430556 
0.005 0.000277778 0.00444444 
0.00513889 0.000138889 0.00458333 
0.00527778 1.10773e-15 0.00472222 
0.00541667 -0.000138889 0.00486111 
0.00555556 -0.000277778 0.005 
0.00569444 -0.000416667 0.00513889 
0.00583333 -0.000555556 0.00527778 
0.00597222 -0.000694444 0.00541667 
0.00611111 -0.000833333 0.00555556 
0.00625 -0.000972222 0.00569444 
0.00638889 -0.00111111 0.00583333 
0.00652778 -0.00125 0.00597222 
0.00666667 -0.00138889 0.00611111 
0.00680556 -0.00152778 0.00625 
0.00694444 -0.00166667 0.00638889 
0.00708333 -0.00180556 0.00652778 
0.00722222 -0.00194444 0.00666667 
0.00736111 -0.00208333 0.00680556 
0.0075 -0.00222222 0.00694444 
0.00291667 0.00263889 0.00236111 
0.00305556 0.0025 0.0025 
0.00319444 0.00236111 0.00263889 
0.00333333 0.00222222 0.00277778 
0.00347222 0.00208333 0.00291667 
0.00361111 0.00194444 0.00305556 
0.00375 0.00180556 0.00319444 
0.00388889 0.00166667 0.00333333 
0.00402778 0.00152778 0.00347222 
0.00416667 0.00138889 0.00361111 
0.00430556 0.00125 0.00375 
0.00444444 0.00111111 0.00388889 
0.00458333 0.000972222 0.00402778 
0.00472222 0.000833333 0.00416667 
0.00486111 0.000694444 0.00430556 
0.005 0.000555556 0.00444444 
0.00513889 0.000416667 0.00458333 
0.00527778 0.000277778 0.00472222 
0.00541667 0.000138889 0.00486111 
0.00555556 1.80952e-15 0.005 
0.00569444 -0.000138889 0.00513889 
0.00583333 -0.000277778 0.00527778 
0.00597222 -0.000416667 0.00541667 
0.00611111 -0.000555556 0.00555556 
0.00625 -0.000694444 0.00569444 
0.00638889 -0.000833333 0.00583333 
0.00652778 -0.000972222 0.00597222 
0.00666667 -0.00111111 0.00611111 
0.00680556 -0.00125 0.00625 
0.00694444 -0.00138889 0.00638889 
0.00708333 -0.00152778 0.00652778 
0.00722222 -0.00166667 0.00666667 
0.00736111 -0.00180556 0.00680556 
0.0075 -0.00194444 0.00694444 
0.00763889 -0.00208333 0.00708333 
0.00305556 0.00277778 0.0025 
0.00319444 0.00263889 0.00263889 
0.00333333 0.0025 0.00277778 
0.00347222 0.00236111 0.00291667 
0.00361111 0.00222222 0.00305556 
0.00375 0.00208333 0.00319444 
0.00388889 0.00194444 0.00333333 
0.00402778 0.00180556 0.00347222 
0.00416667 0.00166667 0.00361111 
0.00430556 0.00152778 0.00375 
0.00444444 0.00138889 0.00388889 
0.00458333 0.00125 0.00402778 
0.00472222 0.00111111 0.00416667 
0.00486111 0.000972222 0.00430556 
0.005 0.000833333 0.00444444 
0.00513889 0.000694444 0.00458333 
0.00527778 0.000555556 0.00472222 
0.00541667 0.000416667 0.00486111 
0.00555556 0.000277778 0.005 
0.00569444 0.000138889 0.00513889 
0.00583333 2.33513e-15 0.00527778 
0.00597222 -0.000138889 0.00541667 
0.00611111 -0.000277778 0.00555556 
0.00625 -0.000416667 0.00569444 
0.00638889 -0.000555556 0.00583333 
0.00652778 -0.000694444 0.00597222 
0.00666667 -0.000833333 0.00611111 
0.00680556 -0.000972222 0.00625 
0.00694444 -0.00111111 0.00638889 
0.00708333 -0.00125 0.00652778 
0.00722222 -0.00138889 0.00666667 
0.00736111 -0.00152778 0.00680556 
0.0075 -0.00166667 0.00694444 
0.00763889 -0.00180556 0.00708333 
0.00777778 -0.00194444 0.00722222 
0.00319444 0.00291667 0.00263889 
0.00333333 0.00277778 0.00277778 
0.00347222 0.00263889 0.00291667 
0.00361111 0.0025 0.00305556 
0.00375 0.00236111 0.00319444 
0.00388889 0.00222222 0.00333333 
0.00402778 0.00208333 0.00347222 
0.00416667 0.00194444 0.00361111 
0.00430556 0.00180556 0.00375 
0.00444444 0.00166667 0.00388889 
0.00458333 0.00152778 0.00402778 
0.00472222 0.00138889 0.00416667 
0.00486111 0.00125 0.00430556 
0.005 0.00111111 0.00444444 
0.00513889 0.000972222 0.00458333 
0.00527778 0.000833333 0.00472222 
0.00541667 0.000694444 0.00486111 
0.00555556 0.000555556 0.005 
0.00569444 0.000416667 0.00513889 
0.00583333 0.000277778 0.00527778 
0.00597222 0.000138889 0.00541667 
0.00611111 2.87915e-15 0.00555556 
0.00625 -0.000138889 0.00569444 
0.00638889 -0.000277778 0.00583333 
0.00652778 -0.000416667 0.00597222 
0.00666667 -0.000555556 0.00611111 
0.00680556 -0.000694444 0.00625 
0.00694444 -0.000833333 0.00638889 
0.00708333 -0.000972222 0.00652778 
0.00722222 -0.00111111 0.00666667 
0.00736111 -0.00125 0.00680556 
0.0075 -0.00138889 0.00694444 
0.00763889 -0.00152778 0.00708333 
0.00777778 -0.00166667 0.00722222 
0.00791667 -0.00180556 0.00736111 
0.00333333 0.00305556 0.00277778 
0.00347222 0.00291667 0.00291667 
0.00361111 0.00277778 0.00305556 
0.00375 0.00263889 0.00319444 
0.00388889 0.0025 0.00333333 
0.00402778 0.00236111 0.00347222 
0.00416667 0.00222222 0.00361111 
0.00430556 0.00208333 0.00375 
0.00444444 0.00194444 0.00388889 
0.00458333 0.00180556 0.00402778 
0.00472222 0.00166667 0.00416667 
0.00486111 0.00152778 0.00430556 
0.005 0.00138889 0.00444444 
0.00513889 0.00125 0.00458333 
0.00527778 0.00111111 0.00472222 
0.00541667 0.000972222 0.00486111 
0.00555556 0.000833333 0.005 
0.00569444 0.000694444 0.00513889 
0.00583333 0.000555556 0.00527778 
0.00597222 0.000416667 0.00541667 
0.00611111 0.000277778 0.00555556 
0.00625 0.000138889 0.00569444 
0.00638889 2.98929e-15 0.00583333 
0.00652778 -0.000138889 0.00597222 
0.00666667 -0.000277778 0.00611111 
0.00680556 -0.000416667 0.00625 
0.00694444 -0.000555556 0.00638889 
0.00708333 -0.000694444 0.00652778 
0.00722222 -0.000833333 0.00666667 
0.00736111 -0.000972222 0.00680556 
0.0075 -0.00111111 0.00694444 
0.00763889 -0.00125 0.00708333 
0.00777778 -0.00138889 0.00722222 
0.00791667 -0.00152778 0.00736111 
0.00805556 -0.00166667 0.0075 
0.00347222 0.00319444 0.00291667 
0.00361111 0.00305556 0.00305556 
0.00375 0.00291667 0.00319444 
0.00388889 0.00277778 0.00333333 
0.00402778 0.00263889 0.00347222 
0.00416667 0.0025 0.00361111 
0.00430556 0.00236111 0.00375 
0.00444444 0.00222222 0.00388889 
0.00458333 0.00208333 0.00402778 
0.00472222 0.00194444 0.00416667 
0.00486111 0.00180556 0.00430556 
0.005 0.00166667 0.00444444 
0.00513889 0.00152778 0.00458333 
0.00527778 0.00138889 0.00472222 
0.00541667 0.00125 0.00486111 
0.00555556 0.00111111 0.005 
0.00569444 0.000972222 0.00513889 
0.00583333 0.000833333 0.00527778 
0.00597222 0.000694444 0.00541667 
0.00611111 0.000555556 0.00555556 
0.00625 0.000416667 0.00569444 
0.00638889 0.000277778 0.00583333 
0.00652778 0.000138889 0.00597222 
0.00666667 3.4605e-15 0.00611111 
0.00680556 -0.000138889 0.00625 
0.00694444 -0.000277778 0.00638889 
0.00708333 -0.000416667 0.00652778 
0.00722222 -0.000555556 0.00666667 
0.00736111 -0.000694444 0.00680556 
0.0075 -0.000833333 0.00694444 
0.00763889 -0.000972222 0.00708333 
0.00777778 -0.00111111 0.00722222 
0.00791667 -0.00125 0.00736111 
0.00805556 -0.00138889 0.0075 
0.00819444 -0.00152778 0.00763889 
0.00361111 0.00333333 0.00305556 
0.00375 0.00319444 0.00319444 
0.00388889 0.00305556 0.00333333 
0.00402778 0.00291667 0.00347222 
0.00416667 0.00277778 0.00361111 
0.00430556 0.00263889 0.00375 
0.00444444 0.0025 0.00388889 
0.00458333 0.00236111 0.00402778 
0.00472222 0.00222222 0.00416667 
0.00486111 0.00208333 0.00430556 
0.005 0.00194444 0.00444444 
0.00513889 0.00180556 0.00458333 
0.00527778 0.00166667 0.00472222 
0.00541667 0.00152778 0.00486111 
0.00555556 0.00138889 0.005 
0.00569444 0.00125 0.00513889 
0.00583333 0.00111111 0.00527778 
0.00597222 0.000972222 0.00541667 
0.00611111 0.000833333 0.00555556 
0.00625 0.000694444 0.00569444 
0.00638889 0.000555556 0.00583333 
0.00652778 0.000416667 0.00597222 
0.00666667 0.000277778 0.00611111 
0.00680556 0.000138889 0.00625 
0.00694444 3.71578e-15 0.00638889 
0.00708333 -0.000138889 0.00652778 
0.00722222 -0.000277778 0.00666667 
0.00736111 -0.000416667 0.00680556 
0.0075 -0.000555556 0.00694444 
0.00763889 -0.000694444 0.00708333 
0.00777778 -0.000833333 0.00722222 
0.00791667 -0.000972222 0.00736111 
0.00805556 -0.00111111 0.0075 
0.00819444 -0.00125 0.00763889 
0.00833333 -0.00138889 0.00777778 
0.00375 0.00347222 0.00319444 
0.00388889 0.00333333 0.00333333 
0.00402778 0.00319444 0.00347222 
0.00416667 0.00305556 0.00361111 
0.00430556 0.00291667 0.00375 
0.00444444 0.00277778 0.00388889 
0.00458333 0.00263889 0.00402778 
0.00472222 0.0025 0.00416667 
0.00486111 0.00236111 0.00430556 
0.005 0.00222222 0.00444444 
0.00513889 0.00208333 0.00458333 
0.00527778 0.00194444 0.00472222 
0.00541667 0.00180556 0.00486111 
0.00555556 0.00166667 0.005 
0.00569444 0.00152778 0.00513889 
0.00583333 0.00138889 0.00527778 
0.00597222 0.00125 0.00541667 
0.00611111 0.00111111 0.00555556 
0.00625 0.000972222 0.00569444 
0.00638889 0.000833333 0.00583333 
0.00652778 0.000694444 0.00597222 
0.00666667 0.000555556 0.00611111 
0.00680556 0.000416667 0.00625 
0.00694444 0.000277778 0.00638889 
0.00708333 0.000138889 0.00652778 
0.00722222 3.59071e-15 0.00666667 
0.00736111 -0.000138889 0.00680556 
0.0075 -0.000277778 0.00694444 
0.00763889 -0.000416667 0.00708333 
0.00777778 -0.000555556 0.00722222 
0.00791667 -0.000694444 0.00736111 
0.00805556 -0.000833333 0.0075 
0.00819444 -0.000972222 0.00763889 
0.00833333 -0.00111111 0.00777778 
0.00847222 -0.00125 0.00791667 
0.00388889 0.00361111 0.00333333 
0.00402778 0.00347222 0.00347222 
0.00416667 0.00333333 0.00361111 
0.00430556 0.00319444 0.00375 
0.00444444 0.00305556 0.00388889 
0.00458333 0.00291667 0.00402778 
0.00472222 0.00277778 0.00416667 
0.00486111 0.00263889 0.00430556 
0.005 0.0025 0.00444444 
0.00513889 0.00236111 0.00458333 
0.00527778 0.00222222 0.00472222 
0.00541667 0.00208333 0.00486111 
0.00555556 0.00194444 0.005 
0.00569444 0.00180556 0.00513889 
0.00583333 0.00166667 0.00527778 
0.00597222 0.00152778 0.00541667 
0.00611111 0.00138889 0.00555556 
0.00625 0.00125 0.00569444 
0.00638889 0.00111111 0.00583333 
0.00652778 0.000972222 0.00597222 
0.00666667 0.000833333 0.00611111 
0.00680556 0.000694444 0.00625 
0.00694444 0.000555556 0.00638889 
0.00708333 0.000416667 0.00652778 
0.00722222 0.000277778 0.00666667 
0.00736111 0.000138889 0.00680556 
0.0075 4.07297e-15 0.00694444 
0.00763889 -0.000138889 0.00708333 
0.00777778 -0.000277778 0.00722222 
0.00791667 -0.000416667 0.00736111 
0.00805556 -0.000555556 0.0075 
0.00819444 -0.000694444 0.00763889 
0.00833333 -0.000833333 0.00777778 
0.00847222 -0.000972222 0.00791667 
0.00861111 -0.00111111 0.00805556 
0.00402778 0.00375 0.00347222 
0.00416667 0.00361111 0.00361111 
0.00430556 0.00347222 0.00375 
0.00444444 0.00333333 0.00388889 
0.00458333 0.00319444 0.00402778 
0.00472222 0.00305556 0.00416667 
0.00486111 0.00291667 0.00430556 
0.005 0.00277778 0.00444444 
0.00513889 0.00263889 0.00458333 
0.00527778 0.0025 0.00472222 
0.00541667 0.00236111 0.00486111 
0.00555556 0.00222222 0.005 
0.00569444 0.00208333 0.00513889 
0.00583333 0.00194444 0.00527778 
0.00597222 0.00180556 0.00541667 
0.00611111 0.00166667 0.00555556 
0.00625 0.00152778 0.00569444 
0.00638889 0.00138889 0.00583333 
0.00652778 0.00125 0.00597222 
0.00666667 0.00111111 0.00611111 
0.00680556 0.000972222 0.00625 
0.00694444 0.000833333 0.00638889 
0.00708333 0.000694444 0.00652778 
0.00722222 0.000555556 0.00666667 
0.00736111 0.000416667 0.00680556 
0.0075 0.000277778 0.00694444 
0.00763889 0.000138889 0.00708333 
0.00777778 4.15095e-15 0.00722222 
0.00791667 -0.000138889 0.00736111 
0.00805556 -0.000277778 0.0075 
0.00819444 -0.000416667 0.00763889 
0.00833333 -0.000555556 0.00777778 
0.00847222 -0.000694444 0.00791667 
0.00861111 -0.000833333 0.00805556 
0.00875 -0.000972222 0.00819444 
0.00416667 0.00388889 0.00361111 
0.00430556 0.00375 0.00375 
0.00444444 0.00361111 0.00388889 
0.00458333 0.00347222 0.00402778 
0.00472222 0.00333333 0.00416667 
0.00486111 0.00319444 0.00430556 
0.005 0.00305556 0.00444444 
0.00513889 0.00291667 0.00458333 
0.00527778 0.00277778 0.00472222 
0.00541667 0.00263889 0.00486111 
0.00555556 0.0025 0.005 
0.00569444 0.00236111 0.00513889 
0.00583333 0.00222222 0.00527778 
0.00597222 0.00208333 0.00541667 
0.00611111 0.00194444 0.00555556 
0.00625 0.00180556 0.00569444 
0.00638889 0.00166667 0.00583333 
0.00652778 0.00152778 0.00597222 
0.00666667 0.00138889 0.00611111 
0.00680556 0.00125 0.00625 
0.00694444 0.00111111 0.00638889 
0.00708333 0.000972222 0.00652778 
0.00722222 0.000833333 0.00666667 
0.00736111 0.000694444 0.00680556 
0.0075 0.000555556 0.00694444 
0.00763889 0.000416667 0.00708333 
0.00777778 0.000277778 0.00722222 
0.00791667 0.000138889 0.00736111 
0.00805556 3.99439e-15 0.0075 
0.00819444 -0.000138889 0.00763889 
0.00833333 -0.000277778 0.00777778 
0.00847222 -0.000416667 0.00791667 
0.00861111 -0.000555556 0.00805556 
0.00875 -0.000694444 0.00819444 
0.00888889 -0.000833333 0.00833333 
0.00430556 0.00402778 0.00375 
0.00444444 0.00388889 0.00388889 
0.00458333 0.00375 0.00402778 
0.00472222 0.00361111 0.00416667 
0.00486111 0.00347222 0.00430556 
0.005 0.00333333 0.00444444 
0.00513889 0.00319444 0.00458333 
0.00527778 0.00305556 0.00472222 
0.00541667 0.00291667 0.00486111 
0.00555556 0.00277778 0.005 
0.00569444 0.00263889 0.00513889 
0.00583333 0.0025 0.00527778 
0.00597222 0.00236111 0.00541667 
0.00611111 0.00222222 0.00555556 
0.00625 0.00208333 0.00569444 
0.00638889 0.00194444 0.00583333 
0.00652778 0.00180556 0.00597222 
0.00666667 0.00166667 0.00611111 
0.00680556 0.00152778 0.00625 
0.00694444 0.00138889 0.00638889 
0.00708333 0.00125 0.00652778 
0.00722222 0.00111111 0.00666667 
0.00736111 0.000972222 0.00680556 
0.0075 0.000833333 0.00694444 
0.00763889 0.000694444 0.00708333 
0.00777778 0.000555556 0.00722222 
0.00791667 0.000416667 0.00736111 
0.00805556 0.000277778 0.0075 
0.00819444 0.000138889 0.00763889 
0.00833333 3.45896e-15 0.00777778 
0.00847222 -0.000138889 0.00791667 
0.00861111 -0.000277778 0.00805556 
0.00875 -0.000416667 0.00819444 
0.00888889 -0.000555556 0.00833333 
0.00902778 -0.000694444 0.00847222 
0.00444444 0.00416667 0.00388889 
0.00458333 0.00402778 0.00402778 
0.00472222 0.00388889 0.00416667 
0.00486111 0.00375 0.00430556 
0.005 0.00361111 0.00444444 
0.00513889 0.00347222 0.00458333 
0.00527778 0.00333333 0.00472222 
0.00541667 0.00319444 0.00486111 
0.00555556 0.00305556 0.005 
0.00569444 0.00291667 0.00513889 
0.00583333 0.00277778 0.00527778 
0.00597222 0.00263889 0.00541667 
0.00611111 0.0025 0.00555556 
0.00625 0.00236111 0.00569444 
0.00638889 0.00222222 0.00583333 
0.00652778 0.00208333 0.00597222 
0.00666667 0.00194444 0.00611111 
0.00680556 0.00180556 0.00625 
0.00694444 0.00166667 0.00638889 
0.00708333 0.00152778 0.00652778 
0.00722222 0.00138889 0.00666667 
0.00736111 0.00125 0.00680556 
0.0075 0.00111111 0.00694444 
0.00763889 0.000972222 0.00708333 
0.00777778 0.000833333 0.00722222 
0.00791667 0.000694444 0.00736111 
0.00805556 0.000555556 0.0075 
0.00819444 0.000416667 0.00763889 
0.00833333 0.000277778 0.00777778 
0.00847222 0.000138889 0.00791667 
0.00861111 2.9944e-15 0.00805556 
0.00875 -0.000138889 0.00819444 
0.00888889 -0.000277778 0.00833333 
0.00902778 -0.000416667 0.00847222 
0.00916667 -0.000555556 0.00861111 
0.00458333 0.00430556 0.00402778 
0.00472222 0.00416667 0.00416667 
0.00486111 0.00402778 0.00430556 
0.005 0.00388889 0.00444444 
0.00513889 0.00375 0.00458333 
0.00527778 0.00361111 0.00472222 
0.00541667 0.00347222 0.00486111 
0.00555556 0.00333333 0.005 
0.00569444 0.00319444 0.00513889 
0.00583333 0.00305556 0.00527778 
0.00597222 0.00291667 0.00541667 
0.00611111 0.00277778 0.00555556 
0.00625 0.00263889 0.00569444 
0.00638889 0.0025 0.00583333 
0.00652778 0.00236111 0.00597222 
0.00666667 0.00222222 0.00611111 
0.00680556 0.00208333 0.00625 
0.00694444 0.00194444 0.00638889 
0.00708333 0.00180556 0.00652778 
0.00722222 0.00166667 0.00666667 
0.00736111 0.00152778 0.00680556 
0.0075 0.00138889 0.00694444 
0.00763889 0.00125 0.00708333 
0.00777778 0.00111111 0.00722222 
0.00791667 0.000972222 0.00736111 
0.00805556 0.000833333 0.0075 
0.00819444 0.000694444 0.00763889 
0.00833333 0.000555556 0.00777778 
0.00847222 0.000416667 0.00791667 
0.00861111 0.000277778 0.00805556 
0.00875 0.000138889 0.00819444 
0.00888889 2.5997e-15 0.00833333 
0.00902778 -0.000138889 0.00847222 
0.00916667 -0.000277778 0.00861111 
0.00930556 -0.000416667 0.00875 
0.00472222 0.00444444 0.00416667 
0.00486111 0.00430556 0.00430556 
0.005 0.00416667 0.00444444 
0.00513889 0.00402778 0.00458333 
0.00527778 0.00388889 0.00472222 
0.00541667 0.00375 0.00486111 
0.00555556 0.00361111 0.005 
0.00569444 0.00347222 0.00513889 
0.00583333 0.00333333 0.00527778 
0.00597222 0.00319444 0.00541667 
0.00611111 0.00305556 0.00555556 
0.00625 0.00291667 0.00569444 
0.00638889 0.00277778 0.00583333 
0.00652778 0.00263889 0.00597222 
0.00666667 0.0025 0.00611111 
0.00680556 0.00236111 0.00625 
0.00694444 0.00222222 0.00638889 
0.00708333 0.00208333 0.00652778 
0.00722222 0.00194444 0.00666667 
0.00736111 0.00180556 0.00680556 
0.0075 0.00166667 0.00694444 
0.00763889 0.00152778 0.00708333 
0.00777778 0.00138889 0.00722222 
0.00791667 0.00125 0.00736111 
0.00805556 0.00111111 0.0075 
0.00819444 0.000972222 0.00763889 
0.00833333 0.000833333 0.00777778 
0.00847222 0.000694444 0.00791667 
0.00861111 0.000555556 0.00805556 
0.00875 0.000416667 0.00819444 
0.00888889 0.000277778 0.00833333 
0.00902778 0.000138889 0.00847222 
0.00916667 2.71986e-15 0.00861111 
0.00930556 -0.000138889 0.00875 
0.00944444 -0.000277778 0.00888889 
0.00486111 0.00458333 0.00430556 
0.005 0.00444444 0.00444444 
0.00513889 0.00430556 0.00458333 
0.00527778 0.00416667 0.00472222 
0.00541667 0.00402778 0.00486111 
0.00555556 0.00388889 0.005 
0.00569444 0.00375 0.00513889 
0.00583333 0.00361111 0.00527778 
0.00597222 0.00347222 0.00541667 
0.00611111 0.00333333 0.00555556 
0.00625 0.00319444 0.00569444 
0.00638889 0.00305556 0.00583333 
0.00652778 0.00291667 0.00597222 
0.00666667 0.00277778 0.00611111 
0.00680556 0.00263889 0.00625 
0.00694444 0.0025 0.00638889 
0.00708333 0.00236111 0.00652778 
0.00722222 0.00222222 0.00666667 
0.00736111 0.00208333 0.00680556 
0.0075 0.00194444 0.00694444 
0.00763889 0.00180556 0.00708333 
0.00777778 0.00166667 0.00722222 
0.00791667 0.00152778 0.00736111 
0.00805556 0.00138889 0.0075 
0.00819444 0.00125 0.00763889 
0.00833333 0.00111111 0.00777778 
0.00847222 0.000972222 0.00791667 
0.00861111 0.000833333 0.00805556 
0.00875 0.000694444 0.00819444 
0.00888889 0.000555556 0.00833333 
0.00902778 0.000416667 0.00847222 
0.00916667 0.000277778 0.00861111 
0.00930556 0.000138889 0.00875 
0.00944444 2.66459e-15 0.00888889 
0.00958333 -0.000138889 0.00902778 
0.005 0.00472222 0.00444444 
0.00513889 0.00458333 0.00458333 
0.00527778 0.00444444 0.00472222 
0.00541667 0.00430556 0.00486111 
0.00555556 0.00416667 0.005 
0.00569444 0.00402778 0.00513889 
0.00583333 0.00388889 0.00527778 
0.00597222 0.00375 0.00541667 
0.00611111 0.00361111 0.00555556 
0.00625 0.00347222 0.00569444 
0.00638889 0.00333333 0.00583333 
0.00652778 0.00319444 0.00597222 
0.00666667 0.00305556 0.00611111 
0.00680556 0.00291667 0.00625 
0.00694444 0.00277778 0.00638889 
0.00708333 0.00263889 0.00652778 
0.00722222 0.0025 0.00666667 
0.00736111 0.00236111 0.00680556 
0.0075 0.00222222 0.00694444 
0.00763889 0.00208333 0.00708333 
0.00777778 0.00194444 0.00722222 
0.00791667 0.00180556 0.00736111 
0.00805556 0.00166667 0.0075 
0.00819444 0.00152778 0.00763889 
0.00833333 0.00138889 0.00777778 
0.00847222 0.00125 0.00791667 
0.00861111 0.00111111 0.00805556 
0.00875 0.000972222 0.00819444 
0.00888889 0.000833333 0.00833333 
0.00902778 0.000694444 0.00847222 
0.00916667 0.000555556 0.00861111 
0.00930556 0.000416667 0.00875 
0.00944444 0.000277778 0.00888889 
0.00958333 0.000138889 0.00902778 
0.00972222 2.5417e-15 0.00916667 
0.00513889 0.00486111 0.00458333 
0.00527778 0.00472222 0.00472222 
0.00541667 0.00458333 0.00486111 
0.00555556 0.00444444 0.005 
0.00569444 0.00430556 0.00513889 
0.00583333 0.00416667 0.00527778 
0.00597222 0.00402778 0.00541667 
0.00611111 0.00388889 0.00555556 
0.00625 0.00375 0.00569444 
0.00638889 0.00361111 0.00583333 
0.00652778 0.00347222 0.00597222 
0.00666667 0.00333333 0.00611111 
0.00680556 0.00319444 0.00625 
0.00694444 0.00305556 0.00638889 
0.00708333 0.00291667 0.00652778 
0.00722222 0.00277778 0.00666667 
0.00736111 0.00263889 0.00680556 
0.0075 0.0025 0.00694444 
0.00763889 0.00236111 0.00708333 
0.00777778 0.00222222 0.00722222 
0.00791667 0.00208333 0.00736111 
0.00805556 0.00194444 0.0075 
0.00819444 0.00180556 0.00763889 
0.00833333 0.00166667 0.00777778 
0.00847222 0.00152778 0.00791667 
0.00861111 0.00138889 0.00805556 
0.00875 0.00125 0.00819444 
0.00888889 0.00111111 0.00833333 
0.00902778 0.000972222 0.00847222 
0.00916667 0.000833333 0.00861111 
0.00930556 0.000694444 0.00875 
0.00944444 0.000555556 0.00888889 
0.00958333 0.000416667 0.00902778 
0.00972222 0.000277778 0.00916667 
0.00986111 0.000138889 0.00930556 
0.00527778 0.005 0.00472222 
0.00541667 0.00486111 0.00486111 
0.00555556 0.00472222 0.005 
0.00569444 0.00458333 0.00513889 
0.00583333 0.00444444 0.00527778 
0.00597222 0.00430556 0.00541667 
0.00611111 0.00416667 0.00555556 
0.00625 0.00402778 0.00569444 
0.00638889 0.00388889 0.00583333 
0.00652778 0.00375 0.00597222 
0.00666667 0.00361111 0.00611111 
0.00680556 0.00347222 0.00625 
0.00694444 0.00333333 0.00638889 
0.00708333 0.00319444 0.00652778 
0.00722222 0.00305556 0.00666667 
0.00736111 0.00291667 0.00680556 
0.0075 0.00277778 0.00694444 
0.00763889 0.00263889 0.00708333 
0.00777778 0.0025 0.00722222 
0.00791667 0.00236111 0.00736111 
0.00805556 0.00222222 0.0075 
0.00819444 0.00208333 0.00763889 
0.00833333 0.00194444 0.00777778 
0.00847222 0.00180556 0.00791667 
0.00861111 0.00166667 0.00805556 
0.00875 0.00152778 0.00819444 
0.00888889 0.00138889 0.00833333 
0.00902778 0.00125 0.00847222 
0.00916667 0.00111111 0.00861111 
0.00930556 0.000972222 0.00875 
0.00944444 0.000833333 0.00888889 
0.00958333 0.000694444 0.00902778 
0.00972222 0.000555556 0.00916667 
0.00986111 0.000416667 0.00930556 
0.01 0.000277778 0.00944444 
0.000694444 0.000416667 -0.000138889 
0.000833333 0.000277778 1.4903e-15 
0.000972222 0.000138889 0.000138889 
0.00111111 -1.4144e-15 0.000277778 
0.00125 -0.000138889 0.000416667 
0.00138889 -0.000277778 0.000555556 
0.00152778 -0.000416667 0.000694444 
0.00166667 -0.000555556 0.000833333 
0.00180556 -0.000694444 0.000972222 
0.00194444 -0.000833333 0.00111111 
0.00208333 -0.000972222 0.00125 
0.00222222 -0.00111111 0.00138889 
0.00236111 -0.00125 0.00152778 
0.0025 -0.00138889 0.00166667 
0.00263889 -0.00152778 0.00180556 
0.00277778 -0.00166667 0.00194444 
0.00291667 -0.00180556 0.00208333 
0.00305556 -0.00194444 0.00222222 
0.00319444 -0.00208333 0.00236111 
0.00333333 -0.00222222 0.0025 
0.00347222 -0.00236111 0.00263889 
0.00361111 -0.0025 0.00277778 
0.00375 -0.00263889 0.00291667 
0.00388889 -0.00277778 0.00305556 
0.00402778 -0.00291667 0.00319444 
0.00416667 -0.00305556 0.00333333 
0.00430556 -0.00319444 0.00347222 
0.00444444 -0.00333333 0.00361111 
0.00458333 -0.00347222 0.00375 
0.00472222 -0.00361111 0.00388889 
0.00486111 -0.00375 0.00402778 
0.005 -0.00388889 0.00416667 
0.00513889 -0.00402778 0.00430556 
0.00527778 -0.00416667 0.00444444 
0.00541667 -0.00430556 0.00458333 
0.000833333 0.000555556 8.84221e-16 
0.000972222 0.000416667 0.000138889 
0.00111111 0.000277778 0.000277778 
0.00125 0.000138889 0.000416667 
0.00138889 -1.67754e-15 0.000555556 
0.00152778 -0.000138889 0.000694444 
0.00166667 -0.000277778 0.000833333 
0.00180556 -0.000416667 0.000972222 
0.00194444 -0.000555556 0.00111111 
0.00208333 -0.000694444 0.00125 
0.00222222 -0.000833333 0.00138889 
0.00236111 -0.000972222 0.00152778 
0.0025 -0.00111111 0.00166667 
0.00263889 -0.00125 0.00180556 
0.00277778 -0.00138889 0.00194444 
0.00291667 -0.00152778 0.00208333 
0.00305556 -0.00166667 0.00222222 
0.00319444 -0.00180556 0.00236111 
0.00333333 -0.00194444 0.0025 
0.00347222 -0.00208333 0.00263889 
0.00361111 -0.00222222 0.00277778 
0.00375 -0.00236111 0.00291667 
0.00388889 -0.0025 0.00305556 
0.00402778 -0.00263889 0.00319444 
0.00416667 -0.00277778 0.00333333 
0.00430556 -0.00291667 0.00347222 
0.00444444 -0.00305556 0.00361111 
0.00458333 -0.00319444 0.00375 
0.00472222 -0.00333333 0.00388889 
0.00486111 -0.00347222 0.00402778 
0.005 -0.00361111 0.00416667 
0.00513889 -0.00375 0.00430556 
0.00527778 -0.00388889 0.00444444 
0.00541667 -0.00402778 0.00458333 
0.00555556 -0.00416667 0.00472222 
0.000972222 0.000694444 0.000138889 
0.00111111 0.000555556 0.000277778 
0.00125 0.000416667 0.000416667 
0.00138889 0.000277778 0.000555556 
0.00152778 0.000138889 0.000694444 
0.00166667 -1.9355e-15 0.000833333 
0.00180556 -0.000138889 0.000972222 
0.00194444 -0.000277778 0.00111111 
0.00208333 -0.000416667 0.00125 
0.00222222 -0.000555556 0.00138889 
0.00236111 -0.000694444 0.00152778 
0.0025 -0.000833333 0.00166667 
0.00263889 -0.000972222 0.00180556 
0.00277778 -0.00111111 0.00194444 
0.00291667 -0.00125 0.00208333 
0.00305556 -0.00138889 0.00222222 
0.00319444 -0.00152778 0.00236111 
0.00333333 -0.00166667 0.0025 
0.00347222 -0.00180556 0.00263889 
0.00361111 -0.00194444 0.00277778 
0.00375 -0.00208333 0.00291667 
0.00388889 -0.00222222 0.00305556 
0.00402778 -0.00236111 0.00319444 
0.00416667 -0.0025 0.00333333 
0.00430556 -0.00263889 0.00347222 
0.00444444 -0.00277778 0.00361111 
0.00458333 -0.00291667 0.00375 
0.00472222 -0.00305556 0.00388889 
0.00486111 -0.00319444 0.00402778 
0.005 -0.00333333 0.00416667 
0.00513889 -0.00347222 0.00430556 
0.00527778 -0.00361111 0.00444444 
0.00541667 -0.00375 0.00458333 
0.00555556 -0.00388889 0.00472222 
0.00569444 -0.00402778 0.00486111 
0.00111111 0.000833333 0.000277778 
0.00125 0.000694444 0.000416667 
0.00138889 0.000555556 0.000555556 
0.00152778 0.000416667 0.000694444 
0.00166667 0.000277778 0.000833333 
0.00180556 0.000138889 0.000972222 
0.00194444 -2.4469e-15 0.00111111 
0.00208333 -0.000138889 0.00125 
0.00222222 -0.000277778 0.00138889 
0.00236111 -0.000416667 0.00152778 
0.0025 -0.000555556 0.00166667 
0.00263889 -0.000694444 0.00180556 
0.00277778 -0.000833333 0.00194444 
0.00291667 -0.000972222 0.00208333 
0.00305556 -0.00111111 0.00222222 
0.00319444 -0.00125 0.00236111 
0.00333333 -0.00138889 0.0025 
0.00347222 -0.00152778 0.00263889 
0.00361111 -0.00166667 0.00277778 
0.00375 -0.00180556 0.00291667 
0.00388889 -0.00194444 0.00305556 
0.00402778 -0.00208333 0.00319444 
0.00416667 -0.00222222 0.00333333 
0.00430556 -0.00236111 0.00347222 
0.00444444 -0.0025 0.00361111 
0.00458333 -0.00263889 0.00375 
0.00472222 -0.00277778 0.00388889 
0.00486111 -0.00291667 0.00402778 
0.005 -0.00305556 0.00416667 
0.00513889 -0.00319444 0.00430556 
0.00527778 -0.00333333 0.00444444 
0.00541667 -0.00347222 0.00458333 
0.00555556 -0.00361111 0.00472222 
0.00569444 -0.00375 0.00486111 
0.00583333 -0.00388889 0.005 
0.00125 0.000972222 0.000416667 
0.00138889 0.000833333 0.000555556 
0.00152778 0.000694444 0.000694444 
0.00166667 0.000555556 0.000833333 
0.00180556 0.000416667 0.000972222 
0.00194444 0.000277778 0.00111111 
0.00208333 0.000138889 0.00125 
0.00222222 -2.75924e-15 0.00138889 
0.00236111 -0.000138889 0.00152778 
0.0025 -0.000277778 0.00166667 
0.00263889 -0.000416667 0.00180556 
0.00277778 -0.000555556 0.00194444 
0.00291667 -0.000694444 0.00208333 
0.00305556 -0.000833333 0.00222222 
0.00319444 -0.000972222 0.00236111 
0.00333333 -0.00111111 0.0025 
0.00347222 -0.00125 0.00263889 
0.00361111 -0.00138889 0.00277778 
0.00375 -0.00152778 0.00291667 
0.00388889 -0.00166667 0.00305556 
0.00402778 -0.00180556 0.00319444 
0.00416667 -0.00194444 0.00333333 
0.00430556 -0.00208333 0.00347222 
0.00444444 -0.00222222 0.00361111 
0.00458333 -0.00236111 0.00375 
0.00472222 -0.0025 0.00388889 
0.00486111 -0.00263889 0.00402778 
0.005 -0.00277778 0.00416667 
0.00513889 -0.00291667 0.00430556 
0.00527778 -0.00305556 0.00444444 
0.00541667 -0.00319444 0.00458333 
0.00555556 -0.00333333 0.00472222 
0.00569444 -0.00347222 0.00486111 
0.00583333 -0.00361111 0.005 
0.00597222 -0.00375 0.00513889 
0.00138889 0.00111111 0.000555556 
0.00152778 0.000972222 0.000694444 
0.00166667 0.000833333 0.000833333 
0.00180556 0.000694444 0.000972222 
0.00194444 0.000555556 0.00111111 
0.00208333 0.000416667 0.00125 
0.00222222 0.000277778 0.00138889 
0.00236111 0.000138889 0.00152778 
0.0025 -2.65358e-15 0.00166667 
0.00263889 -0.000138889 0.00180556 
0.00277778 -0.000277778 0.00194444 
0.00291667 -0.000416667 0.00208333 
0.00305556 -0.000555556 0.00222222 
0.00319444 -0.000694444 0.00236111 
0.00333333 -0.000833333 0.0025 
0.00347222 -0.000972222 0.00263889 
0.00361111 -0.00111111 0.00277778 
0.00375 -0.00125 0.00291667 
0.00388889 -0.00138889 0.00305556 
0.00402778 -0.00152778 0.00319444 
0.00416667 -0.00166667 0.00333333 
0.00430556 -0.00180556 0.00347222 
0.00444444 -0.00194444 0.00361111 
0.00458333 -0.00208333 0.00375 
0.00472222 -0.00222222 0.00388889 
0.00486111 -0.00236111 0.00402778 
0.005 -0.0025 0.00416667 
0.00513889 -0.00263889 0.00430556 
0.00527778 -0.00277778 0.00444444 
0.00541667 -0.00291667 0.00458333 
0.00555556 -0.00305556 0.00472222 
0.00569444 -0.00319444 0.00486111 
0.00583333 -0.00333333 0.005 
0.00597222 -0.00347222 0.00513889 
0.00611111 -0.00361111 0.00527778 
0.00152778 0.00125 0.000694444 
0.00166667 0.00111111 0.000833333 
0.00180556 0.000972222 0.000972222 
0.00194444 0.000833333 0.00111111 
0.00208333 0.000694444 0.00125 
0.00222222 0.000555556 0.00138889 
0.00236111 0.000416667 0.00152778 
0.0025 0.000277778 0.00166667 
0.00263889 0.000138889 0.00180556 
0.00277778 -2.37358e-15 0.00194444 
0.00291667 -0.000138889 0.00208333 
0.00305556 -0.000277778 0.00222222 
0.00319444 -0.000416667 0.00236111 
0.00333333 -0.000555556 0.0025 
0.00347222 -0.000694444 0.00263889 
0.00361111 -0.000833333 0.00277778 
0.00375 -0.000972222 0.00291667 
0.00388889 -0.00111111 0.00305556 
0.00402778 -0.00125 0.00319444 
0.00416667 -0.00138889 0.00333333 
0.00430556 -0.00152778 0.00347222 
0.00444444 -0.00166667 0.00361111 
0.00458333 -0.00180556 0.00375 
0.00472222 -0.00194444 0.00388889 
0.00486111 -0.00208333 0.00402778 
0.005 -0.00222222 0.00416667 
0.00513889 -0.00236111 0.00430556 
0.00527778 -0.0025 0.00444444 
0.00541667 -0.00263889 0.00458333 
0.00555556 -0.00277778 0.00472222 
0.00569444 -0.00291667 0.00486111 
0.00583333 -0.00305556 0.005 
0.00597222 -0.00319444 0.00513889 
0.00611111 -0.00333333 0.00527778 
0.00625 -0.00347222 0.00541667 
0.00166667 0.00138889 0.000833333 
0.00180556 0.00125 0.000972222 
0.00194444 0.00111111 0.00111111 
0.00208333 0.000972222 0.00125 
0.00222222 0.000833333 0.00138889 
0.00236111 0.000694444 0.00152778 
0.0025 0.000555556 0.00166667 
0.00263889 0.000416667 0.00180556 
0.00277778 0.000277778 0.00194444 
0.00291667 0.000138889 0.00208333 
0.00305556 -2.32589e-15 0.00222222 
0.00319444 -0.000138889 0.00236111 
0.00333333 -0.000277778 0.0025 
0.00347222 -0.000416667 0.00263889 
0.00361111 -0.000555556 0.00277778 
0.00375 -0.000694444 0.00291667 
0.00388889 -0.000833333 0.00305556 
0.00402778 -0.000972222 0.00319444 
0.00416667 -0.00111111 0.00333333 
0.00430556 -0.00125 0.00347222 
0.00444444 -0.00138889 0.00361111 
0.00458333 -0.00152778 0.00375 
0.00472222 -0.00166667 0.00388889 
0.00486111 -0.00180556 0.00402778 
0.005 -0.00194444 0.00416667 
0.00513889 -0.00208333 0.00430556 
0.00527778 -0.00222222 0.00444444 
0.00541667 -0.00236111 0.00458333 
0.00555556 -0.0025 0.00472222 
0.00569444 -0.00263889 0.00486111 
0.00583333 -0.00277778 0.005 
0.00597222 -0.00291667 0.00513889 
0.00611111 -0.00305556 0.00527778 
0.00625 -0.00319444 0.00541667 
0.00638889 -0.00333333 0.00555556 
0.00180556 0.00152778 0.000972222 
0.00194444 0.00138889 0.00111111 
0.00208333 0.00125 0.00125 
0.00222222 0.00111111 0.00138889 
0.00236111 0.000972222 0.00152778 
0.0025 0.000833333 0.00166667 
0.00263889 0.000694444 0.00180556 
0.00277778 0.000555556 0.00194444 
0.00291667 0.000416667 0.00208333 
0.00305556 0.000277778 0.00222222 
0.00319444 0.000138889 0.00236111 
0.00333333 -2.23306e-15 0.0025 
0.00347222 -0.000138889 0.00263889 
0.00361111 -0.000277778 0.00277778 
0.00375 -0.000416667 0.00291667 
0.00388889 -0.000555556 0.00305556 
0.00402778 -0.000694444 0.00319444 
0.00416667 -0.000833333 0.00333333 
0.00430556 -0.000972222 0.00347222 
0.00444444 -0.00111111 0.00361111 
0.00458333 -0.00125 0.00375 
0.00472222 -0.00138889 0.00388889 
0.00486111 -0.00152778 0.00402778 
0.005 -0.00166667 0.00416667 
0.00513889 -0.00180556 0.00430556 
0.00527778 -0.00194444 0.00444444 
0.00541667 -0.00208333 0.00458333 
0.00555556 -0.00222222 0.00472222 
0.00569444 -0.00236111 0.00486111 
0.00583333 -0.0025 0.005 
0.00597222 -0.00263889 0.00513889 
0.00611111 -0.00277778 0.00527778 
0.00625 -0.00291667 0.00541667 
0.00638889 -0.00305556 0.00555556 
0.00652778 -0.00319444 0.00569444 
0.00194444 0.00166667 0.00111111 
0.00208333 0.00152778 0.00125 
0.00222222 0.00138889 0.00138889 
0.00236111 0.00125 0.00152778 
0.0025 0.00111111 0.00166667 
0.00263889 0.000972222 0.00180556 
0.00277778 0.000833333 0.00194444 
0.00291667 0.000694444 0.00208333 
0.00305556 0.000555556 0.00222222 
0.00319444 0.000416667 0.00236111 
0.00333333 0.000277778 0.0025 
0.00347222 0.000138889 0.00263889 
0.00361111 -1.74069e-15 0.00277778 
0.00375 -0.000138889 0.00291667 
0.00388889 -0.000277778 0.00305556 
0.00402778 -0.000416667 0.00319444 
0.00416667 -0.000555556 0.00333333 
0.00430556 -0.000694444 0.00347222 
0.00444444 -0.000833333 0.00361111 
0.00458333 -0.000972222 0.00375 
0.00472222 -0.00111111 0.00388889 
0.00486111 -0.00125 0.00402778 
0.005 -0.00138889 0.00416667 
0.00513889 -0.00152778 0.00430556 
0.00527778 -0.00166667 0.00444444 
0.00541667 -0.00180556 0.00458333 
0.00555556 -0.00194444 0.00472222 
0.00569444 -0.00208333 0.00486111 
0.00583333 -0.00222222 0.005 
0.00597222 -0.00236111 0.00513889 
0.00611111 -0.0025 0.00527778 
0.00625 -0.00263889 0.00541667 
0.00638889 -0.00277778 0.00555556 
0.00652778 -0.00291667 0.00569444 
0.00666667 -0.00305556 0.00583333 
0.00208333 0.00180556 0.00125 
0.00222222 0.00166667 0.00138889 
0.00236111 0.00152778 0.00152778 
0.0025 0.00138889 0.00166667 
0.00263889 0.00125 0.00180556 
0.00277778 0.00111111 0.00194444 
0.00291667 0.000972222 0.00208333 
0.00305556 0.000833333 0.00222222 
0.00319444 0.000694444 0.00236111 
0.00333333 0.000555556 0.0025 
0.00347222 0.000416667 0.00263889 
0.00361111 0.000277778 0.00277778 
0.00375 0.000138889 0.00291667 
0.00388889 -1.57532e-15 0.00305556 
0.00402778 -0.000138889 0.00319444 
0.00416667 -0.000277778 0.00333333 
0.00430556 -0.000416667 0.00347222 
0.00444444 -0.000555556 0.00361111 
0.00458333 -0.000694444 0.00375 
0.00472222 -0.000833333 0.00388889 
0.00486111 -0.000972222 0.00402778 
0.005 -0.00111111 0.00416667 
0.00513889 -0.00125 0.00430556 
0.00527778 -0.00138889 0.00444444 
0.00541667 -0.00152778 0.00458333 
0.00555556 -0.00166667 0.00472222 
0.00569444 -0.00180556 0.00486111 
0.00583333 -0.00194444 0.005 
0.00597222 -0.00208333 0.00513889 
0.00611111 -0.00222222 0.00527778 
0.00625 -0.00236111 0.00541667 
0.00638889 -0.0025 0.00555556 
0.00652778 -0.00263889 0.00569444 
0.00666667 -0.00277778 0.00583333 
0.00680556 -0.00291667 0.00597222 
0.00222222 0.00194444 0.00138889 
0.00236111 0.00180556 0.00152778 
0.0025 0.00166667 0.00166667 
0.00263889 0.00152778 0.00180556 
0.00277778 0.00138889 0.00194444 
0.00291667 0.00125 0.00208333 
0.00305556 0.00111111 0.00222222 
0.00319444 0.000972222 0.00236111 
0.00333333 0.000833333 0.0025 
0.00347222 0.000694444 0.00263889 
0.00361111 0.000555556 0.00277778 
0.00375 0.000416667 0.00291667 
0.00388889 0.000277778 0.00305556 
0.00402778 0.000138889 0.00319444 
0.00416667 -1.17156e-15 0.00333333 
0.00430556 -0.000138889 0.00347222 
0.00444444 -0.000277778 0.00361111 
0.00458333 -0.000416667 0.00375 
0.00472222 -0.000555556 0.00388889 
0.00486111 -0.000694444 0.00402778 
0.005 -0.000833333 0.00416667 
0.00513889 -0.000972222 0.00430556 
0.00527778 -0.00111111 0.00444444 
0.00541667 -0.00125 0.00458333 
0.00555556 -0.00138889 0.00472222 
0.00569444 -0.00152778 0.00486111 
0.00583333 -0.00166667 0.005 
0.00597222 -0.00180556 0.00513889 
0.00611111 -0.00194444 0.00527778 
0.00625 -0.00208333 0.00541667 
0.00638889 -0.00222222 0.00555556 
0.00652778 -0.00236111 0.00569444 
0.00666667 -0.0025 0.00583333 
0.00680556 -0.00263889 0.00597222 
0.00694444 -0.00277778 0.00611111 
0.00236111 0.00208333 0.00152778 
0.0025 0.00194444 0.00166667 
0.00263889 0.00180556 0.00180556 
0.00277778 0.00166667 0.00194444 
0.00291667 0.00152778 0.00208333 
0.00305556 0.00138889 0.00222222 
0.00319444 0.00125 0.00236111 
0.00333333 0.00111111 0.0025 
0.00347222 0.000972222 0.00263889 
0.00361111 0.000833333 0.00277778 
0.00375 0.000694444 0.00291667 
0.00388889 0.000555556 0.00305556 
0.00402778 0.000416667 0.00319444 
0.00416667 0.000277778 0.00333333 
0.00430556 0.000138889 0.00347222 
0.00444444 -8.55639e-16 0.00361111 
0.00458333 -0.000138889 0.00375 
0.00472222 -0.000277778 0.00388889 
0.00486111 -0.000416667 0.00402778 
0.005 -0.000555556 0.00416667 
0.00513889 -0.000694444 0.00430556 
0.00527778 -0.000833333 0.00444444 
0.00541667 -0.000972222 0.00458333 
0.00555556 -0.00111111 0.00472222 
0.00569444 -0.00125 0.00486111 
0.00583333 -0.00138889 0.005 
0.00597222 -0.00152778 0.00513889 
0.00611111 -0.00166667 0.00527778 
0.00625 -0.00180556 0.00541667 
0.00638889 -0.00194444 0.00555556 
0.00652778 -0.00208333 0.00569444 
0.00666667 -0.00222222 0.00583333 
0.00680556 -0.00236111 0.00597222 
0.00694444 -0.0025 0.00611111 
0.00708333 -0.00263889 0.00625 
0.0025 0.00222222 0.00166667 
0.00263889 0.00208333 0.00180556 
0.00277778 0.00194444 0.00194444 
0.00291667 0.00180556 0.00208333 
0.00305556 0.00166667 0.00222222 
0.00319444 0.00152778 0.00236111 
0.00333333 0.00138889 0.0025 
0.00347222 0.00125 0.00263889 
0.00361111 0.00111111 0.00277778 
0.00375 0.000972222 0.00291667 
0.00388889 0.000833333 0.00305556 
0.00402778 0.000694444 0.00319444 
0.00416667 0.000555556 0.00333333 
0.00430556 0.000416667 0.00347222 
0.00444444 0.000277778 0.00361111 
0.00458333 0.000138889 0.00375 
0.00472222 -2.2569e-16 0.00388889 
0.00486111 -0.000138889 0.00402778 
0.005 -0.000277778 0.00416667 
0.00513889 -0.000416667 0.00430556 
0.00527778 -0.000555556 0.00444444 
0.00541667 -0.000694444 0.00458333 
0.00555556 -0.000833333 0.00472222 
0.00569444 -0.000972222 0.00486111 
0.00583333 -0.00111111 0.005 
0.00597222 -0.00125 0.00513889 
0.00611111 -0.00138889 0.00527778 
0.00625 -0.00152778 0.00541667 
0.00638889 -0.00166667 0.00555556 
0.00652778 -0.00180556 0.00569444 
0.00666667 -0.00194444 0.00583333 
0.00680556 -0.00208333 0.00597222 
0.00694444 -0.00222222 0.00611111 
0.00708333 -0.00236111 0.00625 
0.00722222 -0.0025 0.00638889 
0.00263889 0.00236111 0.00180556 
0.00277778 0.00222222 0.00194444 
0.00291667 0.00208333 0.00208333 
0.00305556 0.00194444 0.00222222 
0.00319444 0.00180556 0.00236111 
0.00333333 0.00166667 0.0025 
0.00347222 0.00152778 0.00263889 
0.00361111 0.00138889 0.00277778 
0.00375 0.00125 0.00291667 
0.00388889 0.00111111 0.00305556 
0.00402778 0.000972222 0.00319444 
0.00416667 0.000833333 0.00333333 
0.00430556 0.000694444 0.00347222 
0.00444444 0.000555556 0.00361111 
0.00458333 0.000416667 0.00375 
0.00472222 0.000277778 0.00388889 
0.00486111 0.000138889 0.00402778 
0.005 3.98078e-16 0.00416667 
0.00513889 -0.000138889 0.00430556 
0.00527778 -0.000277778 0.00444444 
0.00541667 -0.000416667 0.00458333 
0.00555556 -0.000555556 0.00472222 
0.00569444 -0.000694444 0.00486111 
0.00583333 -0.000833333 0.005 
0.00597222 -0.000972222 0.00513889 
0.00611111 -0.00111111 0.00527778 
0.00625 -0.00125 0.00541667 
0.00638889 -0.00138889 0.00555556 
0.00652778 -0.00152778 0.00569444 
0.00666667 -0.00166667 0.00583333 
0.00680556 -0.00180556 0.00597222 
0.00694444 -0.00194444 0.00611111 
0.00708333 -0.00208333 0.00625 
0.00722222 -0.00222222 0.00638889 
0.00736111 -0.00236111 0.00652778 
0.00277778 0.0025 0.00194444 
0.00291667 0.00236111 0.00208333 
0.00305556 0.00222222 0.00222222 
0.00319444 0.00208333 0.00236111 
0.00333333 0.00194444 0.0025 
0.00347222 0.00180556 0.00263889 
0.00361111 0.00166667 0.00277778 
0.00375 0.00152778 0.00291667 
0.00388889 0.00138889 0.00305556 
0.00402778 0.00125 0.00319444 
0.00416667 0.00111111 0.00333333 
0.00430556 0.000972222 0.00347222 
0.00444444 0.000833333 0.00361111 
0.00458333 0.000694444 0.00375 
0.00472222 0.000555556 0.00388889 
0.00486111 0.000416667 0.00402778 
0.005 0.000277778 0.00416667 
0.00513889 0.000138889 0.00430556 
0.00527778 1.05176e-15 0.00444444 
0.00541667 -0.000138889 0.00458333 
0.00555556 -0.000277778 0.00472222 
0.00569444 -0.000416667 0.00486111 
0.00583333 -0.000555556 0.005 
0.00597222 -0.000694444 0.00513889 
0.00611111 -0.000833333 0.00527778 
0.00625 -0.000972222 0.00541667 
0.00638889 -0.00111111 0.00555556 
0.00652778 -0.00125 0.00569444 
0.00666667 -0.00138889 0.00583333 
0.00680556 -0.00152778 0.00597222 
0.00694444 -0.00166667 0.00611111 
0.00708333 -0.00180556 0.00625 
0.00722222 -0.00194444 0.00638889 
0.00736111 -0.00208333 0.00652778 
0.0075 -0.00222222 0.00666667 
0.00291667 0.00263889 0.00208333 
0.00305556 0.0025 0.00222222 
0.00319444 0.00236111 0.00236111 
0.00333333 0.00222222 0.0025 
0.00347222 0.00208333 0.00263889 
0.00361111 0.00194444 0.00277778 
0.00375 0.00180556 0.00291667 
0.00388889 0.00166667 0.00305556 
0.00402778 0.00152778 0.00319444 
0.00416667 0.00138889 0.00333333 
0.00430556 0.00125 0.00347222 
0.00444444 0.00111111 0.00361111 
0.00458333 0.000972222 0.00375 
0.00472222 0.000833333 0.00388889 
0.00486111 0.000694444 0.00402778 
0.005 0.000555556 0.00416667 
0.00513889 0.000416667 0.00430556 
0.00527778 0.000277778 0.00444444 
0.00541667 0.000138889 0.00458333 
0.00555556 1.78301e-15 0.00472222 
0.00569444 -0.000138889 0.00486111 
0.00583333 -0.000277778 0.005 
0.00597222 -0.000416667 0.00513889 
0.00611111 -0.000555556 0.00527778 
0.00625 -0.000694444 0.00541667 
0.00638889 -0.000833333 0.00555556 
0.00652778 -0.000972222 0.00569444 
0.00666667 -0.00111111 0.00583333 
0.00680556 -0.00125 0.00597222 
0.00694444 -0.00138889 0.00611111 
0.00708333 -0.00152778 0.00625 
0.00722222 -0.00166667 0.00638889 
0.00736111 -0.00180556 0.00652778 
0.0075 -0.00194444 0.00666667 
0.00763889 -0.00208333 0.00680556 
0.00305556 0.00277778 0.00222222 
0.00319444 0.00263889 0.00236111 
0.00333333 0.0025 0.0025 
0.00347222 0.00236111 0.00263889 
0.00361111 0.00222222 0.00277778 
0.00375 0.00208333 0.00291667 
0.00388889 0.00194444 0.00305556 
0.00402778 0.00180556 0.00319444 
0.00416667 0.00166667 0.00333333 
0.00430556 0.00152778 0.00347222 
0.00444444 0.00138889 0.00361111 
0.00458333 0.00125 0.00375 
0.00472222 0.00111111 0.00388889 
0.00486111 0.000972222 0.00402778 
0.005 0.000833333 0.00416667 
0.00513889 0.000694444 0.00430556 
0.00527778 0.000555556 0.00444444 
0.00541667 0.000416667 0.00458333 
0.00555556 0.000277778 0.00472222 
0.00569444 0.000138889 0.00486111 
0.00583333 2.4853e-15 0.005 
0.00597222 -0.000138889 0.00513889 
0.00611111 -0.000277778 0.00527778 
0.00625 -0.000416667 0.00541667 
0.00638889 -0.000555556 0.00555556 
0.00652778 -0.000694444 0.00569444 
0.00666667 -0.000833333 0.00583333 
0.00680556 -0.000972222 0.00597222 
0.00694444 -0.00111111 0.00611111 
0.00708333 -0.00125 0.00625 
0.00722222 -0.00138889 0.00638889 
0.00736111 -0.00152778 0.00652778 
0.0075 -0.00166667 0.00666667 
0.00763889 -0.00180556 0.00680556 
0.00777778 -0.00194444 0.00694444 
0.00319444 0.00291667 0.00236111 
0.00333333 0.00277778 0.0025 
0.00347222 0.00263889 0.00263889 
0.00361111 0.0025 0.00277778 
0.00375 0.00236111 0.00291667 
0.00388889 0.00222222 0.00305556 
0.00402778 0.00208333 0.00319444 
0.00416667 0.00194444 0.00333333 
0.00430556 0.00180556 0.00347222 
0.00444444 0.00166667 0.00361111 
0.00458333 0.00152778 0.00375 
0.00472222 0.00138889 0.00388889 
0.00486111 0.00125 0.00402778 
0.005 0.00111111 0.00416667 
0.00513889 0.000972222 0.00430556 
0.00527778 0.000833333 0.00444444 
0.00541667 0.000694444 0.00458333 
0.00555556 0.000555556 0.00472222 
0.00569444 0.000416667 0.00486111 
0.00583333 0.000277778 0.005 
0.00597222 0.000138889 0.00513889 
0.00611111 2.88249e-15 0.00527778 
0.00625 -0.000138889 0.00541667 
0.00638889 -0.000277778 0.00555556 
0.00652778 -0.000416667 0.00569444 
0.00666667 -0.000555556 0.00583333 
0.00680556 -0.000694444 0.00597222 
0.00694444 -0.000833333 0.00611111 
0.00708333 -0.000972222 0.00625 
0.00722222 -0.00111111 0.00638889 
0.00736111 -0.00125 0.00652778 
0.0075 -0.00138889 0.00666667 
0.00763889 -0.00152778 0.00680556 
0.00777778 -0.00166667 0.00694444 
0.00791667 -0.00180556 0.00708333 
0.00333333 0.00305556 0.0025 
0.00347222 0.00291667 0.00263889 
0.00361111 0.00277778 0.00277778 
0.00375 0.00263889 0.00291667 
0.00388889 0.0025 0.00305556 
0.00402778 0.00236111 0.00319444 
0.00416667 0.00222222 0.00333333 
0.00430556 0.00208333 0.00347222 
0.00444444 0.00194444 0.00361111 
0.00458333 0.00180556 0.00375 
0.00472222 0.00166667 0.00388889 
0.00486111 0.00152778 0.00402778 
0.005 0.00138889 0.00416667 
0.00513889 0.00125 0.00430556 
0.00527778 0.00111111 0.00444444 
0.00541667 0.000972222 0.00458333 
0.00555556 0.000833333 0.00472222 
0.00569444 0.000694444 0.00486111 
0.00583333 0.000555556 0.005 
0.00597222 0.000416667 0.00513889 
0.00611111 0.000277778 0.00527778 
0.00625 0.000138889 0.00541667 
0.00638889 3.20222e-15 0.00555556 
0.00652778 -0.000138889 0.00569444 
0.00666667 -0.000277778 0.00583333 
0.00680556 -0.000416667 0.00597222 
0.00694444 -0.000555556 0.00611111 
0.00708333 -0.000694444 0.00625 
0.00722222 -0.000833333 0.00638889 
0.00736111 -0.000972222 0.00652778 
0.0075 -0.00111111 0.00666667 
0.00763889 -0.00125 0.00680556 
0.00777778 -0.00138889 0.00694444 
0.00791667 -0.00152778 0.00708333 
0.00805556 -0.00166667 0.00722222 
0.00347222 0.00319444 0.00263889 
0.00361111 0.00305556 0.00277778 
0.00375 0.00291667 0.00291667 
0.00388889 0.00277778 0.00305556 
0.00402778 0.00263889 0.00319444 
0.00416667 0.0025 0.00333333 
0.00430556 0.00236111 0.00347222 
0.00444444 0.00222222 0.00361111 
0.00458333 0.00208333 0.00375 
0.00472222 0.00194444 0.00388889 
0.00486111 0.00180556 0.00402778 
0.005 0.00166667 0.00416667 
0.00513889 0.00152778 0.00430556 
0.00527778 0.00138889 0.00444444 
0.00541667 0.00125 0.00458333 
0.00555556 0.00111111 0.00472222 
0.00569444 0.000972222 0.00486111 
0.00583333 0.000833333 0.005 
0.00597222 0.000694444 0.00513889 
0.00611111 0.000555556 0.00527778 
0.00625 0.000416667 0.00541667 
0.00638889 0.000277778 0.00555556 
0.00652778 0.000138889 0.00569444 
0.00666667 3.71646e-15 0.00583333 
0.00680556 -0.000138889 0.00597222 
0.00694444 -0.000277778 0.00611111 
0.00708333 -0.000416667 0.00625 
0.00722222 -0.000555556 0.00638889 
0.00736111 -0.000694444 0.00652778 
0.0075 -0.000833333 0.00666667 
0.00763889 -0.000972222 0.00680556 
0.00777778 -0.00111111 0.00694444 
0.00791667 -0.00125 0.00708333 
0.00805556 -0.00138889 0.00722222 
0.00819444 -0.00152778 0.00736111 
0.00361111 0.00333333 0.00277778 
0.00375 0.00319444 0.00291667 
0.00388889 0.00305556 0.00305556 
0.00402778 0.00291667 0.00319444 
0.00416667 0.00277778 0.00333333 
0.00430556 0.00263889 0.00347222 
0.00444444 0.0025 0.00361111 
0.00458333 0.00236111 0.00375 
0.00472222 0.00222222 0.00388889 
0.00486111 0.00208333 0.00402778 
0.005 0.00194444 0.00416667 
0.00513889 0.00180556 0.00430556 
0.00527778 0.00166667 0.00444444 
0.00541667 0.00152778 0.00458333 
0.00555556 0.00138889 0.00472222 
0.00569444 0.00125 0.00486111 
0.00583333 0.00111111 0.005 
0.00597222 0.000972222 0.00513889 
0.00611111 0.000833333 0.00527778 
0.00625 0.000694444 0.00541667 
0.00638889 0.000555556 0.00555556 
0.00652778 0.000416667 0.00569444 
0.00666667 0.000277778 0.00583333 
0.00680556 0.000138889 0.00597222 
0.00694444 3.95793e-15 0.00611111 
0.00708333 -0.000138889 0.00625 
0.00722222 -0.000277778 0.00638889 
0.00736111 -0.000416667 0.00652778 
0.0075 -0.000555556 0.00666667 
0.00763889 -0.000694444 0.00680556 
0.00777778 -0.000833333 0.00694444 
0.00791667 -0.000972222 0.00708333 
0.00805556 -0.00111111 0.00722222 
0.00819444 -0.00125 0.00736111 
0.00833333 -0.00138889 0.0075 
0.00375 0.00347222 0.00291667 
0.00388889 0.00333333 0.00305556 
0.00402778 0.00319444 0.00319444 
0.00416667 0.00305556 0.00333333 
0.00430556 0.00291667 0.00347222 
0.00444444 0.00277778 0.00361111 
0.00458333 0.00263889 0.00375 
0.00472222 0.0025 0.00388889 
0.00486111 0.00236111 0.00402778 
0.005 0.00222222 0.00416667 
0.00513889 0.00208333 0.00430556 
0.00527778 0.00194444 0.00444444 
0.00541667 0.00180556 0.00458333 
0.00555556 0.00166667 0.00472222 
0.00569444 0.00152778 0.00486111 
0.00583333 0.00138889 0.005 
0.00597222 0.00125 0.00513889 
0.00611111 0.00111111 0.00527778 
0.00625 0.000972222 0.00541667 
0.00638889 0.000833333 0.00555556 
0.00652778 0.000694444 0.00569444 
0.00666667 0.000555556 0.00583333 
0.00680556 0.000416667 0.00597222 
0.00694444 0.000277778 0.00611111 
0.00708333 0.000138889 0.00625 
0.00722222 4.05362e-15 0.00638889 
0.00736111 -0.000138889 0.00652778 
0.0075 -0.000277778 0.00666667 
0.00763889 -0.000416667 0.00680556 
0.00777778 -0.000555556 0.00694444 
0.00791667 -0.000694444 0.00708333 
0.00805556 -0.000833333 0.00722222 
0.00819444 -0.000972222 0.00736111 
0.00833333 -0.00111111 0.0075 
0.00847222 -0.00125 0.00763889 
0.00388889 0.00361111 0.00305556 
0.00402778 0.00347222 0.00319444 
0.00416667 0.00333333 0.00333333 
0.00430556 0.00319444 0.00347222 
0.00444444 0.00305556 0.00361111 
0.00458333 0.00291667 0.00375 
0.00472222 0.00277778 0.00388889 
0.00486111 0.00263889 0.00402778 
0.005 0.0025 0.00416667 
0.00513889 0.00236111 0.00430556 
0.00527778 0.00222222 0.00444444 
0.00541667 0.00208333 0.00458333 
0.00555556 0.00194444 0.00472222 
0.00569444 0.00180556 0.00486111 
0.00583333 0.00166667 0.005 
0.00597222 0.00152778 0.00513889 
0.00611111 0.00138889 0.00527778 
0.00625 0.00125 0.00541667 
0.00638889 0.00111111 0.00555556 
0.00652778 0.000972222 0.00569444 
0.00666667 0.000833333 0.00583333 
0.00680556 0.000694444 0.00597222 
0.00694444 0.000555556 0.00611111 
0.00708333 0.000416667 0.00625 
0.00722222 0.000277778 0.00638889 
0.00736111 0.000138889 0.00652778 
0.0075 4.10904e-15 0.00666667 
0.00763889 -0.000138889 0.00680556 
0.00777778 -0.000277778 0.00694444 
0.00791667 -0.000416667 0.00708333 
0.00805556 -0.000555556 0.00722222 
0.00819444 -0.000694444 0.00736111 
0.00833333 -0.000833333 0.0075 
0.00847222 -0.000972222 0.00763889 
0.00861111 -0.00111111 0.00777778 
0.00402778 0.00375 0.00319444 
0.00416667 0.00361111 0.00333333 
0.00430556 0.00347222 0.00347222 
0.00444444 0.00333333 0.00361111 
0.00458333 0.00319444 0.00375 
0.00472222 0.00305556 0.00388889 
0.00486111 0.00291667 0.00402778 
0.005 0.00277778 0.00416667 
0.00513889 0.00263889 0.00430556 
0.00527778 0.0025 0.00444444 
0.00541667 0.00236111 0.00458333 
0.00555556 0.00222222 0.00472222 
0.00569444 0.00208333 0.00486111 
0.00583333 0.00194444 0.005 
0.00597222 0.00180556 0.00513889 
0.00611111 0.00166667 0.00527778 
0.00625 0.00152778 0.00541667 
0.00638889 0.00138889 0.00555556 
0.00652778 0.00125 0.00569444 
0.00666667 0.00111111 0.00583333 
0.00680556 0.000972222 0.00597222 
0.00694444 0.000833333 0.00611111 
0.00708333 0.000694444 0.00625 
0.00722222 0.000555556 0.00638889 
0.00736111 0.000416667 0.00652778 
0.0075 0.000277778 0.00666667 
0.00763889 0.000138889 0.00680556 
0.00777778 4.37419e-15 0.00694444 
0.00791667 -0.000138889 0.00708333 
0.00805556 -0.000277778 0.00722222 
0.00819444 -0.000416667 0.00736111 
0.00833333 -0.000555556 0.0075 
0.00847222 -0.000694444 0.00763889 
0.00861111 -0.000833333 0.00777778 
0.00875 -0.000972222 0.00791667 
0.00416667 0.00388889 0.00333333 
0.00430556 0.00375 0.00347222 
0.00444444 0.00361111 0.00361111 
0.00458333 0.00347222 0.00375 
0.00472222 0.00333333 0.00388889 
0.00486111 0.00319444 0.00402778 
0.005 0.00305556 0.00416667 
0.00513889 0.00291667 0.00430556 
0.00527778 0.00277778 0.00444444 
0.00541667 0.00263889 0.00458333 
0.00555556 0.0025 0.00472222 
0.00569444 0.00236111 0.00486111 
0.00583333 0.00222222 0.005 
0.00597222 0.00208333 0.00513889 
0.00611111 0.00194444 0.00527778 
0.00625 0.00180556 0.00541667 
0.00638889 0.00166667 0.00555556 
0.00652778 0.00152778 0.00569444 
0.00666667 0.00138889 0.00583333 
0.00680556 0.00125 0.00597222 
0.00694444 0.00111111 0.00611111 
0.00708333 0.000972222 0.00625 
0.00722222 0.000833333 0.00638889 
0.00736111 0.000694444 0.00652778 
0.0075 0.000555556 0.00666667 
0.00763889 0.000416667 0.00680556 
0.00777778 0.000277778 0.00694444 
0.00791667 0.000138889 0.00708333 
0.00805556 4.121e-15 0.00722222 
0.00819444 -0.000138889 0.00736111 
0.00833333 -0.000277778 0.0075 
0.00847222 -0.000416667 0.00763889 
0.00861111 -0.000555556 0.00777778 
0.00875 -0.000694444 0.00791667 
0.00888889 -0.000833333 0.00805556 
0.00430556 0.00402778 0.00347222 
0.00444444 0.00388889 0.00361111 
0.00458333 0.00375 0.00375 
0.00472222 0.00361111 0.00388889 
0.00486111 0.00347222 0.00402778 
0.005 0.00333333 0.00416667 
0.00513889 0.00319444 0.00430556 
0.00527778 0.00305556 0.00444444 
0.00541667 0.00291667 0.00458333 
0.00555556 0.00277778 0.00472222 
0.00569444 0.00263889 0.00486111 
0.00583333 0.0025 0.005 
0.00597222 0.00236111 0.00513889 
0.00611111 0.00222222 0.00527778 
0.00625 0.00208333 0.00541667 
0.00638889 0.00194444 0.00555556 
0.00652778 0.00180556 0.00569444 
0.00666667 0.00166667 0.00583333 
0.00680556 0.00152778 0.00597222 
0.00694444 0.00138889 0.00611111 
0.00708333 0.00125 0.00625 
0.00722222 0.00111111 0.00638889 
0.00736111 0.000972222 0.00652778 
0.0075 0.000833333 0.00666667 
0.00763889 0.000694444 0.00680556 
0.00777778 0.000555556 0.00694444 
0.00791667 0.000416667 0.00708333 
0.00805556 0.000277778 0.00722222 
0.00819444 0.000138889 0.00736111 
0.00833333 3.94243e-15 0.0075 
0.00847222 -0.000138889 0.00763889 
0.00861111 -0.000277778 0.00777778 
0.00875 -0.000416667 0.00791667 
0.00888889 -0.000555556 0.00805556 
0.00902778 -0.000694444 0.00819444 
0.00444444 0.00416667 0.00361111 
0.00458333 0.00402778 0.00375 
0.00472222 0.00388889 0.00388889 
0.00486111 0.00375 0.00402778 
0.005 0.00361111 0.00416667 
0.00513889 0.00347222 0.00430556 
0.00527778 0.00333333 0.00444444 
0.00541667 0.00319444 0.00458333 
0.00555556 0.00305556 0.00472222 
0.00569444 0.00291667 0.00486111 
0.00583333 0.00277778 0.005 
0.00597222 0.00263889 0.00513889 
0.00611111 0.0025 0.00527778 
0.00625 0.00236111 0.00541667 
0.00638889 0.00222222 0.00555556 
0.00652778 0.00208333 0.00569444 
0.00666667 0.00194444 0.00583333 
0.00680556 0.00180556 0.00597222 
0.00694444 0.00166667 0.00611111 
0.00708333 0.00152778 0.00625 
0.00722222 0.00138889 0.00638889 
0.00736111 0.00125 0.00652778 
0.0075 0.00111111 0.00666667 
0.00763889 0.000972222 0.00680556 
0.00777778 0.000833333 0.00694444 
0.00791667 0.000694444 0.00708333 
0.00805556 0.000555556 0.00722222 
0.00819444 0.000416667 0.00736111 
0.00833333 0.000277778 0.0075 
0.00847222 0.000138889 0.00763889 
0.00861111 3.49531e-15 0.00777778 
0.00875 -0.000138889 0.00791667 
0.00888889 -0.000277778 0.00805556 
0.00902778 -0.000416667 0.00819444 
0.00916667 -0.000555556 0.00833333 
0.00458333 0.00430556 0.00375 
0.00472222 0.00416667 0.00388889 
0.00486111 0.00402778 0.00402778 
0.005 0.00388889 0.00416667 
0.00513889 0.00375 0.00430556 
0.00527778 0.00361111 0.00444444 
0.00541667 0.00347222 0.00458333 
0.00555556 0.00333333 0.00472222 
0.00569444 0.00319444 0.00486111 
0.00583333 0.00305556 0.005 
0.00597222 0.00291667 0.00513889 
0.00611111 0.00277778 0.00527778 
0.00625 0.00263889 0.00541667 
0.00638889 0.0025 0.00555556 
0.00652778 0.00236111 0.00569444 
0.00666667 0.00222222 0.00583333 
0.00680556 0.00208333 0.00597222 
0.00694444 0.00194444 0.00611111 
0.00708333 0.00180556 0.00625 
0.00722222 0.00166667 0.00638889 
0.00736111 0.00152778 0.00652778 
0.0075 0.00138889 0.00666667 
0.00763889 0.00125 0.00680556 
0.00777778 0.00111111 0.00694444 
0.00791667 0.000972222 0.00708333 
0.00805556 0.000833333 0.00722222 
0.00819444 0.000694444 0.00736111 
0.00833333 0.000555556 0.0075 
0.00847222 0.000416667 0.00763889 
0.00861111 0.000277778 0.00777778 
0.00875 0.000138889 0.00791667 
0.00888889 3.16224e-15 0.00805556 
0.00902778 -0.000138889 0.00819444 
0.00916667 -0.000277778 0.00833333 
0.00930556 -0.000416667 0.00847222 
0.00472222 0.00444444 0.00388889 
0.00486111 0.00430556 0.00402778 
0.005 0.00416667 0.00416667 
0.00513889 0.00402778 0.00430556 
0.00527778 0.00388889 0.00444444 
0.00541667 0.00375 0.00458333 
0.00555556 0.00361111 0.00472222 
0.00569444 0.00347222 0.00486111 
0.00583333 0.00333333 0.005 
0.00597222 0.00319444 0.00513889 
0.00611111 0.00305556 0.00527778 
0.00625 0.00291667 0.00541667 
0.00638889 0.00277778 0.00555556 
0.00652778 0.00263889 0.00569444 
0.00666667 0.0025 0.00583333 
0.00680556 0.00236111 0.00597222 
0.00694444 0.00222222 0.00611111 
0.00708333 0.00208333 0.00625 
0.00722222 0.00194444 0.00638889 
0.00736111 0.00180556 0.00652778 
0.0075 0.00166667 0.00666667 
0.00763889 0.00152778 0.00680556 
0.00777778 0.00138889 0.00694444 
0.00791667 0.00125 0.00708333 
0.00805556 0.00111111 0.00722222 
0.00819444 0.000972222 0.00736111 
0.00833333 0.000833333 0.0075 
0.00847222 0.000694444 0.00763889 
0.00861111 0.000555556 0.00777778 
0.00875 0.000416667 0.00791667 
0.00888889 0.000277778 0.00805556 
0.00902778 0.000138889 0.00819444 
0.00916667 3.34899e-15 0.00833333 
0.00930556 -0.000138889 0.00847222 
0.00944444 -0.000277778 0.00861111 
0.00486111 0.00458333 0.00402778 
0.005 0.00444444 0.00416667 
0.00513889 0.00430556 0.00430556 
0.00527778 0.00416667 0.00444444 
0.00541667 0.00402778 0.00458333 
0.00555556 0.00388889 0.00472222 
0.00569444 0.00375 0.00486111 
0.00583333 0.00361111 0.005 
0.00597222 0.00347222 0.00513889 
0.00611111 0.00333333 0.00527778 
0.00625 0.00319444 0.00541667 
0.00638889 0.00305556 0.00555556 
0.00652778 0.00291667 0.00569444 
0.00666667 0.00277778 0.00583333 
0.00680556 0.00263889 0.00597222 
0.00694444 0.0025 0.00611111 
0.00708333 0.00236111 0.00625 
0.00722222 0.00222222 0.00638889 
0.00736111 0.00208333 0.00652778 
0.0075 0.00194444 0.00666667 
0.00763889 0.00180556 0.00680556 
0.00777778 0.00166667 0.00694444 
0.00791667 0.00152778 0.00708333 
0.00805556 0.00138889 0.00722222 
0.00819444 0.00125 0.00736111 
0.00833333 0.00111111 0.0075 
0.00847222 0.000972222 0.00763889 
0.00861111 0.000833333 0.00777778 
0.00875 0.000694444 0.00791667 
0.00888889 0.000555556 0.00805556 
0.00902778 0.000416667 0.00819444 
0.00916667 0.000277778 0.00833333 
0.00930556 0.000138889 0.00847222 
0.00944444 2.78288e-15 0.00861111 
0.00958333 -0.000138889 0.00875 
0.005 0.00472222 0.00416667 
0.00513889 0.00458333 0.00430556 
0.00527778 0.00444444 0.00444444 
0.00541667 0.00430556 0.00458333 
0.00555556 0.00416667 0.00472222 
0.00569444 0.00402778 0.00486111 
0.00583333 0.00388889 0.005 
0.00597222 0.00375 0.00513889 
0.00611111 0.00361111 0.00527778 
0.00625 0.00347222 0.00541667 
0.00638889 0.00333333 0.00555556 
0.00652778 0.00319444 0.00569444 
0.00666667 0.00305556 0.00583333 
0.00680556 0.00291667 0.00597222 
0.00694444 0.00277778 0.00611111 
0.00708333 0.00263889 0.00625 
0.00722222 0.0025 0.00638889 
0.00736111 0.00236111 0.00652778 
0.0075 0.00222222 0.00666667 
0.00763889 0.00208333 0.00680556 
0.00777778 0.00194444 0.00694444 
0.00791667 0.00180556 0.00708333 
0.00805556 0.00166667 0.00722222 
0.00819444 0.00152778 0.00736111 
0.00833333 0.00138889 0.0075 
0.00847222 0.00125 0.00763889 
0.00861111 0.00111111 0.00777778 
0.00875 0.000972222 0.00791667 
0.00888889 0.000833333 0.00805556 
0.00902778 0.000694444 0.00819444 
0.00916667 0.000555556 0.00833333 
0.00930556 0.000416667 0.00847222 
0.00944444 0.000277778 0.00861111 
0.00958333 0.000138889 0.00875 
0.00972222 2.49974e-15 0.00888889 
0.00513889 0.00486111 0.00430556 
0.00527778 0.00472222 0.00444444 
0.00541667 0.00458333 0.00458333 
0.00555556 0.00444444 0.00472222 
0.00569444 0.00430556 0.00486111 
0.00583333 0.00416667 0.005 
0.00597222 0.00402778 0.00513889 
0.00611111 0.00388889 0.00527778 
0.00625 0.00375 0.00541667 
0.00638889 0.00361111 0.00555556 
0.00652778 0.00347222 0.00569444 
0.00666667 0.00333333 0.00583333 
0.00680556 0.00319444 0.00597222 
0.00694444 0.00305556 0.00611111 
0.00708333 0.00291667 0.00625 
0.00722222 0.00277778 0.00638889 
0.00736111 0.00263889 0.00652778 
0.0075 0.0025 0.00666667 
0.00763889 0.00236111 0.00680556 
0.00777778 0.00222222 0.00694444 
0.00791667 0.00208333 0.00708333 
0.00805556 0.00194444 0.00722222 
0.00819444 0.00180556 0.00736111 
0.00833333 0.00166667 0.0075 
0.00847222 0.00152778 0.00763889 
0.00861111 0.00138889 0.00777778 
0.00875 0.00125 0.00791667 
0.00888889 0.00111111 0.00805556 
0.00902778 0.000972222 0.00819444 
0.00916667 0.000833333 0.00833333 
0.00930556 0.000694444 0.00847222 
0.00944444 0.000555556 0.00861111 
0.00958333 0.000416667 0.00875 
0.00972222 0.000277778 0.00888889 
0.00986111 0.000138889 0.00902778 
0.00527778 0.005 0.00444444 
0.00541667 0.00486111 0.00458333 
0.00555556 0.00472222 0.00472222 
0.00569444 0.00458333 0.00486111 
0.00583333 0.00444444 0.005 
0.00597222 0.00430556 0.00513889 
0.00611111 0.00416667 0.00527778 
0.00625 0.00402778 0.00541667 
0.00638889 0.00388889 0.00555556 
0.00652778 0.00375 0.00569444 
0.00666667 0.00361111 0.00583333 
0.00680556 0.00347222 0.00597222 
0.00694444 0.00333333 0.00611111 
0.00708333 0.00319444 0.00625 
0.00722222 0.00305556 0.00638889 
0.00736111 0.00291667 0.00652778 
0.0075 0.00277778 0.00666667 
0.00763889 0.00263889 0.00680556 
0.00777778 0.0025 0.00694444 
0.00791667 0.00236111 0.00708333 
0.00805556 0.00222222 0.00722222 
0.00819444 0.00208333 0.00736111 
0.00833333 0.00194444 0.0075 
0.00847222 0.00180556 0.00763889 
0.00861111 0.00166667 0.00777778 
0.00875 0.00152778 0.00791667 
0.00888889 0.00138889 0.00805556 
0.00902778 0.00125 0.00819444 
0.00916667 0.00111111 0.00833333 
0.00930556 0.000972222 0.00847222 
0.00944444 0.000833333 0.00861111 
0.00958333 0.000694444 0.00875 
0.00972222 0.000555556 0.00888889 
0.00986111 0.000416667 0.00902778 
0.01 0.000277778 0.00916667 
0.00541667 0.00513889 0.00458333 
0.00555556 0.005 0.00472222 
0.00569444 0.00486111 0.00486111 
0.00583333 0.00472222 0.005 
0.00597222 0.00458333 0.00513889 
0.00611111 0.00444444 0.00527778 
0.00625 0.00430556 0.00541667 
0.00638889 0.00416667 0.00555556 
0.00652778 0.00402778 0.00569444 
0.00666667 0.00388889 0.00583333 
0.00680556 0.00375 0.00597222 
0.00694444 0.00361111 0.00611111 
0.00708333 0.00347222 0.00625 
0.00722222 0.00333333 0.00638889 
0.00736111 0.00319444 0.00652778 
0.0075 0.00305556 0.00666667 
0.00763889 0.00291667 0.00680556 
0.00777778 0.00277778 0.00694444 
0.00791667 0.00263889 0.00708333 
0.00805556 0.0025 0.00722222 
0.00819444 0.00236111 0.00736111 
0.00833333 0.00222222 0.0075 
0.00847222 0.00208333 0.00763889 
0.00861111 0.00194444 0.00777778 
0.00875 0.00180556 0.00791667 
0.00888889 0.00166667 0.00805556 
0.00902778 0.00152778 0.00819444 
0.00916667 0.00138889 0.00833333 
0.00930556 0.00125 0.00847222 
0.00944444 0.00111111 0.00861111 
0.00958333 0.000972222 0.00875 
0.00972222 0.000833333 0.00888889 
0.00986111 0.000694444 0.00902778 
0.01 0.000555556 0.00916667 
0.0101389 0.000416667 0.00930556 
0.000833333 0.000555556 -0.000277778 
0.000972222 0.000416667 -0.000138889 
0.00111111 0.000277778 1.9917e-15 
0.00125 0.000138889 0.000138889 
0.00138889 -1.80447e-15 0.000277778 
0.00152778 -0.000138889 0.000416667 
0.00166667 -0.000277778 0.000555556 
0.00180556 -0.000416667 0.000694444 
0.00194444 -0.000555556 0.000833333 
0.00208333 -0.000694444 0.000972222 
0.00222222 -0.000833333 0.00111111 
0.00236111 -0.000972222 0.00125 
0.0025 -0.00111111 0.00138889 
0.00263889 -0.00125 0.00152778 
0.00277778 -0.00138889 0.00166667 
0.00291667 -0.00152778 0.00180556 
0.00305556 -0.00166667 0.00194444 
0.00319444 -0.00180556 0.00208333 
0.00333333 -0.00194444 0.00222222 
0.00347222 -0.00208333 0.00236111 
0.00361111 -0.00222222 0.0025 
0.00375 -0.00236111 0.00263889 
0.00388889 -0.0025 0.00277778 
0.00402778 -0.00263889 0.00291667 
0.00416667 -0.00277778 0.00305556 
0.00430556 -0.00291667 0.00319444 
0.00444444 -0.00305556 0.00333333 
0.00458333 -0.00319444 0.00347222 
0.00472222 -0.00333333 0.00361111 
0.00486111 -0.00347222 0.00375 
0.005 -0.00361111 0.00388889 
0.00513889 -0.00375 0.00402778 
0.00527778 -0.00388889 0.00416667 
0.00541667 -0.00402778 0.00430556 
0.00555556 -0.00416667 0.00444444 
0.000972222 0.000694444 -0.000138889 
0.00111111 0.000555556 1.5389e-15 
0.00125 0.000416667 0.000138889 
0.00138889 0.000277778 0.000277778 
0.00152778 0.000138889 0.000416667 
0.00166667 -2.11135e-15 0.000555556 
0.00180556 -0.000138889 0.000694444 
0.00194444 -0.000277778 0.000833333 
0.00208333 -0.000416667 0.000972222 
0.00222222 -0.000555556 0.00111111 
0.00236111 -0.000694444 0.00125 
0.0025 -0.000833333 0.00138889 
0.00263889 -0.000972222 0.00152778 
0.00277778 -0.00111111 0.00166667 
0.00291667 -0.00125 0.00180556 
0.00305556 -0.00138889 0.00194444 
0.00319444 -0.00152778 0.00208333 
0.00333333 -0.00166667 0.00222222 
0.00347222 -0.00180556 0.00236111 
0.00361111 -0.00194444 0.0025 
0.00375 -0.00208333 0.00263889 
0.00388889 -0.00222222 0.00277778 
0.00402778 -0.00236111 0.00291667 
0.00416667 -0.0025 0.00305556 
0.00430556 -0.00263889 0.00319444 
0.00444444 -0.00277778 0.00333333 
0.00458333 -0.00291667 0.00347222 
0.00472222 -0.00305556 0.00361111 
0.00486111 -0.00319444 0.00375 
0.005 -0.00333333 0.00388889 
0.00513889 -0.00347222 0.00402778 
0.00527778 -0.00361111 0.00416667 
0.00541667 -0.00375 0.00430556 
0.00555556 -0.00388889 0.00444444 
0.00569444 -0.00402778 0.00458333 
0.00111111 0.000833333 1.04206e-15 
0.00125 0.000694444 0.000138889 
0.00138889 0.000555556 0.000277778 
0.00152778 0.000416667 0.000416667 
0.00166667 0.000277778 0.000555556 
0.00180556 0.000138889 0.000694444 
0.00194444 -2.39869e-15 0.000833333 
0.00208333 -0.000138889 0.000972222 
0.00222222 -0.000277778 0.00111111 
0.00236111 -0.000416667 0.00125 
0.0025 -0.000555556 0.00138889 
0.00263889 -0.000694444 0.00152778 
0.00277778 -0.000833333 0.00166667 
0.00291667 -0.000972222 0.00180556 
0.00305556 -0.00111111 0.00194444 
0.00319444 -0.00125 0.00208333 
0.00333333 -0.00138889 0.00222222 
0.00347222 -0.00152778 0.00236111 
0.00361111 -0.00166667 0.0025 
0.00375 -0.00180556 0.00263889 
0.00388889 -0.00194444 0.00277778 
0.00402778 -0.00208333 0.00291667 
0.00416667 -0.00222222 0.00305556 
0.00430556 -0.00236111 0.00319444 
0.00444444 -0.0025 0.00333333 
0.00458333 -0.00263889 0.00347222 
0.00472222 -0.00277778 0.00361111 
0.00486111 -0.00291667 0.00375 
0.005 -0.00305556 0.00388889 
0.00513889 -0.00319444 0.00402778 
0.00527778 -0.00333333 0.00416667 
0.00541667 -0.00347222 0.00430556 
0.00555556 -0.00361111 0.00444444 
0.00569444 -0.00375 0.00458333 
0.00583333 -0.00388889 0.00472222 
0.00125 0.000972222 0.000138889 
0.00138889 0.000833333 0.000277778 
0.00152778 0.000694444 0.000416667 
0.00166667 0.000555556 0.000555556 
0.00180556 0.000416667 0.000694444 
0.00194444 0.000277778 0.000833333 
0.00208333 0.000138889 0.000972222 
0.00222222 -2.91816e-15 0.00111111 
0.00236111 -0.000138889 0.00125 
0.0025 -0.000277778 0.00138889 
0.00263889 -0.000416667 0.00152778 
0.00277778 -0.000555556 0.00166667 
0.00291667 -0.000694444 0.00180556 
0.00305556 -0.000833333 0.00194444 
0.00319444 -0.000972222 0.00208333 
0.00333333 -0.00111111 0.00222222 
0.00347222 -0.00125 0.00236111 
0.00361111 -0.00138889 0.0025 
0.00375 -0.00152778 0.00263889 
0.00388889 -0.00166667 0.00277778 
0.00402778 -0.00180556 0.00291667 
0.00416667 -0.00194444 0.00305556 
0.00430556 -0.00208333 0.00319444 
0.00444444 -0.00222222 0.00333333 
0.00458333 -0.00236111 0.00347222 
0.00472222 -0.0025 0.00361111 
0.00486111 -0.00263889 0.00375 
0.005 -0.00277778 0.00388889 
0.00513889 -0.00291667 0.00402778 
0.00527778 -0.00305556 0.00416667 
0.00541667 -0.00319444 0.00430556 
0.00555556 -0.00333333 0.00444444 
0.00569444 -0.00347222 0.00458333 
0.00583333 -0.00361111 0.00472222 
0.00597222 -0.00375 0.00486111 
0.00138889 0.00111111 0.000277778 
0.00152778 0.000972222 0.000416667 
0.00166667 0.000833333 0.000555556 
0.00180556 0.000694444 0.000694444 
0.00194444 0.000555556 0.000833333 
0.00208333 0.000416667 0.000972222 
0.00222222 0.000277778 0.00111111 
0.00236111 0.000138889 0.00125 
0.0025 -2.83664e-15 0.00138889 
0.00263889 -0.000138889 0.00152778 
0.00277778 -0.000277778 0.00166667 
0.00291667 -0.000416667 0.00180556 
0.00305556 -0.000555556 0.00194444 
0.00319444 -0.000694444 0.00208333 
0.00333333 -0.000833333 0.00222222 
0.00347222 -0.000972222 0.00236111 
0.00361111 -0.00111111 0.0025 
0.00375 -0.00125 0.00263889 
0.00388889 -0.00138889 0.00277778 
0.00402778 -0.00152778 0.00291667 
0.00416667 -0.00166667 0.00305556 
0.00430556 -0.00180556 0.00319444 
0.00444444 -0.00194444 0.00333333 
0.00458333 -0.00208333 0.00347222 
0.00472222 -0.00222222 0.00361111 
0.00486111 -0.00236111 0.00375 
0.005 -0.0025 0.00388889 
0.00513889 -0.00263889 0.00402778 
0.00527778 -0.00277778 0.00416667 
0.00541667 -0.00291667 0.00430556 
0.00555556 -0.00305556 0.00444444 
0.00569444 -0.00319444 0.00458333 
0.00583333 -0.00333333 0.00472222 
0.00597222 -0.00347222 0.00486111 
0.00611111 -0.00361111 0.005 
0.00152778 0.00125 0.000416667 
0.00166667 0.00111111 0.000555556 
0.00180556 0.000972222 0.000694444 
0.00194444 0.000833333 0.000833333 
0.00208333 0.000694444 0.000972222 
0.00222222 0.000555556 0.00111111 
0.00236111 0.000416667 0.00125 
0.0025 0.000277778 0.00138889 
0.00263889 0.000138889 0.00152778 
0.00277778 -2.57413e-15 0.00166667 
0.00291667 -0.000138889 0.00180556 
0.00305556 -0.000277778 0.00194444 
0.00319444 -0.000416667 0.00208333 
0.00333333 -0.000555556 0.00222222 
0.00347222 -0.000694444 0.00236111 
0.00361111 -0.000833333 0.0025 
0.00375 -0.000972222 0.00263889 
0.00388889 -0.00111111 0.00277778 
0.00402778 -0.00125 0.00291667 
0.00416667 -0.00138889 0.00305556 
0.00430556 -0.00152778 0.00319444 
0.00444444 -0.00166667 0.00333333 
0.00458333 -0.00180556 0.00347222 
0.00472222 -0.00194444 0.00361111 
0.00486111 -0.00208333 0.00375 
0.005 -0.00222222 0.00388889 
0.00513889 -0.00236111 0.00402778 
0.00527778 -0.0025 0.00416667 
0.00541667 -0.00263889 0.00430556 
0.00555556 -0.00277778 0.00444444 
0.00569444 -0.00291667 0.00458333 
0.00583333 -0.00305556 0.00472222 
0.00597222 -0.00319444 0.00486111 
0.00611111 -0.00333333 0.005 
0.00625 -0.00347222 0.00513889 
0.00166667 0.00138889 0.000555556 
0.00180556 0.00125 0.000694444 
0.00194444 0.00111111 0.000833333 
0.00208333 0.000972222 0.000972222 
0.00222222 0.000833333 0.00111111 
0.00236111 0.000694444 0.00125 
0.0025 0.000555556 0.00138889 
0.00263889 0.000416667 0.00152778 
0.00277778 0.000277778 0.00166667 
0.00291667 0.000138889 0.00180556 
0.00305556 -2.53509e-15 0.00194444 
0.00319444 -0.000138889 0.00208333 
0.00333333 -0.000277778 0.00222222 
0.00347222 -0.000416667 0.00236111 
0.00361111 -0.000555556 0.0025 
0.00375 -0.000694444 0.00263889 
0.00388889 -0.000833333 0.00277778 
0.00402778 -0.000972222 0.00291667 
0.00416667 -0.00111111 0.00305556 
0.00430556 -0.00125 0.00319444 
0.00444444 -0.00138889 0.00333333 
0.00458333 -0.00152778 0.00347222 
0.00472222 -0.00166667 0.00361111 
0.00486111 -0.00180556 0.00375 
0.005 -0.00194444 0.00388889 
0.00513889 -0.00208333 0.00402778 
0.00527778 -0.00222222 0.00416667 
0.00541667 -0.00236111 0.00430556 
0.00555556 -0.0025 0.00444444 
0.00569444 -0.00263889 0.00458333 
0.00583333 -0.00277778 0.00472222 
0.00597222 -0.00291667 0.00486111 
0.00611111 -0.00305556 0.005 
0.00625 -0.00319444 0.00513889 
0.00638889 -0.00333333 0.00527778 
0.00180556 0.00152778 0.000694444 
0.00194444 0.00138889 0.000833333 
0.00208333 0.00125 0.000972222 
0.00222222 0.00111111 0.00111111 
0.00236111 0.000972222 0.00125 
0.0025 0.000833333 0.00138889 
0.00263889 0.000694444 0.00152778 
0.00277778 0.000555556 0.00166667 
0.00291667 0.000416667 0.00180556 
0.00305556 0.000277778 0.00194444 
0.00319444 0.000138889 0.00208333 
0.00333333 -2.37608e-15 0.00222222 
0.00347222 -0.000138889 0.00236111 
0.00361111 -0.000277778 0.0025 
0.00375 -0.000416667 0.00263889 
0.00388889 -0.000555556 0.00277778 
0.00402778 -0.000694444 0.00291667 
0.00416667 -0.000833333 0.00305556 
0.00430556 -0.000972222 0.00319444 
0.00444444 -0.00111111 0.00333333 
0.00458333 -0.00125 0.00347222 
0.00472222 -0.00138889 0.00361111 
0.00486111 -0.00152778 0.00375 
0.005 -0.00166667 0.00388889 
0.00513889 -0.00180556 0.00402778 
0.00527778 -0.00194444 0.00416667 
0.00541667 -0.00208333 0.00430556 
0.00555556 -0.00222222 0.00444444 
0.00569444 -0.00236111 0.00458333 
0.00583333 -0.0025 0.00472222 
0.00597222 -0.00263889 0.00486111 
0.00611111 -0.00277778 0.005 
0.00625 -0.00291667 0.00513889 
0.00638889 -0.00305556 0.00527778 
0.00652778 -0.00319444 0.00541667 
0.00194444 0.00166667 0.000833333 
0.00208333 0.00152778 0.000972222 
0.00222222 0.00138889 0.00111111 
0.00236111 0.00125 0.00125 
0.0025 0.00111111 0.00138889 
0.00263889 0.000972222 0.00152778 
0.00277778 0.000833333 0.00166667 
0.00291667 0.000694444 0.00180556 
0.00305556 0.000555556 0.00194444 
0.00319444 0.000416667 0.00208333 
0.00333333 0.000277778 0.00222222 
0.00347222 0.000138889 0.00236111 
0.00361111 -1.91231e-15 0.0025 
0.00375 -0.000138889 0.00263889 
0.00388889 -0.000277778 0.00277778 
0.00402778 -0.000416667 0.00291667 
0.00416667 -0.000555556 0.00305556 
0.00430556 -0.000694444 0.00319444 
0.00444444 -0.000833333 0.00333333 
0.00458333 -0.000972222 0.00347222 
0.00472222 -0.00111111 0.00361111 
0.00486111 -0.00125 0.00375 
0.005 -0.00138889 0.00388889 
0.00513889 -0.00152778 0.00402778 
0.00527778 -0.00166667 0.00416667 
0.00541667 -0.00180556 0.00430556 
0.00555556 -0.00194444 0.00444444 
0.00569444 -0.00208333 0.00458333 
0.00583333 -0.00222222 0.00472222 
0.00597222 -0.00236111 0.00486111 
0.00611111 -0.0025 0.005 
0.00625 -0.00263889 0.00513889 
0.00638889 -0.00277778 0.00527778 
0.00652778 -0.00291667 0.00541667 
0.00666667 -0.00305556 0.00555556 
0.00208333 0.00180556 0.000972222 
0.00222222 0.00166667 0.00111111 
0.00236111 0.00152778 0.00125 
0.0025 0.00138889 0.00138889 
0.00263889 0.00125 0.00152778 
0.00277778 0.00111111 0.00166667 
0.00291667 0.000972222 0.00180556 
0.00305556 0.000833333 0.00194444 
0.00319444 0.000694444 0.00208333 
0.00333333 0.000555556 0.00222222 
0.00347222 0.000416667 0.00236111 
0.00361111 0.000277778 0.0025 
0.00375 0.000138889 0.00263889 
0.00388889 -1.87702e-15 0.00277778 
0.00402778 -0.000138889 0.00291667 
0.00416667 -0.000277778 0.00305556 
0.00430556 -0.000416667 0.00319444 
0.00444444 -0.000555556 0.00333333 
0.00458333 -0.000694444 0.00347222 
0.00472222 -0.000833333 0.00361111 
0.00486111 -0.000972222 0.00375 
0.005 -0.00111111 0.00388889 
0.00513889 -0.00125 0.00402778 
0.00527778 -0.00138889 0.00416667 
0.00541667 -0.00152778 0.00430556 
0.00555556 -0.00166667 0.00444444 
0.00569444 -0.00180556 0.00458333 
0.00583333 -0.00194444 0.00472222 
0.00597222 -0.00208333 0.00486111 
0.00611111 -0.00222222 0.005 
0.00625 -0.00236111 0.00513889 
0.00638889 -0.0025 0.00527778 
0.00652778 -0.00263889 0.00541667 
0.00666667 -0.00277778 0.00555556 
0.00680556 -0.00291667 0.00569444 
0.00222222 0.00194444 0.00111111 
0.00236111 0.00180556 0.00125 
0.0025 0.00166667 0.00138889 
0.00263889 0.00152778 0.00152778 
0.00277778 0.00138889 0.00166667 
0.00291667 0.00125 0.00180556 
0.00305556 0.00111111 0.00194444 
0.00319444 0.000972222 0.00208333 
0.00333333 0.000833333 0.00222222 
0.00347222 0.000694444 0.00236111 
0.00361111 0.000555556 0.0025 
0.00375 0.000416667 0.00263889 
0.00388889 0.000277778 0.00277778 
0.00402778 0.000138889 0.00291667 
0.00416667 -1.55275e-15 0.00305556 
0.00430556 -0.000138889 0.00319444 
0.00444444 -0.000277778 0.00333333 
0.00458333 -0.000416667 0.00347222 
0.00472222 -0.000555556 0.00361111 
0.00486111 -0.000694444 0.00375 
0.005 -0.000833333 0.00388889 
0.00513889 -0.000972222 0.00402778 
0.00527778 -0.00111111 0.00416667 
0.00541667 -0.00125 0.00430556 
0.00555556 -0.00138889 0.00444444 
0.00569444 -0.00152778 0.00458333 
0.00583333 -0.00166667 0.00472222 
0.00597222 -0.00180556 0.00486111 
0.00611111 -0.00194444 0.005 
0.00625 -0.00208333 0.00513889 
0.00638889 -0.00222222 0.00527778 
0.00652778 -0.00236111 0.00541667 
0.00666667 -0.0025 0.00555556 
0.00680556 -0.00263889 0.00569444 
0.00694444 -0.00277778 0.00583333 
0.00236111 0.00208333 0.00125 
0.0025 0.00194444 0.00138889 
0.00263889 0.00180556 0.00152778 
0.00277778 0.00166667 0.00166667 
0.00291667 0.00152778 0.00180556 
0.00305556 0.00138889 0.00194444 
0.00319444 0.00125 0.00208333 
0.00333333 0.00111111 0.00222222 
0.00347222 0.000972222 0.00236111 
0.00361111 0.000833333 0.0025 
0.00375 0.000694444 0.00263889 
0.00388889 0.000555556 0.00277778 
0.00402778 0.000416667 0.00291667 
0.00416667 0.000277778 0.00305556 
0.00430556 0.000138889 0.00319444 
0.00444444 -9.97181e-16 0.00333333 
0.00458333 -0.000138889 0.00347222 
0.00472222 -0.000277778 0.00361111 
0.00486111 -0.000416667 0.00375 
0.005 -0.000555556 0.00388889 
0.00513889 -0.000694444 0.00402778 
0.00527778 -0.000833333 0.00416667 
0.00541667 -0.000972222 0.00430556 
0.00555556 -0.00111111 0.00444444 
0.00569444 -0.00125 0.00458333 
0.00583333 -0.00138889 0.00472222 
0.00597222 -0.00152778 0.00486111 
0.00611111 -0.00166667 0.005 
0.00625 -0.00180556 0.00513889 
0.00638889 -0.00194444 0.00527778 
0.00652778 -0.00208333 0.00541667 
0.00666667 -0.00222222 0.00555556 
0.00680556 -0.00236111 0.00569444 
0.00694444 -0.0025 0.00583333 
0.00708333 -0.00263889 0.00597222 
0.0025 0.00222222 0.00138889 
0.00263889 0.00208333 0.00152778 
0.00277778 0.00194444 0.00166667 
0.00291667 0.00180556 0.00180556 
0.00305556 0.00166667 0.00194444 
0.00319444 0.00152778 0.00208333 
0.00333333 0.00138889 0.00222222 
0.00347222 0.00125 0.00236111 
0.00361111 0.00111111 0.0025 
0.00375 0.000972222 0.00263889 
0.00388889 0.000833333 0.00277778 
0.00402778 0.000694444 0.00291667 
0.00416667 0.000555556 0.00305556 
0.00430556 0.000416667 0.00319444 
0.00444444 0.000277778 0.00333333 
0.00458333 0.000138889 0.00347222 
0.00472222 -6.49681e-16 0.00361111 
0.00486111 -0.000138889 0.00375 
0.005 -0.000277778 0.00388889
[truncated: 3,906,060 more chars]
