# Supplementary material for: 3-D phononic crystals with ultra-wide band gaps
Source: Sci Rep. 2017 Feb 24;7:43407. doi: 10.1038/srep43407 (PMC5324071; doi:10.1038/srep43407)
Supplement: Supplementary Dataset Number 3 [file srep43407-s4.zip › Supplementary Data FCC primitive cell.vtk]

# vtk DataFile Version 4.0 
fccfinal.vtk
ASCII 
DATASET UNSTRUCTURED_GRID 
POINTS  50653  double 
0 0 0 
0.005 0.005 0 
0.01 0.005 0.005 
0.005 0 0.005 
0 0.005 0.005 
0.005 0.01 0.005 
0.01 0.01 0.01 
0.005 0.005 0.01 
0.000138889 0.000138889 0 
0.000277778 0.000277778 0 
0.000416667 0.000416667 0 
0.000555556 0.000555556 0 
0.000694444 0.000694444 0 
0.000833333 0.000833333 0 
0.000972222 0.000972222 0 
0.00111111 0.00111111 0 
0.00125 0.00125 0 
0.00138889 0.00138889 0 
0.00152778 0.00152778 0 
0.00166667 0.00166667 0 
0.00180556 0.00180556 0 
0.00194444 0.00194444 0 
0.00208333 0.00208333 0 
0.00222222 0.00222222 0 
0.00236111 0.00236111 0 
0.0025 0.0025 0 
0.00263889 0.00263889 0 
0.00277778 0.00277778 0 
0.00291667 0.00291667 0 
0.00305556 0.00305556 0 
0.00319444 0.00319444 0 
0.00333333 0.00333333 0 
0.00347222 0.00347222 0 
0.00361111 0.00361111 0 
0.00375 0.00375 0 
0.00388889 0.00388889 0 
0.00402778 0.00402778 0 
0.00416667 0.00416667 0 
0.00430556 0.00430556 0 
0.00444444 0.00444444 0 
0.00458333 0.00458333 0 
0.00472222 0.00472222 0 
0.00486111 0.00486111 0 
0.00513889 0.005 0.000138889 
0.00527778 0.005 0.000277778 
0.00541667 0.005 0.000416667 
0.00555556 0.005 0.000555556 
0.00569444 0.005 0.000694444 
0.00583333 0.005 0.000833333 
0.00597222 0.005 0.000972222 
0.00611111 0.005 0.00111111 
0.00625 0.005 0.00125 
0.00638889 0.005 0.00138889 
0.00652778 0.005 0.00152778 
0.00666667 0.005 0.00166667 
0.00680556 0.005 0.00180556 
0.00694444 0.005 0.00194444 
0.00708333 0.005 0.00208333 
0.00722222 0.005 0.00222222 
0.00736111 0.005 0.00236111 
0.0075 0.005 0.0025 
0.00763889 0.005 0.00263889 
0.00777778 0.005 0.00277778 
0.00791667 0.005 0.00291667 
0.00805556 0.005 0.00305556 
0.00819444 0.005 0.00319444 
0.00833333 0.005 0.00333333 
0.00847222 0.005 0.00347222 
0.00861111 0.005 0.00361111 
0.00875 0.005 0.00375 
0.00888889 0.005 0.00388889 
0.00902778 0.005 0.00402778 
0.00916667 0.005 0.00416667 
0.00930556 0.005 0.00430556 
0.00944444 0.005 0.00444444 
0.00958333 0.005 0.00458333 
0.00972222 0.005 0.00472222 
0.00986111 0.005 0.00486111 
0.00986111 0.00486111 0.005 
0.00972222 0.00472222 0.005 
0.00958333 0.00458333 0.005 
0.00944444 0.00444444 0.005 
0.00930556 0.00430556 0.005 
0.00916667 0.00416667 0.005 
0.00902778 0.00402778 0.005 
0.00888889 0.00388889 0.005 
0.00875 0.00375 0.005 
0.00861111 0.00361111 0.005 
0.00847222 0.00347222 0.005 
0.00833333 0.00333333 0.005 
0.00819444 0.00319444 0.005 
0.00805556 0.00305556 0.005 
0.00791667 0.00291667 0.005 
0.00777778 0.00277778 0.005 
0.00763889 0.00263889 0.005 
0.0075 0.0025 0.005 
0.00736111 0.00236111 0.005 
0.00722222 0.00222222 0.005 
0.00708333 0.00208333 0.005 
0.00694444 0.00194444 0.005 
0.00680556 0.00180556 0.005 
0.00666667 0.00166667 0.005 
0.00652778 0.00152778 0.005 
0.00638889 0.00138889 0.005 
0.00625 0.00125 0.005 
0.00611111 0.00111111 0.005 
0.00597222 0.000972222 0.005 
0.00583333 0.000833333 0.005 
0.00569444 0.000694444 0.005 
0.00555556 0.000555556 0.005 
0.00541667 0.000416667 0.005 
0.00527778 0.000277778 0.005 
0.00513889 0.000138889 0.005 
0.00486111 0 0.00486111 
0.00472222 0 0.00472222 
0.00458333 0 0.00458333 
0.00444444 0 0.00444444 
0.00430556 0 0.00430556 
0.00416667 0 0.00416667 
0.00402778 0 0.00402778 
0.00388889 0 0.00388889 
0.00375 0 0.00375 
0.00361111 0 0.00361111 
0.00347222 0 0.00347222 
0.00333333 0 0.00333333 
0.00319444 0 0.00319444 
0.00305556 0 0.00305556 
0.00291667 0 0.00291667 
0.00277778 0 0.00277778 
0.00263889 0 0.00263889 
0.0025 0 0.0025 
0.00236111 0 0.00236111 
0.00222222 0 0.00222222 
0.00208333 0 0.00208333 
0.00194444 0 0.00194444 
0.00180556 0 0.00180556 
0.00166667 0 0.00166667 
0.00152778 0 0.00152778 
0.00138889 0 0.00138889 
0.00125 0 0.00125 
0.00111111 0 0.00111111 
0.000972222 0 0.000972222 
0.000833333 0 0.000833333 
0.000694444 0 0.000694444 
0.000555556 0 0.000555556 
0.000416667 0 0.000416667 
0.000277778 0 0.000277778 
0.000138889 0 0.000138889 
0 0.000138889 0.000138889 
0 0.000277778 0.000277778 
0 0.000416667 0.000416667 
0 0.000555556 0.000555556 
0 0.000694444 0.000694444 
0 0.000833333 0.000833333 
0 0.000972222 0.000972222 
0 0.00111111 0.00111111 
0 0.00125 0.00125 
0 0.00138889 0.00138889 
0 0.00152778 0.00152778 
0 0.00166667 0.00166667 
0 0.00180556 0.00180556 
0 0.00194444 0.00194444 
0 0.00208333 0.00208333 
0 0.00222222 0.00222222 
0 0.00236111 0.00236111 
0 0.0025 0.0025 
0 0.00263889 0.00263889 
0 0.00277778 0.00277778 
0 0.00291667 0.00291667 
0 0.00305556 0.00305556 
0 0.00319444 0.00319444 
0 0.00333333 0.00333333 
0 0.00347222 0.00347222 
0 0.00361111 0.00361111 
0 0.00375 0.00375 
0 0.00388889 0.00388889 
0 0.00402778 0.00402778 
0 0.00416667 0.00416667 
0 0.00430556 0.00430556 
0 0.00444444 0.00444444 
0 0.00458333 0.00458333 
0 0.00472222 0.00472222 
0 0.00486111 0.00486111 
0.000138889 0.005 0.00513889 
0.000277778 0.005 0.00527778 
0.000416667 0.005 0.00541667 
0.000555556 0.005 0.00555556 
0.000694444 0.005 0.00569444 
0.000833333 0.005 0.00583333 
0.000972222 0.005 0.00597222 
0.00111111 0.005 0.00611111 
0.00125 0.005 0.00625 
0.00138889 0.005 0.00638889 
0.00152778 0.005 0.00652778 
0.00166667 0.005 0.00666667 
0.00180556 0.005 0.00680556 
0.00194444 0.005 0.00694444 
0.00208333 0.005 0.00708333 
0.00222222 0.005 0.00722222 
0.00236111 0.005 0.00736111 
0.0025 0.005 0.0075 
0.00263889 0.005 0.00763889 
0.00277778 0.005 0.00777778 
0.00291667 0.005 0.00791667 
0.00305556 0.005 0.00805556 
0.00319444 0.005 0.00819444 
0.00333333 0.005 0.00833333 
0.00347222 0.005 0.00847222 
0.00361111 0.005 0.00861111 
0.00375 0.005 0.00875 
0.00388889 0.005 0.00888889 
0.00402778 0.005 0.00902778 
0.00416667 0.005 0.00916667 
0.00430556 0.005 0.00930556 
0.00444444 0.005 0.00944444 
0.00458333 0.005 0.00958333 
0.00472222 0.005 0.00972222 
0.00486111 0.005 0.00986111 
0.005 0.00486111 0.00986111 
0.005 0.00472222 0.00972222 
0.005 0.00458333 0.00958333 
0.005 0.00444444 0.00944444 
0.005 0.00430556 0.00930556 
0.005 0.00416667 0.00916667 
0.005 0.00402778 0.00902778 
0.005 0.00388889 0.00888889 
0.005 0.00375 0.00875 
0.005 0.00361111 0.00861111 
0.005 0.00347222 0.00847222 
0.005 0.00333333 0.00833333 
0.005 0.00319444 0.00819444 
0.005 0.00305556 0.00805556 
0.005 0.00291667 0.00791667 
0.005 0.00277778 0.00777778 
0.005 0.00263889 0.00763889 
0.005 0.0025 0.0075 
0.005 0.00236111 0.00736111 
0.005 0.00222222 0.00722222 
0.005 0.00208333 0.00708333 
0.005 0.00194444 0.00694444 
0.005 0.00180556 0.00680556 
0.005 0.00166667 0.00666667 
0.005 0.00152778 0.00652778 
0.005 0.00138889 0.00638889 
0.005 0.00125 0.00625 
0.005 0.00111111 0.00611111 
0.005 0.000972222 0.00597222 
0.005 0.000833333 0.00583333 
0.005 0.000694444 0.00569444 
0.005 0.000555556 0.00555556 
0.005 0.000416667 0.00541667 
0.005 0.000277778 0.00527778 
0.005 0.000138889 0.00513889 
0.000138889 0.00513889 0.005 
0.000277778 0.00527778 0.005 
0.000416667 0.00541667 0.005 
0.000555556 0.00555556 0.005 
0.000694444 0.00569444 0.005 
0.000833333 0.00583333 0.005 
0.000972222 0.00597222 0.005 
0.00111111 0.00611111 0.005 
0.00125 0.00625 0.005 
0.00138889 0.00638889 0.005 
0.00152778 0.00652778 0.005 
0.00166667 0.00666667 0.005 
0.00180556 0.00680556 0.005 
0.00194444 0.00694444 0.005 
0.00208333 0.00708333 0.005 
0.00222222 0.00722222 0.005 
0.00236111 0.00736111 0.005 
0.0025 0.0075 0.005 
0.00263889 0.00763889 0.005 
0.00277778 0.00777778 0.005 
0.00291667 0.00791667 0.005 
0.00305556 0.00805556 0.005 
0.00319444 0.00819444 0.005 
0.00333333 0.00833333 0.005 
0.00347222 0.00847222 0.005 
0.00361111 0.00861111 0.005 
0.00375 0.00875 0.005 
0.00388889 0.00888889 0.005 
0.00402778 0.00902778 0.005 
0.00416667 0.00916667 0.005 
0.00430556 0.00930556 0.005 
0.00444444 0.00944444 0.005 
0.00458333 0.00958333 0.005 
0.00472222 0.00972222 0.005 
0.00486111 0.00986111 0.005 
0.005 0.00986111 0.00486111 
0.005 0.00972222 0.00472222 
0.005 0.00958333 0.00458333 
0.005 0.00944444 0.00444444 
0.005 0.00930556 0.00430556 
0.005 0.00916667 0.00416667 
0.005 0.00902778 0.00402778 
0.005 0.00888889 0.00388889 
0.005 0.00875 0.00375 
0.005 0.00861111 0.00361111 
0.005 0.00847222 0.00347222 
0.005 0.00833333 0.00333333 
0.005 0.00819444 0.00319444 
0.005 0.00805556 0.00305556 
0.005 0.00791667 0.00291667 
0.005 0.00777778 0.00277778 
0.005 0.00763889 0.00263889 
0.005 0.0075 0.0025 
0.005 0.00736111 0.00236111 
0.005 0.00722222 0.00222222 
0.005 0.00708333 0.00208333 
0.005 0.00694444 0.00194444 
0.005 0.00680556 0.00180556 
0.005 0.00666667 0.00166667 
0.005 0.00652778 0.00152778 
0.005 0.00638889 0.00138889 
0.005 0.00625 0.00125 
0.005 0.00611111 0.00111111 
0.005 0.00597222 0.000972222 
0.005 0.00583333 0.000833333 
0.005 0.00569444 0.000694444 
0.005 0.00555556 0.000555556 
0.005 0.00541667 0.000416667 
0.005 0.00527778 0.000277778 
0.005 0.00513889 0.000138889 
0.00513889 0.01 0.00513889 
0.00527778 0.01 0.00527778 
0.00541667 0.01 0.00541667 
0.00555556 0.01 0.00555556 
0.00569444 0.01 0.00569444 
0.00583333 0.01 0.00583333 
0.00597222 0.01 0.00597222 
0.00611111 0.01 0.00611111 
0.00625 0.01 0.00625 
0.00638889 0.01 0.00638889 
0.00652778 0.01 0.00652778 
0.00666667 0.01 0.00666667 
0.00680556 0.01 0.00680556 
0.00694444 0.01 0.00694444 
0.00708333 0.01 0.00708333 
0.00722222 0.01 0.00722222 
0.00736111 0.01 0.00736111 
0.0075 0.01 0.0075 
0.00763889 0.01 0.00763889 
0.00777778 0.01 0.00777778 
0.00791667 0.01 0.00791667 
0.00805556 0.01 0.00805556 
0.00819444 0.01 0.00819444 
0.00833333 0.01 0.00833333 
0.00847222 0.01 0.00847222 
0.00861111 0.01 0.00861111 
0.00875 0.01 0.00875 
0.00888889 0.01 0.00888889 
0.00902778 0.01 0.00902778 
0.00916667 0.01 0.00916667 
0.00930556 0.01 0.00930556 
0.00944444 0.01 0.00944444 
0.00958333 0.01 0.00958333 
0.00972222 0.01 0.00972222 
0.00986111 0.01 0.00986111 
0.00986111 0.00986111 0.01 
0.00972222 0.00972222 0.01 
0.00958333 0.00958333 0.01 
0.00944444 0.00944444 0.01 
0.00930556 0.00930556 0.01 
0.00916667 0.00916667 0.01 
0.00902778 0.00902778 0.01 
0.00888889 0.00888889 0.01 
0.00875 0.00875 0.01 
0.00861111 0.00861111 0.01 
0.00847222 0.00847222 0.01 
0.00833333 0.00833333 0.01 
0.00819444 0.00819444 0.01 
0.00805556 0.00805556 0.01 
0.00791667 0.00791667 0.01 
0.00777778 0.00777778 0.01 
0.00763889 0.00763889 0.01 
0.0075 0.0075 0.01 
0.00736111 0.00736111 0.01 
0.00722222 0.00722222 0.01 
0.00708333 0.00708333 0.01 
0.00694444 0.00694444 0.01 
0.00680556 0.00680556 0.01 
0.00666667 0.00666667 0.01 
0.00652778 0.00652778 0.01 
0.00638889 0.00638889 0.01 
0.00625 0.00625 0.01 
0.00611111 0.00611111 0.01 
0.00597222 0.00597222 0.01 
0.00583333 0.00583333 0.01 
0.00569444 0.00569444 0.01 
0.00555556 0.00555556 0.01 
0.00541667 0.00541667 0.01 
0.00527778 0.00527778 0.01 
0.00513889 0.00513889 0.01 
0.01 0.00986111 0.00986111 
0.01 0.00972222 0.00972222 
0.01 0.00958333 0.00958333 
0.01 0.00944444 0.00944444 
0.01 0.00930556 0.00930556 
0.01 0.00916667 0.00916667 
0.01 0.00902778 0.00902778 
0.01 0.00888889 0.00888889 
0.01 0.00875 0.00875 
0.01 0.00861111 0.00861111 
0.01 0.00847222 0.00847222 
0.01 0.00833333 0.00833333 
0.01 0.00819444 0.00819444 
0.01 0.00805556 0.00805556 
0.01 0.00791667 0.00791667 
0.01 0.00777778 0.00777778 
0.01 0.00763889 0.00763889 
0.01 0.0075 0.0075 
0.01 0.00736111 0.00736111 
0.01 0.00722222 0.00722222 
0.01 0.00708333 0.00708333 
0.01 0.00694444 0.00694444 
0.01 0.00680556 0.00680556 
0.01 0.00666667 0.00666667 
0.01 0.00652778 0.00652778 
0.01 0.00638889 0.00638889 
0.01 0.00625 0.00625 
0.01 0.00611111 0.00611111 
0.01 0.00597222 0.00597222 
0.01 0.00583333 0.00583333 
0.01 0.00569444 0.00569444 
0.01 0.00555556 0.00555556 
0.01 0.00541667 0.00541667 
0.01 0.00527778 0.00527778 
0.01 0.00513889 0.00513889 
0.000277778 0.00513889 0.00513889 
0.000416667 0.00513889 0.00527778 
0.000555556 0.00513889 0.00541667 
0.000694444 0.00513889 0.00555556 
0.000833333 0.00513889 0.00569444 
0.000972222 0.00513889 0.00583333 
0.00111111 0.00513889 0.00597222 
0.00125 0.00513889 0.00611111 
0.00138889 0.00513889 0.00625 
0.00152778 0.00513889 0.00638889 
0.00166667 0.00513889 0.00652778 
0.00180556 0.00513889 0.00666667 
0.00194444 0.00513889 0.00680556 
0.00208333 0.00513889 0.00694444 
0.00222222 0.00513889 0.00708333 
0.00236111 0.00513889 0.00722222 
0.0025 0.00513889 0.00736111 
0.00263889 0.00513889 0.0075 
0.00277778 0.00513889 0.00763889 
0.00291667 0.00513889 0.00777778 
0.00305556 0.00513889 0.00791667 
0.00319444 0.00513889 0.00805556 
0.00333333 0.00513889 0.00819444 
0.00347222 0.00513889 0.00833333 
0.00361111 0.00513889 0.00847222 
0.00375 0.00513889 0.00861111 
0.00388889 0.00513889 0.00875 
0.00402778 0.00513889 0.00888889 
0.00416667 0.00513889 0.00902778 
0.00430556 0.00513889 0.00916667 
0.00444444 0.00513889 0.00930556 
0.00458333 0.00513889 0.00944444 
0.00472222 0.00513889 0.00958333 
0.00486111 0.00513889 0.00972222 
0.005 0.00513889 0.00986111 
0.000416667 0.00527778 0.00513889 
0.000555556 0.00527778 0.00527778 
0.000694444 0.00527778 0.00541667 
0.000833333 0.00527778 0.00555556 
0.000972222 0.00527778 0.00569444 
0.00111111 0.00527778 0.00583333 
0.00125 0.00527778 0.00597222 
0.00138889 0.00527778 0.00611111 
0.00152778 0.00527778 0.00625 
0.00166667 0.00527778 0.00638889 
0.00180556 0.00527778 0.00652778 
0.00194444 0.00527778 0.00666667 
0.00208333 0.00527778 0.00680556 
0.00222222 0.00527778 0.00694444 
0.00236111 0.00527778 0.00708333 
0.0025 0.00527778 0.00722222 
0.00263889 0.00527778 0.00736111 
0.00277778 0.00527778 0.0075 
0.00291667 0.00527778 0.00763889 
0.00305556 0.00527778 0.00777778 
0.00319444 0.00527778 0.00791667 
0.00333333 0.00527778 0.00805556 
0.00347222 0.00527778 0.00819444 
0.00361111 0.00527778 0.00833333 
0.00375 0.00527778 0.00847222 
0.00388889 0.00527778 0.00861111 
0.00402778 0.00527778 0.00875 
0.00416667 0.00527778 0.00888889 
0.00430556 0.00527778 0.00902778 
0.00444444 0.00527778 0.00916667 
0.00458333 0.00527778 0.00930556 
0.00472222 0.00527778 0.00944444 
0.00486111 0.00527778 0.00958333 
0.005 0.00527778 0.00972222 
0.00513889 0.00527778 0.00986111 
0.000555556 0.00541667 0.00513889 
0.000694444 0.00541667 0.00527778 
0.000833333 0.00541667 0.00541667 
0.000972222 0.00541667 0.00555556 
0.00111111 0.00541667 0.00569444 
0.00125 0.00541667 0.00583333 
0.00138889 0.00541667 0.00597222 
0.00152778 0.00541667 0.00611111 
0.00166667 0.00541667 0.00625 
0.00180556 0.00541667 0.00638889 
0.00194444 0.00541667 0.00652778 
0.00208333 0.00541667 0.00666667 
0.00222222 0.00541667 0.00680556 
0.00236111 0.00541667 0.00694444 
0.0025 0.00541667 0.00708333 
0.00263889 0.00541667 0.00722222 
0.00277778 0.00541667 0.00736111 
0.00291667 0.00541667 0.0075 
0.00305556 0.00541667 0.00763889 
0.00319444 0.00541667 0.00777778 
0.00333333 0.00541667 0.00791667 
0.00347222 0.00541667 0.00805556 
0.00361111 0.00541667 0.00819444 
0.00375 0.00541667 0.00833333 
0.00388889 0.00541667 0.00847222 
0.00402778 0.00541667 0.00861111 
0.00416667 0.00541667 0.00875 
0.00430556 0.00541667 0.00888889 
0.00444444 0.00541667 0.00902778 
0.00458333 0.00541667 0.00916667 
0.00472222 0.00541667 0.00930556 
0.00486111 0.00541667 0.00944444 
0.005 0.00541667 0.00958333 
0.00513889 0.00541667 0.00972222 
0.00527778 0.00541667 0.00986111 
0.000694444 0.00555556 0.00513889 
0.000833333 0.00555556 0.00527778 
0.000972222 0.00555556 0.00541667 
0.00111111 0.00555556 0.00555556 
0.00125 0.00555556 0.00569444 
0.00138889 0.00555556 0.00583333 
0.00152778 0.00555556 0.00597222 
0.00166667 0.00555556 0.00611111 
0.00180556 0.00555556 0.00625 
0.00194444 0.00555556 0.00638889 
0.00208333 0.00555556 0.00652778 
0.00222222 0.00555556 0.00666667 
0.00236111 0.00555556 0.00680556 
0.0025 0.00555556 0.00694444 
0.00263889 0.00555556 0.00708333 
0.00277778 0.00555556 0.00722222 
0.00291667 0.00555556 0.00736111 
0.00305556 0.00555556 0.0075 
0.00319444 0.00555556 0.00763889 
0.00333333 0.00555556 0.00777778 
0.00347222 0.00555556 0.00791667 
0.00361111 0.00555556 0.00805556 
0.00375 0.00555556 0.00819444 
0.00388889 0.00555556 0.00833333 
0.00402778 0.00555556 0.00847222 
0.00416667 0.00555556 0.00861111 
0.00430556 0.00555556 0.00875 
0.00444444 0.00555556 0.00888889 
0.00458333 0.00555556 0.00902778 
0.00472222 0.00555556 0.00916667 
0.00486111 0.00555556 0.00930556 
0.005 0.00555556 0.00944444 
0.00513889 0.00555556 0.00958333 
0.00527778 0.00555556 0.00972222 
0.00541667 0.00555556 0.00986111 
0.000833333 0.00569444 0.00513889 
0.000972222 0.00569444 0.00527778 
0.00111111 0.00569444 0.00541667 
0.00125 0.00569444 0.00555556 
0.00138889 0.00569444 0.00569444 
0.00152778 0.00569444 0.00583333 
0.00166667 0.00569444 0.00597222 
0.00180556 0.00569444 0.00611111 
0.00194444 0.00569444 0.00625 
0.00208333 0.00569444 0.00638889 
0.00222222 0.00569444 0.00652778 
0.00236111 0.00569444 0.00666667 
0.0025 0.00569444 0.00680556 
0.00263889 0.00569444 0.00694444 
0.00277778 0.00569444 0.00708333 
0.00291667 0.00569444 0.00722222 
0.00305556 0.00569444 0.00736111 
0.00319444 0.00569444 0.0075 
0.00333333 0.00569444 0.00763889 
0.00347222 0.00569444 0.00777778 
0.00361111 0.00569444 0.00791667 
0.00375 0.00569444 0.00805556 
0.00388889 0.00569444 0.00819444 
0.00402778 0.00569444 0.00833333 
0.00416667 0.00569444 0.00847222 
0.00430556 0.00569444 0.00861111 
0.00444444 0.00569444 0.00875 
0.00458333 0.00569444 0.00888889 
0.00472222 0.00569444 0.00902778 
0.00486111 0.00569444 0.00916667 
0.005 0.00569444 0.00930556 
0.00513889 0.00569444 0.00944444 
0.00527778 0.00569444 0.00958333 
0.00541667 0.00569444 0.00972222 
0.00555556 0.00569444 0.00986111 
0.000972222 0.00583333 0.00513889 
0.00111111 0.00583333 0.00527778 
0.00125 0.00583333 0.00541667 
0.00138889 0.00583333 0.00555556 
0.00152778 0.00583333 0.00569444 
0.00166667 0.00583333 0.00583333 
0.00180556 0.00583333 0.00597222 
0.00194444 0.00583333 0.00611111 
0.00208333 0.00583333 0.00625 
0.00222222 0.00583333 0.00638889 
0.00236111 0.00583333 0.00652778 
0.0025 0.00583333 0.00666667 
0.00263889 0.00583333 0.00680556 
0.00277778 0.00583333 0.00694444 
0.00291667 0.00583333 0.00708333 
0.00305556 0.00583333 0.00722222 
0.00319444 0.00583333 0.00736111 
0.00333333 0.00583333 0.0075 
0.00347222 0.00583333 0.00763889 
0.00361111 0.00583333 0.00777778 
0.00375 0.00583333 0.00791667 
0.00388889 0.00583333 0.00805556 
0.00402778 0.00583333 0.00819444 
0.00416667 0.00583333 0.00833333 
0.00430556 0.00583333 0.00847222 
0.00444444 0.00583333 0.00861111 
0.00458333 0.00583333 0.00875 
0.00472222 0.00583333 0.00888889 
0.00486111 0.00583333 0.00902778 
0.005 0.00583333 0.00916667 
0.00513889 0.00583333 0.00930556 
0.00527778 0.00583333 0.00944444 
0.00541667 0.00583333 0.00958333 
0.00555556 0.00583333 0.00972222 
0.00569444 0.00583333 0.00986111 
0.00111111 0.00597222 0.00513889 
0.00125 0.00597222 0.00527778 
0.00138889 0.00597222 0.00541667 
0.00152778 0.00597222 0.00555556 
0.00166667 0.00597222 0.00569444 
0.00180556 0.00597222 0.00583333 
0.00194444 0.00597222 0.00597222 
0.00208333 0.00597222 0.00611111 
0.00222222 0.00597222 0.00625 
0.00236111 0.00597222 0.00638889 
0.0025 0.00597222 0.00652778 
0.00263889 0.00597222 0.00666667 
0.00277778 0.00597222 0.00680556 
0.00291667 0.00597222 0.00694444 
0.00305556 0.00597222 0.00708333 
0.00319444 0.00597222 0.00722222 
0.00333333 0.00597222 0.00736111 
0.00347222 0.00597222 0.0075 
0.00361111 0.00597222 0.00763889 
0.00375 0.00597222 0.00777778 
0.00388889 0.00597222 0.00791667 
0.00402778 0.00597222 0.00805556 
0.00416667 0.00597222 0.00819444 
0.00430556 0.00597222 0.00833333 
0.00444444 0.00597222 0.00847222 
0.00458333 0.00597222 0.00861111 
0.00472222 0.00597222 0.00875 
0.00486111 0.00597222 0.00888889 
0.005 0.00597222 0.00902778 
0.00513889 0.00597222 0.00916667 
0.00527778 0.00597222 0.00930556 
0.00541667 0.00597222 0.00944444 
0.00555556 0.00597222 0.00958333 
0.00569444 0.00597222 0.00972222 
0.00583333 0.00597222 0.00986111 
0.00125 0.00611111 0.00513889 
0.00138889 0.00611111 0.00527778 
0.00152778 0.00611111 0.00541667 
0.00166667 0.00611111 0.00555556 
0.00180556 0.00611111 0.00569444 
0.00194444 0.00611111 0.00583333 
0.00208333 0.00611111 0.00597222 
0.00222222 0.00611111 0.00611111 
0.00236111 0.00611111 0.00625 
0.0025 0.00611111 0.00638889 
0.00263889 0.00611111 0.00652778 
0.00277778 0.00611111 0.00666667 
0.00291667 0.00611111 0.00680556 
0.00305556 0.00611111 0.00694444 
0.00319444 0.00611111 0.00708333 
0.00333333 0.00611111 0.00722222 
0.00347222 0.00611111 0.00736111 
0.00361111 0.00611111 0.0075 
0.00375 0.00611111 0.00763889 
0.00388889 0.00611111 0.00777778 
0.00402778 0.00611111 0.00791667 
0.00416667 0.00611111 0.00805556 
0.00430556 0.00611111 0.00819444 
0.00444444 0.00611111 0.00833333 
0.00458333 0.00611111 0.00847222 
0.00472222 0.00611111 0.00861111 
0.00486111 0.00611111 0.00875 
0.005 0.00611111 0.00888889 
0.00513889 0.00611111 0.00902778 
0.00527778 0.00611111 0.00916667 
0.00541667 0.00611111 0.00930556 
0.00555556 0.00611111 0.00944444 
0.00569444 0.00611111 0.00958333 
0.00583333 0.00611111 0.00972222 
0.00597222 0.00611111 0.00986111 
0.00138889 0.00625 0.00513889 
0.00152778 0.00625 0.00527778 
0.00166667 0.00625 0.00541667 
0.00180556 0.00625 0.00555556 
0.00194444 0.00625 0.00569444 
0.00208333 0.00625 0.00583333 
0.00222222 0.00625 0.00597222 
0.00236111 0.00625 0.00611111 
0.0025 0.00625 0.00625 
0.00263889 0.00625 0.00638889 
0.00277778 0.00625 0.00652778 
0.00291667 0.00625 0.00666667 
0.00305556 0.00625 0.00680556 
0.00319444 0.00625 0.00694444 
0.00333333 0.00625 0.00708333 
0.00347222 0.00625 0.00722222 
0.00361111 0.00625 0.00736111 
0.00375 0.00625 0.0075 
0.00388889 0.00625 0.00763889 
0.00402778 0.00625 0.00777778 
0.00416667 0.00625 0.00791667 
0.00430556 0.00625 0.00805556 
0.00444444 0.00625 0.00819444 
0.00458333 0.00625 0.00833333 
0.00472222 0.00625 0.00847222 
0.00486111 0.00625 0.00861111 
0.005 0.00625 0.00875 
0.00513889 0.00625 0.00888889 
0.00527778 0.00625 0.00902778 
0.00541667 0.00625 0.00916667 
0.00555556 0.00625 0.00930556 
0.00569444 0.00625 0.00944444 
0.00583333 0.00625 0.00958333 
0.00597222 0.00625 0.00972222 
0.00611111 0.00625 0.00986111 
0.00152778 0.00638889 0.00513889 
0.00166667 0.00638889 0.00527778 
0.00180556 0.00638889 0.00541667 
0.00194444 0.00638889 0.00555556 
0.00208333 0.00638889 0.00569444 
0.00222222 0.00638889 0.00583333 
0.00236111 0.00638889 0.00597222 
0.0025 0.00638889 0.00611111 
0.00263889 0.00638889 0.00625 
0.00277778 0.00638889 0.00638889 
0.00291667 0.00638889 0.00652778 
0.00305556 0.00638889 0.00666667 
0.00319444 0.00638889 0.00680556 
0.00333333 0.00638889 0.00694444 
0.00347222 0.00638889 0.00708333 
0.00361111 0.00638889 0.00722222 
0.00375 0.00638889 0.00736111 
0.00388889 0.00638889 0.0075 
0.00402778 0.00638889 0.00763889 
0.00416667 0.00638889 0.00777778 
0.00430556 0.00638889 0.00791667 
0.00444444 0.00638889 0.00805556 
0.00458333 0.00638889 0.00819444 
0.00472222 0.00638889 0.00833333 
0.00486111 0.00638889 0.00847222 
0.005 0.00638889 0.00861111 
0.00513889 0.00638889 0.00875 
0.00527778 0.00638889 0.00888889 
0.00541667 0.00638889 0.00902778 
0.00555556 0.00638889 0.00916667 
0.00569444 0.00638889 0.00930556 
0.00583333 0.00638889 0.00944444 
0.00597222 0.00638889 0.00958333 
0.00611111 0.00638889 0.00972222 
0.00625 0.00638889 0.00986111 
0.00166667 0.00652778 0.00513889 
0.00180556 0.00652778 0.00527778 
0.00194444 0.00652778 0.00541667 
0.00208333 0.00652778 0.00555556 
0.00222222 0.00652778 0.00569444 
0.00236111 0.00652778 0.00583333 
0.0025 0.00652778 0.00597222 
0.00263889 0.00652778 0.00611111 
0.00277778 0.00652778 0.00625 
0.00291667 0.00652778 0.00638889 
0.00305556 0.00652778 0.00652778 
0.00319444 0.00652778 0.00666667 
0.00333333 0.00652778 0.00680556 
0.00347222 0.00652778 0.00694444 
0.00361111 0.00652778 0.00708333 
0.00375 0.00652778 0.00722222 
0.00388889 0.00652778 0.00736111 
0.00402778 0.00652778 0.0075 
0.00416667 0.00652778 0.00763889 
0.00430556 0.00652778 0.00777778 
0.00444444 0.00652778 0.00791667 
0.00458333 0.00652778 0.00805556 
0.00472222 0.00652778 0.00819444 
0.00486111 0.00652778 0.00833333 
0.005 0.00652778 0.00847222 
0.00513889 0.00652778 0.00861111 
0.00527778 0.00652778 0.00875 
0.00541667 0.00652778 0.00888889 
0.00555556 0.00652778 0.00902778 
0.00569444 0.00652778 0.00916667 
0.00583333 0.00652778 0.00930556 
0.00597222 0.00652778 0.00944444 
0.00611111 0.00652778 0.00958333 
0.00625 0.00652778 0.00972222 
0.00638889 0.00652778 0.00986111 
0.00180556 0.00666667 0.00513889 
0.00194444 0.00666667 0.00527778 
0.00208333 0.00666667 0.00541667 
0.00222222 0.00666667 0.00555556 
0.00236111 0.00666667 0.00569444 
0.0025 0.00666667 0.00583333 
0.00263889 0.00666667 0.00597222 
0.00277778 0.00666667 0.00611111 
0.00291667 0.00666667 0.00625 
0.00305556 0.00666667 0.00638889 
0.00319444 0.00666667 0.00652778 
0.00333333 0.00666667 0.00666667 
0.00347222 0.00666667 0.00680556 
0.00361111 0.00666667 0.00694444 
0.00375 0.00666667 0.00708333 
0.00388889 0.00666667 0.00722222 
0.00402778 0.00666667 0.00736111 
0.00416667 0.00666667 0.0075 
0.00430556 0.00666667 0.00763889 
0.00444444 0.00666667 0.00777778 
0.00458333 0.00666667 0.00791667 
0.00472222 0.00666667 0.00805556 
0.00486111 0.00666667 0.00819444 
0.005 0.00666667 0.00833333 
0.00513889 0.00666667 0.00847222 
0.00527778 0.00666667 0.00861111 
0.00541667 0.00666667 0.00875 
0.00555556 0.00666667 0.00888889 
0.00569444 0.00666667 0.00902778 
0.00583333 0.00666667 0.00916667 
0.00597222 0.00666667 0.00930556 
0.00611111 0.00666667 0.00944444 
0.00625 0.00666667 0.00958333 
0.00638889 0.00666667 0.00972222 
0.00652778 0.00666667 0.00986111 
0.00194444 0.00680556 0.00513889 
0.00208333 0.00680556 0.00527778 
0.00222222 0.00680556 0.00541667 
0.00236111 0.00680556 0.00555556 
0.0025 0.00680556 0.00569444 
0.00263889 0.00680556 0.00583333 
0.00277778 0.00680556 0.00597222 
0.00291667 0.00680556 0.00611111 
0.00305556 0.00680556 0.00625 
0.00319444 0.00680556 0.00638889 
0.00333333 0.00680556 0.00652778 
0.00347222 0.00680556 0.00666667 
0.00361111 0.00680556 0.00680556 
0.00375 0.00680556 0.00694444 
0.00388889 0.00680556 0.00708333 
0.00402778 0.00680556 0.00722222 
0.00416667 0.00680556 0.00736111 
0.00430556 0.00680556 0.0075 
0.00444444 0.00680556 0.00763889 
0.00458333 0.00680556 0.00777778 
0.00472222 0.00680556 0.00791667 
0.00486111 0.00680556 0.00805556 
0.005 0.00680556 0.00819444 
0.00513889 0.00680556 0.00833333 
0.00527778 0.00680556 0.00847222 
0.00541667 0.00680556 0.00861111 
0.00555556 0.00680556 0.00875 
0.00569444 0.00680556 0.00888889 
0.00583333 0.00680556 0.00902778 
0.00597222 0.00680556 0.00916667 
0.00611111 0.00680556 0.00930556 
0.00625 0.00680556 0.00944444 
0.00638889 0.00680556 0.00958333 
0.00652778 0.00680556 0.00972222 
0.00666667 0.00680556 0.00986111 
0.00208333 0.00694444 0.00513889 
0.00222222 0.00694444 0.00527778 
0.00236111 0.00694444 0.00541667 
0.0025 0.00694444 0.00555556 
0.00263889 0.00694444 0.00569444 
0.00277778 0.00694444 0.00583333 
0.00291667 0.00694444 0.00597222 
0.00305556 0.00694444 0.00611111 
0.00319444 0.00694444 0.00625 
0.00333333 0.00694444 0.00638889 
0.00347222 0.00694444 0.00652778 
0.00361111 0.00694444 0.00666667 
0.00375 0.00694444 0.00680556 
0.00388889 0.00694444 0.00694444 
0.00402778 0.00694444 0.00708333 
0.00416667 0.00694444 0.00722222 
0.00430556 0.00694444 0.00736111 
0.00444444 0.00694444 0.0075 
0.00458333 0.00694444 0.00763889 
0.00472222 0.00694444 0.00777778 
0.00486111 0.00694444 0.00791667 
0.005 0.00694444 0.00805556 
0.00513889 0.00694444 0.00819444 
0.00527778 0.00694444 0.00833333 
0.00541667 0.00694444 0.00847222 
0.00555556 0.00694444 0.00861111 
0.00569444 0.00694444 0.00875 
0.00583333 0.00694444 0.00888889 
0.00597222 0.00694444 0.00902778 
0.00611111 0.00694444 0.00916667 
0.00625 0.00694444 0.00930556 
0.00638889 0.00694444 0.00944444 
0.00652778 0.00694444 0.00958333 
0.00666667 0.00694444 0.00972222 
0.00680556 0.00694444 0.00986111 
0.00222222 0.00708333 0.00513889 
0.00236111 0.00708333 0.00527778 
0.0025 0.00708333 0.00541667 
0.00263889 0.00708333 0.00555556 
0.00277778 0.00708333 0.00569444 
0.00291667 0.00708333 0.00583333 
0.00305556 0.00708333 0.00597222 
0.00319444 0.00708333 0.00611111 
0.00333333 0.00708333 0.00625 
0.00347222 0.00708333 0.00638889 
0.00361111 0.00708333 0.00652778 
0.00375 0.00708333 0.00666667 
0.00388889 0.00708333 0.00680556 
0.00402778 0.00708333 0.00694444 
0.00416667 0.00708333 0.00708333 
0.00430556 0.00708333 0.00722222 
0.00444444 0.00708333 0.00736111 
0.00458333 0.00708333 0.0075 
0.00472222 0.00708333 0.00763889 
0.00486111 0.00708333 0.00777778 
0.005 0.00708333 0.00791667 
0.00513889 0.00708333 0.00805556 
0.00527778 0.00708333 0.00819444 
0.00541667 0.00708333 0.00833333 
0.00555556 0.00708333 0.00847222 
0.00569444 0.00708333 0.00861111 
0.00583333 0.00708333 0.00875 
0.00597222 0.00708333 0.00888889 
0.00611111 0.00708333 0.00902778 
0.00625 0.00708333 0.00916667 
0.00638889 0.00708333 0.00930556 
0.00652778 0.00708333 0.00944444 
0.00666667 0.00708333 0.00958333 
0.00680556 0.00708333 0.00972222 
0.00694444 0.00708333 0.00986111 
0.00236111 0.00722222 0.00513889 
0.0025 0.00722222 0.00527778 
0.00263889 0.00722222 0.00541667 
0.00277778 0.00722222 0.00555556 
0.00291667 0.00722222 0.00569444 
0.00305556 0.00722222 0.00583333 
0.00319444 0.00722222 0.00597222 
0.00333333 0.00722222 0.00611111 
0.00347222 0.00722222 0.00625 
0.00361111 0.00722222 0.00638889 
0.00375 0.00722222 0.00652778 
0.00388889 0.00722222 0.00666667 
0.00402778 0.00722222 0.00680556 
0.00416667 0.00722222 0.00694444 
0.00430556 0.00722222 0.00708333 
0.00444444 0.00722222 0.00722222 
0.00458333 0.00722222 0.00736111 
0.00472222 0.00722222 0.0075 
0.00486111 0.00722222 0.00763889 
0.005 0.00722222 0.00777778 
0.00513889 0.00722222 0.00791667 
0.00527778 0.00722222 0.00805556 
0.00541667 0.00722222 0.00819444 
0.00555556 0.00722222 0.00833333 
0.00569444 0.00722222 0.00847222 
0.00583333 0.00722222 0.00861111 
0.00597222 0.00722222 0.00875 
0.00611111 0.00722222 0.00888889 
0.00625 0.00722222 0.00902778 
0.00638889 0.00722222 0.00916667 
0.00652778 0.00722222 0.00930556 
0.00666667 0.00722222 0.00944444 
0.00680556 0.00722222 0.00958333 
0.00694444 0.00722222 0.00972222 
0.00708333 0.00722222 0.00986111 
0.0025 0.00736111 0.00513889 
0.00263889 0.00736111 0.00527778 
0.00277778 0.00736111 0.00541667 
0.00291667 0.00736111 0.00555556 
0.00305556 0.00736111 0.00569444 
0.00319444 0.00736111 0.00583333 
0.00333333 0.00736111 0.00597222 
0.00347222 0.00736111 0.00611111 
0.00361111 0.00736111 0.00625 
0.00375 0.00736111 0.00638889 
0.00388889 0.00736111 0.00652778 
0.00402778 0.00736111 0.00666667 
0.00416667 0.00736111 0.00680556 
0.00430556 0.00736111 0.00694444 
0.00444444 0.00736111 0.00708333 
0.00458333 0.00736111 0.00722222 
0.00472222 0.00736111 0.00736111 
0.00486111 0.00736111 0.0075 
0.005 0.00736111 0.00763889 
0.00513889 0.00736111 0.00777778 
0.00527778 0.00736111 0.00791667 
0.00541667 0.00736111 0.00805556 
0.00555556 0.00736111 0.00819444 
0.00569444 0.00736111 0.00833333 
0.00583333 0.00736111 0.00847222 
0.00597222 0.00736111 0.00861111 
0.00611111 0.00736111 0.00875 
0.00625 0.00736111 0.00888889 
0.00638889 0.00736111 0.00902778 
0.00652778 0.00736111 0.00916667 
0.00666667 0.00736111 0.00930556 
0.00680556 0.00736111 0.00944444 
0.00694444 0.00736111 0.00958333 
0.00708333 0.00736111 0.00972222 
0.00722222 0.00736111 0.00986111 
0.00263889 0.0075 0.00513889 
0.00277778 0.0075 0.00527778 
0.00291667 0.0075 0.00541667 
0.00305556 0.0075 0.00555556 
0.00319444 0.0075 0.00569444 
0.00333333 0.0075 0.00583333 
0.00347222 0.0075 0.00597222 
0.00361111 0.0075 0.00611111 
0.00375 0.0075 0.00625 
0.00388889 0.0075 0.00638889 
0.00402778 0.0075 0.00652778 
0.00416667 0.0075 0.00666667 
0.00430556 0.0075 0.00680556 
0.00444444 0.0075 0.00694444 
0.00458333 0.0075 0.00708333 
0.00472222 0.0075 0.00722222 
0.00486111 0.0075 0.00736111 
0.005 0.0075 0.0075 
0.00513889 0.0075 0.00763889 
0.00527778 0.0075 0.00777778 
0.00541667 0.0075 0.00791667 
0.00555556 0.0075 0.00805556 
0.00569444 0.0075 0.00819444 
0.00583333 0.0075 0.00833333 
0.00597222 0.0075 0.00847222 
0.00611111 0.0075 0.00861111 
0.00625 0.0075 0.00875 
0.00638889 0.0075 0.00888889 
0.00652778 0.0075 0.00902778 
0.00666667 0.0075 0.00916667 
0.00680556 0.0075 0.00930556 
0.00694444 0.0075 0.00944444 
0.00708333 0.0075 0.00958333 
0.00722222 0.0075 0.00972222 
0.00736111 0.0075 0.00986111 
0.00277778 0.00763889 0.00513889 
0.00291667 0.00763889 0.00527778 
0.00305556 0.00763889 0.00541667 
0.00319444 0.00763889 0.00555556 
0.00333333 0.00763889 0.00569444 
0.00347222 0.00763889 0.00583333 
0.00361111 0.00763889 0.00597222 
0.00375 0.00763889 0.00611111 
0.00388889 0.00763889 0.00625 
0.00402778 0.00763889 0.00638889 
0.00416667 0.00763889 0.00652778 
0.00430556 0.00763889 0.00666667 
0.00444444 0.00763889 0.00680556 
0.00458333 0.00763889 0.00694444 
0.00472222 0.00763889 0.00708333 
0.00486111 0.00763889 0.00722222 
0.005 0.00763889 0.00736111 
0.00513889 0.00763889 0.0075 
0.00527778 0.00763889 0.00763889 
0.00541667 0.00763889 0.00777778 
0.00555556 0.00763889 0.00791667 
0.00569444 0.00763889 0.00805556 
0.00583333 0.00763889 0.00819444 
0.00597222 0.00763889 0.00833333 
0.00611111 0.00763889 0.00847222 
0.00625 0.00763889 0.00861111 
0.00638889 0.00763889 0.00875 
0.00652778 0.00763889 0.00888889 
0.00666667 0.00763889 0.00902778 
0.00680556 0.00763889 0.00916667 
0.00694444 0.00763889 0.00930556 
0.00708333 0.00763889 0.00944444 
0.00722222 0.00763889 0.00958333 
0.00736111 0.00763889 0.00972222 
0.0075 0.00763889 0.00986111 
0.00291667 0.00777778 0.00513889 
0.00305556 0.00777778 0.00527778 
0.00319444 0.00777778 0.00541667 
0.00333333 0.00777778 0.00555556 
0.00347222 0.00777778 0.00569444 
0.00361111 0.00777778 0.00583333 
0.00375 0.00777778 0.00597222 
0.00388889 0.00777778 0.00611111 
0.00402778 0.00777778 0.00625 
0.00416667 0.00777778 0.00638889 
0.00430556 0.00777778 0.00652778 
0.00444444 0.00777778 0.00666667 
0.00458333 0.00777778 0.00680556 
0.00472222 0.00777778 0.00694444 
0.00486111 0.00777778 0.00708333 
0.005 0.00777778 0.00722222 
0.00513889 0.00777778 0.00736111 
0.00527778 0.00777778 0.0075 
0.00541667 0.00777778 0.00763889 
0.00555556 0.00777778 0.00777778 
0.00569444 0.00777778 0.00791667 
0.00583333 0.00777778 0.00805556 
0.00597222 0.00777778 0.00819444 
0.00611111 0.00777778 0.00833333 
0.00625 0.00777778 0.00847222 
0.00638889 0.00777778 0.00861111 
0.00652778 0.00777778 0.00875 
0.00666667 0.00777778 0.00888889 
0.00680556 0.00777778 0.00902778 
0.00694444 0.00777778 0.00916667 
0.00708333 0.00777778 0.00930556 
0.00722222 0.00777778 0.00944444 
0.00736111 0.00777778 0.00958333 
0.0075 0.00777778 0.00972222 
0.00763889 0.00777778 0.00986111 
0.00305556 0.00791667 0.00513889 
0.00319444 0.00791667 0.00527778 
0.00333333 0.00791667 0.00541667 
0.00347222 0.00791667 0.00555556 
0.00361111 0.00791667 0.00569444 
0.00375 0.00791667 0.00583333 
0.00388889 0.00791667 0.00597222 
0.00402778 0.00791667 0.00611111 
0.00416667 0.00791667 0.00625 
0.00430556 0.00791667 0.00638889 
0.00444444 0.00791667 0.00652778 
0.00458333 0.00791667 0.00666667 
0.00472222 0.00791667 0.00680556 
0.00486111 0.00791667 0.00694444 
0.005 0.00791667 0.00708333 
0.00513889 0.00791667 0.00722222 
0.00527778 0.00791667 0.00736111 
0.00541667 0.00791667 0.0075 
0.00555556 0.00791667 0.00763889 
0.00569444 0.00791667 0.00777778 
0.00583333 0.00791667 0.00791667 
0.00597222 0.00791667 0.00805556 
0.00611111 0.00791667 0.00819444 
0.00625 0.00791667 0.00833333 
0.00638889 0.00791667 0.00847222 
0.00652778 0.00791667 0.00861111 
0.00666667 0.00791667 0.00875 
0.00680556 0.00791667 0.00888889 
0.00694444 0.00791667 0.00902778 
0.00708333 0.00791667 0.00916667 
0.00722222 0.00791667 0.00930556 
0.00736111 0.00791667 0.00944444 
0.0075 0.00791667 0.00958333 
0.00763889 0.00791667 0.00972222 
0.00777778 0.00791667 0.00986111 
0.00319444 0.00805556 0.00513889 
0.00333333 0.00805556 0.00527778 
0.00347222 0.00805556 0.00541667 
0.00361111 0.00805556 0.00555556 
0.00375 0.00805556 0.00569444 
0.00388889 0.00805556 0.00583333 
0.00402778 0.00805556 0.00597222 
0.00416667 0.00805556 0.00611111 
0.00430556 0.00805556 0.00625 
0.00444444 0.00805556 0.00638889 
0.00458333 0.00805556 0.00652778 
0.00472222 0.00805556 0.00666667 
0.00486111 0.00805556 0.00680556 
0.005 0.00805556 0.00694444 
0.00513889 0.00805556 0.00708333 
0.00527778 0.00805556 0.00722222 
0.00541667 0.00805556 0.00736111 
0.00555556 0.00805556 0.0075 
0.00569444 0.00805556 0.00763889 
0.00583333 0.00805556 0.00777778 
0.00597222 0.00805556 0.00791667 
0.00611111 0.00805556 0.00805556 
0.00625 0.00805556 0.00819444 
0.00638889 0.00805556 0.00833333 
0.00652778 0.00805556 0.00847222 
0.00666667 0.00805556 0.00861111 
0.00680556 0.00805556 0.00875 
0.00694444 0.00805556 0.00888889 
0.00708333 0.00805556 0.00902778 
0.00722222 0.00805556 0.00916667 
0.00736111 0.00805556 0.00930556 
0.0075 0.00805556 0.00944444 
0.00763889 0.00805556 0.00958333 
0.00777778 0.00805556 0.00972222 
0.00791667 0.00805556 0.00986111 
0.00333333 0.00819444 0.00513889 
0.00347222 0.00819444 0.00527778 
0.00361111 0.00819444 0.00541667 
0.00375 0.00819444 0.00555556 
0.00388889 0.00819444 0.00569444 
0.00402778 0.00819444 0.00583333 
0.00416667 0.00819444 0.00597222 
0.00430556 0.00819444 0.00611111 
0.00444444 0.00819444 0.00625 
0.00458333 0.00819444 0.00638889 
0.00472222 0.00819444 0.00652778 
0.00486111 0.00819444 0.00666667 
0.005 0.00819444 0.00680556 
0.00513889 0.00819444 0.00694444 
0.00527778 0.00819444 0.00708333 
0.00541667 0.00819444 0.00722222 
0.00555556 0.00819444 0.00736111 
0.00569444 0.00819444 0.0075 
0.00583333 0.00819444 0.00763889 
0.00597222 0.00819444 0.00777778 
0.00611111 0.00819444 0.00791667 
0.00625 0.00819444 0.00805556 
0.00638889 0.00819444 0.00819444 
0.00652778 0.00819444 0.00833333 
0.00666667 0.00819444 0.00847222 
0.00680556 0.00819444 0.00861111 
0.00694444 0.00819444 0.00875 
0.00708333 0.00819444 0.00888889 
0.00722222 0.00819444 0.00902778 
0.00736111 0.00819444 0.00916667 
0.0075 0.00819444 0.00930556 
0.00763889 0.00819444 0.00944444 
0.00777778 0.00819444 0.00958333 
0.00791667 0.00819444 0.00972222 
0.00805556 0.00819444 0.00986111 
0.00347222 0.00833333 0.00513889 
0.00361111 0.00833333 0.00527778 
0.00375 0.00833333 0.00541667 
0.00388889 0.00833333 0.00555556 
0.00402778 0.00833333 0.00569444 
0.00416667 0.00833333 0.00583333 
0.00430556 0.00833333 0.00597222 
0.00444444 0.00833333 0.00611111 
0.00458333 0.00833333 0.00625 
0.00472222 0.00833333 0.00638889 
0.00486111 0.00833333 0.00652778 
0.005 0.00833333 0.00666667 
0.00513889 0.00833333 0.00680556 
0.00527778 0.00833333 0.00694444 
0.00541667 0.00833333 0.00708333 
0.00555556 0.00833333 0.00722222 
0.00569444 0.00833333 0.00736111 
0.00583333 0.00833333 0.0075 
0.00597222 0.00833333 0.00763889 
0.00611111 0.00833333 0.00777778 
0.00625 0.00833333 0.00791667 
0.00638889 0.00833333 0.00805556 
0.00652778 0.00833333 0.00819444 
0.00666667 0.00833333 0.00833333 
0.00680556 0.00833333 0.00847222 
0.00694444 0.00833333 0.00861111 
0.00708333 0.00833333 0.00875 
0.00722222 0.00833333 0.00888889 
0.00736111 0.00833333 0.00902778 
0.0075 0.00833333 0.00916667 
0.00763889 0.00833333 0.00930556 
0.00777778 0.00833333 0.00944444 
0.00791667 0.00833333 0.00958333 
0.00805556 0.00833333 0.00972222 
0.00819444 0.00833333 0.00986111 
0.00361111 0.00847222 0.00513889 
0.00375 0.00847222 0.00527778 
0.00388889 0.00847222 0.00541667 
0.00402778 0.00847222 0.00555556 
0.00416667 0.00847222 0.00569444 
0.00430556 0.00847222 0.00583333 
0.00444444 0.00847222 0.00597222 
0.00458333 0.00847222 0.00611111 
0.00472222 0.00847222 0.00625 
0.00486111 0.00847222 0.00638889 
0.005 0.00847222 0.00652778 
0.00513889 0.00847222 0.00666667 
0.00527778 0.00847222 0.00680556 
0.00541667 0.00847222 0.00694444 
0.00555556 0.00847222 0.00708333 
0.00569444 0.00847222 0.00722222 
0.00583333 0.00847222 0.00736111 
0.00597222 0.00847222 0.0075 
0.00611111 0.00847222 0.00763889 
0.00625 0.00847222 0.00777778 
0.00638889 0.00847222 0.00791667 
0.00652778 0.00847222 0.00805556 
0.00666667 0.00847222 0.00819444 
0.00680556 0.00847222 0.00833333 
0.00694444 0.00847222 0.00847222 
0.00708333 0.00847222 0.00861111 
0.00722222 0.00847222 0.00875 
0.00736111 0.00847222 0.00888889 
0.0075 0.00847222 0.00902778 
0.00763889 0.00847222 0.00916667 
0.00777778 0.00847222 0.00930556 
0.00791667 0.00847222 0.00944444 
0.00805556 0.00847222 0.00958333 
0.00819444 0.00847222 0.00972222 
0.00833333 0.00847222 0.00986111 
0.00375 0.00861111 0.00513889 
0.00388889 0.00861111 0.00527778 
0.00402778 0.00861111 0.00541667 
0.00416667 0.00861111 0.00555556 
0.00430556 0.00861111 0.00569444 
0.00444444 0.00861111 0.00583333 
0.00458333 0.00861111 0.00597222 
0.00472222 0.00861111 0.00611111 
0.00486111 0.00861111 0.00625 
0.005 0.00861111 0.00638889 
0.00513889 0.00861111 0.00652778 
0.00527778 0.00861111 0.00666667 
0.00541667 0.00861111 0.00680556 
0.00555556 0.00861111 0.00694444 
0.00569444 0.00861111 0.00708333 
0.00583333 0.00861111 0.00722222 
0.00597222 0.00861111 0.00736111 
0.00611111 0.00861111 0.0075 
0.00625 0.00861111 0.00763889 
0.00638889 0.00861111 0.00777778 
0.00652778 0.00861111 0.00791667 
0.00666667 0.00861111 0.00805556 
0.00680556 0.00861111 0.00819444 
0.00694444 0.00861111 0.00833333 
0.00708333 0.00861111 0.00847222 
0.00722222 0.00861111 0.00861111 
0.00736111 0.00861111 0.00875 
0.0075 0.00861111 0.00888889 
0.00763889 0.00861111 0.00902778 
0.00777778 0.00861111 0.00916667 
0.00791667 0.00861111 0.00930556 
0.00805556 0.00861111 0.00944444 
0.00819444 0.00861111 0.00958333 
0.00833333 0.00861111 0.00972222 
0.00847222 0.00861111 0.00986111 
0.00388889 0.00875 0.00513889 
0.00402778 0.00875 0.00527778 
0.00416667 0.00875 0.00541667 
0.00430556 0.00875 0.00555556 
0.00444444 0.00875 0.00569444 
0.00458333 0.00875 0.00583333 
0.00472222 0.00875 0.00597222 
0.00486111 0.00875 0.00611111 
0.005 0.00875 0.00625 
0.00513889 0.00875 0.00638889 
0.00527778 0.00875 0.00652778 
0.00541667 0.00875 0.00666667 
0.00555556 0.00875 0.00680556 
0.00569444 0.00875 0.00694444 
0.00583333 0.00875 0.00708333 
0.00597222 0.00875 0.00722222 
0.00611111 0.00875 0.00736111 
0.00625 0.00875 0.0075 
0.00638889 0.00875 0.00763889 
0.00652778 0.00875 0.00777778 
0.00666667 0.00875 0.00791667 
0.00680556 0.00875 0.00805556 
0.00694444 0.00875 0.00819444 
0.00708333 0.00875 0.00833333 
0.00722222 0.00875 0.00847222 
0.00736111 0.00875 0.00861111 
0.0075 0.00875 0.00875 
0.00763889 0.00875 0.00888889 
0.00777778 0.00875 0.00902778 
0.00791667 0.00875 0.00916667 
0.00805556 0.00875 0.00930556 
0.00819444 0.00875 0.00944444 
0.00833333 0.00875 0.00958333 
0.00847222 0.00875 0.00972222 
0.00861111 0.00875 0.00986111 
0.00402778 0.00888889 0.00513889 
0.00416667 0.00888889 0.00527778 
0.00430556 0.00888889 0.00541667 
0.00444444 0.00888889 0.00555556 
0.00458333 0.00888889 0.00569444 
0.00472222 0.00888889 0.00583333 
0.00486111 0.00888889 0.00597222 
0.005 0.00888889 0.00611111 
0.00513889 0.00888889 0.00625 
0.00527778 0.00888889 0.00638889 
0.00541667 0.00888889 0.00652778 
0.00555556 0.00888889 0.00666667 
0.00569444 0.00888889 0.00680556 
0.00583333 0.00888889 0.00694444 
0.00597222 0.00888889 0.00708333 
0.00611111 0.00888889 0.00722222 
0.00625 0.00888889 0.00736111 
0.00638889 0.00888889 0.0075 
0.00652778 0.00888889 0.00763889 
0.00666667 0.00888889 0.00777778 
0.00680556 0.00888889 0.00791667 
0.00694444 0.00888889 0.00805556 
0.00708333 0.00888889 0.00819444 
0.00722222 0.00888889 0.00833333 
0.00736111 0.00888889 0.00847222 
0.0075 0.00888889 0.00861111 
0.00763889 0.00888889 0.00875 
0.00777778 0.00888889 0.00888889 
0.00791667 0.00888889 0.00902778 
0.00805556 0.00888889 0.00916667 
0.00819444 0.00888889 0.00930556 
0.00833333 0.00888889 0.00944444 
0.00847222 0.00888889 0.00958333 
0.00861111 0.00888889 0.00972222 
0.00875 0.00888889 0.00986111 
0.00416667 0.00902778 0.00513889 
0.00430556 0.00902778 0.00527778 
0.00444444 0.00902778 0.00541667 
0.00458333 0.00902778 0.00555556 
0.00472222 0.00902778 0.00569444 
0.00486111 0.00902778 0.00583333 
0.005 0.00902778 0.00597222 
0.00513889 0.00902778 0.00611111 
0.00527778 0.00902778 0.00625 
0.00541667 0.00902778 0.00638889 
0.00555556 0.00902778 0.00652778 
0.00569444 0.00902778 0.00666667 
0.00583333 0.00902778 0.00680556 
0.00597222 0.00902778 0.00694444 
0.00611111 0.00902778 0.00708333 
0.00625 0.00902778 0.00722222 
0.00638889 0.00902778 0.00736111 
0.00652778 0.00902778 0.0075 
0.00666667 0.00902778 0.00763889 
0.00680556 0.00902778 0.00777778 
0.00694444 0.00902778 0.00791667 
0.00708333 0.00902778 0.00805556 
0.00722222 0.00902778 0.00819444 
0.00736111 0.00902778 0.00833333 
0.0075 0.00902778 0.00847222 
0.00763889 0.00902778 0.00861111 
0.00777778 0.00902778 0.00875 
0.00791667 0.00902778 0.00888889 
0.00805556 0.00902778 0.00902778 
0.00819444 0.00902778 0.00916667 
0.00833333 0.00902778 0.00930556 
0.00847222 0.00902778 0.00944444 
0.00861111 0.00902778 0.00958333 
0.00875 0.00902778 0.00972222 
0.00888889 0.00902778 0.00986111 
0.00430556 0.00916667 0.00513889 
0.00444444 0.00916667 0.00527778 
0.00458333 0.00916667 0.00541667 
0.00472222 0.00916667 0.00555556 
0.00486111 0.00916667 0.00569444 
0.005 0.00916667 0.00583333 
0.00513889 0.00916667 0.00597222 
0.00527778 0.00916667 0.00611111 
0.00541667 0.00916667 0.00625 
0.00555556 0.00916667 0.00638889 
0.00569444 0.00916667 0.00652778 
0.00583333 0.00916667 0.00666667 
0.00597222 0.00916667 0.00680556 
0.00611111 0.00916667 0.00694444 
0.00625 0.00916667 0.00708333 
0.00638889 0.00916667 0.00722222 
0.00652778 0.00916667 0.00736111 
0.00666667 0.00916667 0.0075 
0.00680556 0.00916667 0.00763889 
0.00694444 0.00916667 0.00777778 
0.00708333 0.00916667 0.00791667 
0.00722222 0.00916667 0.00805556 
0.00736111 0.00916667 0.00819444 
0.0075 0.00916667 0.00833333 
0.00763889 0.00916667 0.00847222 
0.00777778 0.00916667 0.00861111 
0.00791667 0.00916667 0.00875 
0.00805556 0.00916667 0.00888889 
0.00819444 0.00916667 0.00902778 
0.00833333 0.00916667 0.00916667 
0.00847222 0.00916667 0.00930556 
0.00861111 0.00916667 0.00944444 
0.00875 0.00916667 0.00958333 
0.00888889 0.00916667 0.00972222 
0.00902778 0.00916667 0.00986111 
0.00444444 0.00930556 0.00513889 
0.00458333 0.00930556 0.00527778 
0.00472222 0.00930556 0.00541667 
0.00486111 0.00930556 0.00555556 
0.005 0.00930556 0.00569444 
0.00513889 0.00930556 0.00583333 
0.00527778 0.00930556 0.00597222 
0.00541667 0.00930556 0.00611111 
0.00555556 0.00930556 0.00625 
0.00569444 0.00930556 0.00638889 
0.00583333 0.00930556 0.00652778 
0.00597222 0.00930556 0.00666667 
0.00611111 0.00930556 0.00680556 
0.00625 0.00930556 0.00694444 
0.00638889 0.00930556 0.00708333 
0.00652778 0.00930556 0.00722222 
0.00666667 0.00930556 0.00736111 
0.00680556 0.00930556 0.0075 
0.00694444 0.00930556 0.00763889 
0.00708333 0.00930556 0.00777778 
0.00722222 0.00930556 0.00791667 
0.00736111 0.00930556 0.00805556 
0.0075 0.00930556 0.00819444 
0.00763889 0.00930556 0.00833333 
0.00777778 0.00930556 0.00847222 
0.00791667 0.00930556 0.00861111 
0.00805556 0.00930556 0.00875 
0.00819444 0.00930556 0.00888889 
0.00833333 0.00930556 0.00902778 
0.00847222 0.00930556 0.00916667 
0.00861111 0.00930556 0.00930556 
0.00875 0.00930556 0.00944444 
0.00888889 0.00930556 0.00958333 
0.00902778 0.00930556 0.00972222 
0.00916667 0.00930556 0.00986111 
0.00458333 0.00944444 0.00513889 
0.00472222 0.00944444 0.00527778 
0.00486111 0.00944444 0.00541667 
0.005 0.00944444 0.00555556 
0.00513889 0.00944444 0.00569444 
0.00527778 0.00944444 0.00583333 
0.00541667 0.00944444 0.00597222 
0.00555556 0.00944444 0.00611111 
0.00569444 0.00944444 0.00625 
0.00583333 0.00944444 0.00638889 
0.00597222 0.00944444 0.00652778 
0.00611111 0.00944444 0.00666667 
0.00625 0.00944444 0.00680556 
0.00638889 0.00944444 0.00694444 
0.00652778 0.00944444 0.00708333 
0.00666667 0.00944444 0.00722222 
0.00680556 0.00944444 0.00736111 
0.00694444 0.00944444 0.0075 
0.00708333 0.00944444 0.00763889 
0.00722222 0.00944444 0.00777778 
0.00736111 0.00944444 0.00791667 
0.0075 0.00944444 0.00805556 
0.00763889 0.00944444 0.00819444 
0.00777778 0.00944444 0.00833333 
0.00791667 0.00944444 0.00847222 
0.00805556 0.00944444 0.00861111 
0.00819444 0.00944444 0.00875 
0.00833333 0.00944444 0.00888889 
0.00847222 0.00944444 0.00902778 
0.00861111 0.00944444 0.00916667 
0.00875 0.00944444 0.00930556 
0.00888889 0.00944444 0.00944444 
0.00902778 0.00944444 0.00958333 
0.00916667 0.00944444 0.00972222 
0.00930556 0.00944444 0.00986111 
0.00472222 0.00958333 0.00513889 
0.00486111 0.00958333 0.00527778 
0.005 0.00958333 0.00541667 
0.00513889 0.00958333 0.00555556 
0.00527778 0.00958333 0.00569444 
0.00541667 0.00958333 0.00583333 
0.00555556 0.00958333 0.00597222 
0.00569444 0.00958333 0.00611111 
0.00583333 0.00958333 0.00625 
0.00597222 0.00958333 0.00638889 
0.00611111 0.00958333 0.00652778 
0.00625 0.00958333 0.00666667 
0.00638889 0.00958333 0.00680556 
0.00652778 0.00958333 0.00694444 
0.00666667 0.00958333 0.00708333 
0.00680556 0.00958333 0.00722222 
0.00694444 0.00958333 0.00736111 
0.00708333 0.00958333 0.0075 
0.00722222 0.00958333 0.00763889 
0.00736111 0.00958333 0.00777778 
0.0075 0.00958333 0.00791667 
0.00763889 0.00958333 0.00805556 
0.00777778 0.00958333 0.00819444 
0.00791667 0.00958333 0.00833333 
0.00805556 0.00958333 0.00847222 
0.00819444 0.00958333 0.00861111 
0.00833333 0.00958333 0.00875 
0.00847222 0.00958333 0.00888889 
0.00861111 0.00958333 0.00902778 
0.00875 0.00958333 0.00916667 
0.00888889 0.00958333 0.00930556 
0.00902778 0.00958333 0.00944444 
0.00916667 0.00958333 0.00958333 
0.00930556 0.00958333 0.00972222 
0.00944444 0.00958333 0.00986111 
0.00486111 0.00972222 0.00513889 
0.005 0.00972222 0.00527778 
0.00513889 0.00972222 0.00541667 
0.00527778 0.00972222 0.00555556 
0.00541667 0.00972222 0.00569444 
0.00555556 0.00972222 0.00583333 
0.00569444 0.00972222 0.00597222 
0.00583333 0.00972222 0.00611111 
0.00597222 0.00972222 0.00625 
0.00611111 0.00972222 0.00638889 
0.00625 0.00972222 0.00652778 
0.00638889 0.00972222 0.00666667 
0.00652778 0.00972222 0.00680556 
0.00666667 0.00972222 0.00694444 
0.00680556 0.00972222 0.00708333 
0.00694444 0.00972222 0.00722222 
0.00708333 0.00972222 0.00736111 
0.00722222 0.00972222 0.0075 
0.00736111 0.00972222 0.00763889 
0.0075 0.00972222 0.00777778 
0.00763889 0.00972222 0.00791667 
0.00777778 0.00972222 0.00805556 
0.00791667 0.00972222 0.00819444 
0.00805556 0.00972222 0.00833333 
0.00819444 0.00972222 0.00847222 
0.00833333 0.00972222 0.00861111 
0.00847222 0.00972222 0.00875 
0.00861111 0.00972222 0.00888889 
0.00875 0.00972222 0.00902778 
0.00888889 0.00972222 0.00916667 
0.00902778 0.00972222 0.00930556 
0.00916667 0.00972222 0.00944444 
0.00930556 0.00972222 0.00958333 
0.00944444 0.00972222 0.00972222 
0.00958333 0.00972222 0.00986111 
0.005 0.00986111 0.00513889 
0.00513889 0.00986111 0.00527778 
0.00527778 0.00986111 0.00541667 
0.00541667 0.00986111 0.00555556 
0.00555556 0.00986111 0.00569444 
0.00569444 0.00986111 0.00583333 
0.00583333 0.00986111 0.00597222 
0.00597222 0.00986111 0.00611111 
0.00611111 0.00986111 0.00625 
0.00625 0.00986111 0.00638889 
0.00638889 0.00986111 0.00652778 
0.00652778 0.00986111 0.00666667 
0.00666667 0.00986111 0.00680556 
0.00680556 0.00986111 0.00694444 
0.00694444 0.00986111 0.00708333 
0.00708333 0.00986111 0.00722222 
0.00722222 0.00986111 0.00736111 
0.00736111 0.00986111 0.0075 
0.0075 0.00986111 0.00763889 
0.00763889 0.00986111 0.00777778 
0.00777778 0.00986111 0.00791667 
0.00791667 0.00986111 0.00805556 
0.00805556 0.00986111 0.00819444 
0.00819444 0.00986111 0.00833333 
0.00833333 0.00986111 0.00847222 
0.00847222 0.00986111 0.00861111 
0.00861111 0.00986111 0.00875 
0.00875 0.00986111 0.00888889 
0.00888889 0.00986111 0.00902778 
0.00902778 0.00986111 0.00916667 
0.00916667 0.00986111 0.00930556 
0.00930556 0.00986111 0.00944444 
0.00944444 0.00986111 0.00958333 
0.00958333 0.00986111 0.00972222 
0.00972222 0.00986111 0.00986111 
0.000138889 0.005 0.00486111 
0.000138889 0.00486111 0.00472222 
0.000138889 0.00472222 0.00458333 
0.000138889 0.00458333 0.00444444 
0.000138889 0.00444444 0.00430556 
0.000138889 0.00430556 0.00416667 
0.000138889 0.00416667 0.00402778 
0.000138889 0.00402778 0.00388889 
0.000138889 0.00388889 0.00375 
0.000138889 0.00375 0.00361111 
0.000138889 0.00361111 0.00347222 
0.000138889 0.00347222 0.00333333 
0.000138889 0.00333333 0.00319444 
0.000138889 0.00319444 0.00305556 
0.000138889 0.00305556 0.00291667 
0.000138889 0.00291667 0.00277778 
0.000138889 0.00277778 0.00263889 
0.000138889 0.00263889 0.0025 
0.000138889 0.0025 0.00236111 
0.000138889 0.00236111 0.00222222 
0.000138889 0.00222222 0.00208333 
0.000138889 0.00208333 0.00194444 
0.000138889 0.00194444 0.00180556 
0.000138889 0.00180556 0.00166667 
0.000138889 0.00166667 0.00152778 
0.000138889 0.00152778 0.00138889 
0.000138889 0.00138889 0.00125 
0.000138889 0.00125 0.00111111 
0.000138889 0.00111111 0.000972222 
0.000138889 0.000972222 0.000833333 
0.000138889 0.000833333 0.000694444 
0.000138889 0.000694444 0.000555556 
0.000138889 0.000555556 0.000416667 
0.000138889 0.000416667 0.000277778 
0.000138889 0.000277778 0.000138889 
0.000277778 0.00513889 0.00486111 
0.000277778 0.005 0.00472222 
0.000277778 0.00486111 0.00458333 
0.000277778 0.00472222 0.00444444 
0.000277778 0.00458333 0.00430556 
0.000277778 0.00444444 0.00416667 
0.000277778 0.00430556 0.00402778 
0.000277778 0.00416667 0.00388889 
0.000277778 0.00402778 0.00375 
0.000277778 0.00388889 0.00361111 
0.000277778 0.00375 0.00347222 
0.000277778 0.00361111 0.00333333 
0.000277778 0.00347222 0.00319444 
0.000277778 0.00333333 0.00305556 
0.000277778 0.00319444 0.00291667 
0.000277778 0.00305556 0.00277778 
0.000277778 0.00291667 0.00263889 
0.000277778 0.00277778 0.0025 
0.000277778 0.00263889 0.00236111 
0.000277778 0.0025 0.00222222 
0.000277778 0.00236111 0.00208333 
0.000277778 0.00222222 0.00194444 
0.000277778 0.00208333 0.00180556 
0.000277778 0.00194444 0.00166667 
0.000277778 0.00180556 0.00152778 
0.000277778 0.00166667 0.00138889 
0.000277778 0.00152778 0.00125 
0.000277778 0.00138889 0.00111111 
0.000277778 0.00125 0.000972222 
0.000277778 0.00111111 0.000833333 
0.000277778 0.000972222 0.000694444 
0.000277778 0.000833333 0.000555556 
0.000277778 0.000694444 0.000416667 
0.000277778 0.000555556 0.000277778 
0.000277778 0.000416667 0.000138889 
0.000416667 0.00527778 0.00486111 
0.000416667 0.00513889 0.00472222 
0.000416667 0.005 0.00458333 
0.000416667 0.00486111 0.00444444 
0.000416667 0.00472222 0.00430556 
0.000416667 0.00458333 0.00416667 
0.000416667 0.00444444 0.00402778 
0.000416667 0.00430556 0.00388889 
0.000416667 0.00416667 0.00375 
0.000416667 0.00402778 0.00361111 
0.000416667 0.00388889 0.00347222 
0.000416667 0.00375 0.00333333 
0.000416667 0.00361111 0.00319444 
0.000416667 0.00347222 0.00305556 
0.000416667 0.00333333 0.00291667 
0.000416667 0.00319444 0.00277778 
0.000416667 0.00305556 0.00263889 
0.000416667 0.00291667 0.0025 
0.000416667 0.00277778 0.00236111 
0.000416667 0.00263889 0.00222222 
0.000416667 0.0025 0.00208333 
0.000416667 0.00236111 0.00194444 
0.000416667 0.00222222 0.00180556 
0.000416667 0.00208333 0.00166667 
0.000416667 0.00194444 0.00152778 
0.000416667 0.00180556 0.00138889 
0.000416667 0.00166667 0.00125 
0.000416667 0.00152778 0.00111111 
0.000416667 0.00138889 0.000972222 
0.000416667 0.00125 0.000833333 
0.000416667 0.00111111 0.000694444 
0.000416667 0.000972222 0.000555556 
0.000416667 0.000833333 0.000416667 
0.000416667 0.000694444 0.000277778 
0.000416667 0.000555556 0.000138889 
0.000555556 0.00541667 0.00486111 
0.000555556 0.00527778 0.00472222 
0.000555556 0.00513889 0.00458333 
0.000555556 0.005 0.00444444 
0.000555556 0.00486111 0.00430556 
0.000555556 0.00472222 0.00416667 
0.000555556 0.00458333 0.00402778 
0.000555556 0.00444444 0.00388889 
0.000555556 0.00430556 0.00375 
0.000555556 0.00416667 0.00361111 
0.000555556 0.00402778 0.00347222 
0.000555556 0.00388889 0.00333333 
0.000555556 0.00375 0.00319444 
0.000555556 0.00361111 0.00305556 
0.000555556 0.00347222 0.00291667 
0.000555556 0.00333333 0.00277778 
0.000555556 0.00319444 0.00263889 
0.000555556 0.00305556 0.0025 
0.000555556 0.00291667 0.00236111 
0.000555556 0.00277778 0.00222222 
0.000555556 0.00263889 0.00208333 
0.000555556 0.0025 0.00194444 
0.000555556 0.00236111 0.00180556 
0.000555556 0.00222222 0.00166667 
0.000555556 0.00208333 0.00152778 
0.000555556 0.00194444 0.00138889 
0.000555556 0.00180556 0.00125 
0.000555556 0.00166667 0.00111111 
0.000555556 0.00152778 0.000972222 
0.000555556 0.00138889 0.000833333 
0.000555556 0.00125 0.000694444 
0.000555556 0.00111111 0.000555556 
0.000555556 0.000972222 0.000416667 
0.000555556 0.000833333 0.000277778 
0.000555556 0.000694444 0.000138889 
0.000694444 0.00555556 0.00486111 
0.000694444 0.00541667 0.00472222 
0.000694444 0.00527778 0.00458333 
0.000694444 0.00513889 0.00444444 
0.000694444 0.005 0.00430556 
0.000694444 0.00486111 0.00416667 
0.000694444 0.00472222 0.00402778 
0.000694444 0.00458333 0.00388889 
0.000694444 0.00444444 0.00375 
0.000694444 0.00430556 0.00361111 
0.000694444 0.00416667 0.00347222 
0.000694444 0.00402778 0.00333333 
0.000694444 0.00388889 0.00319444 
0.000694444 0.00375 0.00305556 
0.000694444 0.00361111 0.00291667 
0.000694444 0.00347222 0.00277778 
0.000694444 0.00333333 0.00263889 
0.000694444 0.00319444 0.0025 
0.000694444 0.00305556 0.00236111 
0.000694444 0.00291667 0.00222222 
0.000694444 0.00277778 0.00208333 
0.000694444 0.00263889 0.00194444 
0.000694444 0.0025 0.00180556 
0.000694444 0.00236111 0.00166667 
0.000694444 0.00222222 0.00152778 
0.000694444 0.00208333 0.00138889 
0.000694444 0.00194444 0.00125 
0.000694444 0.00180556 0.00111111 
0.000694444 0.00166667 0.000972222 
0.000694444 0.00152778 0.000833333 
0.000694444 0.00138889 0.000694444 
0.000694444 0.00125 0.000555556 
0.000694444 0.00111111 0.000416667 
0.000694444 0.000972222 0.000277778 
0.000694444 0.000833333 0.000138889 
0.000833333 0.00569444 0.00486111 
0.000833333 0.00555556 0.00472222 
0.000833333 0.00541667 0.00458333 
0.000833333 0.00527778 0.00444444 
0.000833333 0.00513889 0.00430556 
0.000833333 0.005 0.00416667 
0.000833333 0.00486111 0.00402778 
0.000833333 0.00472222 0.00388889 
0.000833333 0.00458333 0.00375 
0.000833333 0.00444444 0.00361111 
0.000833333 0.00430556 0.00347222 
0.000833333 0.00416667 0.00333333 
0.000833333 0.00402778 0.00319444 
0.000833333 0.00388889 0.00305556 
0.000833333 0.00375 0.00291667 
0.000833333 0.00361111 0.00277778 
0.000833333 0.00347222 0.00263889 
0.000833333 0.00333333 0.0025 
0.000833333 0.00319444 0.00236111 
0.000833333 0.00305556 0.00222222 
0.000833333 0.00291667 0.00208333 
0.000833333 0.00277778 0.00194444 
0.000833333 0.00263889 0.00180556 
0.000833333 0.0025 0.00166667 
0.000833333 0.00236111 0.00152778 
0.000833333 0.00222222 0.00138889 
0.000833333 0.00208333 0.00125 
0.000833333 0.00194444 0.00111111 
0.000833333 0.00180556 0.000972222 
0.000833333 0.00166667 0.000833333 
0.000833333 0.00152778 0.000694444 
0.000833333 0.00138889 0.000555556 
0.000833333 0.00125 0.000416667 
0.000833333 0.00111111 0.000277778 
0.000833333 0.000972222 0.000138889 
0.000972222 0.00583333 0.00486111 
0.000972222 0.00569444 0.00472222 
0.000972222 0.00555556 0.00458333 
0.000972222 0.00541667 0.00444444 
0.000972222 0.00527778 0.00430556 
0.000972222 0.00513889 0.00416667 
0.000972222 0.005 0.00402778 
0.000972222 0.00486111 0.00388889 
0.000972222 0.00472222 0.00375 
0.000972222 0.00458333 0.00361111 
0.000972222 0.00444444 0.00347222 
0.000972222 0.00430556 0.00333333 
0.000972222 0.00416667 0.00319444 
0.000972222 0.00402778 0.00305556 
0.000972222 0.00388889 0.00291667 
0.000972222 0.00375 0.00277778 
0.000972222 0.00361111 0.00263889 
0.000972222 0.00347222 0.0025 
0.000972222 0.00333333 0.00236111 
0.000972222 0.00319444 0.00222222 
0.000972222 0.00305556 0.00208333 
0.000972222 0.00291667 0.00194444 
0.000972222 0.00277778 0.00180556 
0.000972222 0.00263889 0.00166667 
0.000972222 0.0025 0.00152778 
0.000972222 0.00236111 0.00138889 
0.000972222 0.00222222 0.00125 
0.000972222 0.00208333 0.00111111 
0.000972222 0.00194444 0.000972222 
0.000972222 0.00180556 0.000833333 
0.000972222 0.00166667 0.000694444 
0.000972222 0.00152778 0.000555556 
0.000972222 0.00138889 0.000416667 
0.000972222 0.00125 0.000277778 
0.000972222 0.00111111 0.000138889 
0.00111111 0.00597222 0.00486111 
0.00111111 0.00583333 0.00472222 
0.00111111 0.00569444 0.00458333 
0.00111111 0.00555556 0.00444444 
0.00111111 0.00541667 0.00430556 
0.00111111 0.00527778 0.00416667 
0.00111111 0.00513889 0.00402778 
0.00111111 0.005 0.00388889 
0.00111111 0.00486111 0.00375 
0.00111111 0.00472222 0.00361111 
0.00111111 0.00458333 0.00347222 
0.00111111 0.00444444 0.00333333 
0.00111111 0.00430556 0.00319444 
0.00111111 0.00416667 0.00305556 
0.00111111 0.00402778 0.00291667 
0.00111111 0.00388889 0.00277778 
0.00111111 0.00375 0.00263889 
0.00111111 0.00361111 0.0025 
0.00111111 0.00347222 0.00236111 
0.00111111 0.00333333 0.00222222 
0.00111111 0.00319444 0.00208333 
0.00111111 0.00305556 0.00194444 
0.00111111 0.00291667 0.00180556 
0.00111111 0.00277778 0.00166667 
0.00111111 0.00263889 0.00152778 
0.00111111 0.0025 0.00138889 
0.00111111 0.00236111 0.00125 
0.00111111 0.00222222 0.00111111 
0.00111111 0.00208333 0.000972222 
0.00111111 0.00194444 0.000833333 
0.00111111 0.00180556 0.000694444 
0.00111111 0.00166667 0.000555556 
0.00111111 0.00152778 0.000416667 
0.00111111 0.00138889 0.000277778 
0.00111111 0.00125 0.000138889 
0.00125 0.00611111 0.00486111 
0.00125 0.00597222 0.00472222 
0.00125 0.00583333 0.00458333 
0.00125 0.00569444 0.00444444 
0.00125 0.00555556 0.00430556 
0.00125 0.00541667 0.00416667 
0.00125 0.00527778 0.00402778 
0.00125 0.00513889 0.00388889 
0.00125 0.005 0.00375 
0.00125 0.00486111 0.00361111 
0.00125 0.00472222 0.00347222 
0.00125 0.00458333 0.00333333 
0.00125 0.00444444 0.00319444 
0.00125 0.00430556 0.00305556 
0.00125 0.00416667 0.00291667 
0.00125 0.00402778 0.00277778 
0.00125 0.00388889 0.00263889 
0.00125 0.00375 0.0025 
0.00125 0.00361111 0.00236111 
0.00125 0.00347222 0.00222222 
0.00125 0.00333333 0.00208333 
0.00125 0.00319444 0.00194444 
0.00125 0.00305556 0.00180556 
0.00125 0.00291667 0.00166667 
0.00125 0.00277778 0.00152778 
0.00125 0.00263889 0.00138889 
0.00125 0.0025 0.00125 
0.00125 0.00236111 0.00111111 
0.00125 0.00222222 0.000972222 
0.00125 0.00208333 0.000833333 
0.00125 0.00194444 0.000694444 
0.00125 0.00180556 0.000555556 
0.00125 0.00166667 0.000416667 
0.00125 0.00152778 0.000277778 
0.00125 0.00138889 0.000138889 
0.00138889 0.00625 0.00486111 
0.00138889 0.00611111 0.00472222 
0.00138889 0.00597222 0.00458333 
0.00138889 0.00583333 0.00444444 
0.00138889 0.00569444 0.00430556 
0.00138889 0.00555556 0.00416667 
0.00138889 0.00541667 0.00402778 
0.00138889 0.00527778 0.00388889 
0.00138889 0.00513889 0.00375 
0.00138889 0.005 0.00361111 
0.00138889 0.00486111 0.00347222 
0.00138889 0.00472222 0.00333333 
0.00138889 0.00458333 0.00319444 
0.00138889 0.00444444 0.00305556 
0.00138889 0.00430556 0.00291667 
0.00138889 0.00416667 0.00277778 
0.00138889 0.00402778 0.00263889 
0.00138889 0.00388889 0.0025 
0.00138889 0.00375 0.00236111 
0.00138889 0.00361111 0.00222222 
0.00138889 0.00347222 0.00208333 
0.00138889 0.00333333 0.00194444 
0.00138889 0.00319444 0.00180556 
0.00138889 0.00305556 0.00166667 
0.00138889 0.00291667 0.00152778 
0.00138889 0.00277778 0.00138889 
0.00138889 0.00263889 0.00125 
0.00138889 0.0025 0.00111111 
0.00138889 0.00236111 0.000972222 
0.00138889 0.00222222 0.000833333 
0.00138889 0.00208333 0.000694444 
0.00138889 0.00194444 0.000555556 
0.00138889 0.00180556 0.000416667 
0.00138889 0.00166667 0.000277778 
0.00138889 0.00152778 0.000138889 
0.00152778 0.00638889 0.00486111 
0.00152778 0.00625 0.00472222 
0.00152778 0.00611111 0.00458333 
0.00152778 0.00597222 0.00444444 
0.00152778 0.00583333 0.00430556 
0.00152778 0.00569444 0.00416667 
0.00152778 0.00555556 0.00402778 
0.00152778 0.00541667 0.00388889 
0.00152778 0.00527778 0.00375 
0.00152778 0.00513889 0.00361111 
0.00152778 0.005 0.00347222 
0.00152778 0.00486111 0.00333333 
0.00152778 0.00472222 0.00319444 
0.00152778 0.00458333 0.00305556 
0.00152778 0.00444444 0.00291667 
0.00152778 0.00430556 0.00277778 
0.00152778 0.00416667 0.00263889 
0.00152778 0.00402778 0.0025 
0.00152778 0.00388889 0.00236111 
0.00152778 0.00375 0.00222222 
0.00152778 0.00361111 0.00208333 
0.00152778 0.00347222 0.00194444 
0.00152778 0.00333333 0.00180556 
0.00152778 0.00319444 0.00166667 
0.00152778 0.00305556 0.00152778 
0.00152778 0.00291667 0.00138889 
0.00152778 0.00277778 0.00125 
0.00152778 0.00263889 0.00111111 
0.00152778 0.0025 0.000972222 
0.00152778 0.00236111 0.000833333 
0.00152778 0.00222222 0.000694444 
0.00152778 0.00208333 0.000555556 
0.00152778 0.00194444 0.000416667 
0.00152778 0.00180556 0.000277778 
0.00152778 0.00166667 0.000138889 
0.00166667 0.00652778 0.00486111 
0.00166667 0.00638889 0.00472222 
0.00166667 0.00625 0.00458333 
0.00166667 0.00611111 0.00444444 
0.00166667 0.00597222 0.00430556 
0.00166667 0.00583333 0.00416667 
0.00166667 0.00569444 0.00402778 
0.00166667 0.00555556 0.00388889 
0.00166667 0.00541667 0.00375 
0.00166667 0.00527778 0.00361111 
0.00166667 0.00513889 0.00347222 
0.00166667 0.005 0.00333333 
0.00166667 0.00486111 0.00319444 
0.00166667 0.00472222 0.00305556 
0.00166667 0.00458333 0.00291667 
0.00166667 0.00444444 0.00277778 
0.00166667 0.00430556 0.00263889 
0.00166667 0.00416667 0.0025 
0.00166667 0.00402778 0.00236111 
0.00166667 0.00388889 0.00222222 
0.00166667 0.00375 0.00208333 
0.00166667 0.00361111 0.00194444 
0.00166667 0.00347222 0.00180556 
0.00166667 0.00333333 0.00166667 
0.00166667 0.00319444 0.00152778 
0.00166667 0.00305556 0.00138889 
0.00166667 0.00291667 0.00125 
0.00166667 0.00277778 0.00111111 
0.00166667 0.00263889 0.000972222 
0.00166667 0.0025 0.000833333 
0.00166667 0.00236111 0.000694444 
0.00166667 0.00222222 0.000555556 
0.00166667 0.00208333 0.000416667 
0.00166667 0.00194444 0.000277778 
0.00166667 0.00180556 0.000138889 
0.00180556 0.00666667 0.00486111 
0.00180556 0.00652778 0.00472222 
0.00180556 0.00638889 0.00458333 
0.00180556 0.00625 0.00444444 
0.00180556 0.00611111 0.00430556 
0.00180556 0.00597222 0.00416667 
0.00180556 0.00583333 0.00402778 
0.00180556 0.00569444 0.00388889 
0.00180556 0.00555556 0.00375 
0.00180556 0.00541667 0.00361111 
0.00180556 0.00527778 0.00347222 
0.00180556 0.00513889 0.00333333 
0.00180556 0.005 0.00319444 
0.00180556 0.00486111 0.00305556 
0.00180556 0.00472222 0.00291667 
0.00180556 0.00458333 0.00277778 
0.00180556 0.00444444 0.00263889 
0.00180556 0.00430556 0.0025 
0.00180556 0.00416667 0.00236111 
0.00180556 0.00402778 0.00222222 
0.00180556 0.00388889 0.00208333 
0.00180556 0.00375 0.00194444 
0.00180556 0.00361111 0.00180556 
0.00180556 0.00347222 0.00166667 
0.00180556 0.00333333 0.00152778 
0.00180556 0.00319444 0.00138889 
0.00180556 0.00305556 0.00125 
0.00180556 0.00291667 0.00111111 
0.00180556 0.00277778 0.000972222 
0.00180556 0.00263889 0.000833333 
0.00180556 0.0025 0.000694444 
0.00180556 0.00236111 0.000555556 
0.00180556 0.00222222 0.000416667 
0.00180556 0.00208333 0.000277778 
0.00180556 0.00194444 0.000138889 
0.00194444 0.00680556 0.00486111 
0.00194444 0.00666667 0.00472222 
0.00194444 0.00652778 0.00458333 
0.00194444 0.00638889 0.00444444 
0.00194444 0.00625 0.00430556 
0.00194444 0.00611111 0.00416667 
0.00194444 0.00597222 0.00402778 
0.00194444 0.00583333 0.00388889 
0.00194444 0.00569444 0.00375 
0.00194444 0.00555556 0.00361111 
0.00194444 0.00541667 0.00347222 
0.00194444 0.00527778 0.00333333 
0.00194444 0.00513889 0.00319444 
0.00194444 0.005 0.00305556 
0.00194444 0.00486111 0.00291667 
0.00194444 0.00472222 0.00277778 
0.00194444 0.00458333 0.00263889 
0.00194444 0.00444444 0.0025 
0.00194444 0.00430556 0.00236111 
0.00194444 0.00416667 0.00222222 
0.00194444 0.00402778 0.00208333 
0.00194444 0.00388889 0.00194444 
0.00194444 0.00375 0.00180556 
0.00194444 0.00361111 0.00166667 
0.00194444 0.00347222 0.00152778 
0.00194444 0.00333333 0.00138889 
0.00194444 0.00319444 0.00125 
0.00194444 0.00305556 0.00111111 
0.00194444 0.00291667 0.000972222 
0.00194444 0.00277778 0.000833333 
0.00194444 0.00263889 0.000694444 
0.00194444 0.0025 0.000555556 
0.00194444 0.00236111 0.000416667 
0.00194444 0.00222222 0.000277778 
0.00194444 0.00208333 0.000138889 
0.00208333 0.00694444 0.00486111 
0.00208333 0.00680556 0.00472222 
0.00208333 0.00666667 0.00458333 
0.00208333 0.00652778 0.00444444 
0.00208333 0.00638889 0.00430556 
0.00208333 0.00625 0.00416667 
0.00208333 0.00611111 0.00402778 
0.00208333 0.00597222 0.00388889 
0.00208333 0.00583333 0.00375 
0.00208333 0.00569444 0.00361111 
0.00208333 0.00555556 0.00347222 
0.00208333 0.00541667 0.00333333 
0.00208333 0.00527778 0.00319444 
0.00208333 0.00513889 0.00305556 
0.00208333 0.005 0.00291667 
0.00208333 0.00486111 0.00277778 
0.00208333 0.00472222 0.00263889 
0.00208333 0.00458333 0.0025 
0.00208333 0.00444444 0.00236111 
0.00208333 0.00430556 0.00222222 
0.00208333 0.00416667 0.00208333 
0.00208333 0.00402778 0.00194444 
0.00208333 0.00388889 0.00180556 
0.00208333 0.00375 0.00166667 
0.00208333 0.00361111 0.00152778 
0.00208333 0.00347222 0.00138889 
0.00208333 0.00333333 0.00125 
0.00208333 0.00319444 0.00111111 
0.00208333 0.00305556 0.000972222 
0.00208333 0.00291667 0.000833333 
0.00208333 0.00277778 0.000694444 
0.00208333 0.00263889 0.000555556 
0.00208333 0.0025 0.000416667 
0.00208333 0.00236111 0.000277778 
0.00208333 0.00222222 0.000138889 
0.00222222 0.00708333 0.00486111 
0.00222222 0.00694444 0.00472222 
0.00222222 0.00680556 0.00458333 
0.00222222 0.00666667 0.00444444 
0.00222222 0.00652778 0.00430556 
0.00222222 0.00638889 0.00416667 
0.00222222 0.00625 0.00402778 
0.00222222 0.00611111 0.00388889 
0.00222222 0.00597222 0.00375 
0.00222222 0.00583333 0.00361111 
0.00222222 0.00569444 0.00347222 
0.00222222 0.00555556 0.00333333 
0.00222222 0.00541667 0.00319444 
0.00222222 0.00527778 0.00305556 
0.00222222 0.00513889 0.00291667 
0.00222222 0.005 0.00277778 
0.00222222 0.00486111 0.00263889 
0.00222222 0.00472222 0.0025 
0.00222222 0.00458333 0.00236111 
0.00222222 0.00444444 0.00222222 
0.00222222 0.00430556 0.00208333 
0.00222222 0.00416667 0.00194444 
0.00222222 0.00402778 0.00180556 
0.00222222 0.00388889 0.00166667 
0.00222222 0.00375 0.00152778 
0.00222222 0.00361111 0.00138889 
0.00222222 0.00347222 0.00125 
0.00222222 0.00333333 0.00111111 
0.00222222 0.00319444 0.000972222 
0.00222222 0.00305556 0.000833333 
0.00222222 0.00291667 0.000694444 
0.00222222 0.00277778 0.000555556 
0.00222222 0.00263889 0.000416667 
0.00222222 0.0025 0.000277778 
0.00222222 0.00236111 0.000138889 
0.00236111 0.00722222 0.00486111 
0.00236111 0.00708333 0.00472222 
0.00236111 0.00694444 0.00458333 
0.00236111 0.00680556 0.00444444 
0.00236111 0.00666667 0.00430556 
0.00236111 0.00652778 0.00416667 
0.00236111 0.00638889 0.00402778 
0.00236111 0.00625 0.00388889 
0.00236111 0.00611111 0.00375 
0.00236111 0.00597222 0.00361111 
0.00236111 0.00583333 0.00347222 
0.00236111 0.00569444 0.00333333 
0.00236111 0.00555556 0.00319444 
0.00236111 0.00541667 0.00305556 
0.00236111 0.00527778 0.00291667 
0.00236111 0.00513889 0.00277778 
0.00236111 0.005 0.00263889 
0.00236111 0.00486111 0.0025 
0.00236111 0.00472222 0.00236111 
0.00236111 0.00458333 0.00222222 
0.00236111 0.00444444 0.00208333 
0.00236111 0.00430556 0.00194444 
0.00236111 0.00416667 0.00180556 
0.00236111 0.00402778 0.00166667 
0.00236111 0.00388889 0.00152778 
0.00236111 0.00375 0.00138889 
0.00236111 0.00361111 0.00125 
0.00236111 0.00347222 0.00111111 
0.00236111 0.00333333 0.000972222 
0.00236111 0.00319444 0.000833333 
0.00236111 0.00305556 0.000694444 
0.00236111 0.00291667 0.000555556 
0.00236111 0.00277778 0.000416667 
0.00236111 0.00263889 0.000277778 
0.00236111 0.0025 0.000138889 
0.0025 0.00736111 0.00486111 
0.0025 0.00722222 0.00472222 
0.0025 0.00708333 0.00458333 
0.0025 0.00694444 0.00444444 
0.0025 0.00680556 0.00430556 
0.0025 0.00666667 0.00416667 
0.0025 0.00652778 0.00402778 
0.0025 0.00638889 0.00388889 
0.0025 0.00625 0.00375 
0.0025 0.00611111 0.00361111 
0.0025 0.00597222 0.00347222 
0.0025 0.00583333 0.00333333 
0.0025 0.00569444 0.00319444 
0.0025 0.00555556 0.00305556 
0.0025 0.00541667 0.00291667 
0.0025 0.00527778 0.00277778 
0.0025 0.00513889 0.00263889 
0.0025 0.005 0.0025 
0.0025 0.00486111 0.00236111 
0.0025 0.00472222 0.00222222 
0.0025 0.00458333 0.00208333 
0.0025 0.00444444 0.00194444 
0.0025 0.00430556 0.00180556 
0.0025 0.00416667 0.00166667 
0.0025 0.00402778 0.00152778 
0.0025 0.00388889 0.00138889 
0.0025 0.00375 0.00125 
0.0025 0.00361111 0.00111111 
0.0025 0.00347222 0.000972222 
0.0025 0.00333333 0.000833333 
0.0025 0.00319444 0.000694444 
0.0025 0.00305556 0.000555556 
0.0025 0.00291667 0.000416667 
0.0025 0.00277778 0.000277778 
0.0025 0.00263889 0.000138889 
0.00263889 0.0075 0.00486111 
0.00263889 0.00736111 0.00472222 
0.00263889 0.00722222 0.00458333 
0.00263889 0.00708333 0.00444444 
0.00263889 0.00694444 0.00430556 
0.00263889 0.00680556 0.00416667 
0.00263889 0.00666667 0.00402778 
0.00263889 0.00652778 0.00388889 
0.00263889 0.00638889 0.00375 
0.00263889 0.00625 0.00361111 
0.00263889 0.00611111 0.00347222 
0.00263889 0.00597222 0.00333333 
0.00263889 0.00583333 0.00319444 
0.00263889 0.00569444 0.00305556 
0.00263889 0.00555556 0.00291667 
0.00263889 0.00541667 0.00277778 
0.00263889 0.00527778 0.00263889 
0.00263889 0.00513889 0.0025 
0.00263889 0.005 0.00236111 
0.00263889 0.00486111 0.00222222 
0.00263889 0.00472222 0.00208333 
0.00263889 0.00458333 0.00194444 
0.00263889 0.00444444 0.00180556 
0.00263889 0.00430556 0.00166667 
0.00263889 0.00416667 0.00152778 
0.00263889 0.00402778 0.00138889 
0.00263889 0.00388889 0.00125 
0.00263889 0.00375 0.00111111 
0.00263889 0.00361111 0.000972222 
0.00263889 0.00347222 0.000833333 
0.00263889 0.00333333 0.000694444 
0.00263889 0.00319444 0.000555556 
0.00263889 0.00305556 0.000416667 
0.00263889 0.00291667 0.000277778 
0.00263889 0.00277778 0.000138889 
0.00277778 0.00763889 0.00486111 
0.00277778 0.0075 0.00472222 
0.00277778 0.00736111 0.00458333 
0.00277778 0.00722222 0.00444444 
0.00277778 0.00708333 0.00430556 
0.00277778 0.00694444 0.00416667 
0.00277778 0.00680556 0.00402778 
0.00277778 0.00666667 0.00388889 
0.00277778 0.00652778 0.00375 
0.00277778 0.00638889 0.00361111 
0.00277778 0.00625 0.00347222 
0.00277778 0.00611111 0.00333333 
0.00277778 0.00597222 0.00319444 
0.00277778 0.00583333 0.00305556 
0.00277778 0.00569444 0.00291667 
0.00277778 0.00555556 0.00277778 
0.00277778 0.00541667 0.00263889 
0.00277778 0.00527778 0.0025 
0.00277778 0.00513889 0.00236111 
0.00277778 0.005 0.00222222 
0.00277778 0.00486111 0.00208333 
0.00277778 0.00472222 0.00194444 
0.00277778 0.00458333 0.00180556 
0.00277778 0.00444444 0.00166667 
0.00277778 0.00430556 0.00152778 
0.00277778 0.00416667 0.00138889 
0.00277778 0.00402778 0.00125 
0.00277778 0.00388889 0.00111111 
0.00277778 0.00375 0.000972222 
0.00277778 0.00361111 0.000833333 
0.00277778 0.00347222 0.000694444 
0.00277778 0.00333333 0.000555556 
0.00277778 0.00319444 0.000416667 
0.00277778 0.00305556 0.000277778 
0.00277778 0.00291667 0.000138889 
0.00291667 0.00777778 0.00486111 
0.00291667 0.00763889 0.00472222 
0.00291667 0.0075 0.00458333 
0.00291667 0.00736111 0.00444444 
0.00291667 0.00722222 0.00430556 
0.00291667 0.00708333 0.00416667 
0.00291667 0.00694444 0.00402778 
0.00291667 0.00680556 0.00388889 
0.00291667 0.00666667 0.00375 
0.00291667 0.00652778 0.00361111 
0.00291667 0.00638889 0.00347222 
0.00291667 0.00625 0.00333333 
0.00291667 0.00611111 0.00319444 
0.00291667 0.00597222 0.00305556 
0.00291667 0.00583333 0.00291667 
0.00291667 0.00569444 0.00277778 
0.00291667 0.00555556 0.00263889 
0.00291667 0.00541667 0.0025 
0.00291667 0.00527778 0.00236111 
0.00291667 0.00513889 0.00222222 
0.00291667 0.005 0.00208333 
0.00291667 0.00486111 0.00194444 
0.00291667 0.00472222 0.00180556 
0.00291667 0.00458333 0.00166667 
0.00291667 0.00444444 0.00152778 
0.00291667 0.00430556 0.00138889 
0.00291667 0.00416667 0.00125 
0.00291667 0.00402778 0.00111111 
0.00291667 0.00388889 0.000972222 
0.00291667 0.00375 0.000833333 
0.00291667 0.00361111 0.000694444 
0.00291667 0.00347222 0.000555556 
0.00291667 0.00333333 0.000416667 
0.00291667 0.00319444 0.000277778 
0.00291667 0.00305556 0.000138889 
0.00305556 0.00791667 0.00486111 
0.00305556 0.00777778 0.00472222 
0.00305556 0.00763889 0.00458333 
0.00305556 0.0075 0.00444444 
0.00305556 0.00736111 0.00430556 
0.00305556 0.00722222 0.00416667 
0.00305556 0.00708333 0.00402778 
0.00305556 0.00694444 0.00388889 
0.00305556 0.00680556 0.00375 
0.00305556 0.00666667 0.00361111 
0.00305556 0.00652778 0.00347222 
0.00305556 0.00638889 0.00333333 
0.00305556 0.00625 0.00319444 
0.00305556 0.00611111 0.00305556 
0.00305556 0.00597222 0.00291667 
0.00305556 0.00583333 0.00277778 
0.00305556 0.00569444 0.00263889 
0.00305556 0.00555556 0.0025 
0.00305556 0.00541667 0.00236111 
0.00305556 0.00527778 0.00222222 
0.00305556 0.00513889 0.00208333 
0.00305556 0.005 0.00194444 
0.00305556 0.00486111 0.00180556 
0.00305556 0.00472222 0.00166667 
0.00305556 0.00458333 0.00152778 
0.00305556 0.00444444 0.00138889 
0.00305556 0.00430556 0.00125 
0.00305556 0.00416667 0.00111111 
0.00305556 0.00402778 0.000972222 
0.00305556 0.00388889 0.000833333 
0.00305556 0.00375 0.000694444 
0.00305556 0.00361111 0.000555556 
0.00305556 0.00347222 0.000416667 
0.00305556 0.00333333 0.000277778 
0.00305556 0.00319444 0.000138889 
0.00319444 0.00805556 0.00486111 
0.00319444 0.00791667 0.00472222 
0.00319444 0.00777778 0.00458333 
0.00319444 0.00763889 0.00444444 
0.00319444 0.0075 0.00430556 
0.00319444 0.00736111 0.00416667 
0.00319444 0.00722222 0.00402778 
0.00319444 0.00708333 0.00388889 
0.00319444 0.00694444 0.00375 
0.00319444 0.00680556 0.00361111 
0.00319444 0.00666667 0.00347222 
0.00319444 0.00652778 0.00333333 
0.00319444 0.00638889 0.00319444 
0.00319444 0.00625 0.00305556 
0.00319444 0.00611111 0.00291667 
0.00319444 0.00597222 0.00277778 
0.00319444 0.00583333 0.00263889 
0.00319444 0.00569444 0.0025 
0.00319444 0.00555556 0.00236111 
0.00319444 0.00541667 0.00222222 
0.00319444 0.00527778 0.00208333 
0.00319444 0.00513889 0.00194444 
0.00319444 0.005 0.00180556 
0.00319444 0.00486111 0.00166667 
0.00319444 0.00472222 0.00152778 
0.00319444 0.00458333 0.00138889 
0.00319444 0.00444444 0.00125 
0.00319444 0.00430556 0.00111111 
0.00319444 0.00416667 0.000972222 
0.00319444 0.00402778 0.000833333 
0.00319444 0.00388889 0.000694444 
0.00319444 0.00375 0.000555556 
0.00319444 0.00361111 0.000416667 
0.00319444 0.00347222 0.000277778 
0.00319444 0.00333333 0.000138889 
0.00333333 0.00819444 0.00486111 
0.00333333 0.00805556 0.00472222 
0.00333333 0.00791667 0.00458333 
0.00333333 0.00777778 0.00444444 
0.00333333 0.00763889 0.00430556 
0.00333333 0.0075 0.00416667 
0.00333333 0.00736111 0.00402778 
0.00333333 0.00722222 0.00388889 
0.00333333 0.00708333 0.00375 
0.00333333 0.00694444 0.00361111 
0.00333333 0.00680556 0.00347222 
0.00333333 0.00666667 0.00333333 
0.00333333 0.00652778 0.00319444 
0.00333333 0.00638889 0.00305556 
0.00333333 0.00625 0.00291667 
0.00333333 0.00611111 0.00277778 
0.00333333 0.00597222 0.00263889 
0.00333333 0.00583333 0.0025 
0.00333333 0.00569444 0.00236111 
0.00333333 0.00555556 0.00222222 
0.00333333 0.00541667 0.00208333 
0.00333333 0.00527778 0.00194444 
0.00333333 0.00513889 0.00180556 
0.00333333 0.005 0.00166667 
0.00333333 0.00486111 0.00152778 
0.00333333 0.00472222 0.00138889 
0.00333333 0.00458333 0.00125 
0.00333333 0.00444444 0.00111111 
0.00333333 0.00430556 0.000972222 
0.00333333 0.00416667 0.000833333 
0.00333333 0.00402778 0.000694444 
0.00333333 0.00388889 0.000555556 
0.00333333 0.00375 0.000416667 
0.00333333 0.00361111 0.000277778 
0.00333333 0.00347222 0.000138889 
0.00347222 0.00833333 0.00486111 
0.00347222 0.00819444 0.00472222 
0.00347222 0.00805556 0.00458333 
0.00347222 0.00791667 0.00444444 
0.00347222 0.00777778 0.00430556 
0.00347222 0.00763889 0.00416667 
0.00347222 0.0075 0.00402778 
0.00347222 0.00736111 0.00388889 
0.00347222 0.00722222 0.00375 
0.00347222 0.00708333 0.00361111 
0.00347222 0.00694444 0.00347222 
0.00347222 0.00680556 0.00333333 
0.00347222 0.00666667 0.00319444 
0.00347222 0.00652778 0.00305556 
0.00347222 0.00638889 0.00291667 
0.00347222 0.00625 0.00277778 
0.00347222 0.00611111 0.00263889 
0.00347222 0.00597222 0.0025 
0.00347222 0.00583333 0.00236111 
0.00347222 0.00569444 0.00222222 
0.00347222 0.00555556 0.00208333 
0.00347222 0.00541667 0.00194444 
0.00347222 0.00527778 0.00180556 
0.00347222 0.00513889 0.00166667 
0.00347222 0.005 0.00152778 
0.00347222 0.00486111 0.00138889 
0.00347222 0.00472222 0.00125 
0.00347222 0.00458333 0.00111111 
0.00347222 0.00444444 0.000972222 
0.00347222 0.00430556 0.000833333 
0.00347222 0.00416667 0.000694444 
0.00347222 0.00402778 0.000555556 
0.00347222 0.00388889 0.000416667 
0.00347222 0.00375 0.000277778 
0.00347222 0.00361111 0.000138889 
0.00361111 0.00847222 0.00486111 
0.00361111 0.00833333 0.00472222 
0.00361111 0.00819444 0.00458333 
0.00361111 0.00805556 0.00444444 
0.00361111 0.00791667 0.00430556 
0.00361111 0.00777778 0.00416667 
0.00361111 0.00763889 0.00402778 
0.00361111 0.0075 0.00388889 
0.00361111 0.00736111 0.00375 
0.00361111 0.00722222 0.00361111 
0.00361111 0.00708333 0.00347222 
0.00361111 0.00694444 0.00333333 
0.00361111 0.00680556 0.00319444 
0.00361111 0.00666667 0.00305556 
0.00361111 0.00652778 0.00291667 
0.00361111 0.00638889 0.00277778 
0.00361111 0.00625 0.00263889 
0.00361111 0.00611111 0.0025 
0.00361111 0.00597222 0.00236111 
0.00361111 0.00583333 0.00222222 
0.00361111 0.00569444 0.00208333 
0.00361111 0.00555556 0.00194444 
0.00361111 0.00541667 0.00180556 
0.00361111 0.00527778 0.00166667 
0.00361111 0.00513889 0.00152778 
0.00361111 0.005 0.00138889 
0.00361111 0.00486111 0.00125 
0.00361111 0.00472222 0.00111111 
0.00361111 0.00458333 0.000972222 
0.00361111 0.00444444 0.000833333 
0.00361111 0.00430556 0.000694444 
0.00361111 0.00416667 0.000555556 
0.00361111 0.00402778 0.000416667 
0.00361111 0.00388889 0.000277778 
0.00361111 0.00375 0.000138889 
0.00375 0.00861111 0.00486111 
0.00375 0.00847222 0.00472222 
0.00375 0.00833333 0.00458333 
0.00375 0.00819444 0.00444444 
0.00375 0.00805556 0.00430556 
0.00375 0.00791667 0.00416667 
0.00375 0.00777778 0.00402778 
0.00375 0.00763889 0.00388889 
0.00375 0.0075 0.00375 
0.00375 0.00736111 0.00361111 
0.00375 0.00722222 0.00347222 
0.00375 0.00708333 0.00333333 
0.00375 0.00694444 0.00319444 
0.00375 0.00680556 0.00305556 
0.00375 0.00666667 0.00291667 
0.00375 0.00652778 0.00277778 
0.00375 0.00638889 0.00263889 
0.00375 0.00625 0.0025 
0.00375 0.00611111 0.00236111 
0.00375 0.00597222 0.00222222 
0.00375 0.00583333 0.00208333 
0.00375 0.00569444 0.00194444 
0.00375 0.00555556 0.00180556 
0.00375 0.00541667 0.00166667 
0.00375 0.00527778 0.00152778 
0.00375 0.00513889 0.00138889 
0.00375 0.005 0.00125 
0.00375 0.00486111 0.00111111 
0.00375 0.00472222 0.000972222 
0.00375 0.00458333 0.000833333 
0.00375 0.00444444 0.000694444 
0.00375 0.00430556 0.000555556 
0.00375 0.00416667 0.000416667 
0.00375 0.00402778 0.000277778 
0.00375 0.00388889 0.000138889 
0.00388889 0.00875 0.00486111 
0.00388889 0.00861111 0.00472222 
0.00388889 0.00847222 0.00458333 
0.00388889 0.00833333 0.00444444 
0.00388889 0.00819444 0.00430556 
0.00388889 0.00805556 0.00416667 
0.00388889 0.00791667 0.00402778 
0.00388889 0.00777778 0.00388889 
0.00388889 0.00763889 0.00375 
0.00388889 0.0075 0.00361111 
0.00388889 0.00736111 0.00347222 
0.00388889 0.00722222 0.00333333 
0.00388889 0.00708333 0.00319444 
0.00388889 0.00694444 0.00305556 
0.00388889 0.00680556 0.00291667 
0.00388889 0.00666667 0.00277778 
0.00388889 0.00652778 0.00263889 
0.00388889 0.00638889 0.0025 
0.00388889 0.00625 0.00236111 
0.00388889 0.00611111 0.00222222 
0.00388889 0.00597222 0.00208333 
0.00388889 0.00583333 0.00194444 
0.00388889 0.00569444 0.00180556 
0.00388889 0.00555556 0.00166667 
0.00388889 0.00541667 0.00152778 
0.00388889 0.00527778 0.00138889 
0.00388889 0.00513889 0.00125 
0.00388889 0.005 0.00111111 
0.00388889 0.00486111 0.000972222 
0.00388889 0.00472222 0.000833333 
0.00388889 0.00458333 0.000694444 
0.00388889 0.00444444 0.000555556 
0.00388889 0.00430556 0.000416667 
0.00388889 0.00416667 0.000277778 
0.00388889 0.00402778 0.000138889 
0.00402778 0.00888889 0.00486111 
0.00402778 0.00875 0.00472222 
0.00402778 0.00861111 0.00458333 
0.00402778 0.00847222 0.00444444 
0.00402778 0.00833333 0.00430556 
0.00402778 0.00819444 0.00416667 
0.00402778 0.00805556 0.00402778 
0.00402778 0.00791667 0.00388889 
0.00402778 0.00777778 0.00375 
0.00402778 0.00763889 0.00361111 
0.00402778 0.0075 0.00347222 
0.00402778 0.00736111 0.00333333 
0.00402778 0.00722222 0.00319444 
0.00402778 0.00708333 0.00305556 
0.00402778 0.00694444 0.00291667 
0.00402778 0.00680556 0.00277778 
0.00402778 0.00666667 0.00263889 
0.00402778 0.00652778 0.0025 
0.00402778 0.00638889 0.00236111 
0.00402778 0.00625 0.00222222 
0.00402778 0.00611111 0.00208333 
0.00402778 0.00597222 0.00194444 
0.00402778 0.00583333 0.00180556 
0.00402778 0.00569444 0.00166667 
0.00402778 0.00555556 0.00152778 
0.00402778 0.00541667 0.00138889 
0.00402778 0.00527778 0.00125 
0.00402778 0.00513889 0.00111111 
0.00402778 0.005 0.000972222 
0.00402778 0.00486111 0.000833333 
0.00402778 0.00472222 0.000694444 
0.00402778 0.00458333 0.000555556 
0.00402778 0.00444444 0.000416667 
0.00402778 0.00430556 0.000277778 
0.00402778 0.00416667 0.000138889 
0.00416667 0.00902778 0.00486111 
0.00416667 0.00888889 0.00472222 
0.00416667 0.00875 0.00458333 
0.00416667 0.00861111 0.00444444 
0.00416667 0.00847222 0.00430556 
0.00416667 0.00833333 0.00416667 
0.00416667 0.00819444 0.00402778 
0.00416667 0.00805556 0.00388889 
0.00416667 0.00791667 0.00375 
0.00416667 0.00777778 0.00361111 
0.00416667 0.00763889 0.00347222 
0.00416667 0.0075 0.00333333 
0.00416667 0.00736111 0.00319444 
0.00416667 0.00722222 0.00305556 
0.00416667 0.00708333 0.00291667 
0.00416667 0.00694444 0.00277778 
0.00416667 0.00680556 0.00263889 
0.00416667 0.00666667 0.0025 
0.00416667 0.00652778 0.00236111 
0.00416667 0.00638889 0.00222222 
0.00416667 0.00625 0.00208333 
0.00416667 0.00611111 0.00194444 
0.00416667 0.00597222 0.00180556 
0.00416667 0.00583333 0.00166667 
0.00416667 0.00569444 0.00152778 
0.00416667 0.00555556 0.00138889 
0.00416667 0.00541667 0.00125 
0.00416667 0.00527778 0.00111111 
0.00416667 0.00513889 0.000972222 
0.00416667 0.005 0.000833333 
0.00416667 0.00486111 0.000694444 
0.00416667 0.00472222 0.000555556 
0.00416667 0.00458333 0.000416667 
0.00416667 0.00444444 0.000277778 
0.00416667 0.00430556 0.000138889 
0.00430556 0.00916667 0.00486111 
0.00430556 0.00902778 0.00472222 
0.00430556 0.00888889 0.00458333 
0.00430556 0.00875 0.00444444 
0.00430556 0.00861111 0.00430556 
0.00430556 0.00847222 0.00416667 
0.00430556 0.00833333 0.00402778 
0.00430556 0.00819444 0.00388889 
0.00430556 0.00805556 0.00375 
0.00430556 0.00791667 0.00361111 
0.00430556 0.00777778 0.00347222 
0.00430556 0.00763889 0.00333333 
0.00430556 0.0075 0.00319444 
0.00430556 0.00736111 0.00305556 
0.00430556 0.00722222 0.00291667 
0.00430556 0.00708333 0.00277778 
0.00430556 0.00694444 0.00263889 
0.00430556 0.00680556 0.0025 
0.00430556 0.00666667 0.00236111 
0.00430556 0.00652778 0.00222222 
0.00430556 0.00638889 0.00208333 
0.00430556 0.00625 0.00194444 
0.00430556 0.00611111 0.00180556 
0.00430556 0.00597222 0.00166667 
0.00430556 0.00583333 0.00152778 
0.00430556 0.00569444 0.00138889 
0.00430556 0.00555556 0.00125 
0.00430556 0.00541667 0.00111111 
0.00430556 0.00527778 0.000972222 
0.00430556 0.00513889 0.000833333 
0.00430556 0.005 0.000694444 
0.00430556 0.00486111 0.000555556 
0.00430556 0.00472222 0.000416667 
0.00430556 0.00458333 0.000277778 
0.00430556 0.00444444 0.000138889 
0.00444444 0.00930556 0.00486111 
0.00444444 0.00916667 0.00472222 
0.00444444 0.00902778 0.00458333 
0.00444444 0.00888889 0.00444444 
0.00444444 0.00875 0.00430556 
0.00444444 0.00861111 0.00416667 
0.00444444 0.00847222 0.00402778 
0.00444444 0.00833333 0.00388889 
0.00444444 0.00819444 0.00375 
0.00444444 0.00805556 0.00361111 
0.00444444 0.00791667 0.00347222 
0.00444444 0.00777778 0.00333333 
0.00444444 0.00763889 0.00319444 
0.00444444 0.0075 0.00305556 
0.00444444 0.00736111 0.00291667 
0.00444444 0.00722222 0.00277778 
0.00444444 0.00708333 0.00263889 
0.00444444 0.00694444 0.0025 
0.00444444 0.00680556 0.00236111 
0.00444444 0.00666667 0.00222222 
0.00444444 0.00652778 0.00208333 
0.00444444 0.00638889 0.00194444 
0.00444444 0.00625 0.00180556 
0.00444444 0.00611111 0.00166667 
0.00444444 0.00597222 0.00152778 
0.00444444 0.00583333 0.00138889 
0.00444444 0.00569444 0.00125 
0.00444444 0.00555556 0.00111111 
0.00444444 0.00541667 0.000972222 
0.00444444 0.00527778 0.000833333 
0.00444444 0.00513889 0.000694444 
0.00444444 0.005 0.000555556 
0.00444444 0.00486111 0.000416667 
0.00444444 0.00472222 0.000277778 
0.00444444 0.00458333 0.000138889 
0.00458333 0.00944444 0.00486111 
0.00458333 0.00930556 0.00472222 
0.00458333 0.00916667 0.00458333 
0.00458333 0.00902778 0.00444444 
0.00458333 0.00888889 0.00430556 
0.00458333 0.00875 0.00416667 
0.00458333 0.00861111 0.00402778 
0.00458333 0.00847222 0.00388889 
0.00458333 0.00833333 0.00375 
0.00458333 0.00819444 0.00361111 
0.00458333 0.00805556 0.00347222 
0.00458333 0.00791667 0.00333333 
0.00458333 0.00777778 0.00319444 
0.00458333 0.00763889 0.00305556 
0.00458333 0.0075 0.00291667 
0.00458333 0.00736111 0.00277778 
0.00458333 0.00722222 0.00263889 
0.00458333 0.00708333 0.0025 
0.00458333 0.00694444 0.00236111 
0.00458333 0.00680556 0.00222222 
0.00458333 0.00666667 0.00208333 
0.00458333 0.00652778 0.00194444 
0.00458333 0.00638889 0.00180556 
0.00458333 0.00625 0.00166667 
0.00458333 0.00611111 0.00152778 
0.00458333 0.00597222 0.00138889 
0.00458333 0.00583333 0.00125 
0.00458333 0.00569444 0.00111111 
0.00458333 0.00555556 0.000972222 
0.00458333 0.00541667 0.000833333 
0.00458333 0.00527778 0.000694444 
0.00458333 0.00513889 0.000555556 
0.00458333 0.005 0.000416667 
0.00458333 0.00486111 0.000277778 
0.00458333 0.00472222 0.000138889 
0.00472222 0.00958333 0.00486111 
0.00472222 0.00944444 0.00472222 
0.00472222 0.00930556 0.00458333 
0.00472222 0.00916667 0.00444444 
0.00472222 0.00902778 0.00430556 
0.00472222 0.00888889 0.00416667 
0.00472222 0.00875 0.00402778 
0.00472222 0.00861111 0.00388889 
0.00472222 0.00847222 0.00375 
0.00472222 0.00833333 0.00361111 
0.00472222 0.00819444 0.00347222 
0.00472222 0.00805556 0.00333333 
0.00472222 0.00791667 0.00319444 
0.00472222 0.00777778 0.00305556 
0.00472222 0.00763889 0.00291667 
0.00472222 0.0075 0.00277778 
0.00472222 0.00736111 0.00263889 
0.00472222 0.00722222 0.0025 
0.00472222 0.00708333 0.00236111 
0.00472222 0.00694444 0.00222222 
0.00472222 0.00680556 0.00208333 
0.00472222 0.00666667 0.00194444 
0.00472222 0.00652778 0.00180556 
0.00472222 0.00638889 0.00166667 
0.00472222 0.00625 0.00152778 
0.00472222 0.00611111 0.00138889 
0.00472222 0.00597222 0.00125 
0.00472222 0.00583333 0.00111111 
0.00472222 0.00569444 0.000972222 
0.00472222 0.00555556 0.000833333 
0.00472222 0.00541667 0.000694444 
0.00472222 0.00527778 0.000555556 
0.00472222 0.00513889 0.000416667 
0.00472222 0.005 0.000277778 
0.00472222 0.00486111 0.000138889 
0.00486111 0.00972222 0.00486111 
0.00486111 0.00958333 0.00472222 
0.00486111 0.00944444 0.00458333 
0.00486111 0.00930556 0.00444444 
0.00486111 0.00916667 0.00430556 
0.00486111 0.00902778 0.00416667 
0.00486111 0.00888889 0.00402778 
0.00486111 0.00875 0.00388889 
0.00486111 0.00861111 0.00375 
0.00486111 0.00847222 0.00361111 
0.00486111 0.00833333 0.00347222 
0.00486111 0.00819444 0.00333333 
0.00486111 0.00805556 0.00319444 
0.00486111 0.00791667 0.00305556 
0.00486111 0.00777778 0.00291667 
0.00486111 0.00763889 0.00277778 
0.00486111 0.0075 0.00263889 
0.00486111 0.00736111 0.0025 
0.00486111 0.00722222 0.00236111 
0.00486111 0.00708333 0.00222222 
0.00486111 0.00694444 0.00208333 
0.00486111 0.00680556 0.00194444 
0.00486111 0.00666667 0.00180556 
0.00486111 0.00652778 0.00166667 
0.00486111 0.00638889 0.00152778 
0.00486111 0.00625 0.00138889 
0.00486111 0.00611111 0.00125 
0.00486111 0.00597222 0.00111111 
0.00486111 0.00583333 0.000972222 
0.00486111 0.00569444 0.000833333 
0.00486111 0.00555556 0.000694444 
0.00486111 0.00541667 0.000555556 
0.00486111 0.00527778 0.000416667 
0.00486111 0.00513889 0.000277778 
0.00486111 0.005 0.000138889 
0.000138889 0.00486111 0.005 
0.000138889 0.00472222 0.00486111 
0.000138889 0.00458333 0.00472222 
0.000138889 0.00444444 0.00458333 
0.000138889 0.00430556 0.00444444 
0.000138889 0.00416667 0.00430556 
0.000138889 0.00402778 0.00416667 
0.000138889 0.00388889 0.00402778 
0.000138889 0.00375 0.00388889 
0.000138889 0.00361111 0.00375 
0.000138889 0.00347222 0.00361111 
0.000138889 0.00333333 0.00347222 
0.000138889 0.00319444 0.00333333 
0.000138889 0.00305556 0.00319444 
0.000138889 0.00291667 0.00305556 
0.000138889 0.00277778 0.00291667 
0.000138889 0.00263889 0.00277778 
0.000138889 0.0025 0.00263889 
0.000138889 0.00236111 0.0025 
0.000138889 0.00222222 0.00236111 
0.000138889 0.00208333 0.00222222 
0.000138889 0.00194444 0.00208333 
0.000138889 0.00180556 0.00194444 
0.000138889 0.00166667 0.00180556 
0.000138889 0.00152778 0.00166667 
0.000138889 0.00138889 0.00152778 
0.000138889 0.00125 0.00138889 
0.000138889 0.00111111 0.00125 
0.000138889 0.000972222 0.00111111 
0.000138889 0.000833333 0.000972222 
0.000138889 0.000694444 0.000833333 
0.000138889 0.000555556 0.000694444 
0.000138889 0.000416667 0.000555556 
0.000138889 0.000277778 0.000416667 
0.000138889 0.000138889 0.000277778 
0.000277778 0.00486111 0.00513889 
0.000277778 0.00472222 0.005 
0.000277778 0.00458333 0.00486111 
0.000277778 0.00444444 0.00472222 
0.000277778 0.00430556 0.00458333 
0.000277778 0.00416667 0.00444444 
0.000277778 0.00402778 0.00430556 
0.000277778 0.00388889 0.00416667 
0.000277778 0.00375 0.00402778 
0.000277778 0.00361111 0.00388889 
0.000277778 0.00347222 0.00375 
0.000277778 0.00333333 0.00361111 
0.000277778 0.00319444 0.00347222 
0.000277778 0.00305556 0.00333333 
0.000277778 0.00291667 0.00319444 
0.000277778 0.00277778 0.00305556 
0.000277778 0.00263889 0.00291667 
0.000277778 0.0025 0.00277778 
0.000277778 0.00236111 0.00263889 
0.000277778 0.00222222 0.0025 
0.000277778 0.00208333 0.00236111 
0.000277778 0.00194444 0.00222222 
0.000277778 0.00180556 0.00208333 
0.000277778 0.00166667 0.00194444 
0.000277778 0.00152778 0.00180556 
0.000277778 0.00138889 0.00166667 
0.000277778 0.00125 0.00152778 
0.000277778 0.00111111 0.00138889 
0.000277778 0.000972222 0.00125 
0.000277778 0.000833333 0.00111111 
0.000277778 0.000694444 0.000972222 
0.000277778 0.000555556 0.000833333 
0.000277778 0.000416667 0.000694444 
0.000277778 0.000277778 0.000555556 
0.000277778 0.000138889 0.000416667 
0.000416667 0.00486111 0.00527778 
0.000416667 0.00472222 0.00513889 
0.000416667 0.00458333 0.005 
0.000416667 0.00444444 0.00486111 
0.000416667 0.00430556 0.00472222 
0.000416667 0.00416667 0.00458333 
0.000416667 0.00402778 0.00444444 
0.000416667 0.00388889 0.00430556 
0.000416667 0.00375 0.00416667 
0.000416667 0.00361111 0.00402778 
0.000416667 0.00347222 0.00388889 
0.000416667 0.00333333 0.00375 
0.000416667 0.00319444 0.00361111 
0.000416667 0.00305556 0.00347222 
0.000416667 0.00291667 0.00333333 
0.000416667 0.00277778 0.00319444 
0.000416667 0.00263889 0.00305556 
0.000416667 0.0025 0.00291667 
0.000416667 0.00236111 0.00277778 
0.000416667 0.00222222 0.00263889 
0.000416667 0.00208333 0.0025 
0.000416667 0.00194444 0.00236111 
0.000416667 0.00180556 0.00222222 
0.000416667 0.00166667 0.00208333 
0.000416667 0.00152778 0.00194444 
0.000416667 0.00138889 0.00180556 
0.000416667 0.00125 0.00166667 
0.000416667 0.00111111 0.00152778 
0.000416667 0.000972222 0.00138889 
0.000416667 0.000833333 0.00125 
0.000416667 0.000694444 0.00111111 
0.000416667 0.000555556 0.000972222 
0.000416667 0.000416667 0.000833333 
0.000416667 0.000277778 0.000694444 
0.000416667 0.000138889 0.000555556 
0.000555556 0.00486111 0.00541667 
0.000555556 0.00472222 0.00527778 
0.000555556 0.00458333 0.00513889 
0.000555556 0.00444444 0.005 
0.000555556 0.00430556 0.00486111 
0.000555556 0.00416667 0.00472222 
0.000555556 0.00402778 0.00458333 
0.000555556 0.00388889 0.00444444 
0.000555556 0.00375 0.00430556 
0.000555556 0.00361111 0.00416667 
0.000555556 0.00347222 0.00402778 
0.000555556 0.00333333 0.00388889 
0.000555556 0.00319444 0.00375 
0.000555556 0.00305556 0.00361111 
0.000555556 0.00291667 0.00347222 
0.000555556 0.00277778 0.00333333 
0.000555556 0.00263889 0.00319444 
0.000555556 0.0025 0.00305556 
0.000555556 0.00236111 0.00291667 
0.000555556 0.00222222 0.00277778 
0.000555556 0.00208333 0.00263889 
0.000555556 0.00194444 0.0025 
0.000555556 0.00180556 0.00236111 
0.000555556 0.00166667 0.00222222 
0.000555556 0.00152778 0.00208333 
0.000555556 0.00138889 0.00194444 
0.000555556 0.00125 0.00180556 
0.000555556 0.00111111 0.00166667 
0.000555556 0.000972222 0.00152778 
0.000555556 0.000833333 0.00138889 
0.000555556 0.000694444 0.00125 
0.000555556 0.000555556 0.00111111 
0.000555556 0.000416667 0.000972222 
0.000555556 0.000277778 0.000833333 
0.000555556 0.000138889 0.000694444 
0.000694444 0.00486111 0.00555556 
0.000694444 0.00472222 0.00541667 
0.000694444 0.00458333 0.00527778 
0.000694444 0.00444444 0.00513889 
0.000694444 0.00430556 0.005 
0.000694444 0.00416667 0.00486111 
0.000694444 0.00402778 0.00472222 
0.000694444 0.00388889 0.00458333 
0.000694444 0.00375 0.00444444 
0.000694444 0.00361111 0.00430556 
0.000694444 0.00347222 0.00416667 
0.000694444 0.00333333 0.00402778 
0.000694444 0.00319444 0.00388889 
0.000694444 0.00305556 0.00375 
0.000694444 0.00291667 0.00361111 
0.000694444 0.00277778 0.00347222 
0.000694444 0.00263889 0.00333333 
0.000694444 0.0025 0.00319444 
0.000694444 0.00236111 0.00305556 
0.000694444 0.00222222 0.00291667 
0.000694444 0.00208333 0.00277778 
0.000694444 0.00194444 0.00263889 
0.000694444 0.00180556 0.0025 
0.000694444 0.00166667 0.00236111 
0.000694444 0.00152778 0.00222222 
0.000694444 0.00138889 0.00208333 
0.000694444 0.00125 0.00194444 
0.000694444 0.00111111 0.00180556 
0.000694444 0.000972222 0.00166667 
0.000694444 0.000833333 0.00152778 
0.000694444 0.000694444 0.00138889 
0.000694444 0.000555556 0.00125 
0.000694444 0.000416667 0.00111111 
0.000694444 0.000277778 0.000972222 
0.000694444 0.000138889 0.000833333 
0.000833333 0.00486111 0.00569444 
0.000833333 0.00472222 0.00555556 
0.000833333 0.00458333 0.00541667 
0.000833333 0.00444444 0.00527778 
0.000833333 0.00430556 0.00513889 
0.000833333 0.00416667 0.005 
0.000833333 0.00402778 0.00486111 
0.000833333 0.00388889 0.00472222 
0.000833333 0.00375 0.00458333 
0.000833333 0.00361111 0.00444444 
0.000833333 0.00347222 0.00430556 
0.000833333 0.00333333 0.00416667 
0.000833333 0.00319444 0.00402778 
0.000833333 0.00305556 0.00388889 
0.000833333 0.00291667 0.00375 
0.000833333 0.00277778 0.00361111 
0.000833333 0.00263889 0.00347222 
0.000833333 0.0025 0.00333333 
0.000833333 0.00236111 0.00319444 
0.000833333 0.00222222 0.00305556 
0.000833333 0.00208333 0.00291667 
0.000833333 0.00194444 0.00277778 
0.000833333 0.00180556 0.00263889 
0.000833333 0.00166667 0.0025 
0.000833333 0.00152778 0.00236111 
0.000833333 0.00138889 0.00222222 
0.000833333 0.00125 0.00208333 
0.000833333 0.00111111 0.00194444 
0.000833333 0.000972222 0.00180556 
0.000833333 0.000833333 0.00166667 
0.000833333 0.000694444 0.00152778 
0.000833333 0.000555556 0.00138889 
0.000833333 0.000416667 0.00125 
0.000833333 0.000277778 0.00111111 
0.000833333 0.000138889 0.000972222 
0.000972222 0.00486111 0.00583333 
0.000972222 0.00472222 0.00569444 
0.000972222 0.00458333 0.00555556 
0.000972222 0.00444444 0.00541667 
0.000972222 0.00430556 0.00527778 
0.000972222 0.00416667 0.00513889 
0.000972222 0.00402778 0.005 
0.000972222 0.00388889 0.00486111 
0.000972222 0.00375 0.00472222 
0.000972222 0.00361111 0.00458333 
0.000972222 0.00347222 0.00444444 
0.000972222 0.00333333 0.00430556 
0.000972222 0.00319444 0.00416667 
0.000972222 0.00305556 0.00402778 
0.000972222 0.00291667 0.00388889 
0.000972222 0.00277778 0.00375 
0.000972222 0.00263889 0.00361111 
0.000972222 0.0025 0.00347222 
0.000972222 0.00236111 0.00333333 
0.000972222 0.00222222 0.00319444 
0.000972222 0.00208333 0.00305556 
0.000972222 0.00194444 0.00291667 
0.000972222 0.00180556 0.00277778 
0.000972222 0.00166667 0.00263889 
0.000972222 0.00152778 0.0025 
0.000972222 0.00138889 0.00236111 
0.000972222 0.00125 0.00222222 
0.000972222 0.00111111 0.00208333 
0.000972222 0.000972222 0.00194444 
0.000972222 0.000833333 0.00180556 
0.000972222 0.000694444 0.00166667 
0.000972222 0.000555556 0.00152778 
0.000972222 0.000416667 0.00138889 
0.000972222 0.000277778 0.00125 
0.000972222 0.000138889 0.00111111 
0.00111111 0.00486111 0.00597222 
0.00111111 0.00472222 0.00583333 
0.00111111 0.00458333 0.00569444 
0.00111111 0.00444444 0.00555556 
0.00111111 0.00430556 0.00541667 
0.00111111 0.00416667 0.00527778 
0.00111111 0.00402778 0.00513889 
0.00111111 0.00388889 0.005 
0.00111111 0.00375 0.00486111 
0.00111111 0.00361111 0.00472222 
0.00111111 0.00347222 0.00458333 
0.00111111 0.00333333 0.00444444 
0.00111111 0.00319444 0.00430556 
0.00111111 0.00305556 0.00416667 
0.00111111 0.00291667 0.00402778 
0.00111111 0.00277778 0.00388889 
0.00111111 0.00263889 0.00375 
0.00111111 0.0025 0.00361111 
0.00111111 0.00236111 0.00347222 
0.00111111 0.00222222 0.00333333 
0.00111111 0.00208333 0.00319444 
0.00111111 0.00194444 0.00305556 
0.00111111 0.00180556 0.00291667 
0.00111111 0.00166667 0.00277778 
0.00111111 0.00152778 0.00263889 
0.00111111 0.00138889 0.0025 
0.00111111 0.00125 0.00236111 
0.00111111 0.00111111 0.00222222 
0.00111111 0.000972222 0.00208333 
0.00111111 0.000833333 0.00194444 
0.00111111 0.000694444 0.00180556 
0.00111111 0.000555556 0.00166667 
0.00111111 0.000416667 0.00152778 
0.00111111 0.000277778 0.00138889 
0.00111111 0.000138889 0.00125 
0.00125 0.00486111 0.00611111 
0.00125 0.00472222 0.00597222 
0.00125 0.00458333 0.00583333 
0.00125 0.00444444 0.00569444 
0.00125 0.00430556 0.00555556 
0.00125 0.00416667 0.00541667 
0.00125 0.00402778 0.00527778 
0.00125 0.00388889 0.00513889 
0.00125 0.00375 0.005 
0.00125 0.00361111 0.00486111 
0.00125 0.00347222 0.00472222 
0.00125 0.00333333 0.00458333 
0.00125 0.00319444 0.00444444 
0.00125 0.00305556 0.00430556 
0.00125 0.00291667 0.00416667 
0.00125 0.00277778 0.00402778 
0.00125 0.00263889 0.00388889 
0.00125 0.0025 0.00375 
0.00125 0.00236111 0.00361111 
0.00125 0.00222222 0.00347222 
0.00125 0.00208333 0.00333333 
0.00125 0.00194444 0.00319444 
0.00125 0.00180556 0.00305556 
0.00125 0.00166667 0.00291667 
0.00125 0.00152778 0.00277778 
0.00125 0.00138889 0.00263889 
0.00125 0.00125 0.0025 
0.00125 0.00111111 0.00236111 
0.00125 0.000972222 0.00222222 
0.00125 0.000833333 0.00208333 
0.00125 0.000694444 0.00194444 
0.00125 0.000555556 0.00180556 
0.00125 0.000416667 0.00166667 
0.00125 0.000277778 0.00152778 
0.00125 0.000138889 0.00138889 
0.00138889 0.00486111 0.00625 
0.00138889 0.00472222 0.00611111 
0.00138889 0.00458333 0.00597222 
0.00138889 0.00444444 0.00583333 
0.00138889 0.00430556 0.00569444 
0.00138889 0.00416667 0.00555556 
0.00138889 0.00402778 0.00541667 
0.00138889 0.00388889 0.00527778 
0.00138889 0.00375 0.00513889 
0.00138889 0.00361111 0.005 
0.00138889 0.00347222 0.00486111 
0.00138889 0.00333333 0.00472222 
0.00138889 0.00319444 0.00458333 
0.00138889 0.00305556 0.00444444 
0.00138889 0.00291667 0.00430556 
0.00138889 0.00277778 0.00416667 
0.00138889 0.00263889 0.00402778 
0.00138889 0.0025 0.00388889 
0.00138889 0.00236111 0.00375 
0.00138889 0.00222222 0.00361111 
0.00138889 0.00208333 0.00347222 
0.00138889 0.00194444 0.00333333 
0.00138889 0.00180556 0.00319444 
0.00138889 0.00166667 0.00305556 
0.00138889 0.00152778 0.00291667 
0.00138889 0.00138889 0.00277778 
0.00138889 0.00125 0.00263889 
0.00138889 0.00111111 0.0025 
0.00138889 0.000972222 0.00236111 
0.00138889 0.000833333 0.00222222 
0.00138889 0.000694444 0.00208333 
0.00138889 0.000555556 0.00194444 
0.00138889 0.000416667 0.00180556 
0.00138889 0.000277778 0.00166667 
0.00138889 0.000138889 0.00152778 
0.00152778 0.00486111 0.00638889 
0.00152778 0.00472222 0.00625 
0.00152778 0.00458333 0.00611111 
0.00152778 0.00444444 0.00597222 
0.00152778 0.00430556 0.00583333 
0.00152778 0.00416667 0.00569444 
0.00152778 0.00402778 0.00555556 
0.00152778 0.00388889 0.00541667 
0.00152778 0.00375 0.00527778 
0.00152778 0.00361111 0.00513889 
0.00152778 0.00347222 0.005 
0.00152778 0.00333333 0.00486111 
0.00152778 0.00319444 0.00472222 
0.00152778 0.00305556 0.00458333 
0.00152778 0.00291667 0.00444444 
0.00152778 0.00277778 0.00430556 
0.00152778 0.00263889 0.00416667 
0.00152778 0.0025 0.00402778 
0.00152778 0.00236111 0.00388889 
0.00152778 0.00222222 0.00375 
0.00152778 0.00208333 0.00361111 
0.00152778 0.00194444 0.00347222 
0.00152778 0.00180556 0.00333333 
0.00152778 0.00166667 0.00319444 
0.00152778 0.00152778 0.00305556 
0.00152778 0.00138889 0.00291667 
0.00152778 0.00125 0.00277778 
0.00152778 0.00111111 0.00263889 
0.00152778 0.000972222 0.0025 
0.00152778 0.000833333 0.00236111 
0.00152778 0.000694444 0.00222222 
0.00152778 0.000555556 0.00208333 
0.00152778 0.000416667 0.00194444 
0.00152778 0.000277778 0.00180556 
0.00152778 0.000138889 0.00166667 
0.00166667 0.00486111 0.00652778 
0.00166667 0.00472222 0.00638889 
0.00166667 0.00458333 0.00625 
0.00166667 0.00444444 0.00611111 
0.00166667 0.00430556 0.00597222 
0.00166667 0.00416667 0.00583333 
0.00166667 0.00402778 0.00569444 
0.00166667 0.00388889 0.00555556 
0.00166667 0.00375 0.00541667 
0.00166667 0.00361111 0.00527778 
0.00166667 0.00347222 0.00513889 
0.00166667 0.00333333 0.005 
0.00166667 0.00319444 0.00486111 
0.00166667 0.00305556 0.00472222 
0.00166667 0.00291667 0.00458333 
0.00166667 0.00277778 0.00444444 
0.00166667 0.00263889 0.00430556 
0.00166667 0.0025 0.00416667 
0.00166667 0.00236111 0.00402778 
0.00166667 0.00222222 0.00388889 
0.00166667 0.00208333 0.00375 
0.00166667 0.00194444 0.00361111 
0.00166667 0.00180556 0.00347222 
0.00166667 0.00166667 0.00333333 
0.00166667 0.00152778 0.00319444 
0.00166667 0.00138889 0.00305556 
0.00166667 0.00125 0.00291667 
0.00166667 0.00111111 0.00277778 
0.00166667 0.000972222 0.00263889 
0.00166667 0.000833333 0.0025 
0.00166667 0.000694444 0.00236111 
0.00166667 0.000555556 0.00222222 
0.00166667 0.000416667 0.00208333 
0.00166667 0.000277778 0.00194444 
0.00166667 0.000138889 0.00180556 
0.00180556 0.00486111 0.00666667 
0.00180556 0.00472222 0.00652778 
0.00180556 0.00458333 0.00638889 
0.00180556 0.00444444 0.00625 
0.00180556 0.00430556 0.00611111 
0.00180556 0.00416667 0.00597222 
0.00180556 0.00402778 0.00583333 
0.00180556 0.00388889 0.00569444 
0.00180556 0.00375 0.00555556 
0.00180556 0.00361111 0.00541667 
0.00180556 0.00347222 0.00527778 
0.00180556 0.00333333 0.00513889 
0.00180556 0.00319444 0.005 
0.00180556 0.00305556 0.00486111 
0.00180556 0.00291667 0.00472222 
0.00180556 0.00277778 0.00458333 
0.00180556 0.00263889 0.00444444 
0.00180556 0.0025 0.00430556 
0.00180556 0.00236111 0.00416667 
0.00180556 0.00222222 0.00402778 
0.00180556 0.00208333 0.00388889 
0.00180556 0.00194444 0.00375 
0.00180556 0.00180556 0.00361111 
0.00180556 0.00166667 0.00347222 
0.00180556 0.00152778 0.00333333 
0.00180556 0.00138889 0.00319444 
0.00180556 0.00125 0.00305556 
0.00180556 0.00111111 0.00291667 
0.00180556 0.000972222 0.00277778 
0.00180556 0.000833333 0.00263889 
0.00180556 0.000694444 0.0025 
0.00180556 0.000555556 0.00236111 
0.00180556 0.000416667 0.00222222 
0.00180556 0.000277778 0.00208333 
0.00180556 0.000138889 0.00194444 
0.00194444 0.00486111 0.00680556 
0.00194444 0.00472222 0.00666667 
0.00194444 0.00458333 0.00652778 
0.00194444 0.00444444 0.00638889 
0.00194444 0.00430556 0.00625 
0.00194444 0.00416667 0.00611111 
0.00194444 0.00402778 0.00597222 
0.00194444 0.00388889 0.00583333 
0.00194444 0.00375 0.00569444 
0.00194444 0.00361111 0.00555556 
0.00194444 0.00347222 0.00541667 
0.00194444 0.00333333 0.00527778 
0.00194444 0.00319444 0.00513889 
0.00194444 0.00305556 0.005 
0.00194444 0.00291667 0.00486111 
0.00194444 0.00277778 0.00472222 
0.00194444 0.00263889 0.00458333 
0.00194444 0.0025 0.00444444 
0.00194444 0.00236111 0.00430556 
0.00194444 0.00222222 0.00416667 
0.00194444 0.00208333 0.00402778 
0.00194444 0.00194444 0.00388889 
0.00194444 0.00180556 0.00375 
0.00194444 0.00166667 0.00361111 
0.00194444 0.00152778 0.00347222 
0.00194444 0.00138889 0.00333333 
0.00194444 0.00125 0.00319444 
0.00194444 0.00111111 0.00305556 
0.00194444 0.000972222 0.00291667 
0.00194444 0.000833333 0.00277778 
0.00194444 0.000694444 0.00263889 
0.00194444 0.000555556 0.0025 
0.00194444 0.000416667 0.00236111 
0.00194444 0.000277778 0.00222222 
0.00194444 0.000138889 0.00208333 
0.00208333 0.00486111 0.00694444 
0.00208333 0.00472222 0.00680556 
0.00208333 0.00458333 0.00666667 
0.00208333 0.00444444 0.00652778 
0.00208333 0.00430556 0.00638889 
0.00208333 0.00416667 0.00625 
0.00208333 0.00402778 0.00611111 
0.00208333 0.00388889 0.00597222 
0.00208333 0.00375 0.00583333 
0.00208333 0.00361111 0.00569444 
0.00208333 0.00347222 0.00555556 
0.00208333 0.00333333 0.00541667 
0.00208333 0.00319444 0.00527778 
0.00208333 0.00305556 0.00513889 
0.00208333 0.00291667 0.005 
0.00208333 0.00277778 0.00486111 
0.00208333 0.00263889 0.00472222 
0.00208333 0.0025 0.00458333 
0.00208333 0.00236111 0.00444444 
0.00208333 0.00222222 0.00430556 
0.00208333 0.00208333 0.00416667 
0.00208333 0.00194444 0.00402778 
0.00208333 0.00180556 0.00388889 
0.00208333 0.00166667 0.00375 
0.00208333 0.00152778 0.00361111 
0.00208333 0.00138889 0.00347222 
0.00208333 0.00125 0.00333333 
0.00208333 0.00111111 0.00319444 
0.00208333 0.000972222 0.00305556 
0.00208333 0.000833333 0.00291667 
0.00208333 0.000694444 0.00277778 
0.00208333 0.000555556 0.00263889 
0.00208333 0.000416667 0.0025 
0.00208333 0.000277778 0.00236111 
0.00208333 0.000138889 0.00222222 
0.00222222 0.00486111 0.00708333 
0.00222222 0.00472222 0.00694444 
0.00222222 0.00458333 0.00680556 
0.00222222 0.00444444 0.00666667 
0.00222222 0.00430556 0.00652778 
0.00222222 0.00416667 0.00638889 
0.00222222 0.00402778 0.00625 
0.00222222 0.00388889 0.00611111 
0.00222222 0.00375 0.00597222 
0.00222222 0.00361111 0.00583333 
0.00222222 0.00347222 0.00569444 
0.00222222 0.00333333 0.00555556 
0.00222222 0.00319444 0.00541667 
0.00222222 0.00305556 0.00527778 
0.00222222 0.00291667 0.00513889 
0.00222222 0.00277778 0.005 
0.00222222 0.00263889 0.00486111 
0.00222222 0.0025 0.00472222 
0.00222222 0.00236111 0.00458333 
0.00222222 0.00222222 0.00444444 
0.00222222 0.00208333 0.00430556 
0.00222222 0.00194444 0.00416667 
0.00222222 0.00180556 0.00402778 
0.00222222 0.00166667 0.00388889 
0.00222222 0.00152778 0.00375 
0.00222222 0.00138889 0.00361111 
0.00222222 0.00125 0.00347222 
0.00222222 0.00111111 0.00333333 
0.00222222 0.000972222 0.00319444 
0.00222222 0.000833333 0.00305556 
0.00222222 0.000694444 0.00291667 
0.00222222 0.000555556 0.00277778 
0.00222222 0.000416667 0.00263889 
0.00222222 0.000277778 0.0025 
0.00222222 0.000138889 0.00236111 
0.00236111 0.00486111 0.00722222 
0.00236111 0.00472222 0.00708333 
0.00236111 0.00458333 0.00694444 
0.00236111 0.00444444 0.00680556 
0.00236111 0.00430556 0.00666667 
0.00236111 0.00416667 0.00652778 
0.00236111 0.00402778 0.00638889 
0.00236111 0.00388889 0.00625 
0.00236111 0.00375 0.00611111 
0.00236111 0.00361111 0.00597222 
0.00236111 0.00347222 0.00583333 
0.00236111 0.00333333 0.00569444 
0.00236111 0.00319444 0.00555556 
0.00236111 0.00305556 0.00541667 
0.00236111 0.00291667 0.00527778 
0.00236111 0.00277778 0.00513889 
0.00236111 0.00263889 0.005 
0.00236111 0.0025 0.00486111 
0.00236111 0.00236111 0.00472222 
0.00236111 0.00222222 0.00458333 
0.00236111 0.00208333 0.00444444 
0.00236111 0.00194444 0.00430556 
0.00236111 0.00180556 0.00416667 
0.00236111 0.00166667 0.00402778 
0.00236111 0.00152778 0.00388889 
0.00236111 0.00138889 0.00375 
0.00236111 0.00125 0.00361111 
0.00236111 0.00111111 0.00347222 
0.00236111 0.000972222 0.00333333 
0.00236111 0.000833333 0.00319444 
0.00236111 0.000694444 0.00305556 
0.00236111 0.000555556 0.00291667 
0.00236111 0.000416667 0.00277778 
0.00236111 0.000277778 0.00263889 
0.00236111 0.000138889 0.0025 
0.0025 0.00486111 0.00736111 
0.0025 0.00472222 0.00722222 
0.0025 0.00458333 0.00708333 
0.0025 0.00444444 0.00694444 
0.0025 0.00430556 0.00680556 
0.0025 0.00416667 0.00666667 
0.0025 0.00402778 0.00652778 
0.0025 0.00388889 0.00638889 
0.0025 0.00375 0.00625 
0.0025 0.00361111 0.00611111 
0.0025 0.00347222 0.00597222 
0.0025 0.00333333 0.00583333 
0.0025 0.00319444 0.00569444 
0.0025 0.00305556 0.00555556 
0.0025 0.00291667 0.00541667 
0.0025 0.00277778 0.00527778 
0.0025 0.00263889 0.00513889 
0.0025 0.0025 0.005 
0.0025 0.00236111 0.00486111 
0.0025 0.00222222 0.00472222 
0.0025 0.00208333 0.00458333 
0.0025 0.00194444 0.00444444 
0.0025 0.00180556 0.00430556 
0.0025 0.00166667 0.00416667 
0.0025 0.00152778 0.00402778 
0.0025 0.00138889 0.00388889 
0.0025 0.00125 0.00375 
0.0025 0.00111111 0.00361111 
0.0025 0.000972222 0.00347222 
0.0025 0.000833333 0.00333333 
0.0025 0.000694444 0.00319444 
0.0025 0.000555556 0.00305556 
0.0025 0.000416667 0.00291667 
0.0025 0.000277778 0.00277778 
0.0025 0.000138889 0.00263889 
0.00263889 0.00486111 0.0075 
0.00263889 0.00472222 0.00736111 
0.00263889 0.00458333 0.00722222 
0.00263889 0.00444444 0.00708333 
0.00263889 0.00430556 0.00694444 
0.00263889 0.00416667 0.00680556 
0.00263889 0.00402778 0.00666667 
0.00263889 0.00388889 0.00652778 
0.00263889 0.00375 0.00638889 
0.00263889 0.00361111 0.00625 
0.00263889 0.00347222 0.00611111 
0.00263889 0.00333333 0.00597222 
0.00263889 0.00319444 0.00583333 
0.00263889 0.00305556 0.00569444 
0.00263889 0.00291667 0.00555556 
0.00263889 0.00277778 0.00541667 
0.00263889 0.00263889 0.00527778 
0.00263889 0.0025 0.00513889 
0.00263889 0.00236111 0.005 
0.00263889 0.00222222 0.00486111 
0.00263889 0.00208333 0.00472222 
0.00263889 0.00194444 0.00458333 
0.00263889 0.00180556 0.00444444 
0.00263889 0.00166667 0.00430556 
0.00263889 0.00152778 0.00416667 
0.00263889 0.00138889 0.00402778 
0.00263889 0.00125 0.00388889 
0.00263889 0.00111111 0.00375 
0.00263889 0.000972222 0.00361111 
0.00263889 0.000833333 0.00347222 
0.00263889 0.000694444 0.00333333 
0.00263889 0.000555556 0.00319444 
0.00263889 0.000416667 0.00305556 
0.00263889 0.000277778 0.00291667 
0.00263889 0.000138889 0.00277778 
0.00277778 0.00486111 0.00763889 
0.00277778 0.00472222 0.0075 
0.00277778 0.00458333 0.00736111 
0.00277778 0.00444444 0.00722222 
0.00277778 0.00430556 0.00708333 
0.00277778 0.00416667 0.00694444 
0.00277778 0.00402778 0.00680556 
0.00277778 0.00388889 0.00666667 
0.00277778 0.00375 0.00652778 
0.00277778 0.00361111 0.00638889 
0.00277778 0.00347222 0.00625 
0.00277778 0.00333333 0.00611111 
0.00277778 0.00319444 0.00597222 
0.00277778 0.00305556 0.00583333 
0.00277778 0.00291667 0.00569444 
0.00277778 0.00277778 0.00555556 
0.00277778 0.00263889 0.00541667 
0.00277778 0.0025 0.00527778 
0.00277778 0.00236111 0.00513889 
0.00277778 0.00222222 0.005 
0.00277778 0.00208333 0.00486111 
0.00277778 0.00194444 0.00472222 
0.00277778 0.00180556 0.00458333 
0.00277778 0.00166667 0.00444444 
0.00277778 0.00152778 0.00430556 
0.00277778 0.00138889 0.00416667 
0.00277778 0.00125 0.00402778 
0.00277778 0.00111111 0.00388889 
0.00277778 0.000972222 0.00375 
0.00277778 0.000833333 0.00361111 
0.00277778 0.000694444 0.00347222 
0.00277778 0.000555556 0.00333333 
0.00277778 0.000416667 0.00319444 
0.00277778 0.000277778 0.00305556 
0.00277778 0.000138889 0.00291667 
0.00291667 0.00486111 0.00777778 
0.00291667 0.00472222 0.00763889 
0.00291667 0.00458333 0.0075 
0.00291667 0.00444444 0.00736111 
0.00291667 0.00430556 0.00722222 
0.00291667 0.00416667 0.00708333 
0.00291667 0.00402778 0.00694444 
0.00291667 0.00388889 0.00680556 
0.00291667 0.00375 0.00666667 
0.00291667 0.00361111 0.00652778 
0.00291667 0.00347222 0.00638889 
0.00291667 0.00333333 0.00625 
0.00291667 0.00319444 0.00611111 
0.00291667 0.00305556 0.00597222 
0.00291667 0.00291667 0.00583333 
0.00291667 0.00277778 0.00569444 
0.00291667 0.00263889 0.00555556 
0.00291667 0.0025 0.00541667 
0.00291667 0.00236111 0.00527778 
0.00291667 0.00222222 0.00513889 
0.00291667 0.00208333 0.005 
0.00291667 0.00194444 0.00486111 
0.00291667 0.00180556 0.00472222 
0.00291667 0.00166667 0.00458333 
0.00291667 0.00152778 0.00444444 
0.00291667 0.00138889 0.00430556 
0.00291667 0.00125 0.00416667 
0.00291667 0.00111111 0.00402778 
0.00291667 0.000972222 0.00388889 
0.00291667 0.000833333 0.00375 
0.00291667 0.000694444 0.00361111 
0.00291667 0.000555556 0.00347222 
0.00291667 0.000416667 0.00333333 
0.00291667 0.000277778 0.00319444 
0.00291667 0.000138889 0.00305556 
0.00305556 0.00486111 0.00791667 
0.00305556 0.00472222 0.00777778 
0.00305556 0.00458333 0.00763889 
0.00305556 0.00444444 0.0075 
0.00305556 0.00430556 0.00736111 
0.00305556 0.00416667 0.00722222 
0.00305556 0.00402778 0.00708333 
0.00305556 0.00388889 0.00694444 
0.00305556 0.00375 0.00680556 
0.00305556 0.00361111 0.00666667 
0.00305556 0.00347222 0.00652778 
0.00305556 0.00333333 0.00638889 
0.00305556 0.00319444 0.00625 
0.00305556 0.00305556 0.00611111 
0.00305556 0.00291667 0.00597222 
0.00305556 0.00277778 0.00583333 
0.00305556 0.00263889 0.00569444 
0.00305556 0.0025 0.00555556 
0.00305556 0.00236111 0.00541667 
0.00305556 0.00222222 0.00527778 
0.00305556 0.00208333 0.00513889 
0.00305556 0.00194444 0.005 
0.00305556 0.00180556 0.00486111 
0.00305556 0.00166667 0.00472222 
0.00305556 0.00152778 0.00458333 
0.00305556 0.00138889 0.00444444 
0.00305556 0.00125 0.00430556 
0.00305556 0.00111111 0.00416667 
0.00305556 0.000972222 0.00402778 
0.00305556 0.000833333 0.00388889 
0.00305556 0.000694444 0.00375 
0.00305556 0.000555556 0.00361111 
0.00305556 0.000416667 0.00347222 
0.00305556 0.000277778 0.00333333 
0.00305556 0.000138889 0.00319444 
0.00319444 0.00486111 0.00805556 
0.00319444 0.00472222 0.00791667 
0.00319444 0.00458333 0.00777778 
0.00319444 0.00444444 0.00763889 
0.00319444 0.00430556 0.0075 
0.00319444 0.00416667 0.00736111 
0.00319444 0.00402778 0.00722222 
0.00319444 0.00388889 0.00708333 
0.00319444 0.00375 0.00694444 
0.00319444 0.00361111 0.00680556 
0.00319444 0.00347222 0.00666667 
0.00319444 0.00333333 0.00652778 
0.00319444 0.00319444 0.00638889 
0.00319444 0.00305556 0.00625 
0.00319444 0.00291667 0.00611111 
0.00319444 0.00277778 0.00597222 
0.00319444 0.00263889 0.00583333 
0.00319444 0.0025 0.00569444 
0.00319444 0.00236111 0.00555556 
0.00319444 0.00222222 0.00541667 
0.00319444 0.00208333 0.00527778 
0.00319444 0.00194444 0.00513889 
0.00319444 0.00180556 0.005 
0.00319444 0.00166667 0.00486111 
0.00319444 0.00152778 0.00472222 
0.00319444 0.00138889 0.00458333 
0.00319444 0.00125 0.00444444 
0.00319444 0.00111111 0.00430556 
0.00319444 0.000972222 0.00416667 
0.00319444 0.000833333 0.00402778 
0.00319444 0.000694444 0.00388889 
0.00319444 0.000555556 0.00375 
0.00319444 0.000416667 0.00361111 
0.00319444 0.000277778 0.00347222 
0.00319444 0.000138889 0.00333333 
0.00333333 0.00486111 0.00819444 
0.00333333 0.00472222 0.00805556 
0.00333333 0.00458333 0.00791667 
0.00333333 0.00444444 0.00777778 
0.00333333 0.00430556 0.00763889 
0.00333333 0.00416667 0.0075 
0.00333333 0.00402778 0.00736111 
0.00333333 0.00388889 0.00722222 
0.00333333 0.00375 0.00708333 
0.00333333 0.00361111 0.00694444 
0.00333333 0.00347222 0.00680556 
0.00333333 0.00333333 0.00666667 
0.00333333 0.00319444 0.00652778 
0.00333333 0.00305556 0.00638889 
0.00333333 0.00291667 0.00625 
0.00333333 0.00277778 0.00611111 
0.00333333 0.00263889 0.00597222 
0.00333333 0.0025 0.00583333 
0.00333333 0.00236111 0.00569444 
0.00333333 0.00222222 0.00555556 
0.00333333 0.00208333 0.00541667 
0.00333333 0.00194444 0.00527778 
0.00333333 0.00180556 0.00513889 
0.00333333 0.00166667 0.005 
0.00333333 0.00152778 0.00486111 
0.00333333 0.00138889 0.00472222 
0.00333333 0.00125 0.00458333 
0.00333333 0.00111111 0.00444444 
0.00333333 0.000972222 0.00430556 
0.00333333 0.000833333 0.00416667 
0.00333333 0.000694444 0.00402778 
0.00333333 0.000555556 0.00388889 
0.00333333 0.000416667 0.00375 
0.00333333 0.000277778 0.00361111 
0.00333333 0.000138889 0.00347222 
0.00347222 0.00486111 0.00833333 
0.00347222 0.00472222 0.00819444 
0.00347222 0.00458333 0.00805556 
0.00347222 0.00444444 0.00791667 
0.00347222 0.00430556 0.00777778 
0.00347222 0.00416667 0.00763889 
0.00347222 0.00402778 0.0075 
0.00347222 0.00388889 0.00736111 
0.00347222 0.00375 0.00722222 
0.00347222 0.00361111 0.00708333 
0.00347222 0.00347222 0.00694444 
0.00347222 0.00333333 0.00680556 
0.00347222 0.00319444 0.00666667 
0.00347222 0.00305556 0.00652778 
0.00347222 0.00291667 0.00638889 
0.00347222 0.00277778 0.00625 
0.00347222 0.00263889 0.00611111 
0.00347222 0.0025 0.00597222 
0.00347222 0.00236111 0.00583333 
0.00347222 0.00222222 0.00569444 
0.00347222 0.00208333 0.00555556 
0.00347222 0.00194444 0.00541667 
0.00347222 0.00180556 0.00527778 
0.00347222 0.00166667 0.00513889 
0.00347222 0.00152778 0.005 
0.00347222 0.00138889 0.00486111 
0.00347222 0.00125 0.00472222 
0.00347222 0.00111111 0.00458333 
0.00347222 0.000972222 0.00444444 
0.00347222 0.000833333 0.00430556 
0.00347222 0.000694444 0.00416667 
0.00347222 0.000555556 0.00402778 
0.00347222 0.000416667 0.00388889 
0.00347222 0.000277778 0.00375 
0.00347222 0.000138889 0.00361111 
0.00361111 0.00486111 0.00847222 
0.00361111 0.00472222 0.00833333 
0.00361111 0.00458333 0.00819444 
0.00361111 0.00444444 0.00805556 
0.00361111 0.00430556 0.00791667 
0.00361111 0.00416667 0.00777778 
0.00361111 0.00402778 0.00763889 
0.00361111 0.00388889 0.0075 
0.00361111 0.00375 0.00736111 
0.00361111 0.00361111 0.00722222 
0.00361111 0.00347222 0.00708333 
0.00361111 0.00333333 0.00694444 
0.00361111 0.00319444 0.00680556 
0.00361111 0.00305556 0.00666667 
0.00361111 0.00291667 0.00652778 
0.00361111 0.00277778 0.00638889 
0.00361111 0.00263889 0.00625 
0.00361111 0.0025 0.00611111 
0.00361111 0.00236111 0.00597222 
0.00361111 0.00222222 0.00583333 
0.00361111 0.00208333 0.00569444 
0.00361111 0.00194444 0.00555556 
0.00361111 0.00180556 0.00541667 
0.00361111 0.00166667 0.00527778 
0.00361111 0.00152778 0.00513889 
0.00361111 0.00138889 0.005 
0.00361111 0.00125 0.00486111 
0.00361111 0.00111111 0.00472222 
0.00361111 0.000972222 0.00458333 
0.00361111 0.000833333 0.00444444 
0.00361111 0.000694444 0.00430556 
0.00361111 0.000555556 0.00416667 
0.00361111 0.000416667 0.00402778 
0.00361111 0.000277778 0.00388889 
0.00361111 0.000138889 0.00375 
0.00375 0.00486111 0.00861111 
0.00375 0.00472222 0.00847222 
0.00375 0.00458333 0.00833333 
0.00375 0.00444444 0.00819444 
0.00375 0.00430556 0.00805556 
0.00375 0.00416667 0.00791667 
0.00375 0.00402778 0.00777778 
0.00375 0.00388889 0.00763889 
0.00375 0.00375 0.0075 
0.00375 0.00361111 0.00736111 
0.00375 0.00347222 0.00722222 
0.00375 0.00333333 0.00708333 
0.00375 0.00319444 0.00694444 
0.00375 0.00305556 0.00680556 
0.00375 0.00291667 0.00666667 
0.00375 0.00277778 0.00652778 
0.00375 0.00263889 0.00638889 
0.00375 0.0025 0.00625 
0.00375 0.00236111 0.00611111 
0.00375 0.00222222 0.00597222 
0.00375 0.00208333 0.00583333 
0.00375 0.00194444 0.00569444 
0.00375 0.00180556 0.00555556 
0.00375 0.00166667 0.00541667 
0.00375 0.00152778 0.00527778 
0.00375 0.00138889 0.00513889 
0.00375 0.00125 0.005 
0.00375 0.00111111 0.00486111 
0.00375 0.000972222 0.00472222 
0.00375 0.000833333 0.00458333 
0.00375 0.000694444 0.00444444 
0.00375 0.000555556 0.00430556 
0.00375 0.000416667 0.00416667 
0.00375 0.000277778 0.00402778 
0.00375 0.000138889 0.00388889 
0.00388889 0.00486111 0.00875 
0.00388889 0.00472222 0.00861111 
0.00388889 0.00458333 0.00847222 
0.00388889 0.00444444 0.00833333 
0.00388889 0.00430556 0.00819444 
0.00388889 0.00416667 0.00805556 
0.00388889 0.00402778 0.00791667 
0.00388889 0.00388889 0.00777778 
0.00388889 0.00375 0.00763889 
0.00388889 0.00361111 0.0075 
0.00388889 0.00347222 0.00736111 
0.00388889 0.00333333 0.00722222 
0.00388889 0.00319444 0.00708333 
0.00388889 0.00305556 0.00694444 
0.00388889 0.00291667 0.00680556 
0.00388889 0.00277778 0.00666667 
0.00388889 0.00263889 0.00652778 
0.00388889 0.0025 0.00638889 
0.00388889 0.00236111 0.00625 
0.00388889 0.00222222 0.00611111 
0.00388889 0.00208333 0.00597222 
0.00388889 0.00194444 0.00583333 
0.00388889 0.00180556 0.00569444 
0.00388889 0.00166667 0.00555556 
0.00388889 0.00152778 0.00541667 
0.00388889 0.00138889 0.00527778 
0.00388889 0.00125 0.00513889 
0.00388889 0.00111111 0.005 
0.00388889 0.000972222 0.00486111 
0.00388889 0.000833333 0.00472222 
0.00388889 0.000694444 0.00458333 
0.00388889 0.000555556 0.00444444 
0.00388889 0.000416667 0.00430556 
0.00388889 0.000277778 0.00416667 
0.00388889 0.000138889 0.00402778 
0.00402778 0.00486111 0.00888889 
0.00402778 0.00472222 0.00875 
0.00402778 0.00458333 0.00861111 
0.00402778 0.00444444 0.00847222 
0.00402778 0.00430556 0.00833333 
0.00402778 0.00416667 0.00819444 
0.00402778 0.00402778 0.00805556 
0.00402778 0.00388889 0.00791667 
0.00402778 0.00375 0.00777778 
0.00402778 0.00361111 0.00763889 
0.00402778 0.00347222 0.0075 
0.00402778 0.00333333 0.00736111 
0.00402778 0.00319444 0.00722222 
0.00402778 0.00305556 0.00708333 
0.00402778 0.00291667 0.00694444 
0.00402778 0.00277778 0.00680556 
0.00402778 0.00263889 0.00666667 
0.00402778 0.0025 0.00652778 
0.00402778 0.00236111 0.00638889 
0.00402778 0.00222222 0.00625 
0.00402778 0.00208333 0.00611111 
0.00402778 0.00194444 0.00597222 
0.00402778 0.00180556 0.00583333 
0.00402778 0.00166667 0.00569444 
0.00402778 0.00152778 0.00555556 
0.00402778 0.00138889 0.00541667 
0.00402778 0.00125 0.00527778 
0.00402778 0.00111111 0.00513889 
0.00402778 0.000972222 0.005 
0.00402778 0.000833333 0.00486111 
0.00402778 0.000694444 0.00472222 
0.00402778 0.000555556 0.00458333 
0.00402778 0.000416667 0.00444444 
0.00402778 0.000277778 0.00430556 
0.00402778 0.000138889 0.00416667 
0.00416667 0.00486111 0.00902778 
0.00416667 0.00472222 0.00888889 
0.00416667 0.00458333 0.00875 
0.00416667 0.00444444 0.00861111 
0.00416667 0.00430556 0.00847222 
0.00416667 0.00416667 0.00833333 
0.00416667 0.00402778 0.00819444 
0.00416667 0.00388889 0.00805556 
0.00416667 0.00375 0.00791667 
0.00416667 0.00361111 0.00777778 
0.00416667 0.00347222 0.00763889 
0.00416667 0.00333333 0.0075 
0.00416667 0.00319444 0.00736111 
0.00416667 0.00305556 0.00722222 
0.00416667 0.00291667 0.00708333 
0.00416667 0.00277778 0.00694444 
0.00416667 0.00263889 0.00680556 
0.00416667 0.0025 0.00666667 
0.00416667 0.00236111 0.00652778 
0.00416667 0.00222222 0.00638889 
0.00416667 0.00208333 0.00625 
0.00416667 0.00194444 0.00611111 
0.00416667 0.00180556 0.00597222 
0.00416667 0.00166667 0.00583333 
0.00416667 0.00152778 0.00569444 
0.00416667 0.00138889 0.00555556 
0.00416667 0.00125 0.00541667 
0.00416667 0.00111111 0.00527778 
0.00416667 0.000972222 0.00513889 
0.00416667 0.000833333 0.005 
0.00416667 0.000694444 0.00486111 
0.00416667 0.000555556 0.00472222 
0.00416667 0.000416667 0.00458333 
0.00416667 0.000277778 0.00444444 
0.00416667 0.000138889 0.00430556 
0.00430556 0.00486111 0.00916667 
0.00430556 0.00472222 0.00902778 
0.00430556 0.00458333 0.00888889 
0.00430556 0.00444444 0.00875 
0.00430556 0.00430556 0.00861111 
0.00430556 0.00416667 0.00847222 
0.00430556 0.00402778 0.00833333 
0.00430556 0.00388889 0.00819444 
0.00430556 0.00375 0.00805556 
0.00430556 0.00361111 0.00791667 
0.00430556 0.00347222 0.00777778 
0.00430556 0.00333333 0.00763889 
0.00430556 0.00319444 0.0075 
0.00430556 0.00305556 0.00736111 
0.00430556 0.00291667 0.00722222 
0.00430556 0.00277778 0.00708333 
0.00430556 0.00263889 0.00694444 
0.00430556 0.0025 0.00680556 
0.00430556 0.00236111 0.00666667 
0.00430556 0.00222222 0.00652778 
0.00430556 0.00208333 0.00638889 
0.00430556 0.00194444 0.00625 
0.00430556 0.00180556 0.00611111 
0.00430556 0.00166667 0.00597222 
0.00430556 0.00152778 0.00583333 
0.00430556 0.00138889 0.00569444 
0.00430556 0.00125 0.00555556 
0.00430556 0.00111111 0.00541667 
0.00430556 0.000972222 0.00527778 
0.00430556 0.000833333 0.00513889 
0.00430556 0.000694444 0.005 
0.00430556 0.000555556 0.00486111 
0.00430556 0.000416667 0.00472222 
0.00430556 0.000277778 0.00458333 
0.00430556 0.000138889 0.00444444 
0.00444444 0.00486111 0.00930556 
0.00444444 0.00472222 0.00916667 
0.00444444 0.00458333 0.00902778 
0.00444444 0.00444444 0.00888889 
0.00444444 0.00430556 0.00875 
0.00444444 0.00416667 0.00861111 
0.00444444 0.00402778 0.00847222 
0.00444444 0.00388889 0.00833333 
0.00444444 0.00375 0.00819444 
0.00444444 0.00361111 0.00805556 
0.00444444 0.00347222 0.00791667 
0.00444444 0.00333333 0.00777778 
0.00444444 0.00319444 0.00763889 
0.00444444 0.00305556 0.0075 
0.00444444 0.00291667 0.00736111 
0.00444444 0.00277778 0.00722222 
0.00444444 0.00263889 0.00708333 
0.00444444 0.0025 0.00694444 
0.00444444 0.00236111 0.00680556 
0.00444444 0.00222222 0.00666667 
0.00444444 0.00208333 0.00652778 
0.00444444 0.00194444 0.00638889 
0.00444444 0.00180556 0.00625 
0.00444444 0.00166667 0.00611111 
0.00444444 0.00152778 0.00597222 
0.00444444 0.00138889 0.00583333 
0.00444444 0.00125 0.00569444 
0.00444444 0.00111111 0.00555556 
0.00444444 0.000972222 0.00541667 
0.00444444 0.000833333 0.00527778 
0.00444444 0.000694444 0.00513889 
0.00444444 0.000555556 0.005 
0.00444444 0.000416667 0.00486111 
0.00444444 0.000277778 0.00472222 
0.00444444 0.000138889 0.00458333 
0.00458333 0.00486111 0.00944444 
0.00458333 0.00472222 0.00930556 
0.00458333 0.00458333 0.00916667 
0.00458333 0.00444444 0.00902778 
0.00458333 0.00430556 0.00888889 
0.00458333 0.00416667 0.00875 
0.00458333 0.00402778 0.00861111 
0.00458333 0.00388889 0.00847222 
0.00458333 0.00375 0.00833333 
0.00458333 0.00361111 0.00819444 
0.00458333 0.00347222 0.00805556 
0.00458333 0.00333333 0.00791667 
0.00458333 0.00319444 0.00777778 
0.00458333 0.00305556 0.00763889 
0.00458333 0.00291667 0.0075 
0.00458333 0.00277778 0.00736111 
0.00458333 0.00263889 0.00722222 
0.00458333 0.0025 0.00708333 
0.00458333 0.00236111 0.00694444 
0.00458333 0.00222222 0.00680556 
0.00458333 0.00208333 0.00666667 
0.00458333 0.00194444 0.00652778 
0.00458333 0.00180556 0.00638889 
0.00458333 0.00166667 0.00625 
0.00458333 0.00152778 0.00611111 
0.00458333 0.00138889 0.00597222 
0.00458333 0.00125 0.00583333 
0.00458333 0.00111111 0.00569444 
0.00458333 0.000972222 0.00555556 
0.00458333 0.000833333 0.00541667 
0.00458333 0.000694444 0.00527778 
0.00458333 0.000555556 0.00513889 
0.00458333 0.000416667 0.005 
0.00458333 0.000277778 0.00486111 
0.00458333 0.000138889 0.00472222 
0.00472222 0.00486111 0.00958333 
0.00472222 0.00472222 0.00944444 
0.00472222 0.00458333 0.00930556 
0.00472222 0.00444444 0.00916667 
0.00472222 0.00430556 0.00902778 
0.00472222 0.00416667 0.00888889 
0.00472222 0.00402778 0.00875 
0.00472222 0.00388889 0.00861111 
0.00472222 0.00375 0.00847222 
0.00472222 0.00361111 0.00833333 
0.00472222 0.00347222 0.00819444 
0.00472222 0.00333333 0.00805556 
0.00472222 0.00319444 0.00791667 
0.00472222 0.00305556 0.00777778 
0.00472222 0.00291667 0.00763889 
0.00472222 0.00277778 0.0075 
0.00472222 0.00263889 0.00736111 
0.00472222 0.0025 0.00722222 
0.00472222 0.00236111 0.00708333 
0.00472222 0.00222222 0.00694444 
0.00472222 0.00208333 0.00680556 
0.00472222 0.00194444 0.00666667 
0.00472222 0.00180556 0.00652778 
0.00472222 0.00166667 0.00638889 
0.00472222 0.00152778 0.00625 
0.00472222 0.00138889 0.00611111 
0.00472222 0.00125 0.00597222 
0.00472222 0.00111111 0.00583333 
0.00472222 0.000972222 0.00569444 
0.00472222 0.000833333 0.00555556 
0.00472222 0.000694444 0.00541667 
0.00472222 0.000555556 0.00527778 
0.00472222 0.000416667 0.00513889 
0.00472222 0.000277778 0.005 
0.00472222 0.000138889 0.00486111 
0.00486111 0.00486111 0.00972222 
0.00486111 0.00472222 0.00958333 
0.00486111 0.00458333 0.00944444 
0.00486111 0.00444444 0.00930556 
0.00486111 0.00430556 0.00916667 
0.00486111 0.00416667 0.00902778 
0.00486111 0.00402778 0.00888889 
0.00486111 0.00388889 0.00875 
0.00486111 0.00375 0.00861111 
0.00486111 0.00361111 0.00847222 
0.00486111 0.00347222 0.00833333 
0.00486111 0.00333333 0.00819444 
0.00486111 0.00319444 0.00805556 
0.00486111 0.00305556 0.00791667 
0.00486111 0.00291667 0.00777778 
0.00486111 0.00277778 0.00763889 
0.00486111 0.00263889 0.0075 
0.00486111 0.0025 0.00736111 
0.00486111 0.00236111 0.00722222 
0.00486111 0.00222222 0.00708333 
0.00486111 0.00208333 0.00694444 
0.00486111 0.00194444 0.00680556 
0.00486111 0.00180556 0.00666667 
0.00486111 0.00166667 0.00652778 
0.00486111 0.00152778 0.00638889 
0.00486111 0.00138889 0.00625 
0.00486111 0.00125 0.00611111 
0.00486111 0.00111111 0.00597222 
0.00486111 0.000972222 0.00583333 
0.00486111 0.000833333 0.00569444 
0.00486111 0.000694444 0.00555556 
0.00486111 0.000555556 0.00541667 
0.00486111 0.000416667 0.00527778 
0.00486111 0.000277778 0.00513889 
0.00486111 0.000138889 0.005 
0.00513889 0.00986111 0.005 
0.00527778 0.00986111 0.00513889 
0.00541667 0.00986111 0.00527778 
0.00555556 0.00986111 0.00541667 
0.00569444 0.00986111 0.00555556 
0.00583333 0.00986111 0.00569444 
0.00597222 0.00986111 0.00583333 
0.00611111 0.00986111 0.00597222 
0.00625 0.00986111 0.00611111 
0.00638889 0.00986111 0.00625 
0.00652778 0.00986111 0.00638889 
0.00666667 0.00986111 0.00652778 
0.00680556 0.00986111 0.00666667 
0.00694444 0.00986111 0.00680556 
0.00708333 0.00986111 0.00694444 
0.00722222 0.00986111 0.00708333 
0.00736111 0.00986111 0.00722222 
0.0075 0.00986111 0.00736111 
0.00763889 0.00986111 0.0075 
0.00777778 0.00986111 0.00763889 
0.00791667 0.00986111 0.00777778 
0.00805556 0.00986111 0.00791667 
0.00819444 0.00986111 0.00805556 
0.00833333 0.00986111 0.00819444 
0.00847222 0.00986111 0.00833333 
0.00861111 0.00986111 0.00847222 
0.00875 0.00986111 0.00861111 
0.00888889 0.00986111 0.00875 
0.00902778 0.00986111 0.00888889 
0.00916667 0.00986111 0.00902778 
0.00930556 0.00986111 0.00916667 
0.00944444 0.00986111 0.00930556 
0.00958333 0.00986111 0.00944444 
0.00972222 0.00986111 0.00958333 
0.00986111 0.00986111 0.00972222 
0.00513889 0.00972222 0.00486111 
0.00527778 0.00972222 0.005 
0.00541667 0.00972222 0.00513889 
0.00555556 0.00972222 0.00527778 
0.00569444 0.00972222 0.00541667 
0.00583333 0.00972222 0.00555556 
0.00597222 0.00972222 0.00569444 
0.00611111 0.00972222 0.00583333 
0.00625 0.00972222 0.00597222 
0.00638889 0.00972222 0.00611111 
0.00652778 0.00972222 0.00625 
0.00666667 0.00972222 0.00638889 
0.00680556 0.00972222 0.00652778 
0.00694444 0.00972222 0.00666667 
0.00708333 0.00972222 0.00680556 
0.00722222 0.00972222 0.00694444 
0.00736111 0.00972222 0.00708333 
0.0075 0.00972222 0.00722222 
0.00763889 0.00972222 0.00736111 
0.00777778 0.00972222 0.0075 
0.00791667 0.00972222 0.00763889 
0.00805556 0.00972222 0.00777778 
0.00819444 0.00972222 0.00791667 
0.00833333 0.00972222 0.00805556 
0.00847222 0.00972222 0.00819444 
0.00861111 0.00972222 0.00833333 
0.00875 0.00972222 0.00847222 
0.00888889 0.00972222 0.00861111 
0.00902778 0.00972222 0.00875 
0.00916667 0.00972222 0.00888889 
0.00930556 0.00972222 0.00902778 
0.00944444 0.00972222 0.00916667 
0.00958333 0.00972222 0.00930556 
0.00972222 0.00972222 0.00944444 
0.00986111 0.00972222 0.00958333 
0.00513889 0.00958333 0.00472222 
0.00527778 0.00958333 0.00486111 
0.00541667 0.00958333 0.005 
0.00555556 0.00958333 0.00513889 
0.00569444 0.00958333 0.00527778 
0.00583333 0.00958333 0.00541667 
0.00597222 0.00958333 0.00555556 
0.00611111 0.00958333 0.00569444 
0.00625 0.00958333 0.00583333 
0.00638889 0.00958333 0.00597222 
0.00652778 0.00958333 0.00611111 
0.00666667 0.00958333 0.00625 
0.00680556 0.00958333 0.00638889 
0.00694444 0.00958333 0.00652778 
0.00708333 0.00958333 0.00666667 
0.00722222 0.00958333 0.00680556 
0.00736111 0.00958333 0.00694444 
0.0075 0.00958333 0.00708333 
0.00763889 0.00958333 0.00722222 
0.00777778 0.00958333 0.00736111 
0.00791667 0.00958333 0.0075 
0.00805556 0.00958333 0.00763889 
0.00819444 0.00958333 0.00777778 
0.00833333 0.00958333 0.00791667 
0.00847222 0.00958333 0.00805556 
0.00861111 0.00958333 0.00819444 
0.00875 0.00958333 0.00833333 
0.00888889 0.00958333 0.00847222 
0.00902778 0.00958333 0.00861111 
0.00916667 0.00958333 0.00875 
0.00930556 0.00958333 0.00888889 
0.00944444 0.00958333 0.00902778 
0.00958333 0.00958333 0.00916667 
0.00972222 0.00958333 0.00930556 
0.00986111 0.00958333 0.00944444 
0.00513889 0.00944444 0.00458333 
0.00527778 0.00944444 0.00472222 
0.00541667 0.00944444 0.00486111 
0.00555556 0.00944444 0.005 
0.00569444 0.00944444 0.00513889 
0.00583333 0.00944444 0.00527778 
0.00597222 0.00944444 0.00541667 
0.00611111 0.00944444 0.00555556 
0.00625 0.00944444 0.00569444 
0.00638889 0.00944444 0.00583333 
0.00652778 0.00944444 0.00597222 
0.00666667 0.00944444 0.00611111 
0.00680556 0.00944444 0.00625 
0.00694444 0.00944444 0.00638889 
0.00708333 0.00944444 0.00652778 
0.00722222 0.00944444 0.00666667 
0.00736111 0.00944444 0.00680556 
0.0075 0.00944444 0.00694444 
0.00763889 0.00944444 0.00708333 
0.00777778 0.00944444 0.00722222 
0.00791667 0.00944444 0.00736111 
0.00805556 0.00944444 0.0075 
0.00819444 0.00944444 0.00763889 
0.00833333 0.00944444 0.00777778 
0.00847222 0.00944444 0.00791667 
0.00861111 0.00944444 0.00805556 
0.00875 0.00944444 0.00819444 
0.00888889 0.00944444 0.00833333 
0.00902778 0.00944444 0.00847222 
0.00916667 0.00944444 0.00861111 
0.00930556 0.00944444 0.00875 
0.00944444 0.00944444 0.00888889 
0.00958333 0.00944444 0.00902778 
0.00972222 0.00944444 0.00916667 
0.00986111 0.00944444 0.00930556 
0.00513889 0.00930556 0.00444444 
0.00527778 0.00930556 0.00458333 
0.00541667 0.00930556 0.00472222 
0.00555556 0.00930556 0.00486111 
0.00569444 0.00930556 0.005 
0.00583333 0.00930556 0.00513889 
0.00597222 0.00930556 0.00527778 
0.00611111 0.00930556 0.00541667 
0.00625 0.00930556 0.00555556 
0.00638889 0.00930556 0.00569444 
0.00652778 0.00930556 0.00583333 
0.00666667 0.00930556 0.00597222 
0.00680556 0.00930556 0.00611111 
0.00694444 0.00930556 0.00625 
0.00708333 0.00930556 0.00638889 
0.00722222 0.00930556 0.00652778 
0.00736111 0.00930556 0.00666667 
0.0075 0.00930556 0.00680556 
0.00763889 0.00930556 0.00694444 
0.00777778 0.00930556 0.00708333 
0.00791667 0.00930556 0.00722222 
0.00805556 0.00930556 0.00736111 
0.00819444 0.00930556 0.0075 
0.00833333 0.00930556 0.00763889 
0.00847222 0.00930556 0.00777778 
0.00861111 0.00930556 0.00791667 
0.00875 0.00930556 0.00805556 
0.00888889 0.00930556 0.00819444 
0.00902778 0.00930556 0.00833333 
0.00916667 0.00930556 0.00847222 
0.00930556 0.00930556 0.00861111 
0.00944444 0.00930556 0.00875 
0.00958333 0.00930556 0.00888889 
0.00972222 0.00930556 0.00902778 
0.00986111 0.00930556 0.00916667 
0.00513889 0.00916667 0.00430556 
0.00527778 0.00916667 0.00444444 
0.00541667 0.00916667 0.00458333 
0.00555556 0.00916667 0.00472222 
0.00569444 0.00916667 0.00486111 
0.00583333 0.00916667 0.005 
0.00597222 0.00916667 0.00513889 
0.00611111 0.00916667 0.00527778 
0.00625 0.00916667 0.00541667 
0.00638889 0.00916667 0.00555556 
0.00652778 0.00916667 0.00569444 
0.00666667 0.00916667 0.00583333 
0.00680556 0.00916667 0.00597222 
0.00694444 0.00916667 0.00611111 
0.00708333 0.00916667 0.00625 
0.00722222 0.00916667 0.00638889 
0.00736111 0.00916667 0.00652778 
0.0075 0.00916667 0.00666667 
0.00763889 0.00916667 0.00680556 
0.00777778 0.00916667 0.00694444 
0.00791667 0.00916667 0.00708333 
0.00805556 0.00916667 0.00722222 
0.00819444 0.00916667 0.00736111 
0.00833333 0.00916667 0.0075 
0.00847222 0.00916667 0.00763889 
0.00861111 0.00916667 0.00777778 
0.00875 0.00916667 0.00791667 
0.00888889 0.00916667 0.00805556 
0.00902778 0.00916667 0.00819444 
0.00916667 0.00916667 0.00833333 
0.00930556 0.00916667 0.00847222 
0.00944444 0.00916667 0.00861111 
0.00958333 0.00916667 0.00875 
0.00972222 0.00916667 0.00888889 
0.00986111 0.00916667 0.00902778 
0.00513889 0.00902778 0.00416667 
0.00527778 0.00902778 0.00430556 
0.00541667 0.00902778 0.00444444 
0.00555556 0.00902778 0.00458333 
0.00569444 0.00902778 0.00472222 
0.00583333 0.00902778 0.00486111 
0.00597222 0.00902778 0.005 
0.00611111 0.00902778 0.00513889 
0.00625 0.00902778 0.00527778 
0.00638889 0.00902778 0.00541667 
0.00652778 0.00902778 0.00555556 
0.00666667 0.00902778 0.00569444 
0.00680556 0.00902778 0.00583333 
0.00694444 0.00902778 0.00597222 
0.00708333 0.00902778 0.00611111 
0.00722222 0.00902778 0.00625 
0.00736111 0.00902778 0.00638889 
0.0075 0.00902778 0.00652778 
0.00763889 0.00902778 0.00666667 
0.00777778 0.00902778 0.00680556 
0.00791667 0.00902778 0.00694444 
0.00805556 0.00902778 0.00708333 
0.00819444 0.00902778 0.00722222 
0.00833333 0.00902778 0.00736111 
0.00847222 0.00902778 0.0075 
0.00861111 0.00902778 0.00763889 
0.00875 0.00902778 0.00777778 
0.00888889 0.00902778 0.00791667 
0.00902778 0.00902778 0.00805556 
0.00916667 0.00902778 0.00819444 
0.00930556 0.00902778 0.00833333 
0.00944444 0.00902778 0.00847222 
0.00958333 0.00902778 0.00861111 
0.00972222 0.00902778 0.00875 
0.00986111 0.00902778 0.00888889 
0.00513889 0.00888889 0.00402778 
0.00527778 0.00888889 0.00416667 
0.00541667 0.00888889 0.00430556 
0.00555556 0.00888889 0.00444444 
0.00569444 0.00888889 0.00458333 
0.00583333 0.00888889 0.00472222 
0.00597222 0.00888889 0.00486111 
0.00611111 0.00888889 0.005 
0.00625 0.00888889 0.00513889 
0.00638889 0.00888889 0.00527778 
0.00652778 0.00888889 0.00541667 
0.00666667 0.00888889 0.00555556 
0.00680556 0.00888889 0.00569444 
0.00694444 0.00888889 0.00583333 
0.00708333 0.00888889 0.00597222 
0.00722222 0.00888889 0.00611111 
0.00736111 0.00888889 0.00625 
0.0075 0.00888889 0.00638889 
0.00763889 0.00888889 0.00652778 
0.00777778 0.00888889 0.00666667 
0.00791667 0.00888889 0.00680556 
0.00805556 0.00888889 0.00694444 
0.00819444 0.00888889 0.00708333 
0.00833333 0.00888889 0.00722222 
0.00847222 0.00888889 0.00736111 
0.00861111 0.00888889 0.0075 
0.00875 0.00888889 0.00763889 
0.00888889 0.00888889 0.00777778 
0.00902778 0.00888889 0.00791667 
0.00916667 0.00888889 0.00805556 
0.00930556 0.00888889 0.00819444 
0.00944444 0.00888889 0.00833333 
0.00958333 0.00888889 0.00847222 
0.00972222 0.00888889 0.00861111 
0.00986111 0.00888889 0.00875 
0.00513889 0.00875 0.00388889 
0.00527778 0.00875 0.00402778 
0.00541667 0.00875 0.00416667 
0.00555556 0.00875 0.00430556 
0.00569444 0.00875 0.00444444 
0.00583333 0.00875 0.00458333 
0.00597222 0.00875 0.00472222 
0.00611111 0.00875 0.00486111 
0.00625 0.00875 0.005 
0.00638889 0.00875 0.00513889 
0.00652778 0.00875 0.00527778 
0.00666667 0.00875 0.00541667 
0.00680556 0.00875 0.00555556 
0.00694444 0.00875 0.00569444 
0.00708333 0.00875 0.00583333 
0.00722222 0.00875 0.00597222 
0.00736111 0.00875 0.00611111 
0.0075 0.00875 0.00625 
0.00763889 0.00875 0.00638889 
0.00777778 0.00875 0.00652778 
0.00791667 0.00875 0.00666667 
0.00805556 0.00875 0.00680556 
0.00819444 0.00875 0.00694444 
0.00833333 0.00875 0.00708333 
0.00847222 0.00875 0.00722222 
0.00861111 0.00875 0.00736111 
0.00875 0.00875 0.0075 
0.00888889 0.00875 0.00763889 
0.00902778 0.00875 0.00777778 
0.00916667 0.00875 0.00791667 
0.00930556 0.00875 0.00805556 
0.00944444 0.00875 0.00819444 
0.00958333 0.00875 0.00833333 
0.00972222 0.00875 0.00847222 
0.00986111 0.00875 0.00861111 
0.00513889 0.00861111 0.00375 
0.00527778 0.00861111 0.00388889 
0.00541667 0.00861111 0.00402778 
0.00555556 0.00861111 0.00416667 
0.00569444 0.00861111 0.00430556 
0.00583333 0.00861111 0.00444444 
0.00597222 0.00861111 0.00458333 
0.00611111 0.00861111 0.00472222 
0.00625 0.00861111 0.00486111 
0.00638889 0.00861111 0.005 
0.00652778 0.00861111 0.00513889 
0.00666667 0.00861111 0.00527778 
0.00680556 0.00861111 0.00541667 
0.00694444 0.00861111 0.00555556 
0.00708333 0.00861111 0.00569444 
0.00722222 0.00861111 0.00583333 
0.00736111 0.00861111 0.00597222 
0.0075 0.00861111 0.00611111 
0.00763889 0.00861111 0.00625 
0.00777778 0.00861111 0.00638889 
0.00791667 0.00861111 0.00652778 
0.00805556 0.00861111 0.00666667 
0.00819444 0.00861111 0.00680556 
0.00833333 0.00861111 0.00694444 
0.00847222 0.00861111 0.00708333 
0.00861111 0.00861111 0.00722222 
0.00875 0.00861111 0.00736111 
0.00888889 0.00861111 0.0075 
0.00902778 0.00861111 0.00763889 
0.00916667 0.00861111 0.00777778 
0.00930556 0.00861111 0.00791667 
0.00944444 0.00861111 0.00805556 
0.00958333 0.00861111 0.00819444 
0.00972222 0.00861111 0.00833333 
0.00986111 0.00861111 0.00847222 
0.00513889 0.00847222 0.00361111 
0.00527778 0.00847222 0.00375 
0.00541667 0.00847222 0.00388889 
0.00555556 0.00847222 0.00402778 
0.00569444 0.00847222 0.00416667 
0.00583333 0.00847222 0.00430556 
0.00597222 0.00847222 0.00444444 
0.00611111 0.00847222 0.00458333 
0.00625 0.00847222 0.00472222 
0.00638889 0.00847222 0.00486111 
0.00652778 0.00847222 0.005 
0.00666667 0.00847222 0.00513889 
0.00680556 0.00847222 0.00527778 
0.00694444 0.00847222 0.00541667 
0.00708333 0.00847222 0.00555556 
0.00722222 0.00847222 0.00569444 
0.00736111 0.00847222 0.00583333 
0.0075 0.00847222 0.00597222 
0.00763889 0.00847222 0.00611111 
0.00777778 0.00847222 0.00625 
0.00791667 0.00847222 0.00638889 
0.00805556 0.00847222 0.00652778 
0.00819444 0.00847222 0.00666667 
0.00833333 0.00847222 0.00680556 
0.00847222 0.00847222 0.00694444 
0.00861111 0.00847222 0.00708333 
0.00875 0.00847222 0.00722222 
0.00888889 0.00847222 0.00736111 
0.00902778 0.00847222 0.0075 
0.00916667 0.00847222 0.00763889 
0.00930556 0.00847222 0.00777778 
0.00944444 0.00847222 0.00791667 
0.00958333 0.00847222 0.00805556 
0.00972222 0.00847222 0.00819444 
0.00986111 0.00847222 0.00833333 
0.00513889 0.00833333 0.00347222 
0.00527778 0.00833333 0.00361111 
0.00541667 0.00833333 0.00375 
0.00555556 0.00833333 0.00388889 
0.00569444 0.00833333 0.00402778 
0.00583333 0.00833333 0.00416667 
0.00597222 0.00833333 0.00430556 
0.00611111 0.00833333 0.00444444 
0.00625 0.00833333 0.00458333 
0.00638889 0.00833333 0.00472222 
0.00652778 0.00833333 0.00486111 
0.00666667 0.00833333 0.005 
0.00680556 0.00833333 0.00513889 
0.00694444 0.00833333 0.00527778 
0.00708333 0.00833333 0.00541667 
0.00722222 0.00833333 0.00555556 
0.00736111 0.00833333 0.00569444 
0.0075 0.00833333 0.00583333 
0.00763889 0.00833333 0.00597222 
0.00777778 0.00833333 0.00611111 
0.00791667 0.00833333 0.00625 
0.00805556 0.00833333 0.00638889 
0.00819444 0.00833333 0.00652778 
0.00833333 0.00833333 0.00666667 
0.00847222 0.00833333 0.00680556 
0.00861111 0.00833333 0.00694444 
0.00875 0.00833333 0.00708333 
0.00888889 0.00833333 0.00722222 
0.00902778 0.00833333 0.00736111 
0.00916667 0.00833333 0.0075 
0.00930556 0.00833333 0.00763889 
0.00944444 0.00833333 0.00777778 
0.00958333 0.00833333 0.00791667 
0.00972222 0.00833333 0.00805556 
0.00986111 0.00833333 0.00819444 
0.00513889 0.00819444 0.00333333 
0.00527778 0.00819444 0.00347222 
0.00541667 0.00819444 0.00361111 
0.00555556 0.00819444 0.00375 
0.00569444 0.00819444 0.00388889 
0.00583333 0.00819444 0.00402778 
0.00597222 0.00819444 0.00416667 
0.00611111 0.00819444 0.00430556 
0.00625 0.00819444 0.00444444 
0.00638889 0.00819444 0.00458333 
0.00652778 0.00819444 0.00472222 
0.00666667 0.00819444 0.00486111 
0.00680556 0.00819444 0.005 
0.00694444 0.00819444 0.00513889 
0.00708333 0.00819444 0.00527778 
0.00722222 0.00819444 0.00541667 
0.00736111 0.00819444 0.00555556 
0.0075 0.00819444 0.00569444 
0.00763889 0.00819444 0.00583333 
0.00777778 0.00819444 0.00597222 
0.00791667 0.00819444 0.00611111 
0.00805556 0.00819444 0.00625 
0.00819444 0.00819444 0.00638889 
0.00833333 0.00819444 0.00652778 
0.00847222 0.00819444 0.00666667 
0.00861111 0.00819444 0.00680556 
0.00875 0.00819444 0.00694444 
0.00888889 0.00819444 0.00708333 
0.00902778 0.00819444 0.00722222 
0.00916667 0.00819444 0.00736111 
0.00930556 0.00819444 0.0075 
0.00944444 0.00819444 0.00763889 
0.00958333 0.00819444 0.00777778 
0.00972222 0.00819444 0.00791667 
0.00986111 0.00819444 0.00805556 
0.00513889 0.00805556 0.00319444 
0.00527778 0.00805556 0.00333333 
0.00541667 0.00805556 0.00347222 
0.00555556 0.00805556 0.00361111 
0.00569444 0.00805556 0.00375 
0.00583333 0.00805556 0.00388889 
0.00597222 0.00805556 0.00402778 
0.00611111 0.00805556 0.00416667 
0.00625 0.00805556 0.00430556 
0.00638889 0.00805556 0.00444444 
0.00652778 0.00805556 0.00458333 
0.00666667 0.00805556 0.00472222 
0.00680556 0.00805556 0.00486111 
0.00694444 0.00805556 0.005 
0.00708333 0.00805556 0.00513889 
0.00722222 0.00805556 0.00527778 
0.00736111 0.00805556 0.00541667 
0.0075 0.00805556 0.00555556 
0.00763889 0.00805556 0.00569444 
0.00777778 0.00805556 0.00583333 
0.00791667 0.00805556 0.00597222 
0.00805556 0.00805556 0.00611111 
0.00819444 0.00805556 0.00625 
0.00833333 0.00805556 0.00638889 
0.00847222 0.00805556 0.00652778 
0.00861111 0.00805556 0.00666667 
0.00875 0.00805556 0.00680556 
0.00888889 0.00805556 0.00694444 
0.00902778 0.00805556 0.00708333 
0.00916667 0.00805556 0.00722222 
0.00930556 0.00805556 0.00736111 
0.00944444 0.00805556 0.0075 
0.00958333 0.00805556 0.00763889 
0.00972222 0.00805556 0.00777778 
0.00986111 0.00805556 0.00791667 
0.00513889 0.00791667 0.00305556 
0.00527778 0.00791667 0.00319444 
0.00541667 0.00791667 0.00333333 
0.00555556 0.00791667 0.00347222 
0.00569444 0.00791667 0.00361111 
0.00583333 0.00791667 0.00375 
0.00597222 0.00791667 0.00388889 
0.00611111 0.00791667 0.00402778 
0.00625 0.00791667 0.00416667 
0.00638889 0.00791667 0.00430556 
0.00652778 0.00791667 0.00444444 
0.00666667 0.00791667 0.00458333 
0.00680556 0.00791667 0.00472222 
0.00694444 0.00791667 0.00486111 
0.00708333 0.00791667 0.005 
0.00722222 0.00791667 0.00513889 
0.00736111 0.00791667 0.00527778 
0.0075 0.00791667 0.00541667 
0.00763889 0.00791667 0.00555556 
0.00777778 0.00791667 0.00569444 
0.00791667 0.00791667 0.00583333 
0.00805556 0.00791667 0.00597222 
0.00819444 0.00791667 0.00611111 
0.00833333 0.00791667 0.00625 
0.00847222 0.00791667 0.00638889 
0.00861111 0.00791667 0.00652778 
0.00875 0.00791667 0.00666667 
0.00888889 0.00791667 0.00680556 
0.00902778 0.00791667 0.00694444 
0.00916667 0.00791667 0.00708333 
0.00930556 0.00791667 0.00722222 
0.00944444 0.00791667 0.00736111 
0.00958333 0.00791667 0.0075 
0.00972222 0.00791667 0.00763889 
0.00986111 0.00791667 0.00777778 
0.00513889 0.00777778 0.00291667 
0.00527778 0.00777778 0.00305556 
0.00541667 0.00777778 0.00319444 
0.00555556 0.00777778 0.00333333 
0.00569444 0.00777778 0.00347222 
0.00583333 0.00777778 0.00361111 
0.00597222 0.00777778 0.00375 
0.00611111 0.00777778 0.00388889 
0.00625 0.00777778 0.00402778 
0.00638889 0.00777778 0.00416667 
0.00652778 0.00777778 0.00430556 
0.00666667 0.00777778 0.00444444 
0.00680556 0.00777778 0.00458333 
0.00694444 0.00777778 0.00472222 
0.00708333 0.00777778 0.00486111 
0.00722222 0.00777778 0.005 
0.00736111 0.00777778 0.00513889 
0.0075 0.00777778 0.00527778 
0.00763889 0.00777778 0.00541667 
0.00777778 0.00777778 0.00555556 
0.00791667 0.00777778 0.00569444 
0.00805556 0.00777778 0.00583333 
0.00819444 0.00777778 0.00597222 
0.00833333 0.00777778 0.00611111 
0.00847222 0.00777778 0.00625 
0.00861111 0.00777778 0.00638889 
0.00875 0.00777778 0.00652778 
0.00888889 0.00777778 0.00666667 
0.00902778 0.00777778 0.00680556 
0.00916667 0.00777778 0.00694444 
0.00930556 0.00777778 0.00708333 
0.00944444 0.00777778 0.00722222 
0.00958333 0.00777778 0.00736111 
0.00972222 0.00777778 0.0075 
0.00986111 0.00777778 0.00763889 
0.00513889 0.00763889 0.00277778 
0.00527778 0.00763889 0.00291667 
0.00541667 0.00763889 0.00305556 
0.00555556 0.00763889 0.00319444 
0.00569444 0.00763889 0.00333333 
0.00583333 0.00763889 0.00347222 
0.00597222 0.00763889 0.00361111 
0.00611111 0.00763889 0.00375 
0.00625 0.00763889 0.00388889 
0.00638889 0.00763889 0.00402778 
0.00652778 0.00763889 0.00416667 
0.00666667 0.00763889 0.00430556 
0.00680556 0.00763889 0.00444444 
0.00694444 0.00763889 0.00458333 
0.00708333 0.00763889 0.00472222 
0.00722222 0.00763889 0.00486111 
0.00736111 0.00763889 0.005 
0.0075 0.00763889 0.00513889 
0.00763889 0.00763889 0.00527778 
0.00777778 0.00763889 0.00541667 
0.00791667 0.00763889 0.00555556 
0.00805556 0.00763889 0.00569444 
0.00819444 0.00763889 0.00583333 
0.00833333 0.00763889 0.00597222 
0.00847222 0.00763889 0.00611111 
0.00861111 0.00763889 0.00625 
0.00875 0.00763889 0.00638889 
0.00888889 0.00763889 0.00652778 
0.00902778 0.00763889 0.00666667 
0.00916667 0.00763889 0.00680556 
0.00930556 0.00763889 0.00694444 
0.00944444 0.00763889 0.00708333 
0.00958333 0.00763889 0.00722222 
0.00972222 0.00763889 0.00736111 
0.00986111 0.00763889 0.0075 
0.00513889 0.0075 0.00263889 
0.00527778 0.0075 0.00277778 
0.00541667 0.0075 0.00291667 
0.00555556 0.0075 0.00305556 
0.00569444 0.0075 0.00319444 
0.00583333 0.0075 0.00333333 
0.00597222 0.0075 0.00347222 
0.00611111 0.0075 0.00361111 
0.00625 0.0075 0.00375 
0.00638889 0.0075 0.00388889 
0.00652778 0.0075 0.00402778 
0.00666667 0.0075 0.00416667 
0.00680556 0.0075 0.00430556 
0.00694444 0.0075 0.00444444 
0.00708333 0.0075 0.00458333 
0.00722222 0.0075 0.00472222 
0.00736111 0.0075 0.00486111 
0.0075 0.0075 0.005 
0.00763889 0.0075 0.00513889 
0.00777778 0.0075 0.00527778 
0.00791667 0.0075 0.00541667 
0.00805556 0.0075 0.00555556 
0.00819444 0.0075 0.00569444 
0.00833333 0.0075 0.00583333 
0.00847222 0.0075 0.00597222 
0.00861111 0.0075 0.00611111 
0.00875 0.0075 0.00625 
0.00888889 0.0075 0.00638889 
0.00902778 0.0075 0.00652778 
0.00916667 0.0075 0.00666667 
0.00930556 0.0075 0.00680556 
0.00944444 0.0075 0.00694444 
0.00958333 0.0075 0.00708333 
0.00972222 0.0075 0.00722222 
0.00986111 0.0075 0.00736111 
0.00513889 0.00736111 0.0025 
0.00527778 0.00736111 0.00263889 
0.00541667 0.00736111 0.00277778 
0.00555556 0.00736111 0.00291667 
0.00569444 0.00736111 0.00305556 
0.00583333 0.00736111 0.00319444 
0.00597222 0.00736111 0.00333333 
0.00611111 0.00736111 0.00347222 
0.00625 0.00736111 0.00361111 
0.00638889 0.00736111 0.00375 
0.00652778 0.00736111 0.00388889 
0.00666667 0.00736111 0.00402778 
0.00680556 0.00736111 0.00416667 
0.00694444 0.00736111 0.00430556 
0.00708333 0.00736111 0.00444444 
0.00722222 0.00736111 0.00458333 
0.00736111 0.00736111 0.00472222 
0.0075 0.00736111 0.00486111 
0.00763889 0.00736111 0.005 
0.00777778 0.00736111 0.00513889 
0.00791667 0.00736111 0.00527778 
0.00805556 0.00736111 0.00541667 
0.00819444 0.00736111 0.00555556 
0.00833333 0.00736111 0.00569444 
0.00847222 0.00736111 0.00583333 
0.00861111 0.00736111 0.00597222 
0.00875 0.00736111 0.00611111 
0.00888889 0.00736111 0.00625 
0.00902778 0.00736111 0.00638889 
0.00916667 0.00736111 0.00652778 
0.00930556 0.00736111 0.00666667 
0.00944444 0.00736111 0.00680556 
0.00958333 0.00736111 0.00694444 
0.00972222 0.00736111 0.00708333 
0.00986111 0.00736111 0.00722222 
0.00513889 0.00722222 0.00236111 
0.00527778 0.00722222 0.0025 
0.00541667 0.00722222 0.00263889 
0.00555556 0.00722222 0.00277778 
0.00569444 0.00722222 0.00291667 
0.00583333 0.00722222 0.00305556 
0.00597222 0.00722222 0.00319444 
0.00611111 0.00722222 0.00333333 
0.00625 0.00722222 0.00347222 
0.00638889 0.00722222 0.00361111 
0.00652778 0.00722222 0.00375 
0.00666667 0.00722222 0.00388889 
0.00680556 0.00722222 0.00402778 
0.00694444 0.00722222 0.00416667 
0.00708333 0.00722222 0.00430556 
0.00722222 0.00722222 0.00444444 
0.00736111 0.00722222 0.00458333 
0.0075 0.00722222 0.00472222 
0.00763889 0.00722222 0.00486111 
0.00777778 0.00722222 0.005 
0.00791667 0.00722222 0.00513889 
0.00805556 0.00722222 0.00527778 
0.00819444 0.00722222 0.00541667 
0.00833333 0.00722222 0.00555556 
0.00847222 0.00722222 0.00569444 
0.00861111 0.00722222 0.00583333 
0.00875 0.00722222 0.00597222 
0.00888889 0.00722222 0.00611111 
0.00902778 0.00722222 0.00625 
0.00916667 0.00722222 0.00638889 
0.00930556 0.00722222 0.00652778 
0.00944444 0.00722222 0.00666667 
0.00958333 0.00722222 0.00680556 
0.00972222 0.00722222 0.00694444 
0.00986111 0.00722222 0.00708333 
0.00513889 0.00708333 0.00222222 
0.00527778 0.00708333 0.00236111 
0.00541667 0.00708333 0.0025 
0.00555556 0.00708333 0.00263889 
0.00569444 0.00708333 0.00277778 
0.00583333 0.00708333 0.00291667 
0.00597222 0.00708333 0.00305556 
0.00611111 0.00708333 0.00319444 
0.00625 0.00708333 0.00333333 
0.00638889 0.00708333 0.00347222 
0.00652778 0.00708333 0.00361111 
0.00666667 0.00708333 0.00375 
0.00680556 0.00708333 0.00388889 
0.00694444 0.00708333 0.00402778 
0.00708333 0.00708333 0.00416667 
0.00722222 0.00708333 0.00430556 
0.00736111 0.00708333 0.00444444 
0.0075 0.00708333 0.00458333 
0.00763889 0.00708333 0.00472222 
0.00777778 0.00708333 0.00486111 
0.00791667 0.00708333 0.005 
0.00805556 0.00708333 0.00513889 
0.00819444 0.00708333 0.00527778 
0.00833333 0.00708333 0.00541667 
0.00847222 0.00708333 0.00555556 
0.00861111 0.00708333 0.00569444 
0.00875 0.00708333 0.00583333 
0.00888889 0.00708333 0.00597222 
0.00902778 0.00708333 0.00611111 
0.00916667 0.00708333 0.00625 
0.00930556 0.00708333 0.00638889 
0.00944444 0.00708333 0.00652778 
0.00958333 0.00708333 0.00666667 
0.00972222 0.00708333 0.00680556 
0.00986111 0.00708333 0.00694444 
0.00513889 0.00694444 0.00208333 
0.00527778 0.00694444 0.00222222 
0.00541667 0.00694444 0.00236111 
0.00555556 0.00694444 0.0025 
0.00569444 0.00694444 0.00263889 
0.00583333 0.00694444 0.00277778 
0.00597222 0.00694444 0.00291667 
0.00611111 0.00694444 0.00305556 
0.00625 0.00694444 0.00319444 
0.00638889 0.00694444 0.00333333 
0.00652778 0.00694444 0.00347222 
0.00666667 0.00694444 0.00361111 
0.00680556 0.00694444 0.00375 
0.00694444 0.00694444 0.00388889 
0.00708333 0.00694444 0.00402778 
0.00722222 0.00694444 0.00416667 
0.00736111 0.00694444 0.00430556 
0.0075 0.00694444 0.00444444 
0.00763889 0.00694444 0.00458333 
0.00777778 0.00694444 0.00472222 
0.00791667 0.00694444 0.00486111 
0.00805556 0.00694444 0.005 
0.00819444 0.00694444 0.00513889 
0.00833333 0.00694444 0.00527778 
0.00847222 0.00694444 0.00541667 
0.00861111 0.00694444 0.00555556 
0.00875 0.00694444 0.00569444 
0.00888889 0.00694444 0.00583333 
0.00902778 0.00694444 0.00597222 
0.00916667 0.00694444 0.00611111 
0.00930556 0.00694444 0.00625 
0.00944444 0.00694444 0.00638889 
0.00958333 0.00694444 0.00652778 
0.00972222 0.00694444 0.00666667 
0.00986111 0.00694444 0.00680556 
0.00513889 0.00680556 0.00194444 
0.00527778 0.00680556 0.00208333 
0.00541667 0.00680556 0.00222222 
0.00555556 0.00680556 0.00236111 
0.00569444 0.00680556 0.0025 
0.00583333 0.00680556 0.00263889 
0.00597222 0.00680556 0.00277778 
0.00611111 0.00680556 0.00291667 
0.00625 0.00680556 0.00305556 
0.00638889 0.00680556 0.00319444 
0.00652778 0.00680556 0.00333333 
0.00666667 0.00680556 0.00347222 
0.00680556 0.00680556 0.00361111 
0.00694444 0.00680556 0.00375 
0.00708333 0.00680556 0.00388889 
0.00722222 0.00680556 0.00402778 
0.00736111 0.00680556 0.00416667 
0.0075 0.00680556 0.00430556 
0.00763889 0.00680556 0.00444444 
0.00777778 0.00680556 0.00458333 
0.00791667 0.00680556 0.00472222 
0.00805556 0.00680556 0.00486111 
0.00819444 0.00680556 0.005 
0.00833333 0.00680556 0.00513889 
0.00847222 0.00680556 0.00527778 
0.00861111 0.00680556 0.00541667 
0.00875 0.00680556 0.00555556 
0.00888889 0.00680556 0.00569444 
0.00902778 0.00680556 0.00583333 
0.00916667 0.00680556 0.00597222 
0.00930556 0.00680556 0.00611111 
0.00944444 0.00680556 0.00625 
0.00958333 0.00680556 0.00638889 
0.00972222 0.00680556 0.00652778 
0.00986111 0.00680556 0.00666667 
0.00513889 0.00666667 0.00180556 
0.00527778 0.00666667 0.00194444 
0.00541667 0.00666667 0.00208333 
0.00555556 0.00666667 0.00222222 
0.00569444 0.00666667 0.00236111 
0.00583333 0.00666667 0.0025 
0.00597222 0.00666667 0.00263889 
0.00611111 0.00666667 0.00277778 
0.00625 0.00666667 0.00291667 
0.00638889 0.00666667 0.00305556 
0.00652778 0.00666667 0.00319444 
0.00666667 0.00666667 0.00333333 
0.00680556 0.00666667 0.00347222 
0.00694444 0.00666667 0.00361111 
0.00708333 0.00666667 0.00375 
0.00722222 0.00666667 0.00388889 
0.00736111 0.00666667 0.00402778 
0.0075 0.00666667 0.00416667 
0.00763889 0.00666667 0.00430556 
0.00777778 0.00666667 0.00444444 
0.00791667 0.00666667 0.00458333 
0.00805556 0.00666667 0.00472222 
0.00819444 0.00666667 0.00486111 
0.00833333 0.00666667 0.005 
0.00847222 0.00666667 0.00513889 
0.00861111 0.00666667 0.00527778 
0.00875 0.00666667 0.00541667 
0.00888889 0.00666667 0.00555556 
0.00902778 0.00666667 0.00569444 
0.00916667 0.00666667 0.00583333 
0.00930556 0.00666667 0.00597222 
0.00944444 0.00666667 0.00611111 
0.00958333 0.00666667 0.00625 
0.00972222 0.00666667 0.00638889 
0.00986111 0.00666667 0.00652778 
0.00513889 0.00652778 0.00166667 
0.00527778 0.00652778 0.00180556 
0.00541667 0.00652778 0.00194444 
0.00555556 0.00652778 0.00208333 
0.00569444 0.00652778 0.00222222 
0.00583333 0.00652778 0.00236111 
0.00597222 0.00652778 0.0025 
0.00611111 0.00652778 0.00263889 
0.00625 0.00652778 0.00277778 
0.00638889 0.00652778 0.00291667 
0.00652778 0.00652778 0.00305556 
0.00666667 0.00652778 0.00319444 
0.00680556 0.00652778 0.00333333 
0.00694444 0.00652778 0.00347222 
0.00708333 0.00652778 0.00361111 
0.00722222 0.00652778 0.00375 
0.00736111 0.00652778 0.00388889 
0.0075 0.00652778 0.00402778 
0.00763889 0.00652778 0.00416667 
0.00777778 0.00652778 0.00430556 
0.00791667 0.00652778 0.00444444 
0.00805556 0.00652778 0.00458333 
0.00819444 0.00652778 0.00472222 
0.00833333 0.00652778 0.00486111 
0.00847222 0.00652778 0.005 
0.00861111 0.00652778 0.00513889 
0.00875 0.00652778 0.00527778 
0.00888889 0.00652778 0.00541667 
0.00902778 0.00652778 0.00555556 
0.00916667 0.00652778 0.00569444 
0.00930556 0.00652778 0.00583333 
0.00944444 0.00652778 0.00597222 
0.00958333 0.00652778 0.00611111 
0.00972222 0.00652778 0.00625 
0.00986111 0.00652778 0.00638889 
0.00513889 0.00638889 0.00152778 
0.00527778 0.00638889 0.00166667 
0.00541667 0.00638889 0.00180556 
0.00555556 0.00638889 0.00194444 
0.00569444 0.00638889 0.00208333 
0.00583333 0.00638889 0.00222222 
0.00597222 0.00638889 0.00236111 
0.00611111 0.00638889 0.0025 
0.00625 0.00638889 0.00263889 
0.00638889 0.00638889 0.00277778 
0.00652778 0.00638889 0.00291667 
0.00666667 0.00638889 0.00305556 
0.00680556 0.00638889 0.00319444 
0.00694444 0.00638889 0.00333333 
0.00708333 0.00638889 0.00347222 
0.00722222 0.00638889 0.00361111 
0.00736111 0.00638889 0.00375 
0.0075 0.00638889 0.00388889 
0.00763889 0.00638889 0.00402778 
0.00777778 0.00638889 0.00416667 
0.00791667 0.00638889 0.00430556 
0.00805556 0.00638889 0.00444444 
0.00819444 0.00638889 0.00458333 
0.00833333 0.00638889 0.00472222 
0.00847222 0.00638889 0.00486111 
0.00861111 0.00638889 0.005 
0.00875 0.00638889 0.00513889 
0.00888889 0.00638889 0.00527778 
0.00902778 0.00638889 0.00541667 
0.00916667 0.00638889 0.00555556 
0.00930556 0.00638889 0.00569444 
0.00944444 0.00638889 0.00583333 
0.00958333 0.00638889 0.00597222 
0.00972222 0.00638889 0.00611111 
0.00986111 0.00638889 0.00625 
0.00513889 0.00625 0.00138889 
0.00527778 0.00625 0.00152778 
0.00541667 0.00625 0.00166667 
0.00555556 0.00625 0.00180556 
0.00569444 0.00625 0.00194444 
0.00583333 0.00625 0.00208333 
0.00597222 0.00625 0.00222222 
0.00611111 0.00625 0.00236111 
0.00625 0.00625 0.0025 
0.00638889 0.00625 0.00263889 
0.00652778 0.00625 0.00277778 
0.00666667 0.00625 0.00291667 
0.00680556 0.00625 0.00305556 
0.00694444 0.00625 0.00319444 
0.00708333 0.00625 0.00333333 
0.00722222 0.00625 0.00347222 
0.00736111 0.00625 0.00361111 
0.0075 0.00625 0.00375 
0.00763889 0.00625 0.00388889 
0.00777778 0.00625 0.00402778 
0.00791667 0.00625 0.00416667 
0.00805556 0.00625 0.00430556 
0.00819444 0.00625 0.00444444 
0.00833333 0.00625 0.00458333 
0.00847222 0.00625 0.00472222 
0.00861111 0.00625 0.00486111 
0.00875 0.00625 0.005 
0.00888889 0.00625 0.00513889 
0.00902778 0.00625 0.00527778 
0.00916667 0.00625 0.00541667 
0.00930556 0.00625 0.00555556 
0.00944444 0.00625 0.00569444 
0.00958333 0.00625 0.00583333 
0.00972222 0.00625 0.00597222 
0.00986111 0.00625 0.00611111 
0.00513889 0.00611111 0.00125 
0.00527778 0.00611111 0.00138889 
0.00541667 0.00611111 0.00152778 
0.00555556 0.00611111 0.00166667 
0.00569444 0.00611111 0.00180556 
0.00583333 0.00611111 0.00194444 
0.00597222 0.00611111 0.00208333 
0.00611111 0.00611111 0.00222222 
0.00625 0.00611111 0.00236111 
0.00638889 0.00611111 0.0025 
0.00652778 0.00611111 0.00263889 
0.00666667 0.00611111 0.00277778 
0.00680556 0.00611111 0.00291667 
0.00694444 0.00611111 0.00305556 
0.00708333 0.00611111 0.00319444 
0.00722222 0.00611111 0.00333333 
0.00736111 0.00611111 0.00347222 
0.0075 0.00611111 0.00361111 
0.00763889 0.00611111 0.00375 
0.00777778 0.00611111 0.00388889 
0.00791667 0.00611111 0.00402778 
0.00805556 0.00611111 0.00416667 
0.00819444 0.00611111 0.00430556 
0.00833333 0.00611111 0.00444444 
0.00847222 0.00611111 0.00458333 
0.00861111 0.00611111 0.00472222 
0.00875 0.00611111 0.00486111 
0.00888889 0.00611111 0.005 
0.00902778 0.00611111 0.00513889 
0.00916667 0.00611111 0.00527778 
0.00930556 0.00611111 0.00541667 
0.00944444 0.00611111 0.00555556 
0.00958333 0.00611111 0.00569444 
0.00972222 0.00611111 0.00583333 
0.00986111 0.00611111 0.00597222 
0.00513889 0.00597222 0.00111111 
0.00527778 0.00597222 0.00125 
0.00541667 0.00597222 0.00138889 
0.00555556 0.00597222 0.00152778 
0.00569444 0.00597222 0.00166667 
0.00583333 0.00597222 0.00180556 
0.00597222 0.00597222 0.00194444 
0.00611111 0.00597222 0.00208333 
0.00625 0.00597222 0.00222222 
0.00638889 0.00597222 0.00236111 
0.00652778 0.00597222 0.0025 
0.00666667 0.00597222 0.00263889 
0.00680556 0.00597222 0.00277778 
0.00694444 0.00597222 0.00291667 
0.00708333 0.00597222 0.00305556 
0.00722222 0.00597222 0.00319444 
0.00736111 0.00597222 0.00333333 
0.0075 0.00597222 0.00347222 
0.00763889 0.00597222 0.00361111 
0.00777778 0.00597222 0.00375 
0.00791667 0.00597222 0.00388889 
0.00805556 0.00597222 0.00402778 
0.00819444 0.00597222 0.00416667 
0.00833333 0.00597222 0.00430556 
0.00847222 0.00597222 0.00444444 
0.00861111 0.00597222 0.00458333 
0.00875 0.00597222 0.00472222 
0.00888889 0.00597222 0.00486111 
0.00902778 0.00597222 0.005 
0.00916667 0.00597222 0.00513889 
0.00930556 0.00597222 0.00527778 
0.00944444 0.00597222 0.00541667 
0.00958333 0.00597222 0.00555556 
0.00972222 0.00597222 0.00569444 
0.00986111 0.00597222 0.00583333 
0.00513889 0.00583333 0.000972222 
0.00527778 0.00583333 0.00111111 
0.00541667 0.00583333 0.00125 
0.00555556 0.00583333 0.00138889 
0.00569444 0.00583333 0.00152778 
0.00583333 0.00583333 0.00166667 
0.00597222 0.00583333 0.00180556 
0.00611111 0.00583333 0.00194444 
0.00625 0.00583333 0.00208333 
0.00638889 0.00583333 0.00222222 
0.00652778 0.00583333 0.00236111 
0.00666667 0.00583333 0.0025 
0.00680556 0.00583333 0.00263889 
0.00694444 0.00583333 0.00277778 
0.00708333 0.00583333 0.00291667 
0.00722222 0.00583333 0.00305556 
0.00736111 0.00583333 0.00319444 
0.0075 0.00583333 0.00333333 
0.00763889 0.00583333 0.00347222 
0.00777778 0.00583333 0.00361111 
0.00791667 0.00583333 0.00375 
0.00805556 0.00583333 0.00388889 
0.00819444 0.00583333 0.00402778 
0.00833333 0.00583333 0.00416667 
0.00847222 0.00583333 0.00430556 
0.00861111 0.00583333 0.00444444 
0.00875 0.00583333 0.00458333 
0.00888889 0.00583333 0.00472222 
0.00902778 0.00583333 0.00486111 
0.00916667 0.00583333 0.005 
0.00930556 0.00583333 0.00513889 
0.00944444 0.00583333 0.00527778 
0.00958333 0.00583333 0.00541667 
0.00972222 0.00583333 0.00555556 
0.00986111 0.00583333 0.00569444 
0.00513889 0.00569444 0.000833333 
0.00527778 0.00569444 0.000972222 
0.00541667 0.00569444 0.00111111 
0.00555556 0.00569444 0.00125 
0.00569444 0.00569444 0.00138889 
0.00583333 0.00569444 0.00152778 
0.00597222 0.00569444 0.00166667 
0.00611111 0.00569444 0.00180556 
0.00625 0.00569444 0.00194444 
0.00638889 0.00569444 0.00208333 
0.00652778 0.00569444 0.00222222 
0.00666667 0.00569444 0.00236111 
0.00680556 0.00569444 0.0025 
0.00694444 0.00569444 0.00263889 
0.00708333 0.00569444 0.00277778 
0.00722222 0.00569444 0.00291667 
0.00736111 0.00569444 0.00305556 
0.0075 0.00569444 0.00319444 
0.00763889 0.00569444 0.00333333 
0.00777778 0.00569444 0.00347222 
0.00791667 0.00569444 0.00361111 
0.00805556 0.00569444 0.00375 
0.00819444 0.00569444 0.00388889 
0.00833333 0.00569444 0.00402778 
0.00847222 0.00569444 0.00416667 
0.00861111 0.00569444 0.00430556 
0.00875 0.00569444 0.00444444 
0.00888889 0.00569444 0.00458333 
0.00902778 0.00569444 0.00472222 
0.00916667 0.00569444 0.00486111 
0.00930556 0.00569444 0.005 
0.00944444 0.00569444 0.00513889 
0.00958333 0.00569444 0.00527778 
0.00972222 0.00569444 0.00541667 
0.00986111 0.00569444 0.00555556 
0.00513889 0.00555556 0.000694444 
0.00527778 0.00555556 0.000833333 
0.00541667 0.00555556 0.000972222 
0.00555556 0.00555556 0.00111111 
0.00569444 0.00555556 0.00125 
0.00583333 0.00555556 0.00138889 
0.00597222 0.00555556 0.00152778 
0.00611111 0.00555556 0.00166667 
0.00625 0.00555556 0.00180556 
0.00638889 0.00555556 0.00194444 
0.00652778 0.00555556 0.00208333 
0.00666667 0.00555556 0.00222222 
0.00680556 0.00555556 0.00236111 
0.00694444 0.00555556 0.0025 
0.00708333 0.00555556 0.00263889 
0.00722222 0.00555556 0.00277778 
0.00736111 0.00555556 0.00291667 
0.0075 0.00555556 0.00305556 
0.00763889 0.00555556 0.00319444 
0.00777778 0.00555556 0.00333333 
0.00791667 0.00555556 0.00347222 
0.00805556 0.00555556 0.00361111 
0.00819444 0.00555556 0.00375 
0.00833333 0.00555556 0.00388889 
0.00847222 0.00555556 0.00402778 
0.00861111 0.00555556 0.00416667 
0.00875 0.00555556 0.00430556 
0.00888889 0.00555556 0.00444444 
0.00902778 0.00555556 0.00458333 
0.00916667 0.00555556 0.00472222 
0.00930556 0.00555556 0.00486111 
0.00944444 0.00555556 0.005 
0.00958333 0.00555556 0.00513889 
0.00972222 0.00555556 0.00527778 
0.00986111 0.00555556 0.00541667 
0.00513889 0.00541667 0.000555556 
0.00527778 0.00541667 0.000694444 
0.00541667 0.00541667 0.000833333 
0.00555556 0.00541667 0.000972222 
0.00569444 0.00541667 0.00111111 
0.00583333 0.00541667 0.00125 
0.00597222 0.00541667 0.00138889 
0.00611111 0.00541667 0.00152778 
0.00625 0.00541667 0.00166667 
0.00638889 0.00541667 0.00180556 
0.00652778 0.00541667 0.00194444 
0.00666667 0.00541667 0.00208333 
0.00680556 0.00541667 0.00222222 
0.00694444 0.00541667 0.00236111 
0.00708333 0.00541667 0.0025 
0.00722222 0.00541667 0.00263889 
0.00736111 0.00541667 0.00277778 
0.0075 0.00541667 0.00291667 
0.00763889 0.00541667 0.00305556 
0.00777778 0.00541667 0.00319444 
0.00791667 0.00541667 0.00333333 
0.00805556 0.00541667 0.00347222 
0.00819444 0.00541667 0.00361111 
0.00833333 0.00541667 0.00375 
0.00847222 0.00541667 0.00388889 
0.00861111 0.00541667 0.00402778 
0.00875 0.00541667 0.00416667 
0.00888889 0.00541667 0.00430556 
0.00902778 0.00541667 0.00444444 
0.00916667 0.00541667 0.00458333 
0.00930556 0.00541667 0.00472222 
0.00944444 0.00541667 0.00486111 
0.00958333 0.00541667 0.005 
0.00972222 0.00541667 0.00513889 
0.00986111 0.00541667 0.00527778 
0.00513889 0.00527778 0.000416667 
0.00527778 0.00527778 0.000555556 
0.00541667 0.00527778 0.000694444 
0.00555556 0.00527778 0.000833333 
0.00569444 0.00527778 0.000972222 
0.00583333 0.00527778 0.00111111 
0.00597222 0.00527778 0.00125 
0.00611111 0.00527778 0.00138889 
0.00625 0.00527778 0.00152778 
0.00638889 0.00527778 0.00166667 
0.00652778 0.00527778 0.00180556 
0.00666667 0.00527778 0.00194444 
0.00680556 0.00527778 0.00208333 
0.00694444 0.00527778 0.00222222 
0.00708333 0.00527778 0.00236111 
0.00722222 0.00527778 0.0025 
0.00736111 0.00527778 0.00263889 
0.0075 0.00527778 0.00277778 
0.00763889 0.00527778 0.00291667 
0.00777778 0.00527778 0.00305556 
0.00791667 0.00527778 0.00319444 
0.00805556 0.00527778 0.00333333 
0.00819444 0.00527778 0.00347222 
0.00833333 0.00527778 0.00361111 
0.00847222 0.00527778 0.00375 
0.00861111 0.00527778 0.00388889 
0.00875 0.00527778 0.00402778 
0.00888889 0.00527778 0.00416667 
0.00902778 0.00527778 0.00430556 
0.00916667 0.00527778 0.00444444 
0.00930556 0.00527778 0.00458333 
0.00944444 0.00527778 0.00472222 
0.00958333 0.00527778 0.00486111 
0.00972222 0.00527778 0.005 
0.00986111 0.00527778 0.00513889 
0.00513889 0.00513889 0.000277778 
0.00527778 0.00513889 0.000416667 
0.00541667 0.00513889 0.000555556 
0.00555556 0.00513889 0.000694444 
0.00569444 0.00513889 0.000833333 
0.00583333 0.00513889 0.000972222 
0.00597222 0.00513889 0.00111111 
0.00611111 0.00513889 0.00125 
0.00625 0.00513889 0.00138889 
0.00638889 0.00513889 0.00152778 
0.00652778 0.00513889 0.00166667 
0.00666667 0.00513889 0.00180556 
0.00680556 0.00513889 0.00194444 
0.00694444 0.00513889 0.00208333 
0.00708333 0.00513889 0.00222222 
0.00722222 0.00513889 0.00236111 
0.00736111 0.00513889 0.0025 
0.0075 0.00513889 0.00263889 
0.00763889 0.00513889 0.00277778 
0.00777778 0.00513889 0.00291667 
0.00791667 0.00513889 0.00305556 
0.00805556 0.00513889 0.00319444 
0.00819444 0.00513889 0.00333333 
0.00833333 0.00513889 0.00347222 
0.00847222 0.00513889 0.00361111 
0.00861111 0.00513889 0.00375 
0.00875 0.00513889 0.00388889 
0.00888889 0.00513889 0.00402778 
0.00902778 0.00513889 0.00416667 
0.00916667 0.00513889 0.00430556 
0.00930556 0.00513889 0.00444444 
0.00944444 0.00513889 0.00458333 
0.00958333 0.00513889 0.00472222 
0.00972222 0.00513889 0.00486111 
0.00986111 0.00513889 0.005 
0.00972222 0.00486111 0.00486111 
0.00958333 0.00486111 0.00472222 
0.00944444 0.00486111 0.00458333 
0.00930556 0.00486111 0.00444444 
0.00916667 0.00486111 0.00430556 
0.00902778 0.00486111 0.00416667 
0.00888889 0.00486111 0.00402778 
0.00875 0.00486111 0.00388889 
0.00861111 0.00486111 0.00375 
0.00847222 0.00486111 0.00361111 
0.00833333 0.00486111 0.00347222 
0.00819444 0.00486111 0.00333333 
0.00805556 0.00486111 0.00319444 
0.00791667 0.00486111 0.00305556 
0.00777778 0.00486111 0.00291667 
0.00763889 0.00486111 0.00277778 
0.0075 0.00486111 0.00263889 
0.00736111 0.00486111 0.0025 
0.00722222 0.00486111 0.00236111 
0.00708333 0.00486111 0.00222222 
0.00694444 0.00486111 0.00208333 
0.00680556 0.00486111 0.00194444 
0.00666667 0.00486111 0.00180556 
0.00652778 0.00486111 0.00166667 
0.00638889 0.00486111 0.00152778 
0.00625 0.00486111 0.00138889 
0.00611111 0.00486111 0.00125 
0.00597222 0.00486111 0.00111111 
0.00583333 0.00486111 0.000972222 
0.00569444 0.00486111 0.000833333 
0.00555556 0.00486111 0.000694444 
0.00541667 0.00486111 0.000555556 
0.00527778 0.00486111 0.000416667 
0.00513889 0.00486111 0.000277778 
0.005 0.00486111 0.000138889 
0.00958333 0.00472222 0.00486111 
0.00944444 0.00472222 0.00472222 
0.00930556 0.00472222 0.00458333 
0.00916667 0.00472222 0.00444444 
0.00902778 0.00472222 0.00430556 
0.00888889 0.00472222 0.00416667 
0.00875 0.00472222 0.00402778 
0.00861111 0.00472222 0.00388889 
0.00847222 0.00472222 0.00375 
0.00833333 0.00472222 0.00361111 
0.00819444 0.00472222 0.00347222 
0.00805556 0.00472222 0.00333333 
0.00791667 0.00472222 0.00319444 
0.00777778 0.00472222 0.00305556 
0.00763889 0.00472222 0.00291667 
0.0075 0.00472222 0.00277778 
0.00736111 0.00472222 0.00263889 
0.00722222 0.00472222 0.0025 
0.00708333 0.00472222 0.00236111 
0.00694444 0.00472222 0.00222222 
0.00680556 0.00472222 0.00208333 
0.00666667 0.00472222 0.00194444 
0.00652778 0.00472222 0.00180556 
0.00638889 0.00472222 0.00166667 
0.00625 0.00472222 0.00152778 
0.00611111 0.00472222 0.00138889 
0.00597222 0.00472222 0.00125 
0.00583333 0.00472222 0.00111111 
0.00569444 0.00472222 0.000972222 
0.00555556 0.00472222 0.000833333 
0.00541667 0.00472222 0.000694444 
0.00527778 0.00472222 0.000555556 
0.00513889 0.00472222 0.000416667 
0.005 0.00472222 0.000277778 
0.00486111 0.00472222 0.000138889 
0.00944444 0.00458333 0.00486111 
0.00930556 0.00458333 0.00472222 
0.00916667 0.00458333 0.00458333 
0.00902778 0.00458333 0.00444444 
0.00888889 0.00458333 0.00430556 
0.00875 0.00458333 0.00416667 
0.00861111 0.00458333 0.00402778 
0.00847222 0.00458333 0.00388889 
0.00833333 0.00458333 0.00375 
0.00819444 0.00458333 0.00361111 
0.00805556 0.00458333 0.00347222 
0.00791667 0.00458333 0.00333333 
0.00777778 0.00458333 0.00319444 
0.00763889 0.00458333 0.00305556 
0.0075 0.00458333 0.00291667 
0.00736111 0.00458333 0.00277778 
0.00722222 0.00458333 0.00263889 
0.00708333 0.00458333 0.0025 
0.00694444 0.00458333 0.00236111 
0.00680556 0.00458333 0.00222222 
0.00666667 0.00458333 0.00208333 
0.00652778 0.00458333 0.00194444 
0.00638889 0.00458333 0.00180556 
0.00625 0.00458333 0.00166667 
0.00611111 0.00458333 0.00152778 
0.00597222 0.00458333 0.00138889 
0.00583333 0.00458333 0.00125 
0.00569444 0.00458333 0.00111111 
0.00555556 0.00458333 0.000972222 
0.00541667 0.00458333 0.000833333 
0.00527778 0.00458333 0.000694444 
0.00513889 0.00458333 0.000555556 
0.005 0.00458333 0.000416667 
0.00486111 0.00458333 0.000277778 
0.00472222 0.00458333 0.000138889 
0.00930556 0.00444444 0.00486111 
0.00916667 0.00444444 0.00472222 
0.00902778 0.00444444 0.00458333 
0.00888889 0.00444444 0.00444444 
0.00875 0.00444444 0.00430556 
0.00861111 0.00444444 0.00416667 
0.00847222 0.00444444 0.00402778 
0.00833333 0.00444444 0.00388889 
0.00819444 0.00444444 0.00375 
0.00805556 0.00444444 0.00361111 
0.00791667 0.00444444 0.00347222 
0.00777778 0.00444444 0.00333333 
0.00763889 0.00444444 0.00319444 
0.0075 0.00444444 0.00305556 
0.00736111 0.00444444 0.00291667 
0.00722222 0.00444444 0.00277778 
0.00708333 0.00444444 0.00263889 
0.00694444 0.00444444 0.0025 
0.00680556 0.00444444 0.00236111 
0.00666667 0.00444444 0.00222222 
0.00652778 0.00444444 0.00208333 
0.00638889 0.00444444 0.00194444 
0.00625 0.00444444 0.00180556 
0.00611111 0.00444444 0.00166667 
0.00597222 0.00444444 0.00152778 
0.00583333 0.00444444 0.00138889 
0.00569444 0.00444444 0.00125 
0.00555556 0.00444444 0.00111111 
0.00541667 0.00444444 0.000972222 
0.00527778 0.00444444 0.000833333 
0.00513889 0.00444444 0.000694444 
0.005 0.00444444 0.000555556 
0.00486111 0.00444444 0.000416667 
0.00472222 0.00444444 0.000277778 
0.00458333 0.00444444 0.000138889 
0.00916667 0.00430556 0.00486111 
0.00902778 0.00430556 0.00472222 
0.00888889 0.00430556 0.00458333 
0.00875 0.00430556 0.00444444 
0.00861111 0.00430556 0.00430556 
0.00847222 0.00430556 0.00416667 
0.00833333 0.00430556 0.00402778 
0.00819444 0.00430556 0.00388889 
0.00805556 0.00430556 0.00375 
0.00791667 0.00430556 0.00361111 
0.00777778 0.00430556 0.00347222 
0.00763889 0.00430556 0.00333333 
0.0075 0.00430556 0.00319444 
0.00736111 0.00430556 0.00305556 
0.00722222 0.00430556 0.00291667 
0.00708333 0.00430556 0.00277778 
0.00694444 0.00430556 0.00263889 
0.00680556 0.00430556 0.0025 
0.00666667 0.00430556 0.00236111 
0.00652778 0.00430556 0.00222222 
0.00638889 0.00430556 0.00208333 
0.00625 0.00430556 0.00194444 
0.00611111 0.00430556 0.00180556 
0.00597222 0.00430556 0.00166667 
0.00583333 0.00430556 0.00152778 
0.00569444 0.00430556 0.00138889 
0.00555556 0.00430556 0.00125 
0.00541667 0.00430556 0.00111111 
0.00527778 0.00430556 0.000972222 
0.00513889 0.00430556 0.000833333 
0.005 0.00430556 0.000694444 
0.00486111 0.00430556 0.000555556 
0.00472222 0.00430556 0.000416667 
0.00458333 0.00430556 0.000277778 
0.00444444 0.00430556 0.000138889 
0.00902778 0.00416667 0.00486111 
0.00888889 0.00416667 0.00472222 
0.00875 0.00416667 0.00458333 
0.00861111 0.00416667 0.00444444 
0.00847222 0.00416667 0.00430556 
0.00833333 0.00416667 0.00416667 
0.00819444 0.00416667 0.00402778 
0.00805556 0.00416667 0.00388889 
0.00791667 0.00416667 0.00375 
0.00777778 0.00416667 0.00361111 
0.00763889 0.00416667 0.00347222 
0.0075 0.00416667 0.00333333 
0.00736111 0.00416667 0.00319444 
0.00722222 0.00416667 0.00305556 
0.00708333 0.00416667 0.00291667 
0.00694444 0.00416667 0.00277778 
0.00680556 0.00416667 0.00263889 
0.00666667 0.00416667 0.0025 
0.00652778 0.00416667 0.00236111 
0.00638889 0.00416667 0.00222222 
0.00625 0.00416667 0.00208333 
0.00611111 0.00416667 0.00194444 
0.00597222 0.00416667 0.00180556 
0.00583333 0.00416667 0.00166667 
0.00569444 0.00416667 0.00152778 
0.00555556 0.00416667 0.00138889 
0.00541667 0.00416667 0.00125 
0.00527778 0.00416667 0.00111111 
0.00513889 0.00416667 0.000972222 
0.005 0.00416667 0.000833333 
0.00486111 0.00416667 0.000694444 
0.00472222 0.00416667 0.000555556 
0.00458333 0.00416667 0.000416667 
0.00444444 0.00416667 0.000277778 
0.00430556 0.00416667 0.000138889 
0.00888889 0.00402778 0.00486111 
0.00875 0.00402778 0.00472222 
0.00861111 0.00402778 0.00458333 
0.00847222 0.00402778 0.00444444 
0.00833333 0.00402778 0.00430556 
0.00819444 0.00402778 0.00416667 
0.00805556 0.00402778 0.00402778 
0.00791667 0.00402778 0.00388889 
0.00777778 0.00402778 0.00375 
0.00763889 0.00402778 0.00361111 
0.0075 0.00402778 0.00347222 
0.00736111 0.00402778 0.00333333 
0.00722222 0.00402778 0.00319444 
0.00708333 0.00402778 0.00305556 
0.00694444 0.00402778 0.00291667 
0.00680556 0.00402778 0.00277778 
0.00666667 0.00402778 0.00263889 
0.00652778 0.00402778 0.0025 
0.00638889 0.00402778 0.00236111 
0.00625 0.00402778 0.00222222 
0.00611111 0.00402778 0.00208333 
0.00597222 0.00402778 0.00194444 
0.00583333 0.00402778 0.00180556 
0.00569444 0.00402778 0.00166667 
0.00555556 0.00402778 0.00152778 
0.00541667 0.00402778 0.00138889 
0.00527778 0.00402778 0.00125 
0.00513889 0.00402778 0.00111111 
0.005 0.00402778 0.000972222 
0.00486111 0.00402778 0.000833333 
0.00472222 0.00402778 0.000694444 
0.00458333 0.00402778 0.000555556 
0.00444444 0.00402778 0.000416667 
0.00430556 0.00402778 0.000277778 
0.00416667 0.00402778 0.000138889 
0.00875 0.00388889 0.00486111 
0.00861111 0.00388889 0.00472222 
0.00847222 0.00388889 0.00458333 
0.00833333 0.00388889 0.00444444 
0.00819444 0.00388889 0.00430556 
0.00805556 0.00388889 0.00416667 
0.00791667 0.00388889 0.00402778 
0.00777778 0.00388889 0.00388889 
0.00763889 0.00388889 0.00375 
0.0075 0.00388889 0.00361111 
0.00736111 0.00388889 0.00347222 
0.00722222 0.00388889 0.00333333 
0.00708333 0.00388889 0.00319444 
0.00694444 0.00388889 0.00305556 
0.00680556 0.00388889 0.00291667 
0.00666667 0.00388889 0.00277778 
0.00652778 0.00388889 0.00263889 
0.00638889 0.00388889 0.0025 
0.00625 0.00388889 0.00236111 
0.00611111 0.00388889 0.00222222 
0.00597222 0.00388889 0.00208333 
0.00583333 0.00388889 0.00194444 
0.00569444 0.00388889 0.00180556 
0.00555556 0.00388889 0.00166667 
0.00541667 0.00388889 0.00152778 
0.00527778 0.00388889 0.00138889 
0.00513889 0.00388889 0.00125 
0.005 0.00388889 0.00111111 
0.00486111 0.00388889 0.000972222 
0.00472222 0.00388889 0.000833333 
0.00458333 0.00388889 0.000694444 
0.00444444 0.00388889 0.000555556 
0.00430556 0.00388889 0.000416667 
0.00416667 0.00388889 0.000277778 
0.00402778 0.00388889 0.000138889 
0.00861111 0.00375 0.00486111 
0.00847222 0.00375 0.00472222 
0.00833333 0.00375 0.00458333 
0.00819444 0.00375 0.00444444 
0.00805556 0.00375 0.00430556 
0.00791667 0.00375 0.00416667 
0.00777778 0.00375 0.00402778 
0.00763889 0.00375 0.00388889 
0.0075 0.00375 0.00375 
0.00736111 0.00375 0.00361111 
0.00722222 0.00375 0.00347222 
0.00708333 0.00375 0.00333333 
0.00694444 0.00375 0.00319444 
0.00680556 0.00375 0.00305556 
0.00666667 0.00375 0.00291667 
0.00652778 0.00375 0.00277778 
0.00638889 0.00375 0.00263889 
0.00625 0.00375 0.0025 
0.00611111 0.00375 0.00236111 
0.00597222 0.00375 0.00222222 
0.00583333 0.00375 0.00208333 
0.00569444 0.00375 0.00194444 
0.00555556 0.00375 0.00180556 
0.00541667 0.00375 0.00166667 
0.00527778 0.00375 0.00152778 
0.00513889 0.00375 0.00138889 
0.005 0.00375 0.00125 
0.00486111 0.00375 0.00111111 
0.00472222 0.00375 0.000972222 
0.00458333 0.00375 0.000833333 
0.00444444 0.00375 0.000694444 
0.00430556 0.00375 0.000555556 
0.00416667 0.00375 0.000416667 
0.00402778 0.00375 0.000277778 
0.00388889 0.00375 0.000138889 
0.00847222 0.00361111 0.00486111 
0.00833333 0.00361111 0.00472222 
0.00819444 0.00361111 0.00458333 
0.00805556 0.00361111 0.00444444 
0.00791667 0.00361111 0.00430556 
0.00777778 0.00361111 0.00416667 
0.00763889 0.00361111 0.00402778 
0.0075 0.00361111 0.00388889 
0.00736111 0.00361111 0.00375 
0.00722222 0.00361111 0.00361111 
0.00708333 0.00361111 0.00347222 
0.00694444 0.00361111 0.00333333 
0.00680556 0.00361111 0.00319444 
0.00666667 0.00361111 0.00305556 
0.00652778 0.00361111 0.00291667 
0.00638889 0.00361111 0.00277778 
0.00625 0.00361111 0.00263889 
0.00611111 0.00361111 0.0025 
0.00597222 0.00361111 0.00236111 
0.00583333 0.00361111 0.00222222 
0.00569444 0.00361111 0.00208333 
0.00555556 0.00361111 0.00194444 
0.00541667 0.00361111 0.00180556 
0.00527778 0.00361111 0.00166667 
0.00513889 0.00361111 0.00152778 
0.005 0.00361111 0.00138889 
0.00486111 0.00361111 0.00125 
0.00472222 0.00361111 0.00111111 
0.00458333 0.00361111 0.000972222 
0.00444444 0.00361111 0.000833333 
0.00430556 0.00361111 0.000694444 
0.00416667 0.00361111 0.000555556 
0.00402778 0.00361111 0.000416667 
0.00388889 0.00361111 0.000277778 
0.00375 0.00361111 0.000138889 
0.00833333 0.00347222 0.00486111 
0.00819444 0.00347222 0.00472222 
0.00805556 0.00347222 0.00458333 
0.00791667 0.00347222 0.00444444 
0.00777778 0.00347222 0.00430556 
0.00763889 0.00347222 0.00416667 
0.0075 0.00347222 0.00402778 
0.00736111 0.00347222 0.00388889 
0.00722222 0.00347222 0.00375 
0.00708333 0.00347222 0.00361111 
0.00694444 0.00347222 0.00347222 
0.00680556 0.00347222 0.00333333 
0.00666667 0.00347222 0.00319444 
0.00652778 0.00347222 0.00305556 
0.00638889 0.00347222 0.00291667 
0.00625 0.00347222 0.00277778 
0.00611111 0.00347222 0.00263889 
0.00597222 0.00347222 0.0025 
0.00583333 0.00347222 0.00236111 
0.00569444 0.00347222 0.00222222 
0.00555556 0.00347222 0.00208333 
0.00541667 0.00347222 0.00194444 
0.00527778 0.00347222 0.00180556 
0.00513889 0.00347222 0.00166667 
0.005 0.00347222 0.00152778 
0.00486111 0.00347222 0.00138889 
0.00472222 0.00347222 0.00125 
0.00458333 0.00347222 0.00111111 
0.00444444 0.00347222 0.000972222 
0.00430556 0.00347222 0.000833333 
0.00416667 0.00347222 0.000694444 
0.00402778 0.00347222 0.000555556 
0.00388889 0.00347222 0.000416667 
0.00375 0.00347222 0.000277778 
0.00361111 0.00347222 0.000138889 
0.00819444 0.00333333 0.00486111 
0.00805556 0.00333333 0.00472222 
0.00791667 0.00333333 0.00458333 
0.00777778 0.00333333 0.00444444 
0.00763889 0.00333333 0.00430556 
0.0075 0.00333333 0.00416667 
0.00736111 0.00333333 0.00402778 
0.00722222 0.00333333 0.00388889 
0.00708333 0.00333333 0.00375 
0.00694444 0.00333333 0.00361111 
0.00680556 0.00333333 0.00347222 
0.00666667 0.00333333 0.00333333 
0.00652778 0.00333333 0.00319444 
0.00638889 0.00333333 0.00305556 
0.00625 0.00333333 0.00291667 
0.00611111 0.00333333 0.00277778 
0.00597222 0.00333333 0.00263889 
0.00583333 0.00333333 0.0025 
0.00569444 0.00333333 0.00236111 
0.00555556 0.00333333 0.00222222 
0.00541667 0.00333333 0.00208333 
0.00527778 0.00333333 0.00194444 
0.00513889 0.00333333 0.00180556 
0.005 0.00333333 0.00166667 
0.00486111 0.00333333 0.00152778 
0.00472222 0.00333333 0.00138889 
0.00458333 0.00333333 0.00125 
0.00444444 0.00333333 0.00111111 
0.00430556 0.00333333 0.000972222 
0.00416667 0.00333333 0.000833333 
0.00402778 0.00333333 0.000694444 
0.00388889 0.00333333 0.000555556 
0.00375 0.00333333 0.000416667 
0.00361111 0.00333333 0.000277778 
0.00347222 0.00333333 0.000138889 
0.00805556 0.00319444 0.00486111 
0.00791667 0.00319444 0.00472222 
0.00777778 0.00319444 0.00458333 
0.00763889 0.00319444 0.00444444 
0.0075 0.00319444 0.00430556 
0.00736111 0.00319444 0.00416667 
0.00722222 0.00319444 0.00402778 
0.00708333 0.00319444 0.00388889 
0.00694444 0.00319444 0.00375 
0.00680556 0.00319444 0.00361111 
0.00666667 0.00319444 0.00347222 
0.00652778 0.00319444 0.00333333 
0.00638889 0.00319444 0.00319444 
0.00625 0.00319444 0.00305556 
0.00611111 0.00319444 0.00291667 
0.00597222 0.00319444 0.00277778 
0.00583333 0.00319444 0.00263889 
0.00569444 0.00319444 0.0025 
0.00555556 0.00319444 0.00236111 
0.00541667 0.00319444 0.00222222 
0.00527778 0.00319444 0.00208333 
0.00513889 0.00319444 0.00194444 
0.005 0.00319444 0.00180556 
0.00486111 0.00319444 0.00166667 
0.00472222 0.00319444 0.00152778 
0.00458333 0.00319444 0.00138889 
0.00444444 0.00319444 0.00125 
0.00430556 0.00319444 0.00111111 
0.00416667 0.00319444 0.000972222 
0.00402778 0.00319444 0.000833333 
0.00388889 0.00319444 0.000694444 
0.00375 0.00319444 0.000555556 
0.00361111 0.00319444 0.000416667 
0.00347222 0.00319444 0.000277778 
0.00333333 0.00319444 0.000138889 
0.00791667 0.00305556 0.00486111 
0.00777778 0.00305556 0.00472222 
0.00763889 0.00305556 0.00458333 
0.0075 0.00305556 0.00444444 
0.00736111 0.00305556 0.00430556 
0.00722222 0.00305556 0.00416667 
0.00708333 0.00305556 0.00402778 
0.00694444 0.00305556 0.00388889 
0.00680556 0.00305556 0.00375 
0.00666667 0.00305556 0.00361111 
0.00652778 0.00305556 0.00347222 
0.00638889 0.00305556 0.00333333 
0.00625 0.00305556 0.00319444 
0.00611111 0.00305556 0.00305556 
0.00597222 0.00305556 0.00291667 
0.00583333 0.00305556 0.00277778 
0.00569444 0.00305556 0.00263889 
0.00555556 0.00305556 0.0025 
0.00541667 0.00305556 0.00236111 
0.00527778 0.00305556 0.00222222 
0.00513889 0.00305556 0.00208333 
0.005 0.00305556 0.00194444 
0.00486111 0.00305556 0.00180556 
0.00472222 0.00305556 0.00166667 
0.00458333 0.00305556 0.00152778 
0.00444444 0.00305556 0.00138889 
0.00430556 0.00305556 0.00125 
0.00416667 0.00305556 0.00111111 
0.00402778 0.00305556 0.000972222 
0.00388889 0.00305556 0.000833333 
0.00375 0.00305556 0.000694444 
0.00361111 0.00305556 0.000555556 
0.00347222 0.00305556 0.000416667 
0.00333333 0.00305556 0.000277778 
0.00319444 0.00305556 0.000138889 
0.00777778 0.00291667 0.00486111 
0.00763889 0.00291667 0.00472222 
0.0075 0.00291667 0.00458333 
0.00736111 0.00291667 0.00444444 
0.00722222 0.00291667 0.00430556 
0.00708333 0.00291667 0.00416667 
0.00694444 0.00291667 0.00402778 
0.00680556 0.00291667 0.00388889 
0.00666667 0.00291667 0.00375 
0.00652778 0.00291667 0.00361111 
0.00638889 0.00291667 0.00347222 
0.00625 0.00291667 0.00333333 
0.00611111 0.00291667 0.00319444 
0.00597222 0.00291667 0.00305556 
0.00583333 0.00291667 0.00291667 
0.00569444 0.00291667 0.00277778 
0.00555556 0.00291667 0.00263889 
0.00541667 0.00291667 0.0025 
0.00527778 0.00291667 0.00236111 
0.00513889 0.00291667 0.00222222 
0.005 0.00291667 0.00208333 
0.00486111 0.00291667 0.00194444 
0.00472222 0.00291667 0.00180556 
0.00458333 0.00291667 0.00166667 
0.00444444 0.00291667 0.00152778 
0.00430556 0.00291667 0.00138889 
0.00416667 0.00291667 0.00125 
0.00402778 0.00291667 0.00111111 
0.00388889 0.00291667 0.000972222 
0.00375 0.00291667 0.000833333 
0.00361111 0.00291667 0.000694444 
0.00347222 0.00291667 0.000555556 
0.00333333 0.00291667 0.000416667 
0.00319444 0.00291667 0.000277778 
0.00305556 0.00291667 0.000138889 
0.00763889 0.00277778 0.00486111 
0.0075 0.00277778 0.00472222 
0.00736111 0.00277778 0.00458333 
0.00722222 0.00277778 0.00444444 
0.00708333 0.00277778 0.00430556 
0.00694444 0.00277778 0.00416667 
0.00680556 0.00277778 0.00402778 
0.00666667 0.00277778 0.00388889 
0.00652778 0.00277778 0.00375 
0.00638889 0.00277778 0.00361111 
0.00625 0.00277778 0.00347222 
0.00611111 0.00277778 0.00333333 
0.00597222 0.00277778 0.00319444 
0.00583333 0.00277778 0.00305556 
0.00569444 0.00277778 0.00291667 
0.00555556 0.00277778 0.00277778 
0.00541667 0.00277778 0.00263889 
0.00527778 0.00277778 0.0025 
0.00513889 0.00277778 0.00236111 
0.005 0.00277778 0.00222222 
0.00486111 0.00277778 0.00208333 
0.00472222 0.00277778 0.00194444 
0.00458333 0.00277778 0.00180556 
0.00444444 0.00277778 0.00166667 
0.00430556 0.00277778 0.00152778 
0.00416667 0.00277778 0.00138889 
0.00402778 0.00277778 0.00125 
0.00388889 0.00277778 0.00111111 
0.00375 0.00277778 0.000972222 
0.00361111 0.00277778 0.000833333 
0.00347222 0.00277778 0.000694444 
0.00333333 0.00277778 0.000555556 
0.00319444 0.00277778 0.000416667 
0.00305556 0.00277778 0.000277778 
0.00291667 0.00277778 0.000138889 
0.0075 0.00263889 0.00486111 
0.00736111 0.00263889 0.00472222 
0.00722222 0.00263889 0.00458333 
0.00708333 0.00263889 0.00444444 
0.00694444 0.00263889 0.00430556 
0.00680556 0.00263889 0.00416667 
0.00666667 0.00263889 0.00402778 
0.00652778 0.00263889 0.00388889 
0.00638889 0.00263889 0.00375 
0.00625 0.00263889 0.00361111 
0.00611111 0.00263889 0.00347222 
0.00597222 0.00263889 0.00333333 
0.00583333 0.00263889 0.00319444 
0.00569444 0.00263889 0.00305556 
0.00555556 0.00263889 0.00291667 
0.00541667 0.00263889 0.00277778 
0.00527778 0.00263889 0.00263889 
0.00513889 0.00263889 0.0025 
0.005 0.00263889 0.00236111 
0.00486111 0.00263889 0.00222222 
0.00472222 0.00263889 0.00208333 
0.00458333 0.00263889 0.00194444 
0.00444444 0.00263889 0.00180556 
0.00430556 0.00263889 0.00166667 
0.00416667 0.00263889 0.00152778 
0.00402778 0.00263889 0.00138889 
0.00388889 0.00263889 0.00125 
0.00375 0.00263889 0.00111111 
0.00361111 0.00263889 0.000972222 
0.00347222 0.00263889 0.000833333 
0.00333333 0.00263889 0.000694444 
0.00319444 0.00263889 0.000555556 
0.00305556 0.00263889 0.000416667 
0.00291667 0.00263889 0.000277778 
0.00277778 0.00263889 0.000138889 
0.00736111 0.0025 0.00486111 
0.00722222 0.0025 0.00472222 
0.00708333 0.0025 0.00458333 
0.00694444 0.0025 0.00444444 
0.00680556 0.0025 0.00430556 
0.00666667 0.0025 0.00416667 
0.00652778 0.0025 0.00402778 
0.00638889 0.0025 0.00388889 
0.00625 0.0025 0.00375 
0.00611111 0.0025 0.00361111 
0.00597222 0.0025 0.00347222 
0.00583333 0.0025 0.00333333 
0.00569444 0.0025 0.00319444 
0.00555556 0.0025 0.00305556 
0.00541667 0.0025 0.00291667 
0.00527778 0.0025 0.00277778 
0.00513889 0.0025 0.00263889 
0.005 0.0025 0.0025 
0.00486111 0.0025 0.00236111 
0.00472222 0.0025 0.00222222 
0.00458333 0.0025 0.00208333 
0.00444444 0.0025 0.00194444 
0.00430556 0.0025 0.00180556 
0.00416667 0.0025 0.00166667 
0.00402778 0.0025 0.00152778 
0.00388889 0.0025 0.00138889 
0.00375 0.0025 0.00125 
0.00361111 0.0025 0.00111111 
0.00347222 0.0025 0.000972222 
0.00333333 0.0025 0.000833333 
0.00319444 0.0025 0.000694444 
0.00305556 0.0025 0.000555556 
0.00291667 0.0025 0.000416667 
0.00277778 0.0025 0.000277778 
0.00263889 0.0025 0.000138889 
0.00722222 0.00236111 0.00486111 
0.00708333 0.00236111 0.00472222 
0.00694444 0.00236111 0.00458333 
0.00680556 0.00236111 0.00444444 
0.00666667 0.00236111 0.00430556 
0.00652778 0.00236111 0.00416667 
0.00638889 0.00236111 0.00402778 
0.00625 0.00236111 0.00388889 
0.00611111 0.00236111 0.00375 
0.00597222 0.00236111 0.00361111 
0.00583333 0.00236111 0.00347222 
0.00569444 0.00236111 0.00333333 
0.00555556 0.00236111 0.00319444 
0.00541667 0.00236111 0.00305556 
0.00527778 0.00236111 0.00291667 
0.00513889 0.00236111 0.00277778 
0.005 0.00236111 0.00263889 
0.00486111 0.00236111 0.0025 
0.00472222 0.00236111 0.00236111 
0.00458333 0.00236111 0.00222222 
0.00444444 0.00236111 0.00208333 
0.00430556 0.00236111 0.00194444 
0.00416667 0.00236111 0.00180556 
0.00402778 0.00236111 0.00166667 
0.00388889 0.00236111 0.00152778 
0.00375 0.00236111 0.00138889 
0.00361111 0.00236111 0.00125 
0.00347222 0.00236111 0.00111111 
0.00333333 0.00236111 0.000972222 
0.00319444 0.00236111 0.000833333 
0.00305556 0.00236111 0.000694444 
0.00291667 0.00236111 0.000555556 
0.00277778 0.00236111 0.000416667 
0.00263889 0.00236111 0.000277778 
0.0025 0.00236111 0.000138889 
0.00708333 0.00222222 0.00486111 
0.00694444 0.00222222 0.00472222 
0.00680556 0.00222222 0.00458333 
0.00666667 0.00222222 0.00444444 
0.00652778 0.00222222 0.00430556 
0.00638889 0.00222222 0.00416667 
0.00625 0.00222222 0.00402778 
0.00611111 0.00222222 0.00388889 
0.00597222 0.00222222 0.00375 
0.00583333 0.00222222 0.00361111 
0.00569444 0.00222222 0.00347222 
0.00555556 0.00222222 0.00333333 
0.00541667 0.00222222 0.00319444 
0.00527778 0.00222222 0.00305556 
0.00513889 0.00222222 0.00291667 
0.005 0.00222222 0.00277778 
0.00486111 0.00222222 0.00263889 
0.00472222 0.00222222 0.0025 
0.00458333 0.00222222 0.00236111 
0.00444444 0.00222222 0.00222222 
0.00430556 0.00222222 0.00208333 
0.00416667 0.00222222 0.00194444 
0.00402778 0.00222222 0.00180556 
0.00388889 0.00222222 0.00166667 
0.00375 0.00222222 0.00152778 
0.00361111 0.00222222 0.00138889 
0.00347222 0.00222222 0.00125 
0.00333333 0.00222222 0.00111111 
0.00319444 0.00222222 0.000972222 
0.00305556 0.00222222 0.000833333 
0.00291667 0.00222222 0.000694444 
0.00277778 0.00222222 0.000555556 
0.00263889 0.00222222 0.000416667 
0.0025 0.00222222 0.000277778 
0.00236111 0.00222222 0.000138889 
0.00694444 0.00208333 0.00486111 
0.00680556 0.00208333 0.00472222 
0.00666667 0.00208333 0.00458333 
0.00652778 0.00208333 0.00444444 
0.00638889 0.00208333 0.00430556 
0.00625 0.00208333 0.00416667 
0.00611111 0.00208333 0.00402778 
0.00597222 0.00208333 0.00388889 
0.00583333 0.00208333 0.00375 
0.00569444 0.00208333 0.00361111 
0.00555556 0.00208333 0.00347222 
0.00541667 0.00208333 0.00333333 
0.00527778 0.00208333 0.00319444 
0.00513889 0.00208333 0.00305556 
0.005 0.00208333 0.00291667 
0.00486111 0.00208333 0.00277778 
0.00472222 0.00208333 0.00263889 
0.00458333 0.00208333 0.0025 
0.00444444 0.00208333 0.00236111 
0.00430556 0.00208333 0.00222222 
0.00416667 0.00208333 0.00208333 
0.00402778 0.00208333 0.00194444 
0.00388889 0.00208333 0.00180556 
0.00375 0.00208333 0.00166667 
0.00361111 0.00208333 0.00152778 
0.00347222 0.00208333 0.00138889 
0.00333333 0.00208333 0.00125 
0.00319444 0.00208333 0.00111111 
0.00305556 0.00208333 0.000972222 
0.00291667 0.00208333 0.000833333 
0.00277778 0.00208333 0.000694444 
0.00263889 0.00208333 0.000555556 
0.0025 0.00208333 0.000416667 
0.00236111 0.00208333 0.000277778 
0.00222222 0.00208333 0.000138889 
0.00680556 0.00194444 0.00486111 
0.00666667 0.00194444 0.00472222 
0.00652778 0.00194444 0.00458333 
0.00638889 0.00194444 0.00444444 
0.00625 0.00194444 0.00430556 
0.00611111 0.00194444 0.00416667 
0.00597222 0.00194444 0.00402778 
0.00583333 0.00194444 0.00388889 
0.00569444 0.00194444 0.00375 
0.00555556 0.00194444 0.00361111 
0.00541667 0.00194444 0.00347222 
0.00527778 0.00194444 0.00333333 
0.00513889 0.00194444 0.00319444 
0.005 0.00194444 0.00305556 
0.00486111 0.00194444 0.00291667 
0.00472222 0.00194444 0.00277778 
0.00458333 0.00194444 0.00263889 
0.00444444 0.00194444 0.0025 
0.00430556 0.00194444 0.00236111 
0.00416667 0.00194444 0.00222222 
0.00402778 0.00194444 0.00208333 
0.00388889 0.00194444 0.00194444 
0.00375 0.00194444 0.00180556 
0.00361111 0.00194444 0.00166667 
0.00347222 0.00194444 0.00152778 
0.00333333 0.00194444 0.00138889 
0.00319444 0.00194444 0.00125 
0.00305556 0.00194444 0.00111111 
0.00291667 0.00194444 0.000972222 
0.00277778 0.00194444 0.000833333 
0.00263889 0.00194444 0.000694444 
0.0025 0.00194444 0.000555556 
0.00236111 0.00194444 0.000416667 
0.00222222 0.00194444 0.000277778 
0.00208333 0.00194444 0.000138889 
0.00666667 0.00180556 0.00486111 
0.00652778 0.00180556 0.00472222 
0.00638889 0.00180556 0.00458333 
0.00625 0.00180556 0.00444444 
0.00611111 0.00180556 0.00430556 
0.00597222 0.00180556 0.00416667 
0.00583333 0.00180556 0.00402778 
0.00569444 0.00180556 0.00388889 
0.00555556 0.00180556 0.00375 
0.00541667 0.00180556 0.00361111 
0.00527778 0.00180556 0.00347222 
0.00513889 0.00180556 0.00333333 
0.005 0.00180556 0.00319444 
0.00486111 0.00180556 0.00305556 
0.00472222 0.00180556 0.00291667 
0.00458333 0.00180556 0.00277778 
0.00444444 0.00180556 0.00263889 
0.00430556 0.00180556 0.0025 
0.00416667 0.00180556 0.00236111 
0.00402778 0.00180556 0.00222222 
0.00388889 0.00180556 0.00208333 
0.00375 0.00180556 0.00194444 
0.00361111 0.00180556 0.00180556 
0.00347222 0.00180556 0.00166667 
0.00333333 0.00180556 0.00152778 
0.00319444 0.00180556 0.00138889 
0.00305556 0.00180556 0.00125 
0.00291667 0.00180556 0.00111111 
0.00277778 0.00180556 0.000972222 
0.00263889 0.00180556 0.000833333 
0.0025 0.00180556 0.000694444 
0.00236111 0.00180556 0.000555556 
0.00222222 0.00180556 0.000416667 
0.00208333 0.00180556 0.000277778 
0.00194444 0.00180556 0.000138889 
0.00652778 0.00166667 0.00486111 
0.00638889 0.00166667 0.00472222 
0.00625 0.00166667 0.00458333 
0.00611111 0.00166667 0.00444444 
0.00597222 0.00166667 0.00430556 
0.00583333 0.00166667 0.00416667 
0.00569444 0.00166667 0.00402778 
0.00555556 0.00166667 0.00388889 
0.00541667 0.00166667 0.00375 
0.00527778 0.00166667 0.00361111 
0.00513889 0.00166667 0.00347222 
0.005 0.00166667 0.00333333 
0.00486111 0.00166667 0.00319444 
0.00472222 0.00166667 0.00305556 
0.00458333 0.00166667 0.00291667 
0.00444444 0.00166667 0.00277778 
0.00430556 0.00166667 0.00263889 
0.00416667 0.00166667 0.0025 
0.00402778 0.00166667 0.00236111 
0.00388889 0.00166667 0.00222222 
0.00375 0.00166667 0.00208333 
0.00361111 0.00166667 0.00194444 
0.00347222 0.00166667 0.00180556 
0.00333333 0.00166667 0.00166667 
0.00319444 0.00166667 0.00152778 
0.00305556 0.00166667 0.00138889 
0.00291667 0.00166667 0.00125 
0.00277778 0.00166667 0.00111111 
0.00263889 0.00166667 0.000972222 
0.0025 0.00166667 0.000833333 
0.00236111 0.00166667 0.000694444 
0.00222222 0.00166667 0.000555556 
0.00208333 0.00166667 0.000416667 
0.00194444 0.00166667 0.000277778 
0.00180556 0.00166667 0.000138889 
0.00638889 0.00152778 0.00486111 
0.00625 0.00152778 0.00472222 
0.00611111 0.00152778 0.00458333 
0.00597222 0.00152778 0.00444444 
0.00583333 0.00152778 0.00430556 
0.00569444 0.00152778 0.00416667 
0.00555556 0.00152778 0.00402778 
0.00541667 0.00152778 0.00388889 
0.00527778 0.00152778 0.00375 
0.00513889 0.00152778 0.00361111 
0.005 0.00152778 0.00347222 
0.00486111 0.00152778 0.00333333 
0.00472222 0.00152778 0.00319444 
0.00458333 0.00152778 0.00305556 
0.00444444 0.00152778 0.00291667 
0.00430556 0.00152778 0.00277778 
0.00416667 0.00152778 0.00263889 
0.00402778 0.00152778 0.0025 
0.00388889 0.00152778 0.00236111 
0.00375 0.00152778 0.00222222 
0.00361111 0.00152778 0.00208333 
0.00347222 0.00152778 0.00194444 
0.00333333 0.00152778 0.00180556 
0.00319444 0.00152778 0.00166667 
0.00305556 0.00152778 0.00152778 
0.00291667 0.00152778 0.00138889 
0.00277778 0.00152778 0.00125 
0.00263889 0.00152778 0.00111111 
0.0025 0.00152778 0.000972222 
0.00236111 0.00152778 0.000833333 
0.00222222 0.00152778 0.000694444 
0.00208333 0.00152778 0.000555556 
0.00194444 0.00152778 0.000416667 
0.00180556 0.00152778 0.000277778 
0.00166667 0.00152778 0.000138889 
0.00625 0.00138889 0.00486111 
0.00611111 0.00138889 0.00472222 
0.00597222 0.00138889 0.00458333 
0.00583333 0.00138889 0.00444444 
0.00569444 0.00138889 0.00430556 
0.00555556 0.00138889 0.00416667 
0.00541667 0.00138889 0.00402778 
0.00527778 0.00138889 0.00388889 
0.00513889 0.00138889 0.00375 
0.005 0.00138889 0.00361111 
0.00486111 0.00138889 0.00347222 
0.00472222 0.00138889 0.00333333 
0.00458333 0.00138889 0.00319444 
0.00444444 0.00138889 0.00305556 
0.00430556 0.00138889 0.00291667 
0.00416667 0.00138889 0.00277778 
0.00402778 0.00138889 0.00263889 
0.00388889 0.00138889 0.0025 
0.00375 0.00138889 0.00236111 
0.00361111 0.00138889 0.00222222 
0.00347222 0.00138889 0.00208333 
0.00333333 0.00138889 0.00194444 
0.00319444 0.00138889 0.00180556 
0.00305556 0.00138889 0.00166667 
0.00291667 0.00138889 0.00152778 
0.00277778 0.00138889 0.00138889 
0.00263889 0.00138889 0.00125 
0.0025 0.00138889 0.00111111 
0.00236111 0.00138889 0.000972222 
0.00222222 0.00138889 0.000833333 
0.00208333 0.00138889 0.000694444 
0.00194444 0.00138889 0.000555556 
0.00180556 0.00138889 0.000416667 
0.00166667 0.00138889 0.000277778 
0.00152778 0.00138889 0.000138889 
0.00611111 0.00125 0.00486111 
0.00597222 0.00125 0.00472222 
0.00583333 0.00125 0.00458333 
0.00569444 0.00125 0.00444444 
0.00555556 0.00125 0.00430556 
0.00541667 0.00125 0.00416667 
0.00527778 0.00125 0.00402778 
0.00513889 0.00125 0.00388889 
0.005 0.00125 0.00375 
0.00486111 0.00125 0.00361111 
0.00472222 0.00125 0.00347222 
0.00458333 0.00125 0.00333333 
0.00444444 0.00125 0.00319444 
0.00430556 0.00125 0.00305556 
0.00416667 0.00125 0.00291667 
0.00402778 0.00125 0.00277778 
0.00388889 0.00125 0.00263889 
0.00375 0.00125 0.0025 
0.00361111 0.00125 0.00236111 
0.00347222 0.00125 0.00222222 
0.00333333 0.00125 0.00208333 
0.00319444 0.00125 0.00194444 
0.00305556 0.00125 0.00180556 
0.00291667 0.00125 0.00166667 
0.00277778 0.00125 0.00152778 
0.00263889 0.00125 0.00138889 
0.0025 0.00125 0.00125 
0.00236111 0.00125 0.00111111 
0.00222222 0.00125 0.000972222 
0.00208333 0.00125 0.000833333 
0.00194444 0.00125 0.000694444 
0.00180556 0.00125 0.000555556 
0.00166667 0.00125 0.000416667 
0.00152778 0.00125 0.000277778 
0.00138889 0.00125 0.000138889 
0.00597222 0.00111111 0.00486111 
0.00583333 0.00111111 0.00472222 
0.00569444 0.00111111 0.00458333 
0.00555556 0.00111111 0.00444444 
0.00541667 0.00111111 0.00430556 
0.00527778 0.00111111 0.00416667 
0.00513889 0.00111111 0.00402778 
0.005 0.00111111 0.00388889 
0.00486111 0.00111111 0.00375 
0.00472222 0.00111111 0.00361111 
0.00458333 0.00111111 0.00347222 
0.00444444 0.00111111 0.00333333 
0.00430556 0.00111111 0.00319444 
0.00416667 0.00111111 0.00305556 
0.00402778 0.00111111 0.00291667 
0.00388889 0.00111111 0.00277778 
0.00375 0.00111111 0.00263889 
0.00361111 0.00111111 0.0025 
0.00347222 0.00111111 0.00236111 
0.00333333 0.00111111 0.00222222 
0.00319444 0.00111111 0.00208333 
0.00305556 0.00111111 0.00194444 
0.00291667 0.00111111 0.00180556 
0.00277778 0.00111111 0.00166667 
0.00263889 0.00111111 0.00152778 
0.0025 0.00111111 0.00138889 
0.00236111 0.00111111 0.00125 
0.00222222 0.00111111 0.00111111 
0.00208333 0.00111111 0.000972222 
0.00194444 0.00111111 0.000833333 
0.00180556 0.00111111 0.000694444 
0.00166667 0.00111111 0.000555556 
0.00152778 0.00111111 0.000416667 
0.00138889 0.00111111 0.000277778 
0.00125 0.00111111 0.000138889 
0.00583333 0.000972222 0.00486111 
0.00569444 0.000972222 0.00472222 
0.00555556 0.000972222 0.00458333 
0.00541667 0.000972222 0.00444444 
0.00527778 0.000972222 0.00430556 
0.00513889 0.000972222 0.00416667 
0.005 0.000972222 0.00402778 
0.00486111 0.000972222 0.00388889 
0.00472222 0.000972222 0.00375 
0.00458333 0.000972222 0.00361111 
0.00444444 0.000972222 0.00347222 
0.00430556 0.000972222 0.00333333 
0.00416667 0.000972222 0.00319444 
0.00402778 0.000972222 0.00305556 
0.00388889 0.000972222 0.00291667 
0.00375 0.000972222 0.00277778 
0.00361111 0.000972222 0.00263889 
0.00347222 0.000972222 0.0025 
0.00333333 0.000972222 0.00236111 
0.00319444 0.000972222 0.00222222 
0.00305556 0.000972222 0.00208333 
0.00291667 0.000972222 0.00194444 
0.00277778 0.000972222 0.00180556 
0.00263889 0.000972222 0.00166667 
0.0025 0.000972222 0.00152778 
0.00236111 0.000972222 0.00138889 
0.00222222 0.000972222 0.00125 
0.00208333 0.000972222 0.00111111 
0.00194444 0.000972222 0.000972222 
0.00180556 0.000972222 0.000833333 
0.00166667 0.000972222 0.000694444 
0.00152778 0.000972222 0.000555556 
0.00138889 0.000972222 0.000416667 
0.00125 0.000972222 0.000277778 
0.00111111 0.000972222 0.000138889 
0.00569444 0.000833333 0.00486111 
0.00555556 0.000833333 0.00472222 
0.00541667 0.000833333 0.00458333 
0.00527778 0.000833333 0.00444444 
0.00513889 0.000833333 0.00430556 
0.005 0.000833333 0.00416667 
0.00486111 0.000833333 0.00402778 
0.00472222 0.000833333 0.00388889 
0.00458333 0.000833333 0.00375 
0.00444444 0.000833333 0.00361111 
0.00430556 0.000833333 0.00347222 
0.00416667 0.000833333 0.00333333 
0.00402778 0.000833333 0.00319444 
0.00388889 0.000833333 0.00305556 
0.00375 0.000833333 0.00291667 
0.00361111 0.000833333 0.00277778 
0.00347222 0.000833333 0.00263889 
0.00333333 0.000833333 0.0025 
0.00319444 0.000833333 0.00236111 
0.00305556 0.000833333 0.00222222 
0.00291667 0.000833333 0.00208333 
0.00277778 0.000833333 0.00194444 
0.00263889 0.000833333 0.00180556 
0.0025 0.000833333 0.00166667 
0.00236111 0.000833333 0.00152778 
0.00222222 0.000833333 0.00138889 
0.00208333 0.000833333 0.00125 
0.00194444 0.000833333 0.00111111 
0.00180556 0.000833333 0.000972222 
0.00166667 0.000833333 0.000833333 
0.00152778 0.000833333 0.000694444 
0.00138889 0.000833333 0.000555556 
0.00125 0.000833333 0.000416667 
0.00111111 0.000833333 0.000277778 
0.000972222 0.000833333 0.000138889 
0.00555556 0.000694444 0.00486111 
0.00541667 0.000694444 0.00472222 
0.00527778 0.000694444 0.00458333 
0.00513889 0.000694444 0.00444444 
0.005 0.000694444 0.00430556 
0.00486111 0.000694444 0.00416667 
0.00472222 0.000694444 0.00402778 
0.00458333 0.000694444 0.00388889 
0.00444444 0.000694444 0.00375 
0.00430556 0.000694444 0.00361111 
0.00416667 0.000694444 0.00347222 
0.00402778 0.000694444 0.00333333 
0.00388889 0.000694444 0.00319444 
0.00375 0.000694444 0.00305556 
0.00361111 0.000694444 0.00291667 
0.00347222 0.000694444 0.00277778 
0.00333333 0.000694444 0.00263889 
0.00319444 0.000694444 0.0025 
0.00305556 0.000694444 0.00236111 
0.00291667 0.000694444 0.00222222 
0.00277778 0.000694444 0.00208333 
0.00263889 0.000694444 0.00194444 
0.0025 0.000694444 0.00180556 
0.00236111 0.000694444 0.00166667 
0.00222222 0.000694444 0.00152778 
0.00208333 0.000694444 0.00138889 
0.00194444 0.000694444 0.00125 
0.00180556 0.000694444 0.00111111 
0.00166667 0.000694444 0.000972222 
0.00152778 0.000694444 0.000833333 
0.00138889 0.000694444 0.000694444 
0.00125 0.000694444 0.000555556 
0.00111111 0.000694444 0.000416667 
0.000972222 0.000694444 0.000277778 
0.000833333 0.000694444 0.000138889 
0.00541667 0.000555556 0.00486111 
0.00527778 0.000555556 0.00472222 
0.00513889 0.000555556 0.00458333 
0.005 0.000555556 0.00444444 
0.00486111 0.000555556 0.00430556 
0.00472222 0.000555556 0.00416667 
0.00458333 0.000555556 0.00402778 
0.00444444 0.000555556 0.00388889 
0.00430556 0.000555556 0.00375 
0.00416667 0.000555556 0.00361111 
0.00402778 0.000555556 0.00347222 
0.00388889 0.000555556 0.00333333 
0.00375 0.000555556 0.00319444 
0.00361111 0.000555556 0.00305556 
0.00347222 0.000555556 0.00291667 
0.00333333 0.000555556 0.00277778 
0.00319444 0.000555556 0.00263889 
0.00305556 0.000555556 0.0025 
0.00291667 0.000555556 0.00236111 
0.00277778 0.000555556 0.00222222 
0.00263889 0.000555556 0.00208333 
0.0025 0.000555556 0.00194444 
0.00236111 0.000555556 0.00180556 
0.00222222 0.000555556 0.00166667 
0.00208333 0.000555556 0.00152778 
0.00194444 0.000555556 0.00138889 
0.00180556 0.000555556 0.00125 
0.00166667 0.000555556 0.00111111 
0.00152778 0.000555556 0.000972222 
0.00138889 0.000555556 0.000833333 
0.00125 0.000555556 0.000694444 
0.00111111 0.000555556 0.000555556 
0.000972222 0.000555556 0.000416667 
0.000833333 0.000555556 0.000277778 
0.000694444 0.000555556 0.000138889 
0.00527778 0.000416667 0.00486111 
0.00513889 0.000416667 0.00472222 
0.005 0.000416667 0.00458333 
0.00486111 0.000416667 0.00444444 
0.00472222 0.000416667 0.00430556 
0.00458333 0.000416667 0.00416667 
0.00444444 0.000416667 0.00402778 
0.00430556 0.000416667 0.00388889 
0.00416667 0.000416667 0.00375 
0.00402778 0.000416667 0.00361111 
0.00388889 0.000416667 0.00347222 
0.00375 0.000416667 0.00333333 
0.00361111 0.000416667 0.00319444 
0.00347222 0.000416667 0.00305556 
0.00333333 0.000416667 0.00291667 
0.00319444 0.000416667 0.00277778 
0.00305556 0.000416667 0.00263889 
0.00291667 0.000416667 0.0025 
0.00277778 0.000416667 0.00236111 
0.00263889 0.000416667 0.00222222 
0.0025 0.000416667 0.00208333 
0.00236111 0.000416667 0.00194444 
0.00222222 0.000416667 0.00180556 
0.00208333 0.000416667 0.00166667 
0.00194444 0.000416667 0.00152778 
0.00180556 0.000416667 0.00138889 
0.00166667 0.000416667 0.00125 
0.00152778 0.000416667 0.00111111 
0.00138889 0.000416667 0.000972222 
0.00125 0.000416667 0.000833333 
0.00111111 0.000416667 0.000694444 
0.000972222 0.000416667 0.000555556 
0.000833333 0.000416667 0.000416667 
0.000694444 0.000416667 0.000277778 
0.000555556 0.000416667 0.000138889 
0.00513889 0.000277778 0.00486111 
0.005 0.000277778 0.00472222 
0.00486111 0.000277778 0.00458333 
0.00472222 0.000277778 0.00444444 
0.00458333 0.000277778 0.00430556 
0.00444444 0.000277778 0.00416667 
0.00430556 0.000277778 0.00402778 
0.00416667 0.000277778 0.00388889 
0.00402778 0.000277778 0.00375 
0.00388889 0.000277778 0.00361111 
0.00375 0.000277778 0.00347222 
0.00361111 0.000277778 0.00333333 
0.00347222 0.000277778 0.00319444 
0.00333333 0.000277778 0.00305556 
0.00319444 0.000277778 0.00291667 
0.00305556 0.000277778 0.00277778 
0.00291667 0.000277778 0.00263889 
0.00277778 0.000277778 0.0025 
0.00263889 0.000277778 0.00236111 
0.0025 0.000277778 0.00222222 
0.00236111 0.000277778 0.00208333 
0.00222222 0.000277778 0.00194444 
0.00208333 0.000277778 0.00180556 
0.00194444 0.000277778 0.00166667 
0.00180556 0.000277778 0.00152778 
0.00166667 0.000277778 0.00138889 
0.00152778 0.000277778 0.00125 
0.00138889 0.000277778 0.00111111 
0.00125 0.000277778 0.000972222 
0.00111111 0.000277778 0.000833333 
0.000972222 0.000277778 0.000694444 
0.000833333 0.000277778 0.000555556 
0.000694444 0.000277778 0.000416667 
0.000555556 0.000277778 0.000277778 
0.000416667 0.000277778 0.000138889 
0.005 0.000138889 0.00486111 
0.00486111 0.000138889 0.00472222 
0.00472222 0.000138889 0.00458333 
0.00458333 0.000138889 0.00444444 
0.00444444 0.000138889 0.00430556 
0.00430556 0.000138889 0.00416667 
0.00416667 0.000138889 0.00402778 
0.00402778 0.000138889 0.00388889 
0.00388889 0.000138889 0.00375 
0.00375 0.000138889 0.00361111 
0.00361111 0.000138889 0.00347222 
0.00347222 0.000138889 0.00333333 
0.00333333 0.000138889 0.00319444 
0.00319444 0.000138889 0.00305556 
0.00305556 0.000138889 0.00291667 
0.00291667 0.000138889 0.00277778 
0.00277778 0.000138889 0.00263889 
0.00263889 0.000138889 0.0025 
0.0025 0.000138889 0.00236111 
0.00236111 0.000138889 0.00222222 
0.00222222 0.000138889 0.00208333 
0.00208333 0.000138889 0.00194444 
0.00194444 0.000138889 0.00180556 
0.00180556 0.000138889 0.00166667 
0.00166667 0.000138889 0.00152778 
0.00152778 0.000138889 0.00138889 
0.00138889 0.000138889 0.00125 
0.00125 0.000138889 0.00111111 
0.00111111 0.000138889 0.000972222 
0.000972222 0.000138889 0.000833333 
0.000833333 0.000138889 0.000694444 
0.000694444 0.000138889 0.000555556 
0.000555556 0.000138889 0.000416667 
0.000416667 0.000138889 0.000277778 
0.000277778 0.000138889 0.000138889 
0.00986111 0.00972222 0.00986111 
0.00986111 0.00958333 0.00972222 
0.00986111 0.00944444 0.00958333 
0.00986111 0.00930556 0.00944444 
0.00986111 0.00916667 0.00930556 
0.00986111 0.00902778 0.00916667 
0.00986111 0.00888889 0.00902778 
0.00986111 0.00875 0.00888889 
0.00986111 0.00861111 0.00875 
0.00986111 0.00847222 0.00861111 
0.00986111 0.00833333 0.00847222 
0.00986111 0.00819444 0.00833333 
0.00986111 0.00805556 0.00819444 
0.00986111 0.00791667 0.00805556 
0.00986111 0.00777778 0.00791667 
0.00986111 0.00763889 0.00777778 
0.00986111 0.0075 0.00763889 
0.00986111 0.00736111 0.0075 
0.00986111 0.00722222 0.00736111 
0.00986111 0.00708333 0.00722222 
0.00986111 0.00694444 0.00708333 
0.00986111 0.00680556 0.00694444 
0.00986111 0.00666667 0.00680556 
0.00986111 0.00652778 0.00666667 
0.00986111 0.00638889 0.00652778 
0.00986111 0.00625 0.00638889 
0.00986111 0.00611111 0.00625 
0.00986111 0.00597222 0.00611111 
0.00986111 0.00583333 0.00597222 
0.00986111 0.00569444 0.00583333 
0.00986111 0.00555556 0.00569444 
0.00986111 0.00541667 0.00555556 
0.00986111 0.00527778 0.00541667 
0.00986111 0.00513889 0.00527778 
0.00986111 0.005 0.00513889 
0.00972222 0.00958333 0.00986111 
0.00972222 0.00944444 0.00972222 
0.00972222 0.00930556 0.00958333 
0.00972222 0.00916667 0.00944444 
0.00972222 0.00902778 0.00930556 
0.00972222 0.00888889 0.00916667 
0.00972222 0.00875 0.00902778 
0.00972222 0.00861111 0.00888889 
0.00972222 0.00847222 0.00875 
0.00972222 0.00833333 0.00861111 
0.00972222 0.00819444 0.00847222 
0.00972222 0.00805556 0.00833333 
0.00972222 0.00791667 0.00819444 
0.00972222 0.00777778 0.00805556 
0.00972222 0.00763889 0.00791667 
0.00972222 0.0075 0.00777778 
0.00972222 0.00736111 0.00763889 
0.00972222 0.00722222 0.0075 
0.00972222 0.00708333 0.00736111 
0.00972222 0.00694444 0.00722222 
0.00972222 0.00680556 0.00708333 
0.00972222 0.00666667 0.00694444 
0.00972222 0.00652778 0.00680556 
0.00972222 0.00638889 0.00666667 
0.00972222 0.00625 0.00652778 
0.00972222 0.00611111 0.00638889 
0.00972222 0.00597222 0.00625 
0.00972222 0.00583333 0.00611111 
0.00972222 0.00569444 0.00597222 
0.00972222 0.00555556 0.00583333 
0.00972222 0.00541667 0.00569444 
0.00972222 0.00527778 0.00555556 
0.00972222 0.00513889 0.00541667 
0.00972222 0.005 0.00527778 
0.00972222 0.00486111 0.00513889 
0.00958333 0.00944444 0.00986111 
0.00958333 0.00930556 0.00972222 
0.00958333 0.00916667 0.00958333 
0.00958333 0.00902778 0.00944444 
0.00958333 0.00888889 0.00930556 
0.00958333 0.00875 0.00916667 
0.00958333 0.00861111 0.00902778 
0.00958333 0.00847222 0.00888889 
0.00958333 0.00833333 0.00875 
0.00958333 0.00819444 0.00861111 
0.00958333 0.00805556 0.00847222 
0.00958333 0.00791667 0.00833333 
0.00958333 0.00777778 0.00819444 
0.00958333 0.00763889 0.00805556 
0.00958333 0.0075 0.00791667 
0.00958333 0.00736111 0.00777778 
0.00958333 0.00722222 0.00763889 
0.00958333 0.00708333 0.0075 
0.00958333 0.00694444 0.00736111 
0.00958333 0.00680556 0.00722222 
0.00958333 0.00666667 0.00708333 
0.00958333 0.00652778 0.00694444 
0.00958333 0.00638889 0.00680556 
0.00958333 0.00625 0.00666667 
0.00958333 0.00611111 0.00652778 
0.00958333 0.00597222 0.00638889 
0.00958333 0.00583333 0.00625 
0.00958333 0.00569444 0.00611111 
0.00958333 0.00555556 0.00597222 
0.00958333 0.00541667 0.00583333 
0.00958333 0.00527778 0.00569444 
0.00958333 0.00513889 0.00555556 
0.00958333 0.005 0.00541667 
0.00958333 0.00486111 0.00527778 
0.00958333 0.00472222 0.00513889 
0.00944444 0.00930556 0.00986111 
0.00944444 0.00916667 0.00972222 
0.00944444 0.00902778 0.00958333 
0.00944444 0.00888889 0.00944444 
0.00944444 0.00875 0.00930556 
0.00944444 0.00861111 0.00916667 
0.00944444 0.00847222 0.00902778 
0.00944444 0.00833333 0.00888889 
0.00944444 0.00819444 0.00875 
0.00944444 0.00805556 0.00861111 
0.00944444 0.00791667 0.00847222 
0.00944444 0.00777778 0.00833333 
0.00944444 0.00763889 0.00819444 
0.00944444 0.0075 0.00805556 
0.00944444 0.00736111 0.00791667 
0.00944444 0.00722222 0.00777778 
0.00944444 0.00708333 0.00763889 
0.00944444 0.00694444 0.0075 
0.00944444 0.00680556 0.00736111 
0.00944444 0.00666667 0.00722222 
0.00944444 0.00652778 0.00708333 
0.00944444 0.00638889 0.00694444 
0.00944444 0.00625 0.00680556 
0.00944444 0.00611111 0.00666667 
0.00944444 0.00597222 0.00652778 
0.00944444 0.00583333 0.00638889 
0.00944444 0.00569444 0.00625 
0.00944444 0.00555556 0.00611111 
0.00944444 0.00541667 0.00597222 
0.00944444 0.00527778 0.00583333 
0.00944444 0.00513889 0.00569444 
0.00944444 0.005 0.00555556 
0.00944444 0.00486111 0.00541667 
0.00944444 0.00472222 0.00527778 
0.00944444 0.00458333 0.00513889 
0.00930556 0.00916667 0.00986111 
0.00930556 0.00902778 0.00972222 
0.00930556 0.00888889 0.00958333 
0.00930556 0.00875 0.00944444 
0.00930556 0.00861111 0.00930556 
0.00930556 0.00847222 0.00916667 
0.00930556 0.00833333 0.00902778 
0.00930556 0.00819444 0.00888889 
0.00930556 0.00805556 0.00875 
0.00930556 0.00791667 0.00861111 
0.00930556 0.00777778 0.00847222 
0.00930556 0.00763889 0.00833333 
0.00930556 0.0075 0.00819444 
0.00930556 0.00736111 0.00805556 
0.00930556 0.00722222 0.00791667 
0.00930556 0.00708333 0.00777778 
0.00930556 0.00694444 0.00763889 
0.00930556 0.00680556 0.0075 
0.00930556 0.00666667 0.00736111 
0.00930556 0.00652778 0.00722222 
0.00930556 0.00638889 0.00708333 
0.00930556 0.00625 0.00694444 
0.00930556 0.00611111 0.00680556 
0.00930556 0.00597222 0.00666667 
0.00930556 0.00583333 0.00652778 
0.00930556 0.00569444 0.00638889 
0.00930556 0.00555556 0.00625 
0.00930556 0.00541667 0.00611111 
0.00930556 0.00527778 0.00597222 
0.00930556 0.00513889 0.00583333 
0.00930556 0.005 0.00569444 
0.00930556 0.00486111 0.00555556 
0.00930556 0.00472222 0.00541667 
0.00930556 0.00458333 0.00527778 
0.00930556 0.00444444 0.00513889 
0.00916667 0.00902778 0.00986111 
0.00916667 0.00888889 0.00972222 
0.00916667 0.00875 0.00958333 
0.00916667 0.00861111 0.00944444 
0.00916667 0.00847222 0.00930556 
0.00916667 0.00833333 0.00916667 
0.00916667 0.00819444 0.00902778 
0.00916667 0.00805556 0.00888889 
0.00916667 0.00791667 0.00875 
0.00916667 0.00777778 0.00861111 
0.00916667 0.00763889 0.00847222 
0.00916667 0.0075 0.00833333 
0.00916667 0.00736111 0.00819444 
0.00916667 0.00722222 0.00805556 
0.00916667 0.00708333 0.00791667 
0.00916667 0.00694444 0.00777778 
0.00916667 0.00680556 0.00763889 
0.00916667 0.00666667 0.0075 
0.00916667 0.00652778 0.00736111 
0.00916667 0.00638889 0.00722222 
0.00916667 0.00625 0.00708333 
0.00916667 0.00611111 0.00694444 
0.00916667 0.00597222 0.00680556 
0.00916667 0.00583333 0.00666667 
0.00916667 0.00569444 0.00652778 
0.00916667 0.00555556 0.00638889 
0.00916667 0.00541667 0.00625 
0.00916667 0.00527778 0.00611111 
0.00916667 0.00513889 0.00597222 
0.00916667 0.005 0.00583333 
0.00916667 0.00486111 0.00569444 
0.00916667 0.00472222 0.00555556 
0.00916667 0.00458333 0.00541667 
0.00916667 0.00444444 0.00527778 
0.00916667 0.00430556 0.00513889 
0.00902778 0.00888889 0.00986111 
0.00902778 0.00875 0.00972222 
0.00902778 0.00861111 0.00958333 
0.00902778 0.00847222 0.00944444 
0.00902778 0.00833333 0.00930556 
0.00902778 0.00819444 0.00916667 
0.00902778 0.00805556 0.00902778 
0.00902778 0.00791667 0.00888889 
0.00902778 0.00777778 0.00875 
0.00902778 0.00763889 0.00861111 
0.00902778 0.0075 0.00847222 
0.00902778 0.00736111 0.00833333 
0.00902778 0.00722222 0.00819444 
0.00902778 0.00708333 0.00805556 
0.00902778 0.00694444 0.00791667 
0.00902778 0.00680556 0.00777778 
0.00902778 0.00666667 0.00763889 
0.00902778 0.00652778 0.0075 
0.00902778 0.00638889 0.00736111 
0.00902778 0.00625 0.00722222 
0.00902778 0.00611111 0.00708333 
0.00902778 0.00597222 0.00694444 
0.00902778 0.00583333 0.00680556 
0.00902778 0.00569444 0.00666667 
0.00902778 0.00555556 0.00652778 
0.00902778 0.00541667 0.00638889 
0.00902778 0.00527778 0.00625 
0.00902778 0.00513889 0.00611111 
0.00902778 0.005 0.00597222 
0.00902778 0.00486111 0.00583333 
0.00902778 0.00472222 0.00569444 
0.00902778 0.00458333 0.00555556 
0.00902778 0.00444444 0.00541667 
0.00902778 0.00430556 0.00527778 
0.00902778 0.00416667 0.00513889 
0.00888889 0.00875 0.00986111 
0.00888889 0.00861111 0.00972222 
0.00888889 0.00847222 0.00958333 
0.00888889 0.00833333 0.00944444 
0.00888889 0.00819444 0.00930556 
0.00888889 0.00805556 0.00916667 
0.00888889 0.00791667 0.00902778 
0.00888889 0.00777778 0.00888889 
0.00888889 0.00763889 0.00875 
0.00888889 0.0075 0.00861111 
0.00888889 0.00736111 0.00847222 
0.00888889 0.00722222 0.00833333 
0.00888889 0.00708333 0.00819444 
0.00888889 0.00694444 0.00805556 
0.00888889 0.00680556 0.00791667 
0.00888889 0.00666667 0.00777778 
0.00888889 0.00652778 0.00763889 
0.00888889 0.00638889 0.0075 
0.00888889 0.00625 0.00736111 
0.00888889 0.00611111 0.00722222 
0.00888889 0.00597222 0.00708333 
0.00888889 0.00583333 0.00694444 
0.00888889 0.00569444 0.00680556 
0.00888889 0.00555556 0.00666667 
0.00888889 0.00541667 0.00652778 
0.00888889 0.00527778 0.00638889 
0.00888889 0.00513889 0.00625 
0.00888889 0.005 0.00611111 
0.00888889 0.00486111 0.00597222 
0.00888889 0.00472222 0.00583333 
0.00888889 0.00458333 0.00569444 
0.00888889 0.00444444 0.00555556 
0.00888889 0.00430556 0.00541667 
0.00888889 0.00416667 0.00527778 
0.00888889 0.00402778 0.00513889 
0.00875 0.00861111 0.00986111 
0.00875 0.00847222 0.00972222 
0.00875 0.00833333 0.00958333 
0.00875 0.00819444 0.00944444 
0.00875 0.00805556 0.00930556 
0.00875 0.00791667 0.00916667 
0.00875 0.00777778 0.00902778 
0.00875 0.00763889 0.00888889 
0.00875 0.0075 0.00875 
0.00875 0.00736111 0.00861111 
0.00875 0.00722222 0.00847222 
0.00875 0.00708333 0.00833333 
0.00875 0.00694444 0.00819444 
0.00875 0.00680556 0.00805556 
0.00875 0.00666667 0.00791667 
0.00875 0.00652778 0.00777778 
0.00875 0.00638889 0.00763889 
0.00875 0.00625 0.0075 
0.00875 0.00611111 0.00736111 
0.00875 0.00597222 0.00722222 
0.00875 0.00583333 0.00708333 
0.00875 0.00569444 0.00694444 
0.00875 0.00555556 0.00680556 
0.00875 0.00541667 0.00666667 
0.00875 0.00527778 0.00652778 
0.00875 0.00513889 0.00638889 
0.00875 0.005 0.00625 
0.00875 0.00486111 0.00611111 
0.00875 0.00472222 0.00597222 
0.00875 0.00458333 0.00583333 
0.00875 0.00444444 0.00569444 
0.00875 0.00430556 0.00555556 
0.00875 0.00416667 0.00541667 
0.00875 0.00402778 0.00527778 
0.00875 0.00388889 0.00513889 
0.00861111 0.00847222 0.00986111 
0.00861111 0.00833333 0.00972222 
0.00861111 0.00819444 0.00958333 
0.00861111 0.00805556 0.00944444 
0.00861111 0.00791667 0.00930556 
0.00861111 0.00777778 0.00916667 
0.00861111 0.00763889 0.00902778 
0.00861111 0.0075 0.00888889 
0.00861111 0.00736111 0.00875 
0.00861111 0.00722222 0.00861111 
0.00861111 0.00708333 0.00847222 
0.00861111 0.00694444 0.00833333 
0.00861111 0.00680556 0.00819444 
0.00861111 0.00666667 0.00805556 
0.00861111 0.00652778 0.00791667 
0.00861111 0.00638889 0.00777778 
0.00861111 0.00625 0.00763889 
0.00861111 0.00611111 0.0075 
0.00861111 0.00597222 0.00736111 
0.00861111 0.00583333 0.00722222 
0.00861111 0.00569444 0.00708333 
0.00861111 0.00555556 0.00694444 
0.00861111 0.00541667 0.00680556 
0.00861111 0.00527778 0.00666667 
0.00861111 0.00513889 0.00652778 
0.00861111 0.005 0.00638889 
0.00861111 0.00486111 0.00625 
0.00861111 0.00472222 0.00611111 
0.00861111 0.00458333 0.00597222 
0.00861111 0.00444444 0.00583333 
0.00861111 0.00430556 0.00569444 
0.00861111 0.00416667 0.00555556 
0.00861111 0.00402778 0.00541667 
0.00861111 0.00388889 0.00527778 
0.00861111 0.00375 0.00513889 
0.00847222 0.00833333 0.00986111 
0.00847222 0.00819444 0.00972222 
0.00847222 0.00805556 0.00958333 
0.00847222 0.00791667 0.00944444 
0.00847222 0.00777778 0.00930556 
0.00847222 0.00763889 0.00916667 
0.00847222 0.0075 0.00902778 
0.00847222 0.00736111 0.00888889 
0.00847222 0.00722222 0.00875 
0.00847222 0.00708333 0.00861111 
0.00847222 0.00694444 0.00847222 
0.00847222 0.00680556 0.00833333 
0.00847222 0.00666667 0.00819444 
0.00847222 0.00652778 0.00805556 
0.00847222 0.00638889 0.00791667 
0.00847222 0.00625 0.00777778 
0.00847222 0.00611111 0.00763889 
0.00847222 0.00597222 0.0075 
0.00847222 0.00583333 0.00736111 
0.00847222 0.00569444 0.00722222 
0.00847222 0.00555556 0.00708333 
0.00847222 0.00541667 0.00694444 
0.00847222 0.00527778 0.00680556 
0.00847222 0.00513889 0.00666667 
0.00847222 0.005 0.00652778 
0.00847222 0.00486111 0.00638889 
0.00847222 0.00472222 0.00625 
0.00847222 0.00458333 0.00611111 
0.00847222 0.00444444 0.00597222 
0.00847222 0.00430556 0.00583333 
0.00847222 0.00416667 0.00569444 
0.00847222 0.00402778 0.00555556 
0.00847222 0.00388889 0.00541667 
0.00847222 0.00375 0.00527778 
0.00847222 0.00361111 0.00513889 
0.00833333 0.00819444 0.00986111 
0.00833333 0.00805556 0.00972222 
0.00833333 0.00791667 0.00958333 
0.00833333 0.00777778 0.00944444 
0.00833333 0.00763889 0.00930556 
0.00833333 0.0075 0.00916667 
0.00833333 0.00736111 0.00902778 
0.00833333 0.00722222 0.00888889 
0.00833333 0.00708333 0.00875 
0.00833333 0.00694444 0.00861111 
0.00833333 0.00680556 0.00847222 
0.00833333 0.00666667 0.00833333 
0.00833333 0.00652778 0.00819444 
0.00833333 0.00638889 0.00805556 
0.00833333 0.00625 0.00791667 
0.00833333 0.00611111 0.00777778 
0.00833333 0.00597222 0.00763889 
0.00833333 0.00583333 0.0075 
0.00833333 0.00569444 0.00736111 
0.00833333 0.00555556 0.00722222 
0.00833333 0.00541667 0.00708333 
0.00833333 0.00527778 0.00694444 
0.00833333 0.00513889 0.00680556 
0.00833333 0.005 0.00666667 
0.00833333 0.00486111 0.00652778 
0.00833333 0.00472222 0.00638889 
0.00833333 0.00458333 0.00625 
0.00833333 0.00444444 0.00611111 
0.00833333 0.00430556 0.00597222 
0.00833333 0.00416667 0.00583333 
0.00833333 0.00402778 0.00569444 
0.00833333 0.00388889 0.00555556 
0.00833333 0.00375 0.00541667 
0.00833333 0.00361111 0.00527778 
0.00833333 0.00347222 0.00513889 
0.00819444 0.00805556 0.00986111 
0.00819444 0.00791667 0.00972222 
0.00819444 0.00777778 0.00958333 
0.00819444 0.00763889 0.00944444 
0.00819444 0.0075 0.00930556 
0.00819444 0.00736111 0.00916667 
0.00819444 0.00722222 0.00902778 
0.00819444 0.00708333 0.00888889 
0.00819444 0.00694444 0.00875 
0.00819444 0.00680556 0.00861111 
0.00819444 0.00666667 0.00847222 
0.00819444 0.00652778 0.00833333 
0.00819444 0.00638889 0.00819444 
0.00819444 0.00625 0.00805556 
0.00819444 0.00611111 0.00791667 
0.00819444 0.00597222 0.00777778 
0.00819444 0.00583333 0.00763889 
0.00819444 0.00569444 0.0075 
0.00819444 0.00555556 0.00736111 
0.00819444 0.00541667 0.00722222 
0.00819444 0.00527778 0.00708333 
0.00819444 0.00513889 0.00694444 
0.00819444 0.005 0.00680556 
0.00819444 0.00486111 0.00666667 
0.00819444 0.00472222 0.00652778 
0.00819444 0.00458333 0.00638889 
0.00819444 0.00444444 0.00625 
0.00819444 0.00430556 0.00611111 
0.00819444 0.00416667 0.00597222 
0.00819444 0.00402778 0.00583333 
0.00819444 0.00388889 0.00569444 
0.00819444 0.00375 0.00555556 
0.00819444 0.00361111 0.00541667 
0.00819444 0.00347222 0.00527778 
0.00819444 0.00333333 0.00513889 
0.00805556 0.00791667 0.00986111 
0.00805556 0.00777778 0.00972222 
0.00805556 0.00763889 0.00958333 
0.00805556 0.0075 0.00944444 
0.00805556 0.00736111 0.00930556 
0.00805556 0.00722222 0.00916667 
0.00805556 0.00708333 0.00902778 
0.00805556 0.00694444 0.00888889 
0.00805556 0.00680556 0.00875 
0.00805556 0.00666667 0.00861111 
0.00805556 0.00652778 0.00847222 
0.00805556 0.00638889 0.00833333 
0.00805556 0.00625 0.00819444 
0.00805556 0.00611111 0.00805556 
0.00805556 0.00597222 0.00791667 
0.00805556 0.00583333 0.00777778 
0.00805556 0.00569444 0.00763889 
0.00805556 0.00555556 0.0075 
0.00805556 0.00541667 0.00736111 
0.00805556 0.00527778 0.00722222 
0.00805556 0.00513889 0.00708333 
0.00805556 0.005 0.00694444 
0.00805556 0.00486111 0.00680556 
0.00805556 0.00472222 0.00666667 
0.00805556 0.00458333 0.00652778 
0.00805556 0.00444444 0.00638889 
0.00805556 0.00430556 0.00625 
0.00805556 0.00416667 0.00611111 
0.00805556 0.00402778 0.00597222 
0.00805556 0.00388889 0.00583333 
0.00805556 0.00375 0.00569444 
0.00805556 0.00361111 0.00555556 
0.00805556 0.00347222 0.00541667 
0.00805556 0.00333333 0.00527778 
0.00805556 0.00319444 0.00513889 
0.00791667 0.00777778 0.00986111 
0.00791667 0.00763889 0.00972222 
0.00791667 0.0075 0.00958333 
0.00791667 0.00736111 0.00944444 
0.00791667 0.00722222 0.00930556 
0.00791667 0.00708333 0.00916667 
0.00791667 0.00694444 0.00902778 
0.00791667 0.00680556 0.00888889 
0.00791667 0.00666667 0.00875 
0.00791667 0.00652778 0.00861111 
0.00791667 0.00638889 0.00847222 
0.00791667 0.00625 0.00833333 
0.00791667 0.00611111 0.00819444 
0.00791667 0.00597222 0.00805556 
0.00791667 0.00583333 0.00791667 
0.00791667 0.00569444 0.00777778 
0.00791667 0.00555556 0.00763889 
0.00791667 0.00541667 0.0075 
0.00791667 0.00527778 0.00736111 
0.00791667 0.00513889 0.00722222 
0.00791667 0.005 0.00708333 
0.00791667 0.00486111 0.00694444 
0.00791667 0.00472222 0.00680556 
0.00791667 0.00458333 0.00666667 
0.00791667 0.00444444 0.00652778 
0.00791667 0.00430556 0.00638889 
0.00791667 0.00416667 0.00625 
0.00791667 0.00402778 0.00611111 
0.00791667 0.00388889 0.00597222 
0.00791667 0.00375 0.00583333 
0.00791667 0.00361111 0.00569444 
0.00791667 0.00347222 0.00555556 
0.00791667 0.00333333 0.00541667 
0.00791667 0.00319444 0.00527778 
0.00791667 0.00305556 0.00513889 
0.00777778 0.00763889 0.00986111 
0.00777778 0.0075 0.00972222 
0.00777778 0.00736111 0.00958333 
0.00777778 0.00722222 0.00944444 
0.00777778 0.00708333 0.00930556 
0.00777778 0.00694444 0.00916667 
0.00777778 0.00680556 0.00902778 
0.00777778 0.00666667 0.00888889 
0.00777778 0.00652778 0.00875 
0.00777778 0.00638889 0.00861111 
0.00777778 0.00625 0.00847222 
0.00777778 0.00611111 0.00833333 
0.00777778 0.00597222 0.00819444 
0.00777778 0.00583333 0.00805556 
0.00777778 0.00569444 0.00791667 
0.00777778 0.00555556 0.00777778 
0.00777778 0.00541667 0.00763889 
0.00777778 0.00527778 0.0075 
0.00777778 0.00513889 0.00736111 
0.00777778 0.005 0.00722222 
0.00777778 0.00486111 0.00708333 
0.00777778 0.00472222 0.00694444 
0.00777778 0.00458333 0.00680556 
0.00777778 0.00444444 0.00666667 
0.00777778 0.00430556 0.00652778 
0.00777778 0.00416667 0.00638889 
0.00777778 0.00402778 0.00625 
0.00777778 0.00388889 0.00611111 
0.00777778 0.00375 0.00597222 
0.00777778 0.00361111 0.00583333 
0.00777778 0.00347222 0.00569444 
0.00777778 0.00333333 0.00555556 
0.00777778 0.00319444 0.00541667 
0.00777778 0.00305556 0.00527778 
0.00777778 0.00291667 0.00513889 
0.00763889 0.0075 0.00986111 
0.00763889 0.00736111 0.00972222 
0.00763889 0.00722222 0.00958333 
0.00763889 0.00708333 0.00944444 
0.00763889 0.00694444 0.00930556 
0.00763889 0.00680556 0.00916667 
0.00763889 0.00666667 0.00902778 
0.00763889 0.00652778 0.00888889 
0.00763889 0.00638889 0.00875 
0.00763889 0.00625 0.00861111 
0.00763889 0.00611111 0.00847222 
0.00763889 0.00597222 0.00833333 
0.00763889 0.00583333 0.00819444 
0.00763889 0.00569444 0.00805556 
0.00763889 0.00555556 0.00791667 
0.00763889 0.00541667 0.00777778 
0.00763889 0.00527778 0.00763889 
0.00763889 0.00513889 0.0075 
0.00763889 0.005 0.00736111 
0.00763889 0.00486111 0.00722222 
0.00763889 0.00472222 0.00708333 
0.00763889 0.00458333 0.00694444 
0.00763889 0.00444444 0.00680556 
0.00763889 0.00430556 0.00666667 
0.00763889 0.00416667 0.00652778 
0.00763889 0.00402778 0.00638889 
0.00763889 0.00388889 0.00625 
0.00763889 0.00375 0.00611111 
0.00763889 0.00361111 0.00597222 
0.00763889 0.00347222 0.00583333 
0.00763889 0.00333333 0.00569444 
0.00763889 0.00319444 0.00555556 
0.00763889 0.00305556 0.00541667 
0.00763889 0.00291667 0.00527778 
0.00763889 0.00277778 0.00513889 
0.0075 0.00736111 0.00986111 
0.0075 0.00722222 0.00972222 
0.0075 0.00708333 0.00958333 
0.0075 0.00694444 0.00944444 
0.0075 0.00680556 0.00930556 
0.0075 0.00666667 0.00916667 
0.0075 0.00652778 0.00902778 
0.0075 0.00638889 0.00888889 
0.0075 0.00625 0.00875 
0.0075 0.00611111 0.00861111 
0.0075 0.00597222 0.00847222 
0.0075 0.00583333 0.00833333 
0.0075 0.00569444 0.00819444 
0.0075 0.00555556 0.00805556 
0.0075 0.00541667 0.00791667 
0.0075 0.00527778 0.00777778 
0.0075 0.00513889 0.00763889 
0.0075 0.005 0.0075 
0.0075 0.00486111 0.00736111 
0.0075 0.00472222 0.00722222 
0.0075 0.00458333 0.00708333 
0.0075 0.00444444 0.00694444 
0.0075 0.00430556 0.00680556 
0.0075 0.00416667 0.00666667 
0.0075 0.00402778 0.00652778 
0.0075 0.00388889 0.00638889 
0.0075 0.00375 0.00625 
0.0075 0.00361111 0.00611111 
0.0075 0.00347222 0.00597222 
0.0075 0.00333333 0.00583333 
0.0075 0.00319444 0.00569444 
0.0075 0.00305556 0.00555556 
0.0075 0.00291667 0.00541667 
0.0075 0.00277778 0.00527778 
0.0075 0.00263889 0.00513889 
0.00736111 0.00722222 0.00986111 
0.00736111 0.00708333 0.00972222 
0.00736111 0.00694444 0.00958333 
0.00736111 0.00680556 0.00944444 
0.00736111 0.00666667 0.00930556 
0.00736111 0.00652778 0.00916667 
0.00736111 0.00638889 0.00902778 
0.00736111 0.00625 0.00888889 
0.00736111 0.00611111 0.00875 
0.00736111 0.00597222 0.00861111 
0.00736111 0.00583333 0.00847222 
0.00736111 0.00569444 0.00833333 
0.00736111 0.00555556 0.00819444 
0.00736111 0.00541667 0.00805556 
0.00736111 0.00527778 0.00791667 
0.00736111 0.00513889 0.00777778 
0.00736111 0.005 0.00763889 
0.00736111 0.00486111 0.0075 
0.00736111 0.00472222 0.00736111 
0.00736111 0.00458333 0.00722222 
0.00736111 0.00444444 0.00708333 
0.00736111 0.00430556 0.00694444 
0.00736111 0.00416667 0.00680556 
0.00736111 0.00402778 0.00666667 
0.00736111 0.00388889 0.00652778 
0.00736111 0.00375 0.00638889 
0.00736111 0.00361111 0.00625 
0.00736111 0.00347222 0.00611111 
0.00736111 0.00333333 0.00597222 
0.00736111 0.00319444 0.00583333 
0.00736111 0.00305556 0.00569444 
0.00736111 0.00291667 0.00555556 
0.00736111 0.00277778 0.00541667 
0.00736111 0.00263889 0.00527778 
0.00736111 0.0025 0.00513889 
0.00722222 0.00708333 0.00986111 
0.00722222 0.00694444 0.00972222 
0.00722222 0.00680556 0.00958333 
0.00722222 0.00666667 0.00944444 
0.00722222 0.00652778 0.00930556 
0.00722222 0.00638889 0.00916667 
0.00722222 0.00625 0.00902778 
0.00722222 0.00611111 0.00888889 
0.00722222 0.00597222 0.00875 
0.00722222 0.00583333 0.00861111 
0.00722222 0.00569444 0.00847222 
0.00722222 0.00555556 0.00833333 
0.00722222 0.00541667 0.00819444 
0.00722222 0.00527778 0.00805556 
0.00722222 0.00513889 0.00791667 
0.00722222 0.005 0.00777778 
0.00722222 0.00486111 0.00763889 
0.00722222 0.00472222 0.0075 
0.00722222 0.00458333 0.00736111 
0.00722222 0.00444444 0.00722222 
0.00722222 0.00430556 0.00708333 
0.00722222 0.00416667 0.00694444 
0.00722222 0.00402778 0.00680556 
0.00722222 0.00388889 0.00666667 
0.00722222 0.00375 0.00652778 
0.00722222 0.00361111 0.00638889 
0.00722222 0.00347222 0.00625 
0.00722222 0.00333333 0.00611111 
0.00722222 0.00319444 0.00597222 
0.00722222 0.00305556 0.00583333 
0.00722222 0.00291667 0.00569444 
0.00722222 0.00277778 0.00555556 
0.00722222 0.00263889 0.00541667 
0.00722222 0.0025 0.00527778 
0.00722222 0.00236111 0.00513889 
0.00708333 0.00694444 0.00986111 
0.00708333 0.00680556 0.00972222 
0.00708333 0.00666667 0.00958333 
0.00708333 0.00652778 0.00944444 
0.00708333 0.00638889 0.00930556 
0.00708333 0.00625 0.00916667 
0.00708333 0.00611111 0.00902778 
0.00708333 0.00597222 0.00888889 
0.00708333 0.00583333 0.00875 
0.00708333 0.00569444 0.00861111 
0.00708333 0.00555556 0.00847222 
0.00708333 0.00541667 0.00833333 
0.00708333 0.00527778 0.00819444 
0.00708333 0.00513889 0.00805556 
0.00708333 0.005 0.00791667 
0.00708333 0.00486111 0.00777778 
0.00708333 0.00472222 0.00763889 
0.00708333 0.00458333 0.0075 
0.00708333 0.00444444 0.00736111 
0.00708333 0.00430556 0.00722222 
0.00708333 0.00416667 0.00708333 
0.00708333 0.00402778 0.00694444 
0.00708333 0.00388889 0.00680556 
0.00708333 0.00375 0.00666667 
0.00708333 0.00361111 0.00652778 
0.00708333 0.00347222 0.00638889 
0.00708333 0.00333333 0.00625 
0.00708333 0.00319444 0.00611111 
0.00708333 0.00305556 0.00597222 
0.00708333 0.00291667 0.00583333 
0.00708333 0.00277778 0.00569444 
0.00708333 0.00263889 0.00555556 
0.00708333 0.0025 0.00541667 
0.00708333 0.00236111 0.00527778 
0.00708333 0.00222222 0.00513889 
0.00694444 0.00680556 0.00986111 
0.00694444 0.00666667 0.00972222 
0.00694444 0.00652778 0.00958333 
0.00694444 0.00638889 0.00944444 
0.00694444 0.00625 0.00930556 
0.00694444 0.00611111 0.00916667 
0.00694444 0.00597222 0.00902778 
0.00694444 0.00583333 0.00888889 
0.00694444 0.00569444 0.00875 
0.00694444 0.00555556 0.00861111 
0.00694444 0.00541667 0.00847222 
0.00694444 0.00527778 0.00833333 
0.00694444 0.00513889 0.00819444 
0.00694444 0.005 0.00805556 
0.00694444 0.00486111 0.00791667 
0.00694444 0.00472222 0.00777778 
0.00694444 0.00458333 0.00763889 
0.00694444 0.00444444 0.0075 
0.00694444 0.00430556 0.00736111 
0.00694444 0.00416667 0.00722222 
0.00694444 0.00402778 0.00708333 
0.00694444 0.00388889 0.00694444 
0.00694444 0.00375 0.00680556 
0.00694444 0.00361111 0.00666667 
0.00694444 0.00347222 0.00652778 
0.00694444 0.00333333 0.00638889 
0.00694444 0.00319444 0.00625 
0.00694444 0.00305556 0.00611111 
0.00694444 0.00291667 0.00597222 
0.00694444 0.00277778 0.00583333 
0.00694444 0.00263889 0.00569444 
0.00694444 0.0025 0.00555556 
0.00694444 0.00236111 0.00541667 
0.00694444 0.00222222 0.00527778 
0.00694444 0.00208333 0.00513889 
0.00680556 0.00666667 0.00986111 
0.00680556 0.00652778 0.00972222 
0.00680556 0.00638889 0.00958333 
0.00680556 0.00625 0.00944444 
0.00680556 0.00611111 0.00930556 
0.00680556 0.00597222 0.00916667 
0.00680556 0.00583333 0.00902778 
0.00680556 0.00569444 0.00888889 
0.00680556 0.00555556 0.00875 
0.00680556 0.00541667 0.00861111 
0.00680556 0.00527778 0.00847222 
0.00680556 0.00513889 0.00833333 
0.00680556 0.005 0.00819444 
0.00680556 0.00486111 0.00805556 
0.00680556 0.00472222 0.00791667 
0.00680556 0.00458333 0.00777778 
0.00680556 0.00444444 0.00763889 
0.00680556 0.00430556 0.0075 
0.00680556 0.00416667 0.00736111 
0.00680556 0.00402778 0.00722222 
0.00680556 0.00388889 0.00708333 
0.00680556 0.00375 0.00694444 
0.00680556 0.00361111 0.00680556 
0.00680556 0.00347222 0.00666667 
0.00680556 0.00333333 0.00652778 
0.00680556 0.00319444 0.00638889 
0.00680556 0.00305556 0.00625 
0.00680556 0.00291667 0.00611111 
0.00680556 0.00277778 0.00597222 
0.00680556 0.00263889 0.00583333 
0.00680556 0.0025 0.00569444 
0.00680556 0.00236111 0.00555556 
0.00680556 0.00222222 0.00541667 
0.00680556 0.00208333 0.00527778 
0.00680556 0.00194444 0.00513889 
0.00666667 0.00652778 0.00986111 
0.00666667 0.00638889 0.00972222 
0.00666667 0.00625 0.00958333 
0.00666667 0.00611111 0.00944444 
0.00666667 0.00597222 0.00930556 
0.00666667 0.00583333 0.00916667 
0.00666667 0.00569444 0.00902778 
0.00666667 0.00555556 0.00888889 
0.00666667 0.00541667 0.00875 
0.00666667 0.00527778 0.00861111 
0.00666667 0.00513889 0.00847222 
0.00666667 0.005 0.00833333 
0.00666667 0.00486111 0.00819444 
0.00666667 0.00472222 0.00805556 
0.00666667 0.00458333 0.00791667 
0.00666667 0.00444444 0.00777778 
0.00666667 0.00430556 0.00763889 
0.00666667 0.00416667 0.0075 
0.00666667 0.00402778 0.00736111 
0.00666667 0.00388889 0.00722222 
0.00666667 0.00375 0.00708333 
0.00666667 0.00361111 0.00694444 
0.00666667 0.00347222 0.00680556 
0.00666667 0.00333333 0.00666667 
0.00666667 0.00319444 0.00652778 
0.00666667 0.00305556 0.00638889 
0.00666667 0.00291667 0.00625 
0.00666667 0.00277778 0.00611111 
0.00666667 0.00263889 0.00597222 
0.00666667 0.0025 0.00583333 
0.00666667 0.00236111 0.00569444 
0.00666667 0.00222222 0.00555556 
0.00666667 0.00208333 0.00541667 
0.00666667 0.00194444 0.00527778 
0.00666667 0.00180556 0.00513889 
0.00652778 0.00638889 0.00986111 
0.00652778 0.00625 0.00972222 
0.00652778 0.00611111 0.00958333 
0.00652778 0.00597222 0.00944444 
0.00652778 0.00583333 0.00930556 
0.00652778 0.00569444 0.00916667 
0.00652778 0.00555556 0.00902778 
0.00652778 0.00541667 0.00888889 
0.00652778 0.00527778 0.00875 
0.00652778 0.00513889 0.00861111 
0.00652778 0.005 0.00847222 
0.00652778 0.00486111 0.00833333 
0.00652778 0.00472222 0.00819444 
0.00652778 0.00458333 0.00805556 
0.00652778 0.00444444 0.00791667 
0.00652778 0.00430556 0.00777778 
0.00652778 0.00416667 0.00763889 
0.00652778 0.00402778 0.0075 
0.00652778 0.00388889 0.00736111 
0.00652778 0.00375 0.00722222 
0.00652778 0.00361111 0.00708333 
0.00652778 0.00347222 0.00694444 
0.00652778 0.00333333 0.00680556 
0.00652778 0.00319444 0.00666667 
0.00652778 0.00305556 0.00652778 
0.00652778 0.00291667 0.00638889 
0.00652778 0.00277778 0.00625 
0.00652778 0.00263889 0.00611111 
0.00652778 0.0025 0.00597222 
0.00652778 0.00236111 0.00583333 
0.00652778 0.00222222 0.00569444 
0.00652778 0.00208333 0.00555556 
0.00652778 0.00194444 0.00541667 
0.00652778 0.00180556 0.00527778 
0.00652778 0.00166667 0.00513889 
0.00638889 0.00625 0.00986111 
0.00638889 0.00611111 0.00972222 
0.00638889 0.00597222 0.00958333 
0.00638889 0.00583333 0.00944444 
0.00638889 0.00569444 0.00930556 
0.00638889 0.00555556 0.00916667 
0.00638889 0.00541667 0.00902778 
0.00638889 0.00527778 0.00888889 
0.00638889 0.00513889 0.00875 
0.00638889 0.005 0.00861111 
0.00638889 0.00486111 0.00847222 
0.00638889 0.00472222 0.00833333 
0.00638889 0.00458333 0.00819444 
0.00638889 0.00444444 0.00805556 
0.00638889 0.00430556 0.00791667 
0.00638889 0.00416667 0.00777778 
0.00638889 0.00402778 0.00763889 
0.00638889 0.00388889 0.0075 
0.00638889 0.00375 0.00736111 
0.00638889 0.00361111 0.00722222 
0.00638889 0.00347222 0.00708333 
0.00638889 0.00333333 0.00694444 
0.00638889 0.00319444 0.00680556 
0.00638889 0.00305556 0.00666667 
0.00638889 0.00291667 0.00652778 
0.00638889 0.00277778 0.00638889 
0.00638889 0.00263889 0.00625 
0.00638889 0.0025 0.00611111 
0.00638889 0.00236111 0.00597222 
0.00638889 0.00222222 0.00583333 
0.00638889 0.00208333 0.00569444 
0.00638889 0.00194444 0.00555556 
0.00638889 0.00180556 0.00541667 
0.00638889 0.00166667 0.00527778 
0.00638889 0.00152778 0.00513889 
0.00625 0.00611111 0.00986111 
0.00625 0.00597222 0.00972222 
0.00625 0.00583333 0.00958333 
0.00625 0.00569444 0.00944444 
0.00625 0.00555556 0.00930556 
0.00625 0.00541667 0.00916667 
0.00625 0.00527778 0.00902778 
0.00625 0.00513889 0.00888889 
0.00625 0.005 0.00875 
0.00625 0.00486111 0.00861111 
0.00625 0.00472222 0.00847222 
0.00625 0.00458333 0.00833333 
0.00625 0.00444444 0.00819444 
0.00625 0.00430556 0.00805556 
0.00625 0.00416667 0.00791667 
0.00625 0.00402778 0.00777778 
0.00625 0.00388889 0.00763889 
0.00625 0.00375 0.0075 
0.00625 0.00361111 0.00736111 
0.00625 0.00347222 0.00722222 
0.00625 0.00333333 0.00708333 
0.00625 0.00319444 0.00694444 
0.00625 0.00305556 0.00680556 
0.00625 0.00291667 0.00666667 
0.00625 0.00277778 0.00652778 
0.00625 0.00263889 0.00638889 
0.00625 0.0025 0.00625 
0.00625 0.00236111 0.00611111 
0.00625 0.00222222 0.00597222 
0.00625 0.00208333 0.00583333 
0.00625 0.00194444 0.00569444 
0.00625 0.00180556 0.00555556 
0.00625 0.00166667 0.00541667 
0.00625 0.00152778 0.00527778 
0.00625 0.00138889 0.00513889 
0.00611111 0.00597222 0.00986111 
0.00611111 0.00583333 0.00972222 
0.00611111 0.00569444 0.00958333 
0.00611111 0.00555556 0.00944444 
0.00611111 0.00541667 0.00930556 
0.00611111 0.00527778 0.00916667 
0.00611111 0.00513889 0.00902778 
0.00611111 0.005 0.00888889 
0.00611111 0.00486111 0.00875 
0.00611111 0.00472222 0.00861111 
0.00611111 0.00458333 0.00847222 
0.00611111 0.00444444 0.00833333 
0.00611111 0.00430556 0.00819444 
0.00611111 0.00416667 0.00805556 
0.00611111 0.00402778 0.00791667 
0.00611111 0.00388889 0.00777778 
0.00611111 0.00375 0.00763889 
0.00611111 0.00361111 0.0075 
0.00611111 0.00347222 0.00736111 
0.00611111 0.00333333 0.00722222 
0.00611111 0.00319444 0.00708333 
0.00611111 0.00305556 0.00694444 
0.00611111 0.00291667 0.00680556 
0.00611111 0.00277778 0.00666667 
0.00611111 0.00263889 0.00652778 
0.00611111 0.0025 0.00638889 
0.00611111 0.00236111 0.00625 
0.00611111 0.00222222 0.00611111 
0.00611111 0.00208333 0.00597222 
0.00611111 0.00194444 0.00583333 
0.00611111 0.00180556 0.00569444 
0.00611111 0.00166667 0.00555556 
0.00611111 0.00152778 0.00541667 
0.00611111 0.00138889 0.00527778 
0.00611111 0.00125 0.00513889 
0.00597222 0.00583333 0.00986111 
0.00597222 0.00569444 0.00972222 
0.00597222 0.00555556 0.00958333 
0.00597222 0.00541667 0.00944444 
0.00597222 0.00527778 0.00930556 
0.00597222 0.00513889 0.00916667 
0.00597222 0.005 0.00902778 
0.00597222 0.00486111 0.00888889 
0.00597222 0.00472222 0.00875 
0.00597222 0.00458333 0.00861111 
0.00597222 0.00444444 0.00847222 
0.00597222 0.00430556 0.00833333 
0.00597222 0.00416667 0.00819444 
0.00597222 0.00402778 0.00805556 
0.00597222 0.00388889 0.00791667 
0.00597222 0.00375 0.00777778 
0.00597222 0.00361111 0.00763889 
0.00597222 0.00347222 0.0075 
0.00597222 0.00333333 0.00736111 
0.00597222 0.00319444 0.00722222 
0.00597222 0.00305556 0.00708333 
0.00597222 0.00291667 0.00694444 
0.00597222 0.00277778 0.00680556 
0.00597222 0.00263889 0.00666667 
0.00597222 0.0025 0.00652778 
0.00597222 0.00236111 0.00638889 
0.00597222 0.00222222 0.00625 
0.00597222 0.00208333 0.00611111 
0.00597222 0.00194444 0.00597222 
0.00597222 0.00180556 0.00583333 
0.00597222 0.00166667 0.00569444 
0.00597222 0.00152778 0.00555556 
0.00597222 0.00138889 0.00541667 
0.00597222 0.00125 0.00527778 
0.00597222 0.00111111 0.00513889 
0.00583333 0.00569444 0.00986111 
0.00583333 0.00555556 0.00972222 
0.00583333 0.00541667 0.00958333 
0.00583333 0.00527778 0.00944444 
0.00583333 0.00513889 0.00930556 
0.00583333 0.005 0.00916667 
0.00583333 0.00486111 0.00902778 
0.00583333 0.00472222 0.00888889 
0.00583333 0.00458333 0.00875 
0.00583333 0.00444444 0.00861111 
0.00583333 0.00430556 0.00847222 
0.00583333 0.00416667 0.00833333 
0.00583333 0.00402778 0.00819444 
0.00583333 0.00388889 0.00805556 
0.00583333 0.00375 0.00791667 
0.00583333 0.00361111 0.00777778 
0.00583333 0.00347222 0.00763889 
0.00583333 0.00333333 0.0075 
0.00583333 0.00319444 0.00736111 
0.00583333 0.00305556 0.00722222 
0.00583333 0.00291667 0.00708333 
0.00583333 0.00277778 0.00694444 
0.00583333 0.00263889 0.00680556 
0.00583333 0.0025 0.00666667 
0.00583333 0.00236111 0.00652778 
0.00583333 0.00222222 0.00638889 
0.00583333 0.00208333 0.00625 
0.00583333 0.00194444 0.00611111 
0.00583333 0.00180556 0.00597222 
0.00583333 0.00166667 0.00583333 
0.00583333 0.00152778 0.00569444 
0.00583333 0.00138889 0.00555556 
0.00583333 0.00125 0.00541667 
0.00583333 0.00111111 0.00527778 
0.00583333 0.000972222 0.00513889 
0.00569444 0.00555556 0.00986111 
0.00569444 0.00541667 0.00972222 
0.00569444 0.00527778 0.00958333 
0.00569444 0.00513889 0.00944444 
0.00569444 0.005 0.00930556 
0.00569444 0.00486111 0.00916667 
0.00569444 0.00472222 0.00902778 
0.00569444 0.00458333 0.00888889 
0.00569444 0.00444444 0.00875 
0.00569444 0.00430556 0.00861111 
0.00569444 0.00416667 0.00847222 
0.00569444 0.00402778 0.00833333 
0.00569444 0.00388889 0.00819444 
0.00569444 0.00375 0.00805556 
0.00569444 0.00361111 0.00791667 
0.00569444 0.00347222 0.00777778 
0.00569444 0.00333333 0.00763889 
0.00569444 0.00319444 0.0075 
0.00569444 0.00305556 0.00736111 
0.00569444 0.00291667 0.00722222 
0.00569444 0.00277778 0.00708333 
0.00569444 0.00263889 0.00694444 
0.00569444 0.0025 0.00680556 
0.00569444 0.00236111 0.00666667 
0.00569444 0.00222222 0.00652778 
0.00569444 0.00208333 0.00638889 
0.00569444 0.00194444 0.00625 
0.00569444 0.00180556 0.00611111 
0.00569444 0.00166667 0.00597222 
0.00569444 0.00152778 0.00583333 
0.00569444 0.00138889 0.00569444 
0.00569444 0.00125 0.00555556 
0.00569444 0.00111111 0.00541667 
0.00569444 0.000972222 0.00527778 
0.00569444 0.000833333 0.00513889 
0.00555556 0.00541667 0.00986111 
0.00555556 0.00527778 0.00972222 
0.00555556 0.00513889 0.00958333 
0.00555556 0.005 0.00944444 
0.00555556 0.00486111 0.00930556 
0.00555556 0.00472222 0.00916667 
0.00555556 0.00458333 0.00902778 
0.00555556 0.00444444 0.00888889 
0.00555556 0.00430556 0.00875 
0.00555556 0.00416667 0.00861111 
0.00555556 0.00402778 0.00847222 
0.00555556 0.00388889 0.00833333 
0.00555556 0.00375 0.00819444 
0.00555556 0.00361111 0.00805556 
0.00555556 0.00347222 0.00791667 
0.00555556 0.00333333 0.00777778 
0.00555556 0.00319444 0.00763889 
0.00555556 0.00305556 0.0075 
0.00555556 0.00291667 0.00736111 
0.00555556 0.00277778 0.00722222 
0.00555556 0.00263889 0.00708333 
0.00555556 0.0025 0.00694444 
0.00555556 0.00236111 0.00680556 
0.00555556 0.00222222 0.00666667 
0.00555556 0.00208333 0.00652778 
0.00555556 0.00194444 0.00638889 
0.00555556 0.00180556 0.00625 
0.00555556 0.00166667 0.00611111 
0.00555556 0.00152778 0.00597222 
0.00555556 0.00138889 0.00583333 
0.00555556 0.00125 0.00569444 
0.00555556 0.00111111 0.00555556 
0.00555556 0.000972222 0.00541667 
0.00555556 0.000833333 0.00527778 
0.00555556 0.000694444 0.00513889 
0.00541667 0.00527778 0.00986111 
0.00541667 0.00513889 0.00972222 
0.00541667 0.005 0.00958333 
0.00541667 0.00486111 0.00944444 
0.00541667 0.00472222 0.00930556 
0.00541667 0.00458333 0.00916667 
0.00541667 0.00444444 0.00902778 
0.00541667 0.00430556 0.00888889 
0.00541667 0.00416667 0.00875 
0.00541667 0.00402778 0.00861111 
0.00541667 0.00388889 0.00847222 
0.00541667 0.00375 0.00833333 
0.00541667 0.00361111 0.00819444 
0.00541667 0.00347222 0.00805556 
0.00541667 0.00333333 0.00791667 
0.00541667 0.00319444 0.00777778 
0.00541667 0.00305556 0.00763889 
0.00541667 0.00291667 0.0075 
0.00541667 0.00277778 0.00736111 
0.00541667 0.00263889 0.00722222 
0.00541667 0.0025 0.00708333 
0.00541667 0.00236111 0.00694444 
0.00541667 0.00222222 0.00680556 
0.00541667 0.00208333 0.00666667 
0.00541667 0.00194444 0.00652778 
0.00541667 0.00180556 0.00638889 
0.00541667 0.00166667 0.00625 
0.00541667 0.00152778 0.00611111 
0.00541667 0.00138889 0.00597222 
0.00541667 0.00125 0.00583333 
0.00541667 0.00111111 0.00569444 
0.00541667 0.000972222 0.00555556 
0.00541667 0.000833333 0.00541667 
0.00541667 0.000694444 0.00527778 
0.00541667 0.000555556 0.00513889 
0.00527778 0.00513889 0.00986111 
0.00527778 0.005 0.00972222 
0.00527778 0.00486111 0.00958333 
0.00527778 0.00472222 0.00944444 
0.00527778 0.00458333 0.00930556 
0.00527778 0.00444444 0.00916667 
0.00527778 0.00430556 0.00902778 
0.00527778 0.00416667 0.00888889 
0.00527778 0.00402778 0.00875 
0.00527778 0.00388889 0.00861111 
0.00527778 0.00375 0.00847222 
0.00527778 0.00361111 0.00833333 
0.00527778 0.00347222 0.00819444 
0.00527778 0.00333333 0.00805556 
0.00527778 0.00319444 0.00791667 
0.00527778 0.00305556 0.00777778 
0.00527778 0.00291667 0.00763889 
0.00527778 0.00277778 0.0075 
0.00527778 0.00263889 0.00736111 
0.00527778 0.0025 0.00722222 
0.00527778 0.00236111 0.00708333 
0.00527778 0.00222222 0.00694444 
0.00527778 0.00208333 0.00680556 
0.00527778 0.00194444 0.00666667 
0.00527778 0.00180556 0.00652778 
0.00527778 0.00166667 0.00638889 
0.00527778 0.00152778 0.00625 
0.00527778 0.00138889 0.00611111 
0.00527778 0.00125 0.00597222 
0.00527778 0.00111111 0.00583333 
0.00527778 0.000972222 0.00569444 
0.00527778 0.000833333 0.00555556 
0.00527778 0.000694444 0.00541667 
0.00527778 0.000555556 0.00527778 
0.00527778 0.000416667 0.00513889 
0.00513889 0.005 0.00986111 
0.00513889 0.00486111 0.00972222 
0.00513889 0.00472222 0.00958333 
0.00513889 0.00458333 0.00944444 
0.00513889 0.00444444 0.00930556 
0.00513889 0.00430556 0.00916667 
0.00513889 0.00416667 0.00902778 
0.00513889 0.00402778 0.00888889 
0.00513889 0.00388889 0.00875 
0.00513889 0.00375 0.00861111 
0.00513889 0.00361111 0.00847222 
0.00513889 0.00347222 0.00833333 
0.00513889 0.00333333 0.00819444 
0.00513889 0.00319444 0.00805556 
0.00513889 0.00305556 0.00791667 
0.00513889 0.00291667 0.00777778 
0.00513889 0.00277778 0.00763889 
0.00513889 0.00263889 0.0075 
0.00513889 0.0025 0.00736111 
0.00513889 0.00236111 0.00722222 
0.00513889 0.00222222 0.00708333 
0.00513889 0.00208333 0.00694444 
0.00513889 0.00194444 0.00680556 
0.00513889 0.00180556 0.00666667 
0.00513889 0.00166667 0.00652778 
0.00513889 0.00152778 0.00638889 
0.00513889 0.00138889 0.00625 
0.00513889 0.00125 0.00611111 
0.00513889 0.00111111 0.00597222 
0.00513889 0.000972222 0.00583333 
0.00513889 0.000833333 0.00569444 
0.00513889 0.000694444 0.00555556 
0.00513889 0.000555556 0.00541667 
0.00513889 0.000416667 0.00527778 
0.00513889 0.000277778 0.00513889 
0.000277778 0.000277778 0.000277778 
0.000416667 0.000277778 0.000416667 
0.000555556 0.000277778 0.000555556 
0.000694444 0.000277778 0.000694444 
0.000833333 0.000277778 0.000833333 
0.000972222 0.000277778 0.000972222 
0.00111111 0.000277778 0.00111111 
0.00125 0.000277778 0.00125 
0.00138889 0.000277778 0.00138889 
0.00152778 0.000277778 0.00152778 
0.00166667 0.000277778 0.00166667 
0.00180556 0.000277778 0.00180556 
0.00194444 0.000277778 0.00194444 
0.00208333 0.000277778 0.00208333 
0.00222222 0.000277778 0.00222222 
0.00236111 0.000277778 0.00236111 
0.0025 0.000277778 0.0025 
0.00263889 0.000277778 0.00263889 
0.00277778 0.000277778 0.00277778 
0.00291667 0.000277778 0.00291667 
0.00305556 0.000277778 0.00305556 
0.00319444 0.000277778 0.00319444 
0.00333333 0.000277778 0.00333333 
0.00347222 0.000277778 0.00347222 
0.00361111 0.000277778 0.00361111 
0.00375 0.000277778 0.00375 
0.00388889 0.000277778 0.00388889 
0.00402778 0.000277778 0.00402778 
0.00416667 0.000277778 0.00416667 
0.00430556 0.000277778 0.00430556 
0.00444444 0.000277778 0.00444444 
0.00458333 0.000277778 0.00458333 
0.00472222 0.000277778 0.00472222 
0.00486111 0.000277778 0.00486111 
0.005 0.000277778 0.005 
0.000277778 0.000416667 0.000416667 
0.000416667 0.000416667 0.000555556 
0.000555556 0.000416667 0.000694444 
0.000694444 0.000416667 0.000833333 
0.000833333 0.000416667 0.000972222 
0.000972222 0.000416667 0.00111111 
0.00111111 0.000416667 0.00125 
0.00125 0.000416667 0.00138889 
0.00138889 0.000416667 0.00152778 
0.00152778 0.000416667 0.00166667 
0.00166667 0.000416667 0.00180556 
0.00180556 0.000416667 0.00194444 
0.00194444 0.000416667 0.00208333 
0.00208333 0.000416667 0.00222222 
0.00222222 0.000416667 0.00236111 
0.00236111 0.000416667 0.0025 
0.0025 0.000416667 0.00263889 
0.00263889 0.000416667 0.00277778 
0.00277778 0.000416667 0.00291667 
0.00291667 0.000416667 0.00305556 
0.00305556 0.000416667 0.00319444 
0.00319444 0.000416667 0.00333333 
0.00333333 0.000416667 0.00347222 
0.00347222 0.000416667 0.00361111 
0.00361111 0.000416667 0.00375 
0.00375 0.000416667 0.00388889 
0.00388889 0.000416667 0.00402778 
0.00402778 0.000416667 0.00416667 
0.00416667 0.000416667 0.00430556 
0.00430556 0.000416667 0.00444444 
0.00444444 0.000416667 0.00458333 
0.00458333 0.000416667 0.00472222 
0.00472222 0.000416667 0.00486111 
0.00486111 0.000416667 0.005 
0.005 0.000416667 0.00513889 
0.000277778 0.000555556 0.000555556 
0.000416667 0.000555556 0.000694444 
0.000555556 0.000555556 0.000833333 
0.000694444 0.000555556 0.000972222 
0.000833333 0.000555556 0.00111111 
0.000972222 0.000555556 0.00125 
0.00111111 0.000555556 0.00138889 
0.00125 0.000555556 0.00152778 
0.00138889 0.000555556 0.00166667 
0.00152778 0.000555556 0.00180556 
0.00166667 0.000555556 0.00194444 
0.00180556 0.000555556 0.00208333 
0.00194444 0.000555556 0.00222222 
0.00208333 0.000555556 0.00236111 
0.00222222 0.000555556 0.0025 
0.00236111 0.000555556 0.00263889 
0.0025 0.000555556 0.00277778 
0.00263889 0.000555556 0.00291667 
0.00277778 0.000555556 0.00305556 
0.00291667 0.000555556 0.00319444 
0.00305556 0.000555556 0.00333333 
0.00319444 0.000555556 0.00347222 
0.00333333 0.000555556 0.00361111 
0.00347222 0.000555556 0.00375 
0.00361111 0.000555556 0.00388889 
0.00375 0.000555556 0.00402778 
0.00388889 0.000555556 0.00416667 
0.00402778 0.000555556 0.00430556 
0.00416667 0.000555556 0.00444444 
0.00430556 0.000555556 0.00458333 
0.00444444 0.000555556 0.00472222 
0.00458333 0.000555556 0.00486111 
0.00472222 0.000555556 0.005 
0.00486111 0.000555556 0.00513889 
0.005 0.000555556 0.00527778 
0.000277778 0.000694444 0.000694444 
0.000416667 0.000694444 0.000833333 
0.000555556 0.000694444 0.000972222 
0.000694444 0.000694444 0.00111111 
0.000833333 0.000694444 0.00125 
0.000972222 0.000694444 0.00138889 
0.00111111 0.000694444 0.00152778 
0.00125 0.000694444 0.00166667 
0.00138889 0.000694444 0.00180556 
0.00152778 0.000694444 0.00194444 
0.00166667 0.000694444 0.00208333 
0.00180556 0.000694444 0.00222222 
0.00194444 0.000694444 0.00236111 
0.00208333 0.000694444 0.0025 
0.00222222 0.000694444 0.00263889 
0.00236111 0.000694444 0.00277778 
0.0025 0.000694444 0.00291667 
0.00263889 0.000694444 0.00305556 
0.00277778 0.000694444 0.00319444 
0.00291667 0.000694444 0.00333333 
0.00305556 0.000694444 0.00347222 
0.00319444 0.000694444 0.00361111 
0.00333333 0.000694444 0.00375 
0.00347222 0.000694444 0.00388889 
0.00361111 0.000694444 0.00402778 
0.00375 0.000694444 0.00416667 
0.00388889 0.000694444 0.00430556 
0.00402778 0.000694444 0.00444444 
0.00416667 0.000694444 0.00458333 
0.00430556 0.000694444 0.00472222 
0.00444444 0.000694444 0.00486111 
0.00458333 0.000694444 0.005 
0.00472222 0.000694444 0.00513889 
0.00486111 0.000694444 0.00527778 
0.005 0.000694444 0.00541667 
0.000277778 0.000833333 0.000833333 
0.000416667 0.000833333 0.000972222 
0.000555556 0.000833333 0.00111111 
0.000694444 0.000833333 0.00125 
0.000833333 0.000833333 0.00138889 
0.000972222 0.000833333 0.00152778 
0.00111111 0.000833333 0.00166667 
0.00125 0.000833333 0.00180556 
0.00138889 0.000833333 0.00194444 
0.00152778 0.000833333 0.00208333 
0.00166667 0.000833333 0.00222222 
0.00180556 0.000833333 0.00236111 
0.00194444 0.000833333 0.0025 
0.00208333 0.000833333 0.00263889 
0.00222222 0.000833333 0.00277778 
0.00236111 0.000833333 0.00291667 
0.0025 0.000833333 0.00305556 
0.00263889 0.000833333 0.00319444 
0.00277778 0.000833333 0.00333333 
0.00291667 0.000833333 0.00347222 
0.00305556 0.000833333 0.00361111 
0.00319444 0.000833333 0.00375 
0.00333333 0.000833333 0.00388889 
0.00347222 0.000833333 0.00402778 
0.00361111 0.000833333 0.00416667 
0.00375 0.000833333 0.00430556 
0.00388889 0.000833333 0.00444444 
0.00402778 0.000833333 0.00458333 
0.00416667 0.000833333 0.00472222 
0.00430556 0.000833333 0.00486111 
0.00444444 0.000833333 0.005 
0.00458333 0.000833333 0.00513889 
0.00472222 0.000833333 0.00527778 
0.00486111 0.000833333 0.00541667 
0.005 0.000833333 0.00555556 
0.000277778 0.000972222 0.000972222 
0.000416667 0.000972222 0.00111111 
0.000555556 0.000972222 0.00125 
0.000694444 0.000972222 0.00138889 
0.000833333 0.000972222 0.00152778 
0.000972222 0.000972222 0.00166667 
0.00111111 0.000972222 0.00180556 
0.00125 0.000972222 0.00194444 
0.00138889 0.000972222 0.00208333 
0.00152778 0.000972222 0.00222222 
0.00166667 0.000972222 0.00236111 
0.00180556 0.000972222 0.0025 
0.00194444 0.000972222 0.00263889 
0.00208333 0.000972222 0.00277778 
0.00222222 0.000972222 0.00291667 
0.00236111 0.000972222 0.00305556 
0.0025 0.000972222 0.00319444 
0.00263889 0.000972222 0.00333333 
0.00277778 0.000972222 0.00347222 
0.00291667 0.000972222 0.00361111 
0.00305556 0.000972222 0.00375 
0.00319444 0.000972222 0.00388889 
0.00333333 0.000972222 0.00402778 
0.00347222 0.000972222 0.00416667 
0.00361111 0.000972222 0.00430556 
0.00375 0.000972222 0.00444444 
0.00388889 0.000972222 0.00458333 
0.00402778 0.000972222 0.00472222 
0.00416667 0.000972222 0.00486111 
0.00430556 0.000972222 0.005 
0.00444444 0.000972222 0.00513889 
0.00458333 0.000972222 0.00527778 
0.00472222 0.000972222 0.00541667 
0.00486111 0.000972222 0.00555556 
0.005 0.000972222 0.00569444 
0.000277778 0.00111111 0.00111111 
0.000416667 0.00111111 0.00125 
0.000555556 0.00111111 0.00138889 
0.000694444 0.00111111 0.00152778 
0.000833333 0.00111111 0.00166667 
0.000972222 0.00111111 0.00180556 
0.00111111 0.00111111 0.00194444 
0.00125 0.00111111 0.00208333 
0.00138889 0.00111111 0.00222222 
0.00152778 0.00111111 0.00236111 
0.00166667 0.00111111 0.0025 
0.00180556 0.00111111 0.00263889 
0.00194444 0.00111111 0.00277778 
0.00208333 0.00111111 0.00291667 
0.00222222 0.00111111 0.00305556 
0.00236111 0.00111111 0.00319444 
0.0025 0.00111111 0.00333333 
0.00263889 0.00111111 0.00347222 
0.00277778 0.00111111 0.00361111 
0.00291667 0.00111111 0.00375 
0.00305556 0.00111111 0.00388889 
0.00319444 0.00111111 0.00402778 
0.00333333 0.00111111 0.00416667 
0.00347222 0.00111111 0.00430556 
0.00361111 0.00111111 0.00444444 
0.00375 0.00111111 0.00458333 
0.00388889 0.00111111 0.00472222 
0.00402778 0.00111111 0.00486111 
0.00416667 0.00111111 0.005 
0.00430556 0.00111111 0.00513889 
0.00444444 0.00111111 0.00527778 
0.00458333 0.00111111 0.00541667 
0.00472222 0.00111111 0.00555556 
0.00486111 0.00111111 0.00569444 
0.005 0.00111111 0.00583333 
0.000277778 0.00125 0.00125 
0.000416667 0.00125 0.00138889 
0.000555556 0.00125 0.00152778 
0.000694444 0.00125 0.00166667 
0.000833333 0.00125 0.00180556 
0.000972222 0.00125 0.00194444 
0.00111111 0.00125 0.00208333 
0.00125 0.00125 0.00222222 
0.00138889 0.00125 0.00236111 
0.00152778 0.00125 0.0025 
0.00166667 0.00125 0.00263889 
0.00180556 0.00125 0.00277778 
0.00194444 0.00125 0.00291667 
0.00208333 0.00125 0.00305556 
0.00222222 0.00125 0.00319444 
0.00236111 0.00125 0.00333333 
0.0025 0.00125 0.00347222 
0.00263889 0.00125 0.00361111 
0.00277778 0.00125 0.00375 
0.00291667 0.00125 0.00388889 
0.00305556 0.00125 0.00402778 
0.00319444 0.00125 0.00416667 
0.00333333 0.00125 0.00430556 
0.00347222 0.00125 0.00444444 
0.00361111 0.00125 0.00458333 
0.00375 0.00125 0.00472222 
0.00388889 0.00125 0.00486111 
0.00402778 0.00125 0.005 
0.00416667 0.00125 0.00513889 
0.00430556 0.00125 0.00527778 
0.00444444 0.00125 0.00541667 
0.00458333 0.00125 0.00555556 
0.00472222 0.00125 0.00569444 
0.00486111 0.00125 0.00583333 
0.005 0.00125 0.00597222 
0.000277778 0.00138889 0.00138889 
0.000416667 0.00138889 0.00152778 
0.000555556 0.00138889 0.00166667 
0.000694444 0.00138889 0.00180556 
0.000833333 0.00138889 0.00194444 
0.000972222 0.00138889 0.00208333 
0.00111111 0.00138889 0.00222222 
0.00125 0.00138889 0.00236111 
0.00138889 0.00138889 0.0025 
0.00152778 0.00138889 0.00263889 
0.00166667 0.00138889 0.00277778 
0.00180556 0.00138889 0.00291667 
0.00194444 0.00138889 0.00305556 
0.00208333 0.00138889 0.00319444 
0.00222222 0.00138889 0.00333333 
0.00236111 0.00138889 0.00347222 
0.0025 0.00138889 0.00361111 
0.00263889 0.00138889 0.00375 
0.00277778 0.00138889 0.00388889 
0.00291667 0.00138889 0.00402778 
0.00305556 0.00138889 0.00416667 
0.00319444 0.00138889 0.00430556 
0.00333333 0.00138889 0.00444444 
0.00347222 0.00138889 0.00458333 
0.00361111 0.00138889 0.00472222 
0.00375 0.00138889 0.00486111 
0.00388889 0.00138889 0.005 
0.00402778 0.00138889 0.00513889 
0.00416667 0.00138889 0.00527778 
0.00430556 0.00138889 0.00541667 
0.00444444 0.00138889 0.00555556 
0.00458333 0.00138889 0.00569444 
0.00472222 0.00138889 0.00583333 
0.00486111 0.00138889 0.00597222 
0.005 0.00138889 0.00611111 
0.000277778 0.00152778 0.00152778 
0.000416667 0.00152778 0.00166667 
0.000555556 0.00152778 0.00180556 
0.000694444 0.00152778 0.00194444 
0.000833333 0.00152778 0.00208333 
0.000972222 0.00152778 0.00222222 
0.00111111 0.00152778 0.00236111 
0.00125 0.00152778 0.0025 
0.00138889 0.00152778 0.00263889 
0.00152778 0.00152778 0.00277778 
0.00166667 0.00152778 0.00291667 
0.00180556 0.00152778 0.00305556 
0.00194444 0.00152778 0.00319444 
0.00208333 0.00152778 0.00333333 
0.00222222 0.00152778 0.00347222 
0.00236111 0.00152778 0.00361111 
0.0025 0.00152778 0.00375 
0.00263889 0.00152778 0.00388889 
0.00277778 0.00152778 0.00402778 
0.00291667 0.00152778 0.00416667 
0.00305556 0.00152778 0.00430556 
0.00319444 0.00152778 0.00444444 
0.00333333 0.00152778 0.00458333 
0.00347222 0.00152778 0.00472222 
0.00361111 0.00152778 0.00486111 
0.00375 0.00152778 0.005 
0.00388889 0.00152778 0.00513889 
0.00402778 0.00152778 0.00527778 
0.00416667 0.00152778 0.00541667 
0.00430556 0.00152778 0.00555556 
0.00444444 0.00152778 0.00569444 
0.00458333 0.00152778 0.00583333 
0.00472222 0.00152778 0.00597222 
0.00486111 0.00152778 0.00611111 
0.005 0.00152778 0.00625 
0.000277778 0.00166667 0.00166667 
0.000416667 0.00166667 0.00180556 
0.000555556 0.00166667 0.00194444 
0.000694444 0.00166667 0.00208333 
0.000833333 0.00166667 0.00222222 
0.000972222 0.00166667 0.00236111 
0.00111111 0.00166667 0.0025 
0.00125 0.00166667 0.00263889 
0.00138889 0.00166667 0.00277778 
0.00152778 0.00166667 0.00291667 
0.00166667 0.00166667 0.00305556 
0.00180556 0.00166667 0.00319444 
0.00194444 0.00166667 0.00333333 
0.00208333 0.00166667 0.00347222 
0.00222222 0.00166667 0.00361111 
0.00236111 0.00166667 0.00375 
0.0025 0.00166667 0.00388889 
0.00263889 0.00166667 0.00402778 
0.00277778 0.00166667 0.00416667 
0.00291667 0.00166667 0.00430556 
0.00305556 0.00166667 0.00444444 
0.00319444 0.00166667 0.00458333 
0.00333333 0.00166667 0.00472222 
0.00347222 0.00166667 0.00486111 
0.00361111 0.00166667 0.005 
0.00375 0.00166667 0.00513889 
0.00388889 0.00166667 0.00527778 
0.00402778 0.00166667 0.00541667 
0.00416667 0.00166667 0.00555556 
0.00430556 0.00166667 0.00569444 
0.00444444 0.00166667 0.00583333 
0.00458333 0.00166667 0.00597222 
0.00472222 0.00166667 0.00611111 
0.00486111 0.00166667 0.00625 
0.005 0.00166667 0.00638889 
0.000277778 0.00180556 0.00180556 
0.000416667 0.00180556 0.00194444 
0.000555556 0.00180556 0.00208333 
0.000694444 0.00180556 0.00222222 
0.000833333 0.00180556 0.00236111 
0.000972222 0.00180556 0.0025 
0.00111111 0.00180556 0.00263889 
0.00125 0.00180556 0.00277778 
0.00138889 0.00180556 0.00291667 
0.00152778 0.00180556 0.00305556 
0.00166667 0.00180556 0.00319444 
0.00180556 0.00180556 0.00333333 
0.00194444 0.00180556 0.00347222 
0.00208333 0.00180556 0.00361111 
0.00222222 0.00180556 0.00375 
0.00236111 0.00180556 0.00388889 
0.0025 0.00180556 0.00402778 
0.00263889 0.00180556 0.00416667 
0.00277778 0.00180556 0.00430556 
0.00291667 0.00180556 0.00444444 
0.00305556 0.00180556 0.00458333 
0.00319444 0.00180556 0.00472222 
0.00333333 0.00180556 0.00486111 
0.00347222 0.00180556 0.005 
0.00361111 0.00180556 0.00513889 
0.00375 0.00180556 0.00527778 
0.00388889 0.00180556 0.00541667 
0.00402778 0.00180556 0.00555556 
0.00416667 0.00180556 0.00569444 
0.00430556 0.00180556 0.00583333 
0.00444444 0.00180556 0.00597222 
0.00458333 0.00180556 0.00611111 
0.00472222 0.00180556 0.00625 
0.00486111 0.00180556 0.00638889 
0.005 0.00180556 0.00652778 
0.000277778 0.00194444 0.00194444 
0.000416667 0.00194444 0.00208333 
0.000555556 0.00194444 0.00222222 
0.000694444 0.00194444 0.00236111 
0.000833333 0.00194444 0.0025 
0.000972222 0.00194444 0.00263889 
0.00111111 0.00194444 0.00277778 
0.00125 0.00194444 0.00291667 
0.00138889 0.00194444 0.00305556 
0.00152778 0.00194444 0.00319444 
0.00166667 0.00194444 0.00333333 
0.00180556 0.00194444 0.00347222 
0.00194444 0.00194444 0.00361111 
0.00208333 0.00194444 0.00375 
0.00222222 0.00194444 0.00388889 
0.00236111 0.00194444 0.00402778 
0.0025 0.00194444 0.00416667 
0.00263889 0.00194444 0.00430556 
0.00277778 0.00194444 0.00444444 
0.00291667 0.00194444 0.00458333 
0.00305556 0.00194444 0.00472222 
0.00319444 0.00194444 0.00486111 
0.00333333 0.00194444 0.005 
0.00347222 0.00194444 0.00513889 
0.00361111 0.00194444 0.00527778 
0.00375 0.00194444 0.00541667 
0.00388889 0.00194444 0.00555556 
0.00402778 0.00194444 0.00569444 
0.00416667 0.00194444 0.00583333 
0.00430556 0.00194444 0.00597222 
0.00444444 0.00194444 0.00611111 
0.00458333 0.00194444 0.00625 
0.00472222 0.00194444 0.00638889 
0.00486111 0.00194444 0.00652778 
0.005 0.00194444 0.00666667 
0.000277778 0.00208333 0.00208333 
0.000416667 0.00208333 0.00222222 
0.000555556 0.00208333 0.00236111 
0.000694444 0.00208333 0.0025 
0.000833333 0.00208333 0.00263889 
0.000972222 0.00208333 0.00277778 
0.00111111 0.00208333 0.00291667 
0.00125 0.00208333 0.00305556 
0.00138889 0.00208333 0.00319444 
0.00152778 0.00208333 0.00333333 
0.00166667 0.00208333 0.00347222 
0.00180556 0.00208333 0.00361111 
0.00194444 0.00208333 0.00375 
0.00208333 0.00208333 0.00388889 
0.00222222 0.00208333 0.00402778 
0.00236111 0.00208333 0.00416667 
0.0025 0.00208333 0.00430556 
0.00263889 0.00208333 0.00444444 
0.00277778 0.00208333 0.00458333 
0.00291667 0.00208333 0.00472222 
0.00305556 0.00208333 0.00486111 
0.00319444 0.00208333 0.005 
0.00333333 0.00208333 0.00513889 
0.00347222 0.00208333 0.00527778 
0.00361111 0.00208333 0.00541667 
0.00375 0.00208333 0.00555556 
0.00388889 0.00208333 0.00569444 
0.00402778 0.00208333 0.00583333 
0.00416667 0.00208333 0.00597222 
0.00430556 0.00208333 0.00611111 
0.00444444 0.00208333 0.00625 
0.00458333 0.00208333 0.00638889 
0.00472222 0.00208333 0.00652778 
0.00486111 0.00208333 0.00666667 
0.005 0.00208333 0.00680556 
0.000277778 0.00222222 0.00222222 
0.000416667 0.00222222 0.00236111 
0.000555556 0.00222222 0.0025 
0.000694444 0.00222222 0.00263889 
0.000833333 0.00222222 0.00277778 
0.000972222 0.00222222 0.00291667 
0.00111111 0.00222222 0.00305556 
0.00125 0.00222222 0.00319444 
0.00138889 0.00222222 0.00333333 
0.00152778 0.00222222 0.00347222 
0.00166667 0.00222222 0.00361111 
0.00180556 0.00222222 0.00375 
0.00194444 0.00222222 0.00388889 
0.00208333 0.00222222 0.00402778 
0.00222222 0.00222222 0.00416667 
0.00236111 0.00222222 0.00430556 
0.0025 0.00222222 0.00444444 
0.00263889 0.00222222 0.00458333 
0.00277778 0.00222222 0.00472222 
0.00291667 0.00222222 0.00486111 
0.00305556 0.00222222 0.005 
0.00319444 0.00222222 0.00513889 
0.00333333 0.00222222 0.00527778 
0.00347222 0.00222222 0.00541667 
0.00361111 0.00222222 0.00555556 
0.00375 0.00222222 0.00569444 
0.00388889 0.00222222 0.00583333 
0.00402778 0.00222222 0.00597222 
0.00416667 0.00222222 0.00611111 
0.00430556 0.00222222 0.00625 
0.00444444 0.00222222 0.00638889 
0.00458333 0.00222222 0.00652778 
0.00472222 0.00222222 0.00666667 
0.00486111 0.00222222 0.00680556 
0.005 0.00222222 0.00694444 
0.000277778 0.00236111 0.00236111 
0.000416667 0.00236111 0.0025 
0.000555556 0.00236111 0.00263889 
0.000694444 0.00236111 0.00277778 
0.000833333 0.00236111 0.00291667 
0.000972222 0.00236111 0.00305556 
0.00111111 0.00236111 0.00319444 
0.00125 0.00236111 0.00333333 
0.00138889 0.00236111 0.00347222 
0.00152778 0.00236111 0.00361111 
0.00166667 0.00236111 0.00375 
0.00180556 0.00236111 0.00388889 
0.00194444 0.00236111 0.00402778 
0.00208333 0.00236111 0.00416667 
0.00222222 0.00236111 0.00430556 
0.00236111 0.00236111 0.00444444 
0.0025 0.00236111 0.00458333 
0.00263889 0.00236111 0.00472222 
0.00277778 0.00236111 0.00486111 
0.00291667 0.00236111 0.005 
0.00305556 0.00236111 0.00513889 
0.00319444 0.00236111 0.00527778 
0.00333333 0.00236111 0.00541667 
0.00347222 0.00236111 0.00555556 
0.00361111 0.00236111 0.00569444 
0.00375 0.00236111 0.00583333 
0.00388889 0.00236111 0.00597222 
0.00402778 0.00236111 0.00611111 
0.00416667 0.00236111 0.00625 
0.00430556 0.00236111 0.00638889 
0.00444444 0.00236111 0.00652778 
0.00458333 0.00236111 0.00666667 
0.00472222 0.00236111 0.00680556 
0.00486111 0.00236111 0.00694444 
0.005 0.00236111 0.00708333 
0.000277778 0.0025 0.0025 
0.000416667 0.0025 0.00263889 
0.000555556 0.0025 0.00277778 
0.000694444 0.0025 0.00291667 
0.000833333 0.0025 0.00305556 
0.000972222 0.0025 0.00319444 
0.00111111 0.0025 0.00333333 
0.00125 0.0025 0.00347222 
0.00138889 0.0025 0.00361111 
0.00152778 0.0025 0.00375 
0.00166667 0.0025 0.00388889 
0.00180556 0.0025 0.00402778 
0.00194444 0.0025 0.00416667 
0.00208333 0.0025 0.00430556 
0.00222222 0.0025 0.00444444 
0.00236111 0.0025 0.00458333 
0.0025 0.0025 0.00472222 
0.00263889 0.0025 0.00486111 
0.00277778 0.0025 0.005 
0.00291667 0.0025 0.00513889 
0.00305556 0.0025 0.00527778 
0.00319444 0.0025 0.00541667 
0.00333333 0.0025 0.00555556 
0.00347222 0.0025 0.00569444 
0.00361111 0.0025 0.00583333 
0.00375 0.0025 0.00597222 
0.00388889 0.0025 0.00611111 
0.00402778 0.0025 0.00625 
0.00416667 0.0025 0.00638889 
0.00430556 0.0025 0.00652778 
0.00444444 0.0025 0.00666667 
0.00458333 0.0025 0.00680556 
0.00472222 0.0025 0.00694444 
0.00486111 0.0025 0.00708333 
0.005 0.0025 0.00722222 
0.000277778 0.00263889 0.00263889 
0.000416667 0.00263889 0.00277778 
0.000555556 0.00263889 0.00291667 
0.000694444 0.00263889 0.00305556 
0.000833333 0.00263889 0.00319444 
0.000972222 0.00263889 0.00333333 
0.00111111 0.00263889 0.00347222 
0.00125 0.00263889 0.00361111 
0.00138889 0.00263889 0.00375 
0.00152778 0.00263889 0.00388889 
0.00166667 0.00263889 0.00402778 
0.00180556 0.00263889 0.00416667 
0.00194444 0.00263889 0.00430556 
0.00208333 0.00263889 0.00444444 
0.00222222 0.00263889 0.00458333 
0.00236111 0.00263889 0.00472222 
0.0025 0.00263889 0.00486111 
0.00263889 0.00263889 0.005 
0.00277778 0.00263889 0.00513889 
0.00291667 0.00263889 0.00527778 
0.00305556 0.00263889 0.00541667 
0.00319444 0.00263889 0.00555556 
0.00333333 0.00263889 0.00569444 
0.00347222 0.00263889 0.00583333 
0.00361111 0.00263889 0.00597222 
0.00375 0.00263889 0.00611111 
0.00388889 0.00263889 0.00625 
0.00402778 0.00263889 0.00638889 
0.00416667 0.00263889 0.00652778 
0.00430556 0.00263889 0.00666667 
0.00444444 0.00263889 0.00680556 
0.00458333 0.00263889 0.00694444 
0.00472222 0.00263889 0.00708333 
0.00486111 0.00263889 0.00722222 
0.005 0.00263889 0.00736111 
0.000277778 0.00277778 0.00277778 
0.000416667 0.00277778 0.00291667 
0.000555556 0.00277778 0.00305556 
0.000694444 0.00277778 0.00319444 
0.000833333 0.00277778 0.00333333 
0.000972222 0.00277778 0.00347222 
0.00111111 0.00277778 0.00361111 
0.00125 0.00277778 0.00375 
0.00138889 0.00277778 0.00388889 
0.00152778 0.00277778 0.00402778 
0.00166667 0.00277778 0.00416667 
0.00180556 0.00277778 0.00430556 
0.00194444 0.00277778 0.00444444 
0.00208333 0.00277778 0.00458333 
0.00222222 0.00277778 0.00472222 
0.00236111 0.00277778 0.00486111 
0.0025 0.00277778 0.005 
0.00263889 0.00277778 0.00513889 
0.00277778 0.00277778 0.00527778 
0.00291667 0.00277778 0.00541667 
0.00305556 0.00277778 0.00555556 
0.00319444 0.00277778 0.00569444 
0.00333333 0.00277778 0.00583333 
0.00347222 0.00277778 0.00597222 
0.00361111 0.00277778 0.00611111 
0.00375 0.00277778 0.00625 
0.00388889 0.00277778 0.00638889 
0.00402778 0.00277778 0.00652778 
0.00416667 0.00277778 0.00666667 
0.00430556 0.00277778 0.00680556 
0.00444444 0.00277778 0.00694444 
0.00458333 0.00277778 0.00708333 
0.00472222 0.00277778 0.00722222 
0.00486111 0.00277778 0.00736111 
0.005 0.00277778 0.0075 
0.000277778 0.00291667 0.00291667 
0.000416667 0.00291667 0.00305556 
0.000555556 0.00291667 0.00319444 
0.000694444 0.00291667 0.00333333 
0.000833333 0.00291667 0.00347222 
0.000972222 0.00291667 0.00361111 
0.00111111 0.00291667 0.00375 
0.00125 0.00291667 0.00388889 
0.00138889 0.00291667 0.00402778 
0.00152778 0.00291667 0.00416667 
0.00166667 0.00291667 0.00430556 
0.00180556 0.00291667 0.00444444 
0.00194444 0.00291667 0.00458333 
0.00208333 0.00291667 0.00472222 
0.00222222 0.00291667 0.00486111 
0.00236111 0.00291667 0.005 
0.0025 0.00291667 0.00513889 
0.00263889 0.00291667 0.00527778 
0.00277778 0.00291667 0.00541667 
0.00291667 0.00291667 0.00555556 
0.00305556 0.00291667 0.00569444 
0.00319444 0.00291667 0.00583333 
0.00333333 0.00291667 0.00597222 
0.00347222 0.00291667 0.00611111 
0.00361111 0.00291667 0.00625 
0.00375 0.00291667 0.00638889 
0.00388889 0.00291667 0.00652778 
0.00402778 0.00291667 0.00666667 
0.00416667 0.00291667 0.00680556 
0.00430556 0.00291667 0.00694444 
0.00444444 0.00291667 0.00708333 
0.00458333 0.00291667 0.00722222 
0.00472222 0.00291667 0.00736111 
0.00486111 0.00291667 0.0075 
0.005 0.00291667 0.00763889 
0.000277778 0.00305556 0.00305556 
0.000416667 0.00305556 0.00319444 
0.000555556 0.00305556 0.00333333 
0.000694444 0.00305556 0.00347222 
0.000833333 0.00305556 0.00361111 
0.000972222 0.00305556 0.00375 
0.00111111 0.00305556 0.00388889 
0.00125 0.00305556 0.00402778 
0.00138889 0.00305556 0.00416667 
0.00152778 0.00305556 0.00430556 
0.00166667 0.00305556 0.00444444 
0.00180556 0.00305556 0.00458333 
0.00194444 0.00305556 0.00472222 
0.00208333 0.00305556 0.00486111 
0.00222222 0.00305556 0.005 
0.00236111 0.00305556 0.00513889 
0.0025 0.00305556 0.00527778 
0.00263889 0.00305556 0.00541667 
0.00277778 0.00305556 0.00555556 
0.00291667 0.00305556 0.00569444 
0.00305556 0.00305556 0.00583333 
0.00319444 0.00305556 0.00597222 
0.00333333 0.00305556 0.00611111 
0.00347222 0.00305556 0.00625 
0.00361111 0.00305556 0.00638889 
0.00375 0.00305556 0.00652778 
0.00388889 0.00305556 0.00666667 
0.00402778 0.00305556 0.00680556 
0.00416667 0.00305556 0.00694444 
0.00430556 0.00305556 0.00708333 
0.00444444 0.00305556 0.00722222 
0.00458333 0.00305556 0.00736111 
0.00472222 0.00305556 0.0075 
0.00486111 0.00305556 0.00763889 
0.005 0.00305556 0.00777778 
0.000277778 0.00319444 0.00319444 
0.000416667 0.00319444 0.00333333 
0.000555556 0.00319444 0.00347222 
0.000694444 0.00319444 0.00361111 
0.000833333 0.00319444 0.00375 
0.000972222 0.00319444 0.00388889 
0.00111111 0.00319444 0.00402778 
0.00125 0.00319444 0.00416667 
0.00138889 0.00319444 0.00430556 
0.00152778 0.00319444 0.00444444 
0.00166667 0.00319444 0.00458333 
0.00180556 0.00319444 0.00472222 
0.00194444 0.00319444 0.00486111 
0.00208333 0.00319444 0.005 
0.00222222 0.00319444 0.00513889 
0.00236111 0.00319444 0.00527778 
0.0025 0.00319444 0.00541667 
0.00263889 0.00319444 0.00555556 
0.00277778 0.00319444 0.00569444 
0.00291667 0.00319444 0.00583333 
0.00305556 0.00319444 0.00597222 
0.00319444 0.00319444 0.00611111 
0.00333333 0.00319444 0.00625 
0.00347222 0.00319444 0.00638889 
0.00361111 0.00319444 0.00652778 
0.00375 0.00319444 0.00666667 
0.00388889 0.00319444 0.00680556 
0.00402778 0.00319444 0.00694444 
0.00416667 0.00319444 0.00708333 
0.00430556 0.00319444 0.00722222 
0.00444444 0.00319444 0.00736111 
0.00458333 0.00319444 0.0075 
0.00472222 0.00319444 0.00763889 
0.00486111 0.00319444 0.00777778 
0.005 0.00319444 0.00791667 
0.000277778 0.00333333 0.00333333 
0.000416667 0.00333333 0.00347222 
0.000555556 0.00333333 0.00361111 
0.000694444 0.00333333 0.00375 
0.000833333 0.00333333 0.00388889 
0.000972222 0.00333333 0.00402778 
0.00111111 0.00333333 0.00416667 
0.00125 0.00333333 0.00430556 
0.00138889 0.00333333 0.00444444 
0.00152778 0.00333333 0.00458333 
0.00166667 0.00333333 0.00472222 
0.00180556 0.00333333 0.00486111 
0.00194444 0.00333333 0.005 
0.00208333 0.00333333 0.00513889 
0.00222222 0.00333333 0.00527778 
0.00236111 0.00333333 0.00541667 
0.0025 0.00333333 0.00555556 
0.00263889 0.00333333 0.00569444 
0.00277778 0.00333333 0.00583333 
0.00291667 0.00333333 0.00597222 
0.00305556 0.00333333 0.00611111 
0.00319444 0.00333333 0.00625 
0.00333333 0.00333333 0.00638889 
0.00347222 0.00333333 0.00652778 
0.00361111 0.00333333 0.00666667 
0.00375 0.00333333 0.00680556 
0.00388889 0.00333333 0.00694444 
0.00402778 0.00333333 0.00708333 
0.00416667 0.00333333 0.00722222 
0.00430556 0.00333333 0.00736111 
0.00444444 0.00333333 0.0075 
0.00458333 0.00333333 0.00763889 
0.00472222 0.00333333 0.00777778 
0.00486111 0.00333333 0.00791667 
0.005 0.00333333 0.00805556 
0.000277778 0.00347222 0.00347222 
0.000416667 0.00347222 0.00361111 
0.000555556 0.00347222 0.00375 
0.000694444 0.00347222 0.00388889 
0.000833333 0.00347222 0.00402778 
0.000972222 0.00347222 0.00416667 
0.00111111 0.00347222 0.00430556 
0.00125 0.00347222 0.00444444 
0.00138889 0.00347222 0.00458333 
0.00152778 0.00347222 0.00472222 
0.00166667 0.00347222 0.00486111 
0.00180556 0.00347222 0.005 
0.00194444 0.00347222 0.00513889 
0.00208333 0.00347222 0.00527778 
0.00222222 0.00347222 0.00541667 
0.00236111 0.00347222 0.00555556 
0.0025 0.00347222 0.00569444 
0.00263889 0.00347222 0.00583333 
0.00277778 0.00347222 0.00597222 
0.00291667 0.00347222 0.00611111 
0.00305556 0.00347222 0.00625 
0.00319444 0.00347222 0.00638889 
0.00333333 0.00347222 0.00652778 
0.00347222 0.00347222 0.00666667 
0.00361111 0.00347222 0.00680556 
0.00375 0.00347222 0.00694444 
0.00388889 0.00347222 0.00708333 
0.00402778 0.00347222 0.00722222 
0.00416667 0.00347222 0.00736111 
0.00430556 0.00347222 0.0075 
0.00444444 0.00347222 0.00763889 
0.00458333 0.00347222 0.00777778 
0.00472222 0.00347222 0.00791667 
0.00486111 0.00347222 0.00805556 
0.005 0.00347222 0.00819444 
0.000277778 0.00361111 0.00361111 
0.000416667 0.00361111 0.00375 
0.000555556 0.00361111 0.00388889 
0.000694444 0.00361111 0.00402778 
0.000833333 0.00361111 0.00416667 
0.000972222 0.00361111 0.00430556 
0.00111111 0.00361111 0.00444444 
0.00125 0.00361111 0.00458333 
0.00138889 0.00361111 0.00472222 
0.00152778 0.00361111 0.00486111 
0.00166667 0.00361111 0.005 
0.00180556 0.00361111 0.00513889 
0.00194444 0.00361111 0.00527778 
0.00208333 0.00361111 0.00541667 
0.00222222 0.00361111 0.00555556 
0.00236111 0.00361111 0.00569444 
0.0025 0.00361111 0.00583333 
0.00263889 0.00361111 0.00597222 
0.00277778 0.00361111 0.00611111 
0.00291667 0.00361111 0.00625 
0.00305556 0.00361111 0.00638889 
0.00319444 0.00361111 0.00652778 
0.00333333 0.00361111 0.00666667 
0.00347222 0.00361111 0.00680556 
0.00361111 0.00361111 0.00694444 
0.00375 0.00361111 0.00708333 
0.00388889 0.00361111 0.00722222 
0.00402778 0.00361111 0.00736111 
0.00416667 0.00361111 0.0075 
0.00430556 0.00361111 0.00763889 
0.00444444 0.00361111 0.00777778 
0.00458333 0.00361111 0.00791667 
0.00472222 0.00361111 0.00805556 
0.00486111 0.00361111 0.00819444 
0.005 0.00361111 0.00833333 
0.000277778 0.00375 0.00375 
0.000416667 0.00375 0.00388889 
0.000555556 0.00375 0.00402778 
0.000694444 0.00375 0.00416667 
0.000833333 0.00375 0.00430556 
0.000972222 0.00375 0.00444444 
0.00111111 0.00375 0.00458333 
0.00125 0.00375 0.00472222 
0.00138889 0.00375 0.00486111 
0.00152778 0.00375 0.005 
0.00166667 0.00375 0.00513889 
0.00180556 0.00375 0.00527778 
0.00194444 0.00375 0.00541667 
0.00208333 0.00375 0.00555556 
0.00222222 0.00375 0.00569444 
0.00236111 0.00375 0.00583333 
0.0025 0.00375 0.00597222 
0.00263889 0.00375 0.00611111 
0.00277778 0.00375 0.00625 
0.00291667 0.00375 0.00638889 
0.00305556 0.00375 0.00652778 
0.00319444 0.00375 0.00666667 
0.00333333 0.00375 0.00680556 
0.00347222 0.00375 0.00694444 
0.00361111 0.00375 0.00708333 
0.00375 0.00375 0.00722222 
0.00388889 0.00375 0.00736111 
0.00402778 0.00375 0.0075 
0.00416667 0.00375 0.00763889 
0.00430556 0.00375 0.00777778 
0.00444444 0.00375 0.00791667 
0.00458333 0.00375 0.00805556 
0.00472222 0.00375 0.00819444 
0.00486111 0.00375 0.00833333 
0.005 0.00375 0.00847222 
0.000277778 0.00388889 0.00388889 
0.000416667 0.00388889 0.00402778 
0.000555556 0.00388889 0.00416667 
0.000694444 0.00388889 0.00430556 
0.000833333 0.00388889 0.00444444 
0.000972222 0.00388889 0.00458333 
0.00111111 0.00388889 0.00472222 
0.00125 0.00388889 0.00486111 
0.00138889 0.00388889 0.005 
0.00152778 0.00388889 0.00513889 
0.00166667 0.00388889 0.00527778 
0.00180556 0.00388889 0.00541667 
0.00194444 0.00388889 0.00555556 
0.00208333 0.00388889 0.00569444 
0.00222222 0.00388889 0.00583333 
0.00236111 0.00388889 0.00597222 
0.0025 0.00388889 0.00611111 
0.00263889 0.00388889 0.00625 
0.00277778 0.00388889 0.00638889 
0.00291667 0.00388889 0.00652778 
0.00305556 0.00388889 0.00666667 
0.00319444 0.00388889 0.00680556 
0.00333333 0.00388889 0.00694444 
0.00347222 0.00388889 0.00708333 
0.00361111 0.00388889 0.00722222 
0.00375 0.00388889 0.00736111 
0.00388889 0.00388889 0.0075 
0.00402778 0.00388889 0.00763889 
0.00416667 0.00388889 0.00777778 
0.00430556 0.00388889 0.00791667 
0.00444444 0.00388889 0.00805556 
0.00458333 0.00388889 0.00819444 
0.00472222 0.00388889 0.00833333 
0.00486111 0.00388889 0.00847222 
0.005 0.00388889 0.00861111 
0.000277778 0.00402778 0.00402778 
0.000416667 0.00402778 0.00416667 
0.000555556 0.00402778 0.00430556 
0.000694444 0.00402778 0.00444444 
0.000833333 0.00402778 0.00458333 
0.000972222 0.00402778 0.00472222 
0.00111111 0.00402778 0.00486111 
0.00125 0.00402778 0.005 
0.00138889 0.00402778 0.00513889 
0.00152778 0.00402778 0.00527778 
0.00166667 0.00402778 0.00541667 
0.00180556 0.00402778 0.00555556 
0.00194444 0.00402778 0.00569444 
0.00208333 0.00402778 0.00583333 
0.00222222 0.00402778 0.00597222 
0.00236111 0.00402778 0.00611111 
0.0025 0.00402778 0.00625 
0.00263889 0.00402778 0.00638889 
0.00277778 0.00402778 0.00652778 
0.00291667 0.00402778 0.00666667 
0.00305556 0.00402778 0.00680556 
0.00319444 0.00402778 0.00694444 
0.00333333 0.00402778 0.00708333 
0.00347222 0.00402778 0.00722222 
0.00361111 0.00402778 0.00736111 
0.00375 0.00402778 0.0075 
0.00388889 0.00402778 0.00763889 
0.00402778 0.00402778 0.00777778 
0.00416667 0.00402778 0.00791667 
0.00430556 0.00402778 0.00805556 
0.00444444 0.00402778 0.00819444 
0.00458333 0.00402778 0.00833333 
0.00472222 0.00402778 0.00847222 
0.00486111 0.00402778 0.00861111 
0.005 0.00402778 0.00875 
0.000277778 0.00416667 0.00416667 
0.000416667 0.00416667 0.00430556 
0.000555556 0.00416667 0.00444444 
0.000694444 0.00416667 0.00458333 
0.000833333 0.00416667 0.00472222 
0.000972222 0.00416667 0.00486111 
0.00111111 0.00416667 0.005 
0.00125 0.00416667 0.00513889 
0.00138889 0.00416667 0.00527778 
0.00152778 0.00416667 0.00541667 
0.00166667 0.00416667 0.00555556 
0.00180556 0.00416667 0.00569444 
0.00194444 0.00416667 0.00583333 
0.00208333 0.00416667 0.00597222 
0.00222222 0.00416667 0.00611111 
0.00236111 0.00416667 0.00625 
0.0025 0.00416667 0.00638889 
0.00263889 0.00416667 0.00652778 
0.00277778 0.00416667 0.00666667 
0.00291667 0.00416667 0.00680556 
0.00305556 0.00416667 0.00694444 
0.00319444 0.00416667 0.00708333 
0.00333333 0.00416667 0.00722222 
0.00347222 0.00416667 0.00736111 
0.00361111 0.00416667 0.0075 
0.00375 0.00416667 0.00763889 
0.00388889 0.00416667 0.00777778 
0.00402778 0.00416667 0.00791667 
0.00416667 0.00416667 0.00805556 
0.00430556 0.00416667 0.00819444 
0.00444444 0.00416667 0.00833333 
0.00458333 0.00416667 0.00847222 
0.00472222 0.00416667 0.00861111 
0.00486111 0.00416667 0.00875 
0.005 0.00416667 0.00888889 
0.000277778 0.00430556 0.00430556 
0.000416667 0.00430556 0.00444444 
0.000555556 0.00430556 0.00458333 
0.000694444 0.00430556 0.00472222 
0.000833333 0.00430556 0.00486111 
0.000972222 0.00430556 0.005 
0.00111111 0.00430556 0.00513889 
0.00125 0.00430556 0.00527778 
0.00138889 0.00430556 0.00541667 
0.00152778 0.00430556 0.00555556 
0.00166667 0.00430556 0.00569444 
0.00180556 0.00430556 0.00583333 
0.00194444 0.00430556 0.00597222 
0.00208333 0.00430556 0.00611111 
0.00222222 0.00430556 0.00625 
0.00236111 0.00430556 0.00638889 
0.0025 0.00430556 0.00652778 
0.00263889 0.00430556 0.00666667 
0.00277778 0.00430556 0.00680556 
0.00291667 0.00430556 0.00694444 
0.00305556 0.00430556 0.00708333 
0.00319444 0.00430556 0.00722222 
0.00333333 0.00430556 0.00736111 
0.00347222 0.00430556 0.0075 
0.00361111 0.00430556 0.00763889 
0.00375 0.00430556 0.00777778 
0.00388889 0.00430556 0.00791667 
0.00402778 0.00430556 0.00805556 
0.00416667 0.00430556 0.00819444 
0.00430556 0.00430556 0.00833333 
0.00444444 0.00430556 0.00847222 
0.00458333 0.00430556 0.00861111 
0.00472222 0.00430556 0.00875 
0.00486111 0.00430556 0.00888889 
0.005 0.00430556 0.00902778 
0.000277778 0.00444444 0.00444444 
0.000416667 0.00444444 0.00458333 
0.000555556 0.00444444 0.00472222 
0.000694444 0.00444444 0.00486111 
0.000833333 0.00444444 0.005 
0.000972222 0.00444444 0.00513889 
0.00111111 0.00444444 0.00527778 
0.00125 0.00444444 0.00541667 
0.00138889 0.00444444 0.00555556 
0.00152778 0.00444444 0.00569444 
0.00166667 0.00444444 0.00583333 
0.00180556 0.00444444 0.00597222 
0.00194444 0.00444444 0.00611111 
0.00208333 0.00444444 0.00625 
0.00222222 0.00444444 0.00638889 
0.00236111 0.00444444 0.00652778 
0.0025 0.00444444 0.00666667 
0.00263889 0.00444444 0.00680556 
0.00277778 0.00444444 0.00694444 
0.00291667 0.00444444 0.00708333 
0.00305556 0.00444444 0.00722222 
0.00319444 0.00444444 0.00736111 
0.00333333 0.00444444 0.0075 
0.00347222 0.00444444 0.00763889 
0.00361111 0.00444444 0.00777778 
0.00375 0.00444444 0.00791667 
0.00388889 0.00444444 0.00805556 
0.00402778 0.00444444 0.00819444 
0.00416667 0.00444444 0.00833333 
0.00430556 0.00444444 0.00847222 
0.00444444 0.00444444 0.00861111 
0.00458333 0.00444444 0.00875 
0.00472222 0.00444444 0.00888889 
0.00486111 0.00444444 0.00902778 
0.005 0.00444444 0.00916667 
0.000277778 0.00458333 0.00458333 
0.000416667 0.00458333 0.00472222 
0.000555556 0.00458333 0.00486111 
0.000694444 0.00458333 0.005 
0.000833333 0.00458333 0.00513889 
0.000972222 0.00458333 0.00527778 
0.00111111 0.00458333 0.00541667 
0.00125 0.00458333 0.00555556 
0.00138889 0.00458333 0.00569444 
0.00152778 0.00458333 0.00583333 
0.00166667 0.00458333 0.00597222 
0.00180556 0.00458333 0.00611111 
0.00194444 0.00458333 0.00625 
0.00208333 0.00458333 0.00638889 
0.00222222 0.00458333 0.00652778 
0.00236111 0.00458333 0.00666667 
0.0025 0.00458333 0.00680556 
0.00263889 0.00458333 0.00694444 
0.00277778 0.00458333 0.00708333 
0.00291667 0.00458333 0.00722222 
0.00305556 0.00458333 0.00736111 
0.00319444 0.00458333 0.0075 
0.00333333 0.00458333 0.00763889 
0.00347222 0.00458333 0.00777778 
0.00361111 0.00458333 0.00791667 
0.00375 0.00458333 0.00805556 
0.00388889 0.00458333 0.00819444 
0.00402778 0.00458333 0.00833333 
0.00416667 0.00458333 0.00847222 
0.00430556 0.00458333 0.00861111 
0.00444444 0.00458333 0.00875 
0.00458333 0.00458333 0.00888889 
0.00472222 0.00458333 0.00902778 
0.00486111 0.00458333 0.00916667 
0.005 0.00458333 0.00930556 
0.000277778 0.00472222 0.00472222 
0.000416667 0.00472222 0.00486111 
0.000555556 0.00472222 0.005 
0.000694444 0.00472222 0.00513889 
0.000833333 0.00472222 0.00527778 
0.000972222 0.00472222 0.00541667 
0.00111111 0.00472222 0.00555556 
0.00125 0.00472222 0.00569444 
0.00138889 0.00472222 0.00583333 
0.00152778 0.00472222 0.00597222 
0.00166667 0.00472222 0.00611111 
0.00180556 0.00472222 0.00625 
0.00194444 0.00472222 0.00638889 
0.00208333 0.00472222 0.00652778 
0.00222222 0.00472222 0.00666667 
0.00236111 0.00472222 0.00680556 
0.0025 0.00472222 0.00694444 
0.00263889 0.00472222 0.00708333 
0.00277778 0.00472222 0.00722222 
0.00291667 0.00472222 0.00736111 
0.00305556 0.00472222 0.0075 
0.00319444 0.00472222 0.00763889 
0.00333333 0.00472222 0.00777778 
0.00347222 0.00472222 0.00791667 
0.00361111 0.00472222 0.00805556 
0.00375 0.00472222 0.00819444 
0.00388889 0.00472222 0.00833333 
0.00402778 0.00472222 0.00847222 
0.00416667 0.00472222 0.00861111 
0.00430556 0.00472222 0.00875 
0.00444444 0.00472222 0.00888889 
0.00458333 0.00472222 0.00902778 
0.00472222 0.00472222 0.00916667 
0.00486111 0.00472222 0.00930556 
0.005 0.00472222 0.00944444 
0.000277778 0.00486111 0.00486111 
0.000416667 0.00486111 0.005 
0.000555556 0.00486111 0.00513889 
0.000694444 0.00486111 0.00527778 
0.000833333 0.00486111 0.00541667 
0.000972222 0.00486111 0.00555556 
0.00111111 0.00486111 0.00569444 
0.00125 0.00486111 0.00583333 
0.00138889 0.00486111 0.00597222 
0.00152778 0.00486111 0.00611111 
0.00166667 0.00486111 0.00625 
0.00180556 0.00486111 0.00638889 
0.00194444 0.00486111 0.00652778 
0.00208333 0.00486111 0.00666667 
0.00222222 0.00486111 0.00680556 
0.00236111 0.00486111 0.00694444 
0.0025 0.00486111 0.00708333 
0.00263889 0.00486111 0.00722222 
0.00277778 0.00486111 0.00736111 
0.00291667 0.00486111 0.0075 
0.00305556 0.00486111 0.00763889 
0.00319444 0.00486111 0.00777778 
0.00333333 0.00486111 0.00791667 
0.00347222 0.00486111 0.00805556 
0.00361111 0.00486111 0.00819444 
0.00375 0.00486111 0.00833333 
0.00388889 0.00486111 0.00847222 
0.00402778 0.00486111 0.00861111 
0.00416667 0.00486111 0.00875 
0.00430556 0.00486111 0.00888889 
0.00444444 0.00486111 0.00902778 
0.00458333 0.00486111 0.00916667 
0.00472222 0.00486111 0.00930556 
0.00486111 0.00486111 0.00944444 
0.005 0.00486111 0.00958333 
0.000277778 0.005 0.005 
0.000416667 0.005 0.00513889 
0.000555556 0.005 0.00527778 
0.000694444 0.005 0.00541667 
0.000833333 0.005 0.00555556 
0.000972222 0.005 0.00569444 
0.00111111 0.005 0.00583333 
0.00125 0.005 0.00597222 
0.00138889 0.005 0.00611111 
0.00152778 0.005 0.00625 
0.00166667 0.005 0.00638889 
0.00180556 0.005 0.00652778 
0.00194444 0.005 0.00666667 
0.00208333 0.005 0.00680556 
0.00222222 0.005 0.00694444 
0.00236111 0.005 0.00708333 
0.0025 0.005 0.00722222 
0.00263889 0.005 0.00736111 
0.00277778 0.005 0.0075 
0.00291667 0.005 0.00763889 
0.00305556 0.005 0.00777778 
0.00319444 0.005 0.00791667 
0.00333333 0.005 0.00805556 
0.00347222 0.005 0.00819444 
0.00361111 0.005 0.00833333 
0.00375 0.005 0.00847222 
0.00388889 0.005 0.00861111 
0.00402778 0.005 0.00875 
0.00416667 0.005 0.00888889 
0.00430556 0.005 0.00902778 
0.00444444 0.005 0.00916667 
0.00458333 0.005 0.00930556 
0.00472222 0.005 0.00944444 
0.00486111 0.005 0.00958333 
0.005 0.005 0.00972222 
0.000416667 0.000416667 0.000277778 
0.000555556 0.000416667 0.000416667 
0.000694444 0.000416667 0.000555556 
0.000833333 0.000416667 0.000694444 
0.000972222 0.000416667 0.000833333 
0.00111111 0.000416667 0.000972222 
0.00125 0.000416667 0.00111111 
0.00138889 0.000416667 0.00125 
0.00152778 0.000416667 0.00138889 
0.00166667 0.000416667 0.00152778 
0.00180556 0.000416667 0.00166667 
0.00194444 0.000416667 0.00180556 
0.00208333 0.000416667 0.00194444 
0.00222222 0.000416667 0.00208333 
0.00236111 0.000416667 0.00222222 
0.0025 0.000416667 0.00236111 
0.00263889 0.000416667 0.0025 
0.00277778 0.000416667 0.00263889 
0.00291667 0.000416667 0.00277778 
0.00305556 0.000416667 0.00291667 
0.00319444 0.000416667 0.00305556 
0.00333333 0.000416667 0.00319444 
0.00347222 0.000416667 0.00333333 
0.00361111 0.000416667 0.00347222 
0.00375 0.000416667 0.00361111 
0.00388889 0.000416667 0.00375 
0.00402778 0.000416667 0.00388889 
0.00416667 0.000416667 0.00402778 
0.00430556 0.000416667 0.00416667 
0.00444444 0.000416667 0.00430556 
0.00458333 0.000416667 0.00444444 
0.00472222 0.000416667 0.00458333 
0.00486111 0.000416667 0.00472222 
0.005 0.000416667 0.00486111 
0.00513889 0.000416667 0.005 
0.000416667 0.000555556 0.000416667 
0.000555556 0.000555556 0.000555556 
0.000694444 0.000555556 0.000694444 
0.000833333 0.000555556 0.000833333 
0.000972222 0.000555556 0.000972222 
0.00111111 0.000555556 0.00111111 
0.00125 0.000555556 0.00125 
0.00138889 0.000555556 0.00138889 
0.00152778 0.000555556 0.00152778 
0.00166667 0.000555556 0.00166667 
0.00180556 0.000555556 0.00180556 
0.00194444 0.000555556 0.00194444 
0.00208333 0.000555556 0.00208333 
0.00222222 0.000555556 0.00222222 
0.00236111 0.000555556 0.00236111 
0.0025 0.000555556 0.0025 
0.00263889 0.000555556 0.00263889 
0.00277778 0.000555556 0.00277778 
0.00291667 0.000555556 0.00291667 
0.00305556 0.000555556 0.00305556 
0.00319444 0.000555556 0.00319444 
0.00333333 0.000555556 0.00333333 
0.00347222 0.000555556 0.00347222 
0.00361111 0.000555556 0.00361111 
0.00375 0.000555556 0.00375 
0.00388889 0.000555556 0.00388889 
0.00402778 0.000555556 0.00402778 
0.00416667 0.000555556 0.00416667 
0.00430556 0.000555556 0.00430556 
0.00444444 0.000555556 0.00444444 
0.00458333 0.000555556 0.00458333 
0.00472222 0.000555556 0.00472222 
0.00486111 0.000555556 0.00486111 
0.005 0.000555556 0.005 
0.00513889 0.000555556 0.00513889 
0.000416667 0.000694444 0.000555556 
0.000555556 0.000694444 0.000694444 
0.000694444 0.000694444 0.000833333 
0.000833333 0.000694444 0.000972222 
0.000972222 0.000694444 0.00111111 
0.00111111 0.000694444 0.00125 
0.00125 0.000694444 0.00138889 
0.00138889 0.000694444 0.00152778 
0.00152778 0.000694444 0.00166667 
0.00166667 0.000694444 0.00180556 
0.00180556 0.000694444 0.00194444 
0.00194444 0.000694444 0.00208333 
0.00208333 0.000694444 0.00222222 
0.00222222 0.000694444 0.00236111 
0.00236111 0.000694444 0.0025 
0.0025 0.000694444 0.00263889 
0.00263889 0.000694444 0.00277778 
0.00277778 0.000694444 0.00291667 
0.00291667 0.000694444 0.00305556 
0.00305556 0.000694444 0.00319444 
0.00319444 0.000694444 0.00333333 
0.00333333 0.000694444 0.00347222 
0.00347222 0.000694444 0.00361111 
0.00361111 0.000694444 0.00375 
0.00375 0.000694444 0.00388889 
0.00388889 0.000694444 0.00402778 
0.00402778 0.000694444 0.00416667 
0.00416667 0.000694444 0.00430556 
0.00430556 0.000694444 0.00444444 
0.00444444 0.000694444 0.00458333 
0.00458333 0.000694444 0.00472222 
0.00472222 0.000694444 0.00486111 
0.00486111 0.000694444 0.005 
0.005 0.000694444 0.00513889 
0.00513889 0.000694444 0.00527778 
0.000416667 0.000833333 0.000694444 
0.000555556 0.000833333 0.000833333 
0.000694444 0.000833333 0.000972222 
0.000833333 0.000833333 0.00111111 
0.000972222 0.000833333 0.00125 
0.00111111 0.000833333 0.00138889 
0.00125 0.000833333 0.00152778 
0.00138889 0.000833333 0.00166667 
0.00152778 0.000833333 0.00180556 
0.00166667 0.000833333 0.00194444 
0.00180556 0.000833333 0.00208333 
0.00194444 0.000833333 0.00222222 
0.00208333 0.000833333 0.00236111 
0.00222222 0.000833333 0.0025 
0.00236111 0.000833333 0.00263889 
0.0025 0.000833333 0.00277778 
0.00263889 0.000833333 0.00291667 
0.00277778 0.000833333 0.00305556 
0.00291667 0.000833333 0.00319444 
0.00305556 0.000833333 0.00333333 
0.00319444 0.000833333 0.00347222 
0.00333333 0.000833333 0.00361111 
0.00347222 0.000833333 0.00375 
0.00361111 0.000833333 0.00388889 
0.00375 0.000833333 0.00402778 
0.00388889 0.000833333 0.00416667 
0.00402778 0.000833333 0.00430556 
0.00416667 0.000833333 0.00444444 
0.00430556 0.000833333 0.00458333 
0.00444444 0.000833333 0.00472222 
0.00458333 0.000833333 0.00486111 
0.00472222 0.000833333 0.005 
0.00486111 0.000833333 0.00513889 
0.005 0.000833333 0.00527778 
0.00513889 0.000833333 0.00541667 
0.000416667 0.000972222 0.000833333 
0.000555556 0.000972222 0.000972222 
0.000694444 0.000972222 0.00111111 
0.000833333 0.000972222 0.00125 
0.000972222 0.000972222 0.00138889 
0.00111111 0.000972222 0.00152778 
0.00125 0.000972222 0.00166667 
0.00138889 0.000972222 0.00180556 
0.00152778 0.000972222 0.00194444 
0.00166667 0.000972222 0.00208333 
0.00180556 0.000972222 0.00222222 
0.00194444 0.000972222 0.00236111 
0.00208333 0.000972222 0.0025 
0.00222222 0.000972222 0.00263889 
0.00236111 0.000972222 0.00277778 
0.0025 0.000972222 0.00291667 
0.00263889 0.000972222 0.00305556 
0.00277778 0.000972222 0.00319444 
0.00291667 0.000972222 0.00333333 
0.00305556 0.000972222 0.00347222 
0.00319444 0.000972222 0.00361111 
0.00333333 0.000972222 0.00375 
0.00347222 0.000972222 0.00388889 
0.00361111 0.000972222 0.00402778 
0.00375 0.000972222 0.00416667 
0.00388889 0.000972222 0.00430556 
0.00402778 0.000972222 0.00444444 
0.00416667 0.000972222 0.00458333 
0.00430556 0.000972222 0.00472222 
0.00444444 0.000972222 0.00486111 
0.00458333 0.000972222 0.005 
0.00472222 0.000972222 0.00513889 
0.00486111 0.000972222 0.00527778 
0.005 0.000972222 0.00541667 
0.00513889 0.000972222 0.00555556 
0.000416667 0.00111111 0.000972222 
0.000555556 0.00111111 0.00111111 
0.000694444 0.00111111 0.00125 
0.000833333 0.00111111 0.00138889 
0.000972222 0.00111111 0.00152778 
0.00111111 0.00111111 0.00166667 
0.00125 0.00111111 0.00180556 
0.00138889 0.00111111 0.00194444 
0.00152778 0.00111111 0.00208333 
0.00166667 0.00111111 0.00222222 
0.00180556 0.00111111 0.00236111 
0.00194444 0.00111111 0.0025 
0.00208333 0.00111111 0.00263889 
0.00222222 0.00111111 0.00277778 
0.00236111 0.00111111 0.00291667 
0.0025 0.00111111 0.00305556 
0.00263889 0.00111111 0.00319444 
0.00277778 0.00111111 0.00333333 
0.00291667 0.00111111 0.00347222 
0.00305556 0.00111111 0.00361111 
0.00319444 0.00111111 0.00375 
0.00333333 0.00111111 0.00388889 
0.00347222 0.00111111 0.00402778 
0.00361111 0.00111111 0.00416667 
0.00375 0.00111111 0.00430556 
0.00388889 0.00111111 0.00444444 
0.00402778 0.00111111 0.00458333 
0.00416667 0.00111111 0.00472222 
0.00430556 0.00111111 0.00486111 
0.00444444 0.00111111 0.005 
0.00458333 0.00111111 0.00513889 
0.00472222 0.00111111 0.00527778 
0.00486111 0.00111111 0.00541667 
0.005 0.00111111 0.00555556 
0.00513889 0.00111111 0.00569444 
0.000416667 0.00125 0.00111111 
0.000555556 0.00125 0.00125 
0.000694444 0.00125 0.00138889 
0.000833333 0.00125 0.00152778 
0.000972222 0.00125 0.00166667 
0.00111111 0.00125 0.00180556 
0.00125 0.00125 0.00194444 
0.00138889 0.00125 0.00208333 
0.00152778 0.00125 0.00222222 
0.00166667 0.00125 0.00236111 
0.00180556 0.00125 0.0025 
0.00194444 0.00125 0.00263889 
0.00208333 0.00125 0.00277778 
0.00222222 0.00125 0.00291667 
0.00236111 0.00125 0.00305556 
0.0025 0.00125 0.00319444 
0.00263889 0.00125 0.00333333 
0.00277778 0.00125 0.00347222 
0.00291667 0.00125 0.00361111 
0.00305556 0.00125 0.00375 
0.00319444 0.00125 0.00388889 
0.00333333 0.00125 0.00402778 
0.00347222 0.00125 0.00416667 
0.00361111 0.00125 0.00430556 
0.00375 0.00125 0.00444444 
0.00388889 0.00125 0.00458333 
0.00402778 0.00125 0.00472222 
0.00416667 0.00125 0.00486111 
0.00430556 0.00125 0.005 
0.00444444 0.00125 0.00513889 
0.00458333 0.00125 0.00527778 
0.00472222 0.00125 0.00541667 
0.00486111 0.00125 0.00555556 
0.005 0.00125 0.00569444 
0.00513889 0.00125 0.00583333 
0.000416667 0.00138889 0.00125 
0.000555556 0.00138889 0.00138889 
0.000694444 0.00138889 0.00152778 
0.000833333 0.00138889 0.00166667 
0.000972222 0.00138889 0.00180556 
0.00111111 0.00138889 0.00194444 
0.00125 0.00138889 0.00208333 
0.00138889 0.00138889 0.00222222 
0.00152778 0.00138889 0.00236111 
0.00166667 0.00138889 0.0025 
0.00180556 0.00138889 0.00263889 
0.00194444 0.00138889 0.00277778 
0.00208333 0.00138889 0.00291667 
0.00222222 0.00138889 0.00305556 
0.00236111 0.00138889 0.00319444 
0.0025 0.00138889 0.00333333 
0.00263889 0.00138889 0.00347222 
0.00277778 0.00138889 0.00361111 
0.00291667 0.00138889 0.00375 
0.00305556 0.00138889 0.00388889 
0.00319444 0.00138889 0.00402778 
0.00333333 0.00138889 0.00416667 
0.00347222 0.00138889 0.00430556 
0.00361111 0.00138889 0.00444444 
0.00375 0.00138889 0.00458333 
0.00388889 0.00138889 0.00472222 
0.00402778 0.00138889 0.00486111 
0.00416667 0.00138889 0.005 
0.00430556 0.00138889 0.00513889 
0.00444444 0.00138889 0.00527778 
0.00458333 0.00138889 0.00541667 
0.00472222 0.00138889 0.00555556 
0.00486111 0.00138889 0.00569444 
0.005 0.00138889 0.00583333 
0.00513889 0.00138889 0.00597222 
0.000416667 0.00152778 0.00138889 
0.000555556 0.00152778 0.00152778 
0.000694444 0.00152778 0.00166667 
0.000833333 0.00152778 0.00180556 
0.000972222 0.00152778 0.00194444 
0.00111111 0.00152778 0.00208333 
0.00125 0.00152778 0.00222222 
0.00138889 0.00152778 0.00236111 
0.00152778 0.00152778 0.0025 
0.00166667 0.00152778 0.00263889 
0.00180556 0.00152778 0.00277778 
0.00194444 0.00152778 0.00291667 
0.00208333 0.00152778 0.00305556 
0.00222222 0.00152778 0.00319444 
0.00236111 0.00152778 0.00333333 
0.0025 0.00152778 0.00347222 
0.00263889 0.00152778 0.00361111 
0.00277778 0.00152778 0.00375 
0.00291667 0.00152778 0.00388889 
0.00305556 0.00152778 0.00402778 
0.00319444 0.00152778 0.00416667 
0.00333333 0.00152778 0.00430556 
0.00347222 0.00152778 0.00444444 
0.00361111 0.00152778 0.00458333 
0.00375 0.00152778 0.00472222 
0.00388889 0.00152778 0.00486111 
0.00402778 0.00152778 0.005 
0.00416667 0.00152778 0.00513889 
0.00430556 0.00152778 0.00527778 
0.00444444 0.00152778 0.00541667 
0.00458333 0.00152778 0.00555556 
0.00472222 0.00152778 0.00569444 
0.00486111 0.00152778 0.00583333 
0.005 0.00152778 0.00597222 
0.00513889 0.00152778 0.00611111 
0.000416667 0.00166667 0.00152778 
0.000555556 0.00166667 0.00166667 
0.000694444 0.00166667 0.00180556 
0.000833333 0.00166667 0.00194444 
0.000972222 0.00166667 0.00208333 
0.00111111 0.00166667 0.00222222 
0.00125 0.00166667 0.00236111 
0.00138889 0.00166667 0.0025 
0.00152778 0.00166667 0.00263889 
0.00166667 0.00166667 0.00277778 
0.00180556 0.00166667 0.00291667 
0.00194444 0.00166667 0.00305556 
0.00208333 0.00166667 0.00319444 
0.00222222 0.00166667 0.00333333 
0.00236111 0.00166667 0.00347222 
0.0025 0.00166667 0.00361111 
0.00263889 0.00166667 0.00375 
0.00277778 0.00166667 0.00388889 
0.00291667 0.00166667 0.00402778 
0.00305556 0.00166667 0.00416667 
0.00319444 0.00166667 0.00430556 
0.00333333 0.00166667 0.00444444 
0.00347222 0.00166667 0.00458333 
0.00361111 0.00166667 0.00472222 
0.00375 0.00166667 0.00486111 
0.00388889 0.00166667 0.005 
0.00402778 0.00166667 0.00513889 
0.00416667 0.00166667 0.00527778 
0.00430556 0.00166667 0.00541667 
0.00444444 0.00166667 0.00555556 
0.00458333 0.00166667 0.00569444 
0.00472222 0.00166667 0.00583333 
0.00486111 0.00166667 0.00597222 
0.005 0.00166667 0.00611111 
0.00513889 0.00166667 0.00625 
0.000416667 0.00180556 0.00166667 
0.000555556 0.00180556 0.00180556 
0.000694444 0.00180556 0.00194444 
0.000833333 0.00180556 0.00208333 
0.000972222 0.00180556 0.00222222 
0.00111111 0.00180556 0.00236111 
0.00125 0.00180556 0.0025 
0.00138889 0.00180556 0.00263889 
0.00152778 0.00180556 0.00277778 
0.00166667 0.00180556 0.00291667 
0.00180556 0.00180556 0.00305556 
0.00194444 0.00180556 0.00319444 
0.00208333 0.00180556 0.00333333 
0.00222222 0.00180556 0.00347222 
0.00236111 0.00180556 0.00361111 
0.0025 0.00180556 0.00375 
0.00263889 0.00180556 0.00388889 
0.00277778 0.00180556 0.00402778 
0.00291667 0.00180556 0.00416667 
0.00305556 0.00180556 0.00430556 
0.00319444 0.00180556 0.00444444 
0.00333333 0.00180556 0.00458333 
0.00347222 0.00180556 0.00472222 
0.00361111 0.00180556 0.00486111 
0.00375 0.00180556 0.005 
0.00388889 0.00180556 0.00513889 
0.00402778 0.00180556 0.00527778 
0.00416667 0.00180556 0.00541667 
0.00430556 0.00180556 0.00555556 
0.00444444 0.00180556 0.00569444 
0.00458333 0.00180556 0.00583333 
0.00472222 0.00180556 0.00597222 
0.00486111 0.00180556 0.00611111 
0.005 0.00180556 0.00625 
0.00513889 0.00180556 0.00638889 
0.000416667 0.00194444 0.00180556 
0.000555556 0.00194444 0.00194444 
0.000694444 0.00194444 0.00208333 
0.000833333 0.00194444 0.00222222 
0.000972222 0.00194444 0.00236111 
0.00111111 0.00194444 0.0025 
0.00125 0.00194444 0.00263889 
0.00138889 0.00194444 0.00277778 
0.00152778 0.00194444 0.00291667 
0.00166667 0.00194444 0.00305556 
0.00180556 0.00194444 0.00319444 
0.00194444 0.00194444 0.00333333 
0.00208333 0.00194444 0.00347222 
0.00222222 0.00194444 0.00361111 
0.00236111 0.00194444 0.00375 
0.0025 0.00194444 0.00388889 
0.00263889 0.00194444 0.00402778 
0.00277778 0.00194444 0.00416667 
0.00291667 0.00194444 0.00430556 
0.00305556 0.00194444 0.00444444 
0.00319444 0.00194444 0.00458333 
0.00333333 0.00194444 0.00472222 
0.00347222 0.00194444 0.00486111 
0.00361111 0.00194444 0.005 
0.00375 0.00194444 0.00513889 
0.00388889 0.00194444 0.00527778 
0.00402778 0.00194444 0.00541667 
0.00416667 0.00194444 0.00555556 
0.00430556 0.00194444 0.00569444 
0.00444444 0.00194444 0.00583333 
0.00458333 0.00194444 0.00597222 
0.00472222 0.00194444 0.00611111 
0.00486111 0.00194444 0.00625 
0.005 0.00194444 0.00638889 
0.00513889 0.00194444 0.00652778 
0.000416667 0.00208333 0.00194444 
0.000555556 0.00208333 0.00208333 
0.000694444 0.00208333 0.00222222 
0.000833333 0.00208333 0.00236111 
0.000972222 0.00208333 0.0025 
0.00111111 0.00208333 0.00263889 
0.00125 0.00208333 0.00277778 
0.00138889 0.00208333 0.00291667 
0.00152778 0.00208333 0.00305556 
0.00166667 0.00208333 0.00319444 
0.00180556 0.00208333 0.00333333 
0.00194444 0.00208333 0.00347222 
0.00208333 0.00208333 0.00361111 
0.00222222 0.00208333 0.00375 
0.00236111 0.00208333 0.00388889 
0.0025 0.00208333 0.00402778 
0.00263889 0.00208333 0.00416667 
0.00277778 0.00208333 0.00430556 
0.00291667 0.00208333 0.00444444 
0.00305556 0.00208333 0.00458333 
0.00319444 0.00208333 0.00472222 
0.00333333 0.00208333 0.00486111 
0.00347222 0.00208333 0.005 
0.00361111 0.00208333 0.00513889 
0.00375 0.00208333 0.00527778 
0.00388889 0.00208333 0.00541667 
0.00402778 0.00208333 0.00555556 
0.00416667 0.00208333 0.00569444 
0.00430556 0.00208333 0.00583333 
0.00444444 0.00208333 0.00597222 
0.00458333 0.00208333 0.00611111 
0.00472222 0.00208333 0.00625 
0.00486111 0.00208333 0.00638889 
0.005 0.00208333 0.00652778 
0.00513889 0.00208333 0.00666667 
0.000416667 0.00222222 0.00208333 
0.000555556 0.00222222 0.00222222 
0.000694444 0.00222222 0.00236111 
0.000833333 0.00222222 0.0025 
0.000972222 0.00222222 0.00263889 
0.00111111 0.00222222 0.00277778 
0.00125 0.00222222 0.00291667 
0.00138889 0.00222222 0.00305556 
0.00152778 0.00222222 0.00319444 
0.00166667 0.00222222 0.00333333 
0.00180556 0.00222222 0.00347222 
0.00194444 0.00222222 0.00361111 
0.00208333 0.00222222 0.00375 
0.00222222 0.00222222 0.00388889 
0.00236111 0.00222222 0.00402778 
0.0025 0.00222222 0.00416667 
0.00263889 0.00222222 0.00430556 
0.00277778 0.00222222 0.00444444 
0.00291667 0.00222222 0.00458333 
0.00305556 0.00222222 0.00472222 
0.00319444 0.00222222 0.00486111 
0.00333333 0.00222222 0.005 
0.00347222 0.00222222 0.00513889 
0.00361111 0.00222222 0.00527778 
0.00375 0.00222222 0.00541667 
0.00388889 0.00222222 0.00555556 
0.00402778 0.00222222 0.00569444 
0.00416667 0.00222222 0.00583333 
0.00430556 0.00222222 0.00597222 
0.00444444 0.00222222 0.00611111 
0.00458333 0.00222222 0.00625 
0.00472222 0.00222222 0.00638889 
0.00486111 0.00222222 0.00652778 
0.005 0.00222222 0.00666667 
0.00513889 0.00222222 0.00680556 
0.000416667 0.00236111 0.00222222 
0.000555556 0.00236111 0.00236111 
0.000694444 0.00236111 0.0025 
0.000833333 0.00236111 0.00263889 
0.000972222 0.00236111 0.00277778 
0.00111111 0.00236111 0.00291667 
0.00125 0.00236111 0.00305556 
0.00138889 0.00236111 0.00319444 
0.00152778 0.00236111 0.00333333 
0.00166667 0.00236111 0.00347222 
0.00180556 0.00236111 0.00361111 
0.00194444 0.00236111 0.00375 
0.00208333 0.00236111 0.00388889 
0.00222222 0.00236111 0.00402778 
0.00236111 0.00236111 0.00416667 
0.0025 0.00236111 0.00430556 
0.00263889 0.00236111 0.00444444 
0.00277778 0.00236111 0.00458333 
0.00291667 0.00236111 0.00472222 
0.00305556 0.00236111 0.00486111 
0.00319444 0.00236111 0.005 
0.00333333 0.00236111 0.00513889 
0.00347222 0.00236111 0.00527778 
0.00361111 0.00236111 0.00541667 
0.00375 0.00236111 0.00555556 
0.00388889 0.00236111 0.00569444 
0.00402778 0.00236111 0.00583333 
0.00416667 0.00236111 0.00597222 
0.00430556 0.00236111 0.00611111 
0.00444444 0.00236111 0.00625 
0.00458333 0.00236111 0.00638889 
0.00472222 0.00236111 0.00652778 
0.00486111 0.00236111 0.00666667 
0.005 0.00236111 0.00680556 
0.00513889 0.00236111 0.00694444 
0.000416667 0.0025 0.00236111 
0.000555556 0.0025 0.0025 
0.000694444 0.0025 0.00263889 
0.000833333 0.0025 0.00277778 
0.000972222 0.0025 0.00291667 
0.00111111 0.0025 0.00305556 
0.00125 0.0025 0.00319444 
0.00138889 0.0025 0.00333333 
0.00152778 0.0025 0.00347222 
0.00166667 0.0025 0.00361111 
0.00180556 0.0025 0.00375 
0.00194444 0.0025 0.00388889 
0.00208333 0.0025 0.00402778 
0.00222222 0.0025 0.00416667 
0.00236111 0.0025 0.00430556 
0.0025 0.0025 0.00444444 
0.00263889 0.0025 0.00458333 
0.00277778 0.0025 0.00472222 
0.00291667 0.0025 0.00486111 
0.00305556 0.0025 0.005 
0.00319444 0.0025 0.00513889 
0.00333333 0.0025 0.00527778 
0.00347222 0.0025 0.00541667 
0.00361111 0.0025 0.00555556 
0.00375 0.0025 0.00569444 
0.00388889 0.0025 0.00583333 
0.00402778 0.0025 0.00597222 
0.00416667 0.0025 0.00611111 
0.00430556 0.0025 0.00625 
0.00444444 0.0025 0.00638889 
0.00458333 0.0025 0.00652778 
0.00472222 0.0025 0.00666667 
0.00486111 0.0025 0.00680556 
0.005 0.0025 0.00694444 
0.00513889 0.0025 0.00708333 
0.000416667 0.00263889 0.0025 
0.000555556 0.00263889 0.00263889 
0.000694444 0.00263889 0.00277778 
0.000833333 0.00263889 0.00291667 
0.000972222 0.00263889 0.00305556 
0.00111111 0.00263889 0.00319444 
0.00125 0.00263889 0.00333333 
0.00138889 0.00263889 0.00347222 
0.00152778 0.00263889 0.00361111 
0.00166667 0.00263889 0.00375 
0.00180556 0.00263889 0.00388889 
0.00194444 0.00263889 0.00402778 
0.00208333 0.00263889 0.00416667 
0.00222222 0.00263889 0.00430556 
0.00236111 0.00263889 0.00444444 
0.0025 0.00263889 0.00458333 
0.00263889 0.00263889 0.00472222 
0.00277778 0.00263889 0.00486111 
0.00291667 0.00263889 0.005 
0.00305556 0.00263889 0.00513889 
0.00319444 0.00263889 0.00527778 
0.00333333 0.00263889 0.00541667 
0.00347222 0.00263889 0.00555556 
0.00361111 0.00263889 0.00569444 
0.00375 0.00263889 0.00583333 
0.00388889 0.00263889 0.00597222 
0.00402778 0.00263889 0.00611111 
0.00416667 0.00263889 0.00625 
0.00430556 0.00263889 0.00638889 
0.00444444 0.00263889 0.00652778 
0.00458333 0.00263889 0.00666667 
0.00472222 0.00263889 0.00680556 
0.00486111 0.00263889 0.00694444 
0.005 0.00263889 0.00708333 
0.00513889 0.00263889 0.00722222 
0.000416667 0.00277778 0.00263889 
0.000555556 0.00277778 0.00277778 
0.000694444 0.00277778 0.00291667 
0.000833333 0.00277778 0.00305556 
0.000972222 0.00277778 0.00319444 
0.00111111 0.00277778 0.00333333 
0.00125 0.00277778 0.00347222 
0.00138889 0.00277778 0.00361111 
0.00152778 0.00277778 0.00375 
0.00166667 0.00277778 0.00388889 
0.00180556 0.00277778 0.00402778 
0.00194444 0.00277778 0.00416667 
0.00208333 0.00277778 0.00430556 
0.00222222 0.00277778 0.00444444 
0.00236111 0.00277778 0.00458333 
0.0025 0.00277778 0.00472222 
0.00263889 0.00277778 0.00486111 
0.00277778 0.00277778 0.005 
0.00291667 0.00277778 0.00513889 
0.00305556 0.00277778 0.00527778 
0.00319444 0.00277778 0.00541667 
0.00333333 0.00277778 0.00555556 
0.00347222 0.00277778 0.00569444 
0.00361111 0.00277778 0.00583333 
0.00375 0.00277778 0.00597222 
0.00388889 0.00277778 0.00611111 
0.00402778 0.00277778 0.00625 
0.00416667 0.00277778 0.00638889 
0.00430556 0.00277778 0.00652778 
0.00444444 0.00277778 0.00666667 
0.00458333 0.00277778 0.00680556 
0.00472222 0.00277778 0.00694444 
0.00486111 0.00277778 0.00708333 
0.005 0.00277778 0.00722222 
0.00513889 0.00277778 0.00736111 
0.000416667 0.00291667 0.00277778 
0.000555556 0.00291667 0.00291667 
0.000694444 0.00291667 0.00305556 
0.000833333 0.00291667 0.00319444 
0.000972222 0.00291667 0.00333333 
0.00111111 0.00291667 0.00347222 
0.00125 0.00291667 0.00361111 
0.00138889 0.00291667 0.00375 
0.00152778 0.00291667 0.00388889 
0.00166667 0.00291667 0.00402778 
0.00180556 0.00291667 0.00416667 
0.00194444 0.00291667 0.00430556 
0.00208333 0.00291667 0.00444444 
0.00222222 0.00291667 0.00458333 
0.00236111 0.00291667 0.00472222 
0.0025 0.00291667 0.00486111 
0.00263889 0.00291667 0.005 
0.00277778 0.00291667 0.00513889 
0.00291667 0.00291667 0.00527778 
0.00305556 0.00291667 0.00541667 
0.00319444 0.00291667 0.00555556 
0.00333333 0.00291667 0.00569444 
0.00347222 0.00291667 0.00583333 
0.00361111 0.00291667 0.00597222 
0.00375 0.00291667 0.00611111 
0.00388889 0.00291667 0.00625 
0.00402778 0.00291667 0.00638889 
0.00416667 0.00291667 0.00652778 
0.00430556 0.00291667 0.00666667 
0.00444444 0.00291667 0.00680556 
0.00458333 0.00291667 0.00694444 
0.00472222 0.00291667 0.00708333 
0.00486111 0.00291667 0.00722222 
0.005 0.00291667 0.00736111 
0.00513889 0.00291667 0.0075 
0.000416667 0.00305556 0.00291667 
0.000555556 0.00305556 0.00305556 
0.000694444 0.00305556 0.00319444 
0.000833333 0.00305556 0.00333333 
0.000972222 0.00305556 0.00347222 
0.00111111 0.00305556 0.00361111 
0.00125 0.00305556 0.00375 
0.00138889 0.00305556 0.00388889 
0.00152778 0.00305556 0.00402778 
0.00166667 0.00305556 0.00416667 
0.00180556 0.00305556 0.00430556 
0.00194444 0.00305556 0.00444444 
0.00208333 0.00305556 0.00458333 
0.00222222 0.00305556 0.00472222 
0.00236111 0.00305556 0.00486111 
0.0025 0.00305556 0.005 
0.00263889 0.00305556 0.00513889 
0.00277778 0.00305556 0.00527778 
0.00291667 0.00305556 0.00541667 
0.00305556 0.00305556 0.00555556 
0.00319444 0.00305556 0.00569444 
0.00333333 0.00305556 0.00583333 
0.00347222 0.00305556 0.00597222 
0.00361111 0.00305556 0.00611111 
0.00375 0.00305556 0.00625 
0.00388889 0.00305556 0.00638889 
0.00402778 0.00305556 0.00652778 
0.00416667 0.00305556 0.00666667 
0.00430556 0.00305556 0.00680556 
0.00444444 0.00305556 0.00694444 
0.00458333 0.00305556 0.00708333 
0.00472222 0.00305556 0.00722222 
0.00486111 0.00305556 0.00736111 
0.005 0.00305556 0.0075 
0.00513889 0.00305556 0.00763889 
0.000416667 0.00319444 0.00305556 
0.000555556 0.00319444 0.00319444 
0.000694444 0.00319444 0.00333333 
0.000833333 0.00319444 0.00347222 
0.000972222 0.00319444 0.00361111 
0.00111111 0.00319444 0.00375 
0.00125 0.00319444 0.00388889 
0.00138889 0.00319444 0.00402778 
0.00152778 0.00319444 0.00416667 
0.00166667 0.00319444 0.00430556 
0.00180556 0.00319444 0.00444444 
0.00194444 0.00319444 0.00458333 
0.00208333 0.00319444 0.00472222 
0.00222222 0.00319444 0.00486111 
0.00236111 0.00319444 0.005 
0.0025 0.00319444 0.00513889 
0.00263889 0.00319444 0.00527778 
0.00277778 0.00319444 0.00541667 
0.00291667 0.00319444 0.00555556 
0.00305556 0.00319444 0.00569444 
0.00319444 0.00319444 0.00583333 
0.00333333 0.00319444 0.00597222 
0.00347222 0.00319444 0.00611111 
0.00361111 0.00319444 0.00625 
0.00375 0.00319444 0.00638889 
0.00388889 0.00319444 0.00652778 
0.00402778 0.00319444 0.00666667 
0.00416667 0.00319444 0.00680556 
0.00430556 0.00319444 0.00694444 
0.00444444 0.00319444 0.00708333 
0.00458333 0.00319444 0.00722222 
0.00472222 0.00319444 0.00736111 
0.00486111 0.00319444 0.0075 
0.005 0.00319444 0.00763889 
0.00513889 0.00319444 0.00777778 
0.000416667 0.00333333 0.00319444 
0.000555556 0.00333333 0.00333333 
0.000694444 0.00333333 0.00347222 
0.000833333 0.00333333 0.00361111 
0.000972222 0.00333333 0.00375 
0.00111111 0.00333333 0.00388889 
0.00125 0.00333333 0.00402778 
0.00138889 0.00333333 0.00416667 
0.00152778 0.00333333 0.00430556 
0.00166667 0.00333333 0.00444444 
0.00180556 0.00333333 0.00458333 
0.00194444 0.00333333 0.00472222 
0.00208333 0.00333333 0.00486111 
0.00222222 0.00333333 0.005 
0.00236111 0.00333333 0.00513889 
0.0025 0.00333333 0.00527778 
0.00263889 0.00333333 0.00541667 
0.00277778 0.00333333 0.00555556 
0.00291667 0.00333333 0.00569444 
0.00305556 0.00333333 0.00583333 
0.00319444 0.00333333 0.00597222 
0.00333333 0.00333333 0.00611111 
0.00347222 0.00333333 0.00625 
0.00361111 0.00333333 0.00638889 
0.00375 0.00333333 0.00652778 
0.00388889 0.00333333 0.00666667 
0.00402778 0.00333333 0.00680556 
0.00416667 0.00333333 0.00694444 
0.00430556 0.00333333 0.00708333 
0.00444444 0.00333333 0.00722222 
0.00458333 0.00333333 0.00736111 
0.00472222 0.00333333 0.0075 
0.00486111 0.00333333 0.00763889 
0.005 0.00333333 0.00777778 
0.00513889 0.00333333 0.00791667 
0.000416667 0.00347222 0.00333333 
0.000555556 0.00347222 0.00347222 
0.000694444 0.00347222 0.00361111 
0.000833333 0.00347222 0.00375 
0.000972222 0.00347222 0.00388889 
0.00111111 0.00347222 0.00402778 
0.00125 0.00347222 0.00416667 
0.00138889 0.00347222 0.00430556 
0.00152778 0.00347222 0.00444444 
0.00166667 0.00347222 0.00458333 
0.00180556 0.00347222 0.00472222 
0.00194444 0.00347222 0.00486111 
0.00208333 0.00347222 0.005 
0.00222222 0.00347222 0.00513889 
0.00236111 0.00347222 0.00527778 
0.0025 0.00347222 0.00541667 
0.00263889 0.00347222 0.00555556 
0.00277778 0.00347222 0.00569444 
0.00291667 0.00347222 0.00583333 
0.00305556 0.00347222 0.00597222 
0.00319444 0.00347222 0.00611111 
0.00333333 0.00347222 0.00625 
0.00347222 0.00347222 0.00638889 
0.00361111 0.00347222 0.00652778 
0.00375 0.00347222 0.00666667 
0.00388889 0.00347222 0.00680556 
0.00402778 0.00347222 0.00694444 
0.00416667 0.00347222 0.00708333 
0.00430556 0.00347222 0.00722222 
0.00444444 0.00347222 0.00736111 
0.00458333 0.00347222 0.0075 
0.00472222 0.00347222 0.00763889 
0.00486111 0.00347222 0.00777778 
0.005 0.00347222 0.00791667 
0.00513889 0.00347222 0.00805556 
0.000416667 0.00361111 0.00347222 
0.000555556 0.00361111 0.00361111 
0.000694444 0.00361111 0.00375 
0.000833333 0.00361111 0.00388889 
0.000972222 0.00361111 0.00402778 
0.00111111 0.00361111 0.00416667 
0.00125 0.00361111 0.00430556 
0.00138889 0.00361111 0.00444444 
0.00152778 0.00361111 0.00458333 
0.00166667 0.00361111 0.00472222 
0.00180556 0.00361111 0.00486111 
0.00194444 0.00361111 0.005 
0.00208333 0.00361111 0.00513889 
0.00222222 0.00361111 0.00527778 
0.00236111 0.00361111 0.00541667 
0.0025 0.00361111 0.00555556 
0.00263889 0.00361111 0.00569444 
0.00277778 0.00361111 0.00583333 
0.00291667 0.00361111 0.00597222 
0.00305556 0.00361111 0.00611111 
0.00319444 0.00361111 0.00625 
0.00333333 0.00361111 0.00638889 
0.00347222 0.00361111 0.00652778 
0.00361111 0.00361111 0.00666667 
0.00375 0.00361111 0.00680556 
0.00388889 0.00361111 0.00694444 
0.00402778 0.00361111 0.00708333 
0.00416667 0.00361111 0.00722222 
0.00430556 0.00361111 0.00736111 
0.00444444 0.00361111 0.0075 
0.00458333 0.00361111 0.00763889 
0.00472222 0.00361111 0.00777778 
0.00486111 0.00361111 0.00791667 
0.005 0.00361111 0.00805556 
0.00513889 0.00361111 0.00819444 
0.000416667 0.00375 0.00361111 
0.000555556 0.00375 0.00375 
0.000694444 0.00375 0.00388889 
0.000833333 0.00375 0.00402778 
0.000972222 0.00375 0.00416667 
0.00111111 0.00375 0.00430556 
0.00125 0.00375 0.00444444 
0.00138889 0.00375 0.00458333 
0.00152778 0.00375 0.00472222 
0.00166667 0.00375 0.00486111 
0.00180556 0.00375 0.005 
0.00194444 0.00375 0.00513889 
0.00208333 0.00375 0.00527778 
0.00222222 0.00375 0.00541667 
0.00236111 0.00375 0.00555556 
0.0025 0.00375 0.00569444 
0.00263889 0.00375 0.00583333 
0.00277778 0.00375 0.00597222 
0.00291667 0.00375 0.00611111 
0.00305556 0.00375 0.00625 
0.00319444 0.00375 0.00638889 
0.00333333 0.00375 0.00652778 
0.00347222 0.00375 0.00666667 
0.00361111 0.00375 0.00680556 
0.00375 0.00375 0.00694444 
0.00388889 0.00375 0.00708333 
0.00402778 0.00375 0.00722222 
0.00416667 0.00375 0.00736111 
0.00430556 0.00375 0.0075 
0.00444444 0.00375 0.00763889 
0.00458333 0.00375 0.00777778 
0.00472222 0.00375 0.00791667 
0.00486111 0.00375 0.00805556 
0.005 0.00375 0.00819444 
0.00513889 0.00375 0.00833333 
0.000416667 0.00388889 0.00375 
0.000555556 0.00388889 0.00388889 
0.000694444 0.00388889 0.00402778 
0.000833333 0.00388889 0.00416667 
0.000972222 0.00388889 0.00430556 
0.00111111 0.00388889 0.00444444 
0.00125 0.00388889 0.00458333 
0.00138889 0.00388889 0.00472222 
0.00152778 0.00388889 0.00486111 
0.00166667 0.00388889 0.005 
0.00180556 0.00388889 0.00513889 
0.00194444 0.00388889 0.00527778 
0.00208333 0.00388889 0.00541667 
0.00222222 0.00388889 0.00555556 
0.00236111 0.00388889 0.00569444 
0.0025 0.00388889 0.00583333 
0.00263889 0.00388889 0.00597222 
0.00277778 0.00388889 0.00611111 
0.00291667 0.00388889 0.00625 
0.00305556 0.00388889 0.00638889 
0.00319444 0.00388889 0.00652778 
0.00333333 0.00388889 0.00666667 
0.00347222 0.00388889 0.00680556 
0.00361111 0.00388889 0.00694444 
0.00375 0.00388889 0.00708333 
0.00388889 0.00388889 0.00722222 
0.00402778 0.00388889 0.00736111 
0.00416667 0.00388889 0.0075 
0.00430556 0.00388889 0.00763889 
0.00444444 0.00388889 0.00777778 
0.00458333 0.00388889 0.00791667 
0.00472222 0.00388889 0.00805556 
0.00486111 0.00388889 0.00819444 
0.005 0.00388889 0.00833333 
0.00513889 0.00388889 0.00847222 
0.000416667 0.00402778 0.00388889 
0.000555556 0.00402778 0.00402778 
0.000694444 0.00402778 0.00416667 
0.000833333 0.00402778 0.00430556 
0.000972222 0.00402778 0.00444444 
0.00111111 0.00402778 0.00458333 
0.00125 0.00402778 0.00472222 
0.00138889 0.00402778 0.00486111 
0.00152778 0.00402778 0.005 
0.00166667 0.00402778 0.00513889 
0.00180556 0.00402778 0.00527778 
0.00194444 0.00402778 0.00541667 
0.00208333 0.00402778 0.00555556 
0.00222222 0.00402778 0.00569444 
0.00236111 0.00402778 0.00583333 
0.0025 0.00402778 0.00597222 
0.00263889 0.00402778 0.00611111 
0.00277778 0.00402778 0.00625 
0.00291667 0.00402778 0.00638889 
0.00305556 0.00402778 0.00652778 
0.00319444 0.00402778 0.00666667 
0.00333333 0.00402778 0.00680556 
0.00347222 0.00402778 0.00694444 
0.00361111 0.00402778 0.00708333 
0.00375 0.00402778 0.00722222 
0.00388889 0.00402778 0.00736111 
0.00402778 0.00402778 0.0075 
0.00416667 0.00402778 0.00763889 
0.00430556 0.00402778 0.00777778 
0.00444444 0.00402778 0.00791667 
0.00458333 0.00402778 0.00805556 
0.00472222 0.00402778 0.00819444 
0.00486111 0.00402778 0.00833333 
0.005 0.00402778 0.00847222 
0.00513889 0.00402778 0.00861111 
0.000416667 0.00416667 0.00402778 
0.000555556 0.00416667 0.00416667 
0.000694444 0.00416667 0.00430556 
0.000833333 0.00416667 0.00444444 
0.000972222 0.00416667 0.00458333 
0.00111111 0.00416667 0.00472222 
0.00125 0.00416667 0.00486111 
0.00138889 0.00416667 0.005 
0.00152778 0.00416667 0.00513889 
0.00166667 0.00416667 0.00527778 
0.00180556 0.00416667 0.00541667 
0.00194444 0.00416667 0.00555556 
0.00208333 0.00416667 0.00569444 
0.00222222 0.00416667 0.00583333 
0.00236111 0.00416667 0.00597222 
0.0025 0.00416667 0.00611111 
0.00263889 0.00416667 0.00625 
0.00277778 0.00416667 0.00638889 
0.00291667 0.00416667 0.00652778 
0.00305556 0.00416667 0.00666667 
0.00319444 0.00416667 0.00680556 
0.00333333 0.00416667 0.00694444 
0.00347222 0.00416667 0.00708333 
0.00361111 0.00416667 0.00722222 
0.00375 0.00416667 0.00736111 
0.00388889 0.00416667 0.0075 
0.00402778 0.00416667 0.00763889 
0.00416667 0.00416667 0.00777778 
0.00430556 0.00416667 0.00791667 
0.00444444 0.00416667 0.00805556 
0.00458333 0.00416667 0.00819444 
0.00472222 0.00416667 0.00833333 
0.00486111 0.00416667 0.00847222 
0.005 0.00416667 0.00861111 
0.00513889 0.00416667 0.00875 
0.000416667 0.00430556 0.00416667 
0.000555556 0.00430556 0.00430556 
0.000694444 0.00430556 0.00444444 
0.000833333 0.00430556 0.00458333 
0.000972222 0.00430556 0.00472222 
0.00111111 0.00430556 0.00486111 
0.00125 0.00430556 0.005 
0.00138889 0.00430556 0.00513889 
0.00152778 0.00430556 0.00527778 
0.00166667 0.00430556 0.00541667 
0.00180556 0.00430556 0.00555556 
0.00194444 0.00430556 0.00569444 
0.00208333 0.00430556 0.00583333 
0.00222222 0.00430556 0.00597222 
0.00236111 0.00430556 0.00611111 
0.0025 0.00430556 0.00625 
0.00263889 0.00430556 0.00638889 
0.00277778 0.00430556 0.00652778 
0.00291667 0.00430556 0.00666667 
0.00305556 0.00430556 0.00680556 
0.00319444 0.00430556 0.00694444 
0.00333333 0.00430556 0.00708333 
0.00347222 0.00430556 0.00722222 
0.00361111 0.00430556 0.00736111 
0.00375 0.00430556 0.0075 
0.00388889 0.00430556 0.00763889 
0.00402778 0.00430556 0.00777778 
0.00416667 0.00430556 0.00791667 
0.00430556 0.00430556 0.00805556 
0.00444444 0.00430556 0.00819444 
0.00458333 0.00430556 0.00833333 
0.00472222 0.00430556 0.00847222 
0.00486111 0.00430556 0.00861111 
0.005 0.00430556 0.00875 
0.00513889 0.00430556 0.00888889 
0.000416667 0.00444444 0.00430556 
0.000555556 0.00444444 0.00444444 
0.000694444 0.00444444 0.00458333 
0.000833333 0.00444444 0.00472222 
0.000972222 0.00444444 0.00486111 
0.00111111 0.00444444 0.005 
0.00125 0.00444444 0.00513889 
0.00138889 0.00444444 0.00527778 
0.00152778 0.00444444 0.00541667 
0.00166667 0.00444444 0.00555556 
0.00180556 0.00444444 0.00569444 
0.00194444 0.00444444 0.00583333 
0.00208333 0.00444444 0.00597222 
0.00222222 0.00444444 0.00611111 
0.00236111 0.00444444 0.00625 
0.0025 0.00444444 0.00638889 
0.00263889 0.00444444 0.00652778 
0.00277778 0.00444444 0.00666667 
0.00291667 0.00444444 0.00680556 
0.00305556 0.00444444 0.00694444 
0.00319444 0.00444444 0.00708333 
0.00333333 0.00444444 0.00722222 
0.00347222 0.00444444 0.00736111 
0.00361111 0.00444444 0.0075 
0.00375 0.00444444 0.00763889 
0.00388889 0.00444444 0.00777778 
0.00402778 0.00444444 0.00791667 
0.00416667 0.00444444 0.00805556 
0.00430556 0.00444444 0.00819444 
0.00444444 0.00444444 0.00833333 
0.00458333 0.00444444 0.00847222 
0.00472222 0.00444444 0.00861111 
0.00486111 0.00444444 0.00875 
0.005 0.00444444 0.00888889 
0.00513889 0.00444444 0.00902778 
0.000416667 0.00458333 0.00444444 
0.000555556 0.00458333 0.00458333 
0.000694444 0.00458333 0.00472222 
0.000833333 0.00458333 0.00486111 
0.000972222 0.00458333 0.005 
0.00111111 0.00458333 0.00513889 
0.00125 0.00458333 0.00527778 
0.00138889 0.00458333 0.00541667 
0.00152778 0.00458333 0.00555556 
0.00166667 0.00458333 0.00569444 
0.00180556 0.00458333 0.00583333 
0.00194444 0.00458333 0.00597222 
0.00208333 0.00458333 0.00611111 
0.00222222 0.00458333 0.00625 
0.00236111 0.00458333 0.00638889 
0.0025 0.00458333 0.00652778 
0.00263889 0.00458333 0.00666667 
0.00277778 0.00458333 0.00680556 
0.00291667 0.00458333 0.00694444 
0.00305556 0.00458333 0.00708333 
0.00319444 0.00458333 0.00722222 
0.00333333 0.00458333 0.00736111 
0.00347222 0.00458333 0.0075 
0.00361111 0.00458333 0.00763889 
0.00375 0.00458333 0.00777778 
0.00388889 0.00458333 0.00791667 
0.00402778 0.00458333 0.00805556 
0.00416667 0.00458333 0.00819444 
0.00430556 0.00458333 0.00833333 
0.00444444 0.00458333 0.00847222 
0.00458333 0.00458333 0.00861111 
0.00472222 0.00458333 0.00875 
0.00486111 0.00458333 0.00888889 
0.005 0.00458333 0.00902778 
0.00513889 0.00458333 0.00916667 
0.000416667 0.00472222 0.00458333 
0.000555556 0.00472222 0.00472222 
0.000694444 0.00472222 0.00486111 
0.000833333 0.00472222 0.005 
0.000972222 0.00472222 0.00513889 
0.00111111 0.00472222 0.00527778 
0.00125 0.00472222 0.00541667 
0.00138889 0.00472222 0.00555556 
0.00152778 0.00472222 0.00569444 
0.00166667 0.00472222 0.00583333 
0.00180556 0.00472222 0.00597222 
0.00194444 0.00472222 0.00611111 
0.00208333 0.00472222 0.00625 
0.00222222 0.00472222 0.00638889 
0.00236111 0.00472222 0.00652778 
0.0025 0.00472222 0.00666667 
0.00263889 0.00472222 0.00680556 
0.00277778 0.00472222 0.00694444 
0.00291667 0.00472222 0.00708333 
0.00305556 0.00472222 0.00722222 
0.00319444 0.00472222 0.00736111 
0.00333333 0.00472222 0.0075 
0.00347222 0.00472222 0.00763889 
0.00361111 0.00472222 0.00777778 
0.00375 0.00472222 0.00791667 
0.00388889 0.00472222 0.00805556 
0.00402778 0.00472222 0.00819444 
0.00416667 0.00472222 0.00833333 
0.00430556 0.00472222 0.00847222 
0.00444444 0.00472222 0.00861111 
0.00458333 0.00472222 0.00875 
0.00472222 0.00472222 0.00888889 
0.00486111 0.00472222 0.00902778 
0.005 0.00472222 0.00916667 
0.00513889 0.00472222 0.00930556 
0.000416667 0.00486111 0.00472222 
0.000555556 0.00486111 0.00486111 
0.000694444 0.00486111 0.005 
0.000833333 0.00486111 0.00513889 
0.000972222 0.00486111 0.00527778 
0.00111111 0.00486111 0.00541667 
0.00125 0.00486111 0.00555556 
0.00138889 0.00486111 0.00569444 
0.00152778 0.00486111 0.00583333 
0.00166667 0.00486111 0.00597222 
0.00180556 0.00486111 0.00611111 
0.00194444 0.00486111 0.00625 
0.00208333 0.00486111 0.00638889 
0.00222222 0.00486111 0.00652778 
0.00236111 0.00486111 0.00666667 
0.0025 0.00486111 0.00680556 
0.00263889 0.00486111 0.00694444 
0.00277778 0.00486111 0.00708333 
0.00291667 0.00486111 0.00722222 
0.00305556 0.00486111 0.00736111 
0.00319444 0.00486111 0.0075 
0.00333333 0.00486111 0.00763889 
0.00347222 0.00486111 0.00777778 
0.00361111 0.00486111 0.00791667 
0.00375 0.00486111 0.00805556 
0.00388889 0.00486111 0.00819444 
0.00402778 0.00486111 0.00833333 
0.00416667 0.00486111 0.00847222 
0.00430556 0.00486111 0.00861111 
0.00444444 0.00486111 0.00875 
0.00458333 0.00486111 0.00888889 
0.00472222 0.00486111 0.00902778 
0.00486111 0.00486111 0.00916667 
0.005 0.00486111 0.00930556 
0.00513889 0.00486111 0.00944444 
0.000416667 0.005 0.00486111 
0.000555556 0.005 0.005 
0.000694444 0.005 0.00513889 
0.000833333 0.005 0.00527778 
0.000972222 0.005 0.00541667 
0.00111111 0.005 0.00555556 
0.00125 0.005 0.00569444 
0.00138889 0.005 0.00583333 
0.00152778 0.005 0.00597222 
0.00166667 0.005 0.00611111 
0.00180556 0.005 0.00625 
0.00194444 0.005 0.00638889 
0.00208333 0.005 0.00652778 
0.00222222 0.005 0.00666667 
0.00236111 0.005 0.00680556 
0.0025 0.005 0.00694444 
0.00263889 0.005 0.00708333 
0.00277778 0.005 0.00722222 
0.00291667 0.005 0.00736111 
0.00305556 0.005 0.0075 
0.00319444 0.005 0.00763889 
0.00333333 0.005 0.00777778 
0.00347222 0.005 0.00791667 
0.00361111 0.005 0.00805556 
0.00375 0.005 0.00819444 
0.00388889 0.005 0.00833333 
0.00402778 0.005 0.00847222 
0.00416667 0.005 0.00861111 
0.00430556 0.005 0.00875 
0.00444444 0.005 0.00888889 
0.00458333 0.005 0.00902778 
0.00472222 0.005 0.00916667 
0.00486111 0.005 0.00930556 
0.005 0.005 0.00944444 
0.00513889 0.005 0.00958333 
0.000416667 0.00513889 0.005 
0.000555556 0.00513889 0.00513889 
0.000694444 0.00513889 0.00527778 
0.000833333 0.00513889 0.00541667 
0.000972222 0.00513889 0.00555556 
0.00111111 0.00513889 0.00569444 
0.00125 0.00513889 0.00583333 
0.00138889 0.00513889 0.00597222 
0.00152778 0.00513889 0.00611111 
0.00166667 0.00513889 0.00625 
0.00180556 0.00513889 0.00638889 
0.00194444 0.00513889 0.00652778 
0.00208333 0.00513889 0.00666667 
0.00222222 0.00513889 0.00680556 
0.00236111 0.00513889 0.00694444 
0.0025 0.00513889 0.00708333 
0.00263889 0.00513889 0.00722222 
0.00277778 0.00513889 0.00736111 
0.00291667 0.00513889 0.0075 
0.00305556 0.00513889 0.00763889 
0.00319444 0.00513889 0.00777778 
0.00333333 0.00513889 0.00791667 
0.00347222 0.00513889 0.00805556 
0.00361111 0.00513889 0.00819444 
0.00375 0.00513889 0.00833333 
0.00388889 0.00513889 0.00847222 
0.00402778 0.00513889 0.00861111 
0.00416667 0.00513889 0.00875 
0.00430556 0.00513889 0.00888889 
0.00444444 0.00513889 0.00902778 
0.00458333 0.00513889 0.00916667 
0.00472222 0.00513889 0.00930556 
0.00486111 0.00513889 0.00944444 
0.005 0.00513889 0.00958333 
0.00513889 0.00513889 0.00972222 
0.000555556 0.000555556 0.000277778 
0.000694444 0.000555556 0.000416667 
0.000833333 0.000555556 0.000555556 
0.000972222 0.000555556 0.000694444 
0.00111111 0.000555556 0.000833333 
0.00125 0.000555556 0.000972222 
0.00138889 0.000555556 0.00111111 
0.00152778 0.000555556 0.00125 
0.00166667 0.000555556 0.00138889 
0.00180556 0.000555556 0.00152778 
0.00194444 0.000555556 0.00166667 
0.00208333 0.000555556 0.00180556 
0.00222222 0.000555556 0.00194444 
0.00236111 0.000555556 0.00208333 
0.0025 0.000555556 0.00222222 
0.00263889 0.000555556 0.00236111 
0.00277778 0.000555556 0.0025 
0.00291667 0.000555556 0.00263889 
0.00305556 0.000555556 0.00277778 
0.00319444 0.000555556 0.00291667 
0.00333333 0.000555556 0.00305556 
0.00347222 0.000555556 0.00319444 
0.00361111 0.000555556 0.00333333 
0.00375 0.000555556 0.00347222 
0.00388889 0.000555556 0.00361111 
0.00402778 0.000555556 0.00375 
0.00416667 0.000555556 0.00388889 
0.00430556 0.000555556 0.00402778 
0.00444444 0.000555556 0.00416667 
0.00458333 0.000555556 0.00430556 
0.00472222 0.000555556 0.00444444 
0.00486111 0.000555556 0.00458333 
0.005 0.000555556 0.00472222 
0.00513889 0.000555556 0.00486111 
0.00527778 0.000555556 0.005 
0.000555556 0.000694444 0.000416667 
0.000694444 0.000694444 0.000555556 
0.000833333 0.000694444 0.000694444 
0.000972222 0.000694444 0.000833333 
0.00111111 0.000694444 0.000972222 
0.00125 0.000694444 0.00111111 
0.00138889 0.000694444 0.00125 
0.00152778 0.000694444 0.00138889 
0.00166667 0.000694444 0.00152778 
0.00180556 0.000694444 0.00166667 
0.00194444 0.000694444 0.00180556 
0.00208333 0.000694444 0.00194444 
0.00222222 0.000694444 0.00208333 
0.00236111 0.000694444 0.00222222 
0.0025 0.000694444 0.00236111 
0.00263889 0.000694444 0.0025 
0.00277778 0.000694444 0.00263889 
0.00291667 0.000694444 0.00277778 
0.00305556 0.000694444 0.00291667 
0.00319444 0.000694444 0.00305556 
0.00333333 0.000694444 0.00319444 
0.00347222 0.000694444 0.00333333 
0.00361111 0.000694444 0.00347222 
0.00375 0.000694444 0.00361111 
0.00388889 0.000694444 0.00375 
0.00402778 0.000694444 0.00388889 
0.00416667 0.000694444 0.00402778 
0.00430556 0.000694444 0.00416667 
0.00444444 0.000694444 0.00430556 
0.00458333 0.000694444 0.00444444 
0.00472222 0.000694444 0.00458333 
0.00486111 0.000694444 0.00472222 
0.005 0.000694444 0.00486111 
0.00513889 0.000694444 0.005 
0.00527778 0.000694444 0.00513889 
0.000555556 0.000833333 0.000555556 
0.000694444 0.000833333 0.000694444 
0.000833333 0.000833333 0.000833333 
0.000972222 0.000833333 0.000972222 
0.00111111 0.000833333 0.00111111 
0.00125 0.000833333 0.00125 
0.00138889 0.000833333 0.00138889 
0.00152778 0.000833333 0.00152778 
0.00166667 0.000833333 0.00166667 
0.00180556 0.000833333 0.00180556 
0.00194444 0.000833333 0.00194444 
0.00208333 0.000833333 0.00208333 
0.00222222 0.000833333 0.00222222 
0.00236111 0.000833333 0.00236111 
0.0025 0.000833333 0.0025 
0.00263889 0.000833333 0.00263889 
0.00277778 0.000833333 0.00277778 
0.00291667 0.000833333 0.00291667 
0.00305556 0.000833333 0.00305556 
0.00319444 0.000833333 0.00319444 
0.00333333 0.000833333 0.00333333 
0.00347222 0.000833333 0.00347222 
0.00361111 0.000833333 0.00361111 
0.00375 0.000833333 0.00375 
0.00388889 0.000833333 0.00388889 
0.00402778 0.000833333 0.00402778 
0.00416667 0.000833333 0.00416667 
0.00430556 0.000833333 0.00430556 
0.00444444 0.000833333 0.00444444 
0.00458333 0.000833333 0.00458333 
0.00472222 0.000833333 0.00472222 
0.00486111 0.000833333 0.00486111 
0.005 0.000833333 0.005 
0.00513889 0.000833333 0.00513889 
0.00527778 0.000833333 0.00527778 
0.000555556 0.000972222 0.000694444 
0.000694444 0.000972222 0.000833333 
0.000833333 0.000972222 0.000972222 
0.000972222 0.000972222 0.00111111 
0.00111111 0.000972222 0.00125 
0.00125 0.000972222 0.00138889 
0.00138889 0.000972222 0.00152778 
0.00152778 0.000972222 0.00166667 
0.00166667 0.000972222 0.00180556 
0.00180556 0.000972222 0.00194444 
0.00194444 0.000972222 0.00208333 
0.00208333 0.000972222 0.00222222 
0.00222222 0.000972222 0.00236111 
0.00236111 0.000972222 0.0025 
0.0025 0.000972222 0.00263889 
0.00263889 0.000972222 0.00277778 
0.00277778 0.000972222 0.00291667 
0.00291667 0.000972222 0.00305556 
0.00305556 0.000972222 0.00319444 
0.00319444 0.000972222 0.00333333 
0.00333333 0.000972222 0.00347222 
0.00347222 0.000972222 0.00361111 
0.00361111 0.000972222 0.00375 
0.00375 0.000972222 0.00388889 
0.00388889 0.000972222 0.00402778 
0.00402778 0.000972222 0.00416667 
0.00416667 0.000972222 0.00430556 
0.00430556 0.000972222 0.00444444 
0.00444444 0.000972222 0.00458333 
0.00458333 0.000972222 0.00472222 
0.00472222 0.000972222 0.00486111 
0.00486111 0.000972222 0.005 
0.005 0.000972222 0.00513889 
0.00513889 0.000972222 0.00527778 
0.00527778 0.000972222 0.00541667 
0.000555556 0.00111111 0.000833333 
0.000694444 0.00111111 0.000972222 
0.000833333 0.00111111 0.00111111 
0.000972222 0.00111111 0.00125 
0.00111111 0.00111111 0.00138889 
0.00125 0.00111111 0.00152778 
0.00138889 0.00111111 0.00166667 
0.00152778 0.00111111 0.00180556 
0.00166667 0.00111111 0.00194444 
0.00180556 0.00111111 0.00208333 
0.00194444 0.00111111 0.00222222 
0.00208333 0.00111111 0.00236111 
0.00222222 0.00111111 0.0025 
0.00236111 0.00111111 0.00263889 
0.0025 0.00111111 0.00277778 
0.00263889 0.00111111 0.00291667 
0.00277778 0.00111111 0.00305556 
0.00291667 0.00111111 0.00319444 
0.00305556 0.00111111 0.00333333 
0.00319444 0.00111111 0.00347222 
0.00333333 0.00111111 0.00361111 
0.00347222 0.00111111 0.00375 
0.00361111 0.00111111 0.00388889 
0.00375 0.00111111 0.00402778 
0.00388889 0.00111111 0.00416667 
0.00402778 0.00111111 0.00430556 
0.00416667 0.00111111 0.00444444 
0.00430556 0.00111111 0.00458333 
0.00444444 0.00111111 0.00472222 
0.00458333 0.00111111 0.00486111 
0.00472222 0.00111111 0.005 
0.00486111 0.00111111 0.00513889 
0.005 0.00111111 0.00527778 
0.00513889 0.00111111 0.00541667 
0.00527778 0.00111111 0.00555556 
0.000555556 0.00125 0.000972222 
0.000694444 0.00125 0.00111111 
0.000833333 0.00125 0.00125 
0.000972222 0.00125 0.00138889 
0.00111111 0.00125 0.00152778 
0.00125 0.00125 0.00166667 
0.00138889 0.00125 0.00180556 
0.00152778 0.00125 0.00194444 
0.00166667 0.00125 0.00208333 
0.00180556 0.00125 0.00222222 
0.00194444 0.00125 0.00236111 
0.00208333 0.00125 0.0025 
0.00222222 0.00125 0.00263889 
0.00236111 0.00125 0.00277778 
0.0025 0.00125 0.00291667 
0.00263889 0.00125 0.00305556 
0.00277778 0.00125 0.00319444 
0.00291667 0.00125 0.00333333 
0.00305556 0.00125 0.00347222 
0.00319444 0.00125 0.00361111 
0.00333333 0.00125 0.00375 
0.00347222 0.00125 0.00388889 
0.00361111 0.00125 0.00402778 
0.00375 0.00125 0.00416667 
0.00388889 0.00125 0.00430556 
0.00402778 0.00125 0.00444444 
0.00416667 0.00125 0.00458333 
0.00430556 0.00125 0.00472222 
0.00444444 0.00125 0.00486111 
0.00458333 0.00125 0.005 
0.00472222 0.00125 0.00513889 
0.00486111 0.00125 0.00527778 
0.005 0.00125 0.00541667 
0.00513889 0.00125 0.00555556 
0.00527778 0.00125 0.00569444 
0.000555556 0.00138889 0.00111111 
0.000694444 0.00138889 0.00125 
0.000833333 0.00138889 0.00138889 
0.000972222 0.00138889 0.00152778 
0.00111111 0.00138889 0.00166667 
0.00125 0.00138889 0.00180556 
0.00138889 0.00138889 0.00194444 
0.00152778 0.00138889 0.00208333 
0.00166667 0.00138889 0.00222222 
0.00180556 0.00138889 0.00236111 
0.00194444 0.00138889 0.0025 
0.00208333 0.00138889 0.00263889 
0.00222222 0.00138889 0.00277778 
0.00236111 0.00138889 0.00291667 
0.0025 0.00138889 0.00305556 
0.00263889 0.00138889 0.00319444 
0.00277778 0.00138889 0.00333333 
0.00291667 0.00138889 0.00347222 
0.00305556 0.00138889 0.00361111 
0.00319444 0.00138889 0.00375 
0.00333333 0.00138889 0.00388889 
0.00347222 0.00138889 0.00402778 
0.00361111 0.00138889 0.00416667 
0.00375 0.00138889 0.00430556 
0.00388889 0.00138889 0.00444444 
0.00402778 0.00138889 0.00458333 
0.00416667 0.00138889 0.00472222 
0.00430556 0.00138889 0.00486111 
0.00444444 0.00138889 0.005 
0.00458333 0.00138889 0.00513889 
0.00472222 0.00138889 0.00527778 
0.00486111 0.00138889 0.00541667 
0.005 0.00138889 0.00555556 
0.00513889 0.00138889 0.00569444 
0.00527778 0.00138889 0.00583333 
0.000555556 0.00152778 0.00125 
0.000694444 0.00152778 0.00138889 
0.000833333 0.00152778 0.00152778 
0.000972222 0.00152778 0.00166667 
0.00111111 0.00152778 0.00180556 
0.00125 0.00152778 0.00194444 
0.00138889 0.00152778 0.00208333 
0.00152778 0.00152778 0.00222222 
0.00166667 0.00152778 0.00236111 
0.00180556 0.00152778 0.0025 
0.00194444 0.00152778 0.00263889 
0.00208333 0.00152778 0.00277778 
0.00222222 0.00152778 0.00291667 
0.00236111 0.00152778 0.00305556 
0.0025 0.00152778 0.00319444 
0.00263889 0.00152778 0.00333333 
0.00277778 0.00152778 0.00347222 
0.00291667 0.00152778 0.00361111 
0.00305556 0.00152778 0.00375 
0.00319444 0.00152778 0.00388889 
0.00333333 0.00152778 0.00402778 
0.00347222 0.00152778 0.00416667 
0.00361111 0.00152778 0.00430556 
0.00375 0.00152778 0.00444444 
0.00388889 0.00152778 0.00458333 
0.00402778 0.00152778 0.00472222 
0.00416667 0.00152778 0.00486111 
0.00430556 0.00152778 0.005 
0.00444444 0.00152778 0.00513889 
0.00458333 0.00152778 0.00527778 
0.00472222 0.00152778 0.00541667 
0.00486111 0.00152778 0.00555556 
0.005 0.00152778 0.00569444 
0.00513889 0.00152778 0.00583333 
0.00527778 0.00152778 0.00597222 
0.000555556 0.00166667 0.00138889 
0.000694444 0.00166667 0.00152778 
0.000833333 0.00166667 0.00166667 
0.000972222 0.00166667 0.00180556 
0.00111111 0.00166667 0.00194444 
0.00125 0.00166667 0.00208333 
0.00138889 0.00166667 0.00222222 
0.00152778 0.00166667 0.00236111 
0.00166667 0.00166667 0.0025 
0.00180556 0.00166667 0.00263889 
0.00194444 0.00166667 0.00277778 
0.00208333 0.00166667 0.00291667 
0.00222222 0.00166667 0.00305556 
0.00236111 0.00166667 0.00319444 
0.0025 0.00166667 0.00333333 
0.00263889 0.00166667 0.00347222 
0.00277778 0.00166667 0.00361111 
0.00291667 0.00166667 0.00375 
0.00305556 0.00166667 0.00388889 
0.00319444 0.00166667 0.00402778 
0.00333333 0.00166667 0.00416667 
0.00347222 0.00166667 0.00430556 
0.00361111 0.00166667 0.00444444 
0.00375 0.00166667 0.00458333 
0.00388889 0.00166667 0.00472222 
0.00402778 0.00166667 0.00486111 
0.00416667 0.00166667 0.005 
0.00430556 0.00166667 0.00513889 
0.00444444 0.00166667 0.00527778 
0.00458333 0.00166667 0.00541667 
0.00472222 0.00166667 0.00555556 
0.00486111 0.00166667 0.00569444 
0.005 0.00166667 0.00583333 
0.00513889 0.00166667 0.00597222 
0.00527778 0.00166667 0.00611111 
0.000555556 0.00180556 0.00152778 
0.000694444 0.00180556 0.00166667 
0.000833333 0.00180556 0.00180556 
0.000972222 0.00180556 0.00194444 
0.00111111 0.00180556 0.00208333 
0.00125 0.00180556 0.00222222 
0.00138889 0.00180556 0.00236111 
0.00152778 0.00180556 0.0025 
0.00166667 0.00180556 0.00263889 
0.00180556 0.00180556 0.00277778 
0.00194444 0.00180556 0.00291667 
0.00208333 0.00180556 0.00305556 
0.00222222 0.00180556 0.00319444 
0.00236111 0.00180556 0.00333333 
0.0025 0.00180556 0.00347222 
0.00263889 0.00180556 0.00361111 
0.00277778 0.00180556 0.00375 
0.00291667 0.00180556 0.00388889 
0.00305556 0.00180556 0.00402778 
0.00319444 0.00180556 0.00416667 
0.00333333 0.00180556 0.00430556 
0.00347222 0.00180556 0.00444444 
0.00361111 0.00180556 0.00458333 
0.00375 0.00180556 0.00472222 
0.00388889 0.00180556 0.00486111 
0.00402778 0.00180556 0.005 
0.00416667 0.00180556 0.00513889 
0.00430556 0.00180556 0.00527778 
0.00444444 0.00180556 0.00541667 
0.00458333 0.00180556 0.00555556 
0.00472222 0.00180556 0.00569444 
0.00486111 0.00180556 0.00583333 
0.005 0.00180556 0.00597222 
0.00513889 0.00180556 0.00611111 
0.00527778 0.00180556 0.00625 
0.000555556 0.00194444 0.00166667 
0.000694444 0.00194444 0.00180556 
0.000833333 0.00194444 0.00194444 
0.000972222 0.00194444 0.00208333 
0.00111111 0.00194444 0.00222222 
0.00125 0.00194444 0.00236111 
0.00138889 0.00194444 0.0025 
0.00152778 0.00194444 0.00263889 
0.00166667 0.00194444 0.00277778 
0.00180556 0.00194444 0.00291667 
0.00194444 0.00194444 0.00305556 
0.00208333 0.00194444 0.00319444 
0.00222222 0.00194444 0.00333333 
0.00236111 0.00194444 0.00347222 
0.0025 0.00194444 0.00361111 
0.00263889 0.00194444 0.00375 
0.00277778 0.00194444 0.00388889 
0.00291667 0.00194444 0.00402778 
0.00305556 0.00194444 0.00416667 
0.00319444 0.00194444 0.00430556 
0.00333333 0.00194444 0.00444444 
0.00347222 0.00194444 0.00458333 
0.00361111 0.00194444 0.00472222 
0.00375 0.00194444 0.00486111 
0.00388889 0.00194444 0.005 
0.00402778 0.00194444 0.00513889 
0.00416667 0.00194444 0.00527778 
0.00430556 0.00194444 0.00541667 
0.00444444 0.00194444 0.00555556 
0.00458333 0.00194444 0.00569444 
0.00472222 0.00194444 0.00583333 
0.00486111 0.00194444 0.00597222 
0.005 0.00194444 0.00611111 
0.00513889 0.00194444 0.00625 
0.00527778 0.00194444 0.00638889 
0.000555556 0.00208333 0.00180556 
0.000694444 0.00208333 0.00194444 
0.000833333 0.00208333 0.00208333 
0.000972222 0.00208333 0.00222222 
0.00111111 0.00208333 0.00236111 
0.00125 0.00208333 0.0025 
0.00138889 0.00208333 0.00263889 
0.00152778 0.00208333 0.00277778 
0.00166667 0.00208333 0.00291667 
0.00180556 0.00208333 0.00305556 
0.00194444 0.00208333 0.00319444 
0.00208333 0.00208333 0.00333333 
0.00222222 0.00208333 0.00347222 
0.00236111 0.00208333 0.00361111 
0.0025 0.00208333 0.00375 
0.00263889 0.00208333 0.00388889 
0.00277778 0.00208333 0.00402778 
0.00291667 0.00208333 0.00416667 
0.00305556 0.00208333 0.00430556 
0.00319444 0.00208333 0.00444444 
0.00333333 0.00208333 0.00458333 
0.00347222 0.00208333 0.00472222 
0.00361111 0.00208333 0.00486111 
0.00375 0.00208333 0.005 
0.00388889 0.00208333 0.00513889 
0.00402778 0.00208333 0.00527778 
0.00416667 0.00208333 0.00541667 
0.00430556 0.00208333 0.00555556 
0.00444444 0.00208333 0.00569444 
0.00458333 0.00208333 0.00583333 
0.00472222 0.00208333 0.00597222 
0.00486111 0.00208333 0.00611111 
0.005 0.00208333 0.00625 
0.00513889 0.00208333 0.00638889 
0.00527778 0.00208333 0.00652778 
0.000555556 0.00222222 0.00194444 
0.000694444 0.00222222 0.00208333 
0.000833333 0.00222222 0.00222222 
0.000972222 0.00222222 0.00236111 
0.00111111 0.00222222 0.0025 
0.00125 0.00222222 0.00263889 
0.00138889 0.00222222 0.00277778 
0.00152778 0.00222222 0.00291667 
0.00166667 0.00222222 0.00305556 
0.00180556 0.00222222 0.00319444 
0.00194444 0.00222222 0.00333333 
0.00208333 0.00222222 0.00347222 
0.00222222 0.00222222 0.00361111 
0.00236111 0.00222222 0.00375 
0.0025 0.00222222 0.00388889 
0.00263889 0.00222222 0.00402778 
0.00277778 0.00222222 0.00416667 
0.00291667 0.00222222 0.00430556 
0.00305556 0.00222222 0.00444444 
0.00319444 0.00222222 0.00458333 
0.00333333 0.00222222 0.00472222 
0.00347222 0.00222222 0.00486111 
0.00361111 0.00222222 0.005 
0.00375 0.00222222 0.00513889 
0.00388889 0.00222222 0.00527778 
0.00402778 0.00222222 0.00541667 
0.00416667 0.00222222 0.00555556 
0.00430556 0.00222222 0.00569444 
0.00444444 0.00222222 0.00583333 
0.00458333 0.00222222 0.00597222 
0.00472222 0.00222222 0.00611111 
0.00486111 0.00222222 0.00625 
0.005 0.00222222 0.00638889 
0.00513889 0.00222222 0.00652778 
0.00527778 0.00222222 0.00666667 
0.000555556 0.00236111 0.00208333 
0.000694444 0.00236111 0.00222222 
0.000833333 0.00236111 0.00236111 
0.000972222 0.00236111 0.0025 
0.00111111 0.00236111 0.00263889 
0.00125 0.00236111 0.00277778 
0.00138889 0.00236111 0.00291667 
0.00152778 0.00236111 0.00305556 
0.00166667 0.00236111 0.00319444 
0.00180556 0.00236111 0.00333333 
0.00194444 0.00236111 0.00347222 
0.00208333 0.00236111 0.00361111 
0.00222222 0.00236111 0.00375 
0.00236111 0.00236111 0.00388889 
0.0025 0.00236111 0.00402778 
0.00263889 0.00236111 0.00416667 
0.00277778 0.00236111 0.00430556 
0.00291667 0.00236111 0.00444444 
0.00305556 0.00236111 0.00458333 
0.00319444 0.00236111 0.00472222 
0.00333333 0.00236111 0.00486111 
0.00347222 0.00236111 0.005 
0.00361111 0.00236111 0.00513889 
0.00375 0.00236111 0.00527778 
0.00388889 0.00236111 0.00541667 
0.00402778 0.00236111 0.00555556 
0.00416667 0.00236111 0.00569444 
0.00430556 0.00236111 0.00583333 
0.00444444 0.00236111 0.00597222 
0.00458333 0.00236111 0.00611111 
0.00472222 0.00236111 0.00625 
0.00486111 0.00236111 0.00638889 
0.005 0.00236111 0.00652778 
0.00513889 0.00236111 0.00666667 
0.00527778 0.00236111 0.00680556 
0.000555556 0.0025 0.00222222 
0.000694444 0.0025 0.00236111 
0.000833333 0.0025 0.0025 
0.000972222 0.0025 0.00263889 
0.00111111 0.0025 0.00277778 
0.00125 0.0025 0.00291667 
0.00138889 0.0025 0.00305556 
0.00152778 0.0025 0.00319444 
0.00166667 0.0025 0.00333333 
0.00180556 0.0025 0.00347222 
0.00194444 0.0025 0.00361111 
0.00208333 0.0025 0.00375 
0.00222222 0.0025 0.00388889 
0.00236111 0.0025 0.00402778 
0.0025 0.0025 0.00416667 
0.00263889 0.0025 0.00430556 
0.00277778 0.0025 0.00444444 
0.00291667 0.0025 0.00458333 
0.00305556 0.0025 0.00472222 
0.00319444 0.0025 0.00486111 
0.00333333 0.0025 0.005 
0.00347222 0.0025 0.00513889 
0.00361111 0.0025 0.00527778 
0.00375 0.0025 0.00541667 
0.00388889 0.0025 0.00555556 
0.00402778 0.0025 0.00569444 
0.00416667 0.0025 0.00583333 
0.00430556 0.0025 0.00597222 
0.00444444 0.0025 0.00611111 
0.00458333 0.0025 0.00625 
0.00472222 0.0025 0.00638889 
0.00486111 0.0025 0.00652778 
0.005 0.0025 0.00666667 
0.00513889 0.0025 0.00680556 
0.00527778 0.0025 0.00694444 
0.000555556 0.00263889 0.00236111 
0.000694444 0.00263889 0.0025 
0.000833333 0.00263889 0.00263889 
0.000972222 0.00263889 0.00277778 
0.00111111 0.00263889 0.00291667 
0.00125 0.00263889 0.00305556 
0.00138889 0.00263889 0.00319444 
0.00152778 0.00263889 0.00333333 
0.00166667 0.00263889 0.00347222 
0.00180556 0.00263889 0.00361111 
0.00194444 0.00263889 0.00375 
0.00208333 0.00263889 0.00388889 
0.00222222 0.00263889 0.00402778 
0.00236111 0.00263889 0.00416667 
0.0025 0.00263889 0.00430556 
0.00263889 0.00263889 0.00444444 
0.00277778 0.00263889 0.00458333 
0.00291667 0.00263889 0.00472222 
0.00305556 0.00263889 0.00486111 
0.00319444 0.00263889 0.005 
0.00333333 0.00263889 0.00513889 
0.00347222 0.00263889 0.00527778 
0.00361111 0.00263889 0.00541667 
0.00375 0.00263889 0.00555556 
0.00388889 0.00263889 0.00569444 
0.00402778 0.00263889 0.00583333 
0.00416667 0.00263889 0.00597222 
0.00430556 0.00263889 0.00611111 
0.00444444 0.00263889 0.00625 
0.00458333 0.00263889 0.00638889 
0.00472222 0.00263889 0.00652778 
0.00486111 0.00263889 0.00666667 
0.005 0.00263889 0.00680556 
0.00513889 0.00263889 0.00694444 
0.00527778 0.00263889 0.00708333 
0.000555556 0.00277778 0.0025 
0.000694444 0.00277778 0.00263889 
0.000833333 0.00277778 0.00277778 
0.000972222 0.00277778 0.00291667 
0.00111111 0.00277778 0.00305556 
0.00125 0.00277778 0.00319444 
0.00138889 0.00277778 0.00333333 
0.00152778 0.00277778 0.00347222 
0.00166667 0.00277778 0.00361111 
0.00180556 0.00277778 0.00375 
0.00194444 0.00277778 0.00388889 
0.00208333 0.00277778 0.00402778 
0.00222222 0.00277778 0.00416667 
0.00236111 0.00277778 0.00430556 
0.0025 0.00277778 0.00444444 
0.00263889 0.00277778 0.00458333 
0.00277778 0.00277778 0.00472222 
0.00291667 0.00277778 0.00486111 
0.00305556 0.00277778 0.005 
0.00319444 0.00277778 0.00513889 
0.00333333 0.00277778 0.00527778 
0.00347222 0.00277778 0.00541667 
0.00361111 0.00277778 0.00555556 
0.00375 0.00277778 0.00569444 
0.00388889 0.00277778 0.00583333 
0.00402778 0.00277778 0.00597222 
0.00416667 0.00277778 0.00611111 
0.00430556 0.00277778 0.00625 
0.00444444 0.00277778 0.00638889 
0.00458333 0.00277778 0.00652778 
0.00472222 0.00277778 0.00666667 
0.00486111 0.00277778 0.00680556 
0.005 0.00277778 0.00694444 
0.00513889 0.00277778 0.00708333 
0.00527778 0.00277778 0.00722222 
0.000555556 0.00291667 0.00263889 
0.000694444 0.00291667 0.00277778 
0.000833333 0.00291667 0.00291667 
0.000972222 0.00291667 0.00305556 
0.00111111 0.00291667 0.00319444 
0.00125 0.00291667 0.00333333 
0.00138889 0.00291667 0.00347222 
0.00152778 0.00291667 0.00361111 
0.00166667 0.00291667 0.00375 
0.00180556 0.00291667 0.00388889 
0.00194444 0.00291667 0.00402778 
0.00208333 0.00291667 0.00416667 
0.00222222 0.00291667 0.00430556 
0.00236111 0.00291667 0.00444444 
0.0025 0.00291667 0.00458333 
0.00263889 0.00291667 0.00472222 
0.00277778 0.00291667 0.00486111 
0.00291667 0.00291667 0.005 
0.00305556 0.00291667 0.00513889 
0.00319444 0.00291667 0.00527778 
0.00333333 0.00291667 0.00541667 
0.00347222 0.00291667 0.00555556 
0.00361111 0.00291667 0.00569444 
0.00375 0.00291667 0.00583333 
0.00388889 0.00291667 0.00597222 
0.00402778 0.00291667 0.00611111 
0.00416667 0.00291667 0.00625 
0.00430556 0.00291667 0.00638889 
0.00444444 0.00291667 0.00652778 
0.00458333 0.00291667 0.00666667 
0.00472222 0.00291667 0.00680556 
0.00486111 0.00291667 0.00694444 
0.005 0.00291667 0.00708333 
0.00513889 0.00291667 0.00722222 
0.00527778 0.00291667 0.00736111 
0.000555556 0.00305556 0.00277778 
0.000694444 0.00305556 0.00291667 
0.000833333 0.00305556 0.00305556 
0.000972222 0.00305556 0.00319444 
0.00111111 0.00305556 0.00333333 
0.00125 0.00305556 0.00347222 
0.00138889 0.00305556 0.00361111 
0.00152778 0.00305556 0.00375 
0.00166667 0.00305556 0.00388889 
0.00180556 0.00305556 0.00402778 
0.00194444 0.00305556 0.00416667 
0.00208333 0.00305556 0.00430556 
0.00222222 0.00305556 0.00444444 
0.00236111 0.00305556 0.00458333 
0.0025 0.00305556 0.00472222 
0.00263889 0.00305556 0.00486111 
0.00277778 0.00305556 0.005 
0.00291667 0.00305556 0.00513889 
0.00305556 0.00305556 0.00527778 
0.00319444 0.00305556 0.00541667 
0.00333333 0.00305556 0.00555556 
0.00347222 0.00305556 0.00569444 
0.00361111 0.00305556 0.00583333 
0.00375 0.00305556 0.00597222 
0.00388889 0.00305556 0.00611111 
0.00402778 0.00305556 0.00625 
0.00416667 0.00305556 0.00638889 
0.00430556 0.00305556 0.00652778 
0.00444444 0.00305556 0.00666667 
0.00458333 0.00305556 0.00680556 
0.00472222 0.00305556 0.00694444 
0.00486111 0.00305556 0.00708333 
0.005 0.00305556 0.00722222 
0.00513889 0.00305556 0.00736111 
0.00527778 0.00305556 0.0075 
0.000555556 0.00319444 0.00291667 
0.000694444 0.00319444 0.00305556 
0.000833333 0.00319444 0.00319444 
0.000972222 0.00319444 0.00333333 
0.00111111 0.00319444 0.00347222 
0.00125 0.00319444 0.00361111 
0.00138889 0.00319444 0.00375 
0.00152778 0.00319444 0.00388889 
0.00166667 0.00319444 0.00402778 
0.00180556 0.00319444 0.00416667 
0.00194444 0.00319444 0.00430556 
0.00208333 0.00319444 0.00444444 
0.00222222 0.00319444 0.00458333 
0.00236111 0.00319444 0.00472222 
0.0025 0.00319444 0.00486111 
0.00263889 0.00319444 0.005 
0.00277778 0.00319444 0.00513889 
0.00291667 0.00319444 0.00527778 
0.00305556 0.00319444 0.00541667 
0.00319444 0.00319444 0.00555556 
0.00333333 0.00319444 0.00569444 
0.00347222 0.00319444 0.00583333 
0.00361111 0.00319444 0.00597222 
0.00375 0.00319444 0.00611111 
0.00388889 0.00319444 0.00625 
0.00402778 0.00319444 0.00638889 
0.00416667 0.00319444 0.00652778 
0.00430556 0.00319444 0.00666667 
0.00444444 0.00319444 0.00680556 
0.00458333 0.00319444 0.00694444 
0.00472222 0.00319444 0.00708333 
0.00486111 0.00319444 0.00722222 
0.005 0.00319444 0.00736111 
0.00513889 0.00319444 0.0075 
0.00527778 0.00319444 0.00763889 
0.000555556 0.00333333 0.00305556 
0.000694444 0.00333333 0.00319444 
0.000833333 0.00333333 0.00333333 
0.000972222 0.00333333 0.00347222 
0.00111111 0.00333333 0.00361111 
0.00125 0.00333333 0.00375 
0.00138889 0.00333333 0.00388889 
0.00152778 0.00333333 0.00402778 
0.00166667 0.00333333 0.00416667 
0.00180556 0.00333333 0.00430556 
0.00194444 0.00333333 0.00444444 
0.00208333 0.00333333 0.00458333 
0.00222222 0.00333333 0.00472222 
0.00236111 0.00333333 0.00486111 
0.0025 0.00333333 0.005 
0.00263889 0.00333333 0.00513889 
0.00277778 0.00333333 0.00527778 
0.00291667 0.00333333 0.00541667 
0.00305556 0.00333333 0.00555556 
0.00319444 0.00333333 0.00569444 
0.00333333 0.00333333 0.00583333 
0.00347222 0.00333333 0.00597222 
0.00361111 0.00333333 0.00611111 
0.00375 0.00333333 0.00625 
0.00388889 0.00333333 0.00638889 
0.00402778 0.00333333 0.00652778 
0.00416667 0.00333333 0.00666667 
0.00430556 0.00333333 0.00680556 
0.00444444 0.00333333 0.00694444 
0.00458333 0.00333333 0.00708333 
0.00472222 0.00333333 0.00722222 
0.00486111 0.00333333 0.00736111 
0.005 0.00333333 0.0075 
0.00513889 0.00333333 0.00763889 
0.00527778 0.00333333 0.00777778 
0.000555556 0.00347222 0.00319444 
0.000694444 0.00347222 0.00333333 
0.000833333 0.00347222 0.00347222 
0.000972222 0.00347222 0.00361111 
0.00111111 0.00347222 0.00375 
0.00125 0.00347222 0.00388889 
0.00138889 0.00347222 0.00402778 
0.00152778 0.00347222 0.00416667 
0.00166667 0.00347222 0.00430556 
0.00180556 0.00347222 0.00444444 
0.00194444 0.00347222 0.00458333 
0.00208333 0.00347222 0.00472222 
0.00222222 0.00347222 0.00486111 
0.00236111 0.00347222 0.005 
0.0025 0.00347222 0.00513889 
0.00263889 0.00347222 0.00527778 
0.00277778 0.00347222 0.00541667 
0.00291667 0.00347222 0.00555556 
0.00305556 0.00347222 0.00569444 
0.00319444 0.00347222 0.00583333 
0.00333333 0.00347222 0.00597222 
0.00347222 0.00347222 0.00611111 
0.00361111 0.00347222 0.00625 
0.00375 0.00347222 0.00638889 
0.00388889 0.00347222 0.00652778 
0.00402778 0.00347222 0.00666667 
0.00416667 0.00347222 0.00680556 
0.00430556 0.00347222 0.00694444 
0.00444444 0.00347222 0.00708333 
0.00458333 0.00347222 0.00722222 
0.00472222 0.00347222 0.00736111 
0.00486111 0.00347222 0.0075 
0.005 0.00347222 0.00763889 
0.00513889 0.00347222 0.00777778 
0.00527778 0.00347222 0.00791667 
0.000555556 0.00361111 0.00333333 
0.000694444 0.00361111 0.00347222 
0.000833333 0.00361111 0.00361111 
0.000972222 0.00361111 0.00375 
0.00111111 0.00361111 0.00388889 
0.00125 0.00361111 0.00402778 
0.00138889 0.00361111 0.00416667 
0.00152778 0.00361111 0.00430556 
0.00166667 0.00361111 0.00444444 
0.00180556 0.00361111 0.00458333 
0.00194444 0.00361111 0.00472222 
0.00208333 0.00361111 0.00486111 
0.00222222 0.00361111 0.005 
0.00236111 0.00361111 0.00513889 
0.0025 0.00361111 0.00527778 
0.00263889 0.00361111 0.00541667 
0.00277778 0.00361111 0.00555556 
0.00291667 0.00361111 0.00569444 
0.00305556 0.00361111 0.00583333 
0.00319444 0.00361111 0.00597222 
0.00333333 0.00361111 0.00611111 
0.00347222 0.00361111 0.00625 
0.00361111 0.00361111 0.00638889 
0.00375 0.00361111 0.00652778 
0.00388889 0.00361111 0.00666667 
0.00402778 0.00361111 0.00680556 
0.00416667 0.00361111 0.00694444 
0.00430556 0.00361111 0.00708333 
0.00444444 0.00361111 0.00722222 
0.00458333 0.00361111 0.00736111 
0.00472222 0.00361111 0.0075 
0.00486111 0.00361111 0.00763889 
0.005 0.00361111 0.00777778 
0.00513889 0.00361111 0.00791667 
0.00527778 0.00361111 0.00805556 
0.000555556 0.00375 0.00347222 
0.000694444 0.00375 0.00361111 
0.000833333 0.00375 0.00375 
0.000972222 0.00375 0.00388889 
0.00111111 0.00375 0.00402778 
0.00125 0.00375 0.00416667 
0.00138889 0.00375 0.00430556 
0.00152778 0.00375 0.00444444 
0.00166667 0.00375 0.00458333 
0.00180556 0.00375 0.00472222 
0.00194444 0.00375 0.00486111 
0.00208333 0.00375 0.005 
0.00222222 0.00375 0.00513889 
0.00236111 0.00375 0.00527778 
0.0025 0.00375 0.00541667 
0.00263889 0.00375 0.00555556 
0.00277778 0.00375 0.00569444 
0.00291667 0.00375 0.00583333 
0.00305556 0.00375 0.00597222 
0.00319444 0.00375 0.00611111 
0.00333333 0.00375 0.00625 
0.00347222 0.00375 0.00638889 
0.00361111 0.00375 0.00652778 
0.00375 0.00375 0.00666667 
0.00388889 0.00375 0.00680556 
0.00402778 0.00375 0.00694444 
0.00416667 0.00375 0.00708333 
0.00430556 0.00375 0.00722222 
0.00444444 0.00375 0.00736111 
0.00458333 0.00375 0.0075 
0.00472222 0.00375 0.00763889 
0.00486111 0.00375 0.00777778 
0.005 0.00375 0.00791667 
0.00513889 0.00375 0.00805556 
0.00527778 0.00375 0.00819444 
0.000555556 0.00388889 0.00361111 
0.000694444 0.00388889 0.00375 
0.000833333 0.00388889 0.00388889 
0.000972222 0.00388889 0.00402778 
0.00111111 0.00388889 0.00416667 
0.00125 0.00388889 0.00430556 
0.00138889 0.00388889 0.00444444 
0.00152778 0.00388889 0.00458333 
0.00166667 0.00388889 0.00472222 
0.00180556 0.00388889 0.00486111 
0.00194444 0.00388889 0.005 
0.00208333 0.00388889 0.00513889 
0.00222222 0.00388889 0.00527778 
0.00236111 0.00388889 0.00541667 
0.0025 0.00388889 0.00555556 
0.00263889 0.00388889 0.00569444 
0.00277778 0.00388889 0.00583333 
0.00291667 0.00388889 0.00597222 
0.00305556 0.00388889 0.00611111 
0.00319444 0.00388889 0.00625 
0.00333333 0.00388889 0.00638889 
0.00347222 0.00388889 0.00652778 
0.00361111 0.00388889 0.00666667 
0.00375 0.00388889 0.00680556 
0.00388889 0.00388889 0.00694444 
0.00402778 0.00388889 0.00708333 
0.00416667 0.00388889 0.00722222 
0.00430556 0.00388889 0.00736111 
0.00444444 0.00388889 0.0075 
0.00458333 0.00388889 0.00763889 
0.00472222 0.00388889 0.00777778 
0.00486111 0.00388889 0.00791667 
0.005 0.00388889 0.00805556 
0.00513889 0.00388889 0.00819444 
0.00527778 0.00388889 0.00833333 
0.000555556 0.00402778 0.00375 
0.000694444 0.00402778 0.00388889 
0.000833333 0.00402778 0.00402778 
0.000972222 0.00402778 0.00416667 
0.00111111 0.00402778 0.00430556 
0.00125 0.00402778 0.00444444 
0.00138889 0.00402778 0.00458333 
0.00152778 0.00402778 0.00472222 
0.00166667 0.00402778 0.00486111 
0.00180556 0.00402778 0.005 
0.00194444 0.00402778 0.00513889 
0.00208333 0.00402778 0.00527778 
0.00222222 0.00402778 0.00541667 
0.00236111 0.00402778 0.00555556 
0.0025 0.00402778 0.00569444 
0.00263889 0.00402778 0.00583333 
0.00277778 0.00402778 0.00597222 
0.00291667 0.00402778 0.00611111 
0.00305556 0.00402778 0.00625 
0.00319444 0.00402778 0.00638889 
0.00333333 0.00402778 0.00652778 
0.00347222 0.00402778 0.00666667 
0.00361111 0.00402778 0.00680556 
0.00375 0.00402778 0.00694444 
0.00388889 0.00402778 0.00708333 
0.00402778 0.00402778 0.00722222 
0.00416667 0.00402778 0.00736111 
0.00430556 0.00402778 0.0075 
0.00444444 0.00402778 0.00763889 
0.00458333 0.00402778 0.00777778 
0.00472222 0.00402778 0.00791667 
0.00486111 0.00402778 0.00805556 
0.005 0.00402778 0.00819444 
0.00513889 0.00402778 0.00833333 
0.00527778 0.00402778 0.00847222 
0.000555556 0.00416667 0.00388889 
0.000694444 0.00416667 0.00402778 
0.000833333 0.00416667 0.00416667 
0.000972222 0.00416667 0.00430556 
0.00111111 0.00416667 0.00444444 
0.00125 0.00416667 0.00458333 
0.00138889 0.00416667 0.00472222 
0.00152778 0.00416667 0.00486111 
0.00166667 0.00416667 0.005 
0.00180556 0.00416667 0.00513889 
0.00194444 0.00416667 0.00527778 
0.00208333 0.00416667 0.00541667 
0.00222222 0.00416667 0.00555556 
0.00236111 0.00416667 0.00569444 
0.0025 0.00416667 0.00583333 
0.00263889 0.00416667 0.00597222 
0.00277778 0.00416667 0.00611111 
0.00291667 0.00416667 0.00625 
0.00305556 0.00416667 0.00638889 
0.00319444 0.00416667 0.00652778 
0.00333333 0.00416667 0.00666667 
0.00347222 0.00416667 0.00680556 
0.00361111 0.00416667 0.00694444 
0.00375 0.00416667 0.00708333 
0.00388889 0.00416667 0.00722222 
0.00402778 0.00416667 0.00736111 
0.00416667 0.00416667 0.0075 
0.00430556 0.00416667 0.00763889 
0.00444444 0.00416667 0.00777778 
0.00458333 0.00416667 0.00791667 
0.00472222 0.00416667 0.00805556 
0.00486111 0.00416667 0.00819444 
0.005 0.00416667 0.00833333 
0.00513889 0.00416667 0.00847222 
0.00527778 0.00416667 0.00861111 
0.000555556 0.00430556 0.00402778 
0.000694444 0.00430556 0.00416667 
0.000833333 0.00430556 0.00430556 
0.000972222 0.00430556 0.00444444 
0.00111111 0.00430556 0.00458333 
0.00125 0.00430556 0.00472222 
0.00138889 0.00430556 0.00486111 
0.00152778 0.00430556 0.005 
0.00166667 0.00430556 0.00513889 
0.00180556 0.00430556 0.00527778 
0.00194444 0.00430556 0.00541667 
0.00208333 0.00430556 0.00555556 
0.00222222 0.00430556 0.00569444 
0.00236111 0.00430556 0.00583333 
0.0025 0.00430556 0.00597222 
0.00263889 0.00430556 0.00611111 
0.00277778 0.00430556 0.00625 
0.00291667 0.00430556 0.00638889 
0.00305556 0.00430556 0.00652778 
0.00319444 0.00430556 0.00666667 
0.00333333 0.00430556 0.00680556 
0.00347222 0.00430556 0.00694444 
0.00361111 0.00430556 0.00708333 
0.00375 0.00430556 0.00722222 
0.00388889 0.00430556 0.00736111 
0.00402778 0.00430556 0.0075 
0.00416667 0.00430556 0.00763889 
0.00430556 0.00430556 0.00777778 
0.00444444 0.00430556 0.00791667 
0.00458333 0.00430556 0.00805556 
0.00472222 0.00430556 0.00819444 
0.00486111 0.00430556 0.00833333 
0.005 0.00430556 0.00847222 
0.00513889 0.00430556 0.00861111 
0.00527778 0.00430556 0.00875 
0.000555556 0.00444444 0.00416667 
0.000694444 0.00444444 0.00430556 
0.000833333 0.00444444 0.00444444 
0.000972222 0.00444444 0.00458333 
0.00111111 0.00444444 0.00472222 
0.00125 0.00444444 0.00486111 
0.00138889 0.00444444 0.005 
0.00152778 0.00444444 0.00513889 
0.00166667 0.00444444 0.00527778 
0.00180556 0.00444444 0.00541667 
0.00194444 0.00444444 0.00555556 
0.00208333 0.00444444 0.00569444 
0.00222222 0.00444444 0.00583333 
0.00236111 0.00444444 0.00597222 
0.0025 0.00444444 0.00611111 
0.00263889 0.00444444 0.00625 
0.00277778 0.00444444 0.00638889 
0.00291667 0.00444444 0.00652778 
0.00305556 0.00444444 0.00666667 
0.00319444 0.00444444 0.00680556 
0.00333333 0.00444444 0.00694444 
0.00347222 0.00444444 0.00708333 
0.00361111 0.00444444 0.00722222 
0.00375 0.00444444 0.00736111 
0.00388889 0.00444444 0.0075 
0.00402778 0.00444444 0.00763889 
0.00416667 0.00444444 0.00777778 
0.00430556 0.00444444 0.00791667 
0.00444444 0.00444444 0.00805556 
0.00458333 0.00444444 0.00819444 
0.00472222 0.00444444 0.00833333 
0.00486111 0.00444444 0.00847222 
0.005 0.00444444 0.00861111 
0.00513889 0.00444444 0.00875 
0.00527778 0.00444444 0.00888889 
0.000555556 0.00458333 0.00430556 
0.000694444 0.00458333 0.00444444 
0.000833333 0.00458333 0.00458333 
0.000972222 0.00458333 0.00472222 
0.00111111 0.00458333 0.00486111 
0.00125 0.00458333 0.005 
0.00138889 0.00458333 0.00513889 
0.00152778 0.00458333 0.00527778 
0.00166667 0.00458333 0.00541667 
0.00180556 0.00458333 0.00555556 
0.00194444 0.00458333 0.00569444 
0.00208333 0.00458333 0.00583333 
0.00222222 0.00458333 0.00597222 
0.00236111 0.00458333 0.00611111 
0.0025 0.00458333 0.00625 
0.00263889 0.00458333 0.00638889 
0.00277778 0.00458333 0.00652778 
0.00291667 0.00458333 0.00666667 
0.00305556 0.00458333 0.00680556 
0.00319444 0.00458333 0.00694444 
0.00333333 0.00458333 0.00708333 
0.00347222 0.00458333 0.00722222 
0.00361111 0.00458333 0.00736111 
0.00375 0.00458333 0.0075 
0.00388889 0.00458333 0.00763889 
0.00402778 0.00458333 0.00777778 
0.00416667 0.00458333 0.00791667 
0.00430556 0.00458333 0.00805556 
0.00444444 0.00458333 0.00819444 
0.00458333 0.00458333 0.00833333 
0.00472222 0.00458333 0.00847222 
0.00486111 0.00458333 0.00861111 
0.005 0.00458333 0.00875 
0.00513889 0.00458333 0.00888889 
0.00527778 0.00458333 0.00902778 
0.000555556 0.00472222 0.00444444 
0.000694444 0.00472222 0.00458333 
0.000833333 0.00472222 0.00472222 
0.000972222 0.00472222 0.00486111 
0.00111111 0.00472222 0.005 
0.00125 0.00472222 0.00513889 
0.00138889 0.00472222 0.00527778 
0.00152778 0.00472222 0.00541667 
0.00166667 0.00472222 0.00555556 
0.00180556 0.00472222 0.00569444 
0.00194444 0.00472222 0.00583333 
0.00208333 0.00472222 0.00597222 
0.00222222 0.00472222 0.00611111 
0.00236111 0.00472222 0.00625 
0.0025 0.00472222 0.00638889 
0.00263889 0.00472222 0.00652778 
0.00277778 0.00472222 0.00666667 
0.00291667 0.00472222 0.00680556 
0.00305556 0.00472222 0.00694444 
0.00319444 0.00472222 0.00708333 
0.00333333 0.00472222 0.00722222 
0.00347222 0.00472222 0.00736111 
0.00361111 0.00472222 0.0075 
0.00375 0.00472222 0.00763889 
0.00388889 0.00472222 0.00777778 
0.00402778 0.00472222 0.00791667 
0.00416667 0.00472222 0.00805556 
0.00430556 0.00472222 0.00819444 
0.00444444 0.00472222 0.00833333 
0.00458333 0.00472222 0.00847222 
0.00472222 0.00472222 0.00861111 
0.00486111 0.00472222 0.00875 
0.005 0.00472222 0.00888889 
0.00513889 0.00472222 0.00902778 
0.00527778 0.00472222 0.00916667 
0.000555556 0.00486111 0.00458333 
0.000694444 0.00486111 0.00472222 
0.000833333 0.00486111 0.00486111 
0.000972222 0.00486111 0.005 
0.00111111 0.00486111 0.00513889 
0.00125 0.00486111 0.00527778 
0.00138889 0.00486111 0.00541667 
0.00152778 0.00486111 0.00555556 
0.00166667 0.00486111 0.00569444 
0.00180556 0.00486111 0.00583333 
0.00194444 0.00486111 0.00597222 
0.00208333 0.00486111 0.00611111 
0.00222222 0.00486111 0.00625 
0.00236111 0.00486111 0.00638889 
0.0025 0.00486111 0.00652778 
0.00263889 0.00486111 0.00666667 
0.00277778 0.00486111 0.00680556 
0.00291667 0.00486111 0.00694444 
0.00305556 0.00486111 0.00708333 
0.00319444 0.00486111 0.00722222 
0.00333333 0.00486111 0.00736111 
0.00347222 0.00486111 0.0075 
0.00361111 0.00486111 0.00763889 
0.00375 0.00486111 0.00777778 
0.00388889 0.00486111 0.00791667 
0.00402778 0.00486111 0.00805556 
0.00416667 0.00486111 0.00819444 
0.00430556 0.00486111 0.00833333 
0.00444444 0.00486111 0.00847222 
0.00458333 0.00486111 0.00861111 
0.00472222 0.00486111 0.00875 
0.00486111 0.00486111 0.00888889 
0.005 0.00486111 0.00902778 
0.00513889 0.00486111 0.00916667 
0.00527778 0.00486111 0.00930556 
0.000555556 0.005 0.00472222 
0.000694444 0.005 0.00486111 
0.000833333 0.005 0.005 
0.000972222 0.005 0.00513889 
0.00111111 0.005 0.00527778 
0.00125 0.005 0.00541667 
0.00138889 0.005 0.00555556 
0.00152778 0.005 0.00569444 
0.00166667 0.005 0.00583333 
0.00180556 0.005 0.00597222 
0.00194444 0.005 0.00611111 
0.00208333 0.005 0.00625 
0.00222222 0.005 0.00638889 
0.00236111 0.005 0.00652778 
0.0025 0.005 0.00666667 
0.00263889 0.005 0.00680556 
0.00277778 0.005 0.00694444 
0.00291667 0.005 0.00708333 
0.00305556 0.005 0.00722222 
0.00319444 0.005 0.00736111 
0.00333333 0.005 0.0075 
0.00347222 0.005 0.00763889 
0.00361111 0.005 0.00777778 
0.00375 0.005 0.00791667 
0.00388889 0.005 0.00805556 
0.00402778 0.005 0.00819444 
0.00416667 0.005 0.00833333 
0.00430556 0.005 0.00847222 
0.00444444 0.005 0.00861111 
0.00458333 0.005 0.00875 
0.00472222 0.005 0.00888889 
0.00486111 0.005 0.00902778 
0.005 0.005 0.00916667 
0.00513889 0.005 0.00930556 
0.00527778 0.005 0.00944444 
0.000555556 0.00513889 0.00486111 
0.000694444 0.00513889 0.005 
0.000833333 0.00513889 0.00513889 
0.000972222 0.00513889 0.00527778 
0.00111111 0.00513889 0.00541667 
0.00125 0.00513889 0.00555556 
0.00138889 0.00513889 0.00569444 
0.00152778 0.00513889 0.00583333 
0.00166667 0.00513889 0.00597222 
0.00180556 0.00513889 0.00611111 
0.00194444 0.00513889 0.00625 
0.00208333 0.00513889 0.00638889 
0.00222222 0.00513889 0.00652778 
0.00236111 0.00513889 0.00666667 
0.0025 0.00513889 0.00680556 
0.00263889 0.00513889 0.00694444 
0.00277778 0.00513889 0.00708333 
0.00291667 0.00513889 0.00722222 
0.00305556 0.00513889 0.00736111 
0.00319444 0.00513889 0.0075 
0.00333333 0.00513889 0.00763889 
0.00347222 0.00513889 0.00777778 
0.00361111 0.00513889 0.00791667 
0.00375 0.00513889 0.00805556 
0.00388889 0.00513889 0.00819444 
0.00402778 0.00513889 0.00833333 
0.00416667 0.00513889 0.00847222 
0.00430556 0.00513889 0.00861111 
0.00444444 0.00513889 0.00875 
0.00458333 0.00513889 0.00888889 
0.00472222 0.00513889 0.00902778 
0.00486111 0.00513889 0.00916667 
0.005 0.00513889 0.00930556 
0.00513889 0.00513889 0.00944444 
0.00527778 0.00513889 0.00958333 
0.000555556 0.00527778 0.005 
0.000694444 0.00527778 0.00513889 
0.000833333 0.00527778 0.00527778 
0.000972222 0.00527778 0.00541667 
0.00111111 0.00527778 0.00555556 
0.00125 0.00527778 0.00569444 
0.00138889 0.00527778 0.00583333 
0.00152778 0.00527778 0.00597222 
0.00166667 0.00527778 0.00611111 
0.00180556 0.00527778 0.00625 
0.00194444 0.00527778 0.00638889 
0.00208333 0.00527778 0.00652778 
0.00222222 0.00527778 0.00666667 
0.00236111 0.00527778 0.00680556 
0.0025 0.00527778 0.00694444 
0.00263889 0.00527778 0.00708333 
0.00277778 0.00527778 0.00722222 
0.00291667 0.00527778 0.00736111 
0.00305556 0.00527778 0.0075 
0.00319444 0.00527778 0.00763889 
0.00333333 0.00527778 0.00777778 
0.00347222 0.00527778 0.00791667 
0.00361111 0.00527778 0.00805556 
0.00375 0.00527778 0.00819444 
0.00388889 0.00527778 0.00833333 
0.00402778 0.00527778 0.00847222 
0.00416667 0.00527778 0.00861111 
0.00430556 0.00527778 0.00875 
0.00444444 0.00527778 0.00888889 
0.00458333 0.00527778 0.00902778 
0.00472222 0.00527778 0.00916667 
0.00486111 0.00527778 0.00930556 
0.005 0.00527778 0.00944444 
0.00513889 0.00527778 0.00958333 
0.00527778 0.00527778 0.00972222 
0.000694444 0.000694444 0.000277778 
0.000833333 0.000694444 0.000416667 
0.000972222 0.000694444 0.000555556 
0.00111111 0.000694444 0.000694444 
0.00125 0.000694444 0.000833333 
0.00138889 0.000694444 0.000972222 
0.00152778 0.000694444 0.00111111 
0.00166667 0.000694444 0.00125 
0.00180556 0.000694444 0.00138889 
0.00194444 0.000694444 0.00152778 
0.00208333 0.000694444 0.00166667 
0.00222222 0.000694444 0.00180556 
0.00236111 0.000694444 0.00194444 
0.0025 0.000694444 0.00208333 
0.00263889 0.000694444 0.00222222 
0.00277778 0.000694444 0.00236111 
0.00291667 0.000694444 0.0025 
0.00305556 0.000694444 0.00263889 
0.00319444 0.000694444 0.00277778 
0.00333333 0.000694444 0.00291667 
0.00347222 0.000694444 0.00305556 
0.00361111 0.000694444 0.00319444 
0.00375 0.000694444 0.00333333 
0.00388889 0.000694444 0.00347222 
0.00402778 0.000694444 0.00361111 
0.00416667 0.000694444 0.00375 
0.00430556 0.000694444 0.00388889 
0.00444444 0.000694444 0.00402778 
0.00458333 0.000694444 0.00416667 
0.00472222 0.000694444 0.00430556 
0.00486111 0.000694444 0.00444444 
0.005 0.000694444 0.00458333 
0.00513889 0.000694444 0.00472222 
0.00527778 0.000694444 0.00486111 
0.00541667 0.000694444 0.005 
0.000694444 0.000833333 0.000416667 
0.000833333 0.000833333 0.000555556 
0.000972222 0.000833333 0.000694444 
0.00111111 0.000833333 0.000833333 
0.00125 0.000833333 0.000972222 
0.00138889 0.000833333 0.00111111 
0.00152778 0.000833333 0.00125 
0.00166667 0.000833333 0.00138889 
0.00180556 0.000833333 0.00152778 
0.00194444 0.000833333 0.00166667 
0.00208333 0.000833333 0.00180556 
0.00222222 0.000833333 0.00194444 
0.00236111 0.000833333 0.00208333 
0.0025 0.000833333 0.00222222 
0.00263889 0.000833333 0.00236111 
0.00277778 0.000833333 0.0025 
0.00291667 0.000833333 0.00263889 
0.00305556 0.000833333 0.00277778 
0.00319444 0.000833333 0.00291667 
0.00333333 0.000833333 0.00305556 
0.00347222 0.000833333 0.00319444 
0.00361111 0.000833333 0.00333333 
0.00375 0.000833333 0.00347222 
0.00388889 0.000833333 0.00361111 
0.00402778 0.000833333 0.00375 
0.00416667 0.000833333 0.00388889 
0.00430556 0.000833333 0.00402778 
0.00444444 0.000833333 0.00416667 
0.00458333 0.000833333 0.00430556 
0.00472222 0.000833333 0.00444444 
0.00486111 0.000833333 0.00458333 
0.005 0.000833333 0.00472222 
0.00513889 0.000833333 0.00486111 
0.00527778 0.000833333 0.005 
0.00541667 0.000833333 0.00513889 
0.000694444 0.000972222 0.000555556 
0.000833333 0.000972222 0.000694444 
0.000972222 0.000972222 0.000833333 
0.00111111 0.000972222 0.000972222 
0.00125 0.000972222 0.00111111 
0.00138889 0.000972222 0.00125 
0.00152778 0.000972222 0.00138889 
0.00166667 0.000972222 0.00152778 
0.00180556 0.000972222 0.00166667 
0.00194444 0.000972222 0.00180556 
0.00208333 0.000972222 0.00194444 
0.00222222 0.000972222 0.00208333 
0.00236111 0.000972222 0.00222222 
0.0025 0.000972222 0.00236111 
0.00263889 0.000972222 0.0025 
0.00277778 0.000972222 0.00263889 
0.00291667 0.000972222 0.00277778 
0.00305556 0.000972222 0.00291667 
0.00319444 0.000972222 0.00305556 
0.00333333 0.000972222 0.00319444 
0.00347222 0.000972222 0.00333333 
0.00361111 0.000972222 0.00347222 
0.00375 0.000972222 0.00361111 
0.00388889 0.000972222 0.00375 
0.00402778 0.000972222 0.00388889 
0.00416667 0.000972222 0.00402778 
0.00430556 0.000972222 0.00416667 
0.00444444 0.000972222 0.00430556 
0.00458333 0.000972222 0.00444444 
0.00472222 0.000972222 0.00458333 
0.00486111 0.000972222 0.00472222 
0.005 0.000972222 0.00486111 
0.00513889 0.000972222 0.005 
0.00527778 0.000972222 0.00513889 
0.00541667 0.000972222 0.00527778 
0.000694444 0.00111111 0.000694444 
0.000833333 0.00111111 0.000833333 
0.000972222 0.00111111 0.000972222 
0.00111111 0.00111111 0.00111111 
0.00125 0.00111111 0.00125 
0.00138889 0.00111111 0.00138889 
0.00152778 0.00111111 0.00152778 
0.00166667 0.00111111 0.00166667 
0.00180556 0.00111111 0.00180556 
0.00194444 0.00111111 0.00194444 
0.00208333 0.00111111 0.00208333 
0.00222222 0.00111111 0.00222222 
0.00236111 0.00111111 0.00236111 
0.0025 0.00111111 0.0025 
0.00263889 0.00111111 0.00263889 
0.00277778 0.00111111 0.00277778 
0.00291667 0.00111111 0.00291667 
0.00305556 0.00111111 0.00305556 
0.00319444 0.00111111 0.00319444 
0.00333333 0.00111111 0.00333333 
0.00347222 0.00111111 0.00347222 
0.00361111 0.00111111 0.00361111 
0.00375 0.00111111 0.00375 
0.00388889 0.00111111 0.00388889 
0.00402778 0.00111111 0.00402778 
0.00416667 0.00111111 0.00416667 
0.00430556 0.00111111 0.00430556 
0.00444444 0.00111111 0.00444444 
0.00458333 0.00111111 0.00458333 
0.00472222 0.00111111 0.00472222 
0.00486111 0.00111111 0.00486111 
0.005 0.00111111 0.005 
0.00513889 0.00111111 0.00513889 
0.00527778 0.00111111 0.00527778 
0.00541667 0.00111111 0.00541667 
0.000694444 0.00125 0.000833333 
0.000833333 0.00125 0.000972222 
0.000972222 0.00125 0.00111111 
0.00111111 0.00125 0.00125 
0.00125 0.00125 0.00138889 
0.00138889 0.00125 0.00152778 
0.00152778 0.00125 0.00166667 
0.00166667 0.00125 0.00180556 
0.00180556 0.00125 0.00194444 
0.00194444 0.00125 0.00208333 
0.00208333 0.00125 0.00222222 
0.00222222 0.00125 0.00236111 
0.00236111 0.00125 0.0025 
0.0025 0.00125 0.00263889 
0.00263889 0.00125 0.00277778 
0.00277778 0.00125 0.00291667 
0.00291667 0.00125 0.00305556 
0.00305556 0.00125 0.00319444 
0.00319444 0.00125 0.00333333 
0.00333333 0.00125 0.00347222 
0.00347222 0.00125 0.00361111 
0.00361111 0.00125 0.00375 
0.00375 0.00125 0.00388889 
0.00388889 0.00125 0.00402778 
0.00402778 0.00125 0.00416667 
0.00416667 0.00125 0.00430556 
0.00430556 0.00125 0.00444444 
0.00444444 0.00125 0.00458333 
0.00458333 0.00125 0.00472222 
0.00472222 0.00125 0.00486111 
0.00486111 0.00125 0.005 
0.005 0.00125 0.00513889 
0.00513889 0.00125 0.00527778 
0.00527778 0.00125 0.00541667 
0.00541667 0.00125 0.00555556 
0.000694444 0.00138889 0.000972222 
0.000833333 0.00138889 0.00111111 
0.000972222 0.00138889 0.00125 
0.00111111 0.00138889 0.00138889 
0.00125 0.00138889 0.00152778 
0.00138889 0.00138889 0.00166667 
0.00152778 0.00138889 0.00180556 
0.00166667 0.00138889 0.00194444 
0.00180556 0.00138889 0.00208333 
0.00194444 0.00138889 0.00222222 
0.00208333 0.00138889 0.00236111 
0.00222222 0.00138889 0.0025 
0.00236111 0.00138889 0.00263889 
0.0025 0.00138889 0.00277778 
0.00263889 0.00138889 0.00291667 
0.00277778 0.00138889 0.00305556 
0.00291667 0.00138889 0.00319444 
0.00305556 0.00138889 0.00333333 
0.00319444 0.00138889 0.00347222 
0.00333333 0.00138889 0.00361111 
0.00347222 0.00138889 0.00375 
0.00361111 0.00138889 0.00388889 
0.00375 0.00138889 0.00402778 
0.00388889 0.00138889 0.00416667 
0.00402778 0.00138889 0.00430556 
0.00416667 0.00138889 0.00444444 
0.00430556 0.00138889 0.00458333 
0.00444444 0.00138889 0.00472222 
0.00458333 0.00138889 0.00486111 
0.00472222 0.00138889 0.005 
0.00486111 0.00138889 0.00513889 
0.005 0.00138889 0.00527778 
0.00513889 0.00138889 0.00541667 
0.00527778 0.00138889 0.00555556 
0.00541667 0.00138889 0.00569444 
0.000694444 0.00152778 0.00111111 
0.000833333 0.00152778 0.00125 
0.000972222 0.00152778 0.00138889 
0.00111111 0.00152778 0.00152778 
0.00125 0.00152778 0.00166667 
0.00138889 0.00152778 0.00180556 
0.00152778 0.00152778 0.00194444 
0.00166667 0.00152778 0.00208333 
0.00180556 0.00152778 0.00222222 
0.00194444 0.00152778 0.00236111 
0.00208333 0.00152778 0.0025 
0.00222222 0.00152778 0.00263889 
0.00236111 0.00152778 0.00277778 
0.0025 0.00152778 0.00291667 
0.00263889 0.00152778 0.00305556 
0.00277778 0.00152778 0.00319444 
0.00291667 0.00152778 0.00333333 
0.00305556 0.00152778 0.00347222 
0.00319444 0.00152778 0.00361111 
0.00333333 0.00152778 0.00375 
0.00347222 0.00152778 0.00388889 
0.00361111 0.00152778 0.00402778 
0.00375 0.00152778 0.00416667 
0.00388889 0.00152778 0.00430556 
0.00402778 0.00152778 0.00444444 
0.00416667 0.00152778 0.00458333 
0.00430556 0.00152778 0.00472222 
0.00444444 0.00152778 0.00486111 
0.00458333 0.00152778 0.005 
0.00472222 0.00152778 0.00513889 
0.00486111 0.00152778 0.00527778 
0.005 0.00152778 0.00541667 
0.00513889 0.00152778 0.00555556 
0.00527778 0.00152778 0.00569444 
0.00541667 0.00152778 0.00583333 
0.000694444 0.00166667 0.00125 
0.000833333 0.00166667 0.00138889 
0.000972222 0.00166667 0.00152778 
0.00111111 0.00166667 0.00166667 
0.00125 0.00166667 0.00180556 
0.00138889 0.00166667 0.00194444 
0.00152778 0.00166667 0.00208333 
0.00166667 0.00166667 0.00222222 
0.00180556 0.00166667 0.00236111 
0.00194444 0.00166667 0.0025 
0.00208333 0.00166667 0.00263889 
0.00222222 0.00166667 0.00277778 
0.00236111 0.00166667 0.00291667 
0.0025 0.00166667 0.00305556 
0.00263889 0.00166667 0.00319444 
0.00277778 0.00166667 0.00333333 
0.00291667 0.00166667 0.00347222 
0.00305556 0.00166667 0.00361111 
0.00319444 0.00166667 0.00375 
0.00333333 0.00166667 0.00388889 
0.00347222 0.00166667 0.00402778 
0.00361111 0.00166667 0.00416667 
0.00375 0.00166667 0.00430556 
0.00388889 0.00166667 0.00444444 
0.00402778 0.00166667 0.00458333 
0.00416667 0.00166667 0.00472222 
0.00430556 0.00166667 0.00486111 
0.00444444 0.00166667 0.005 
0.00458333 0.00166667 0.00513889 
0.00472222 0.00166667 0.00527778 
0.00486111 0.00166667 0.00541667 
0.005 0.00166667 0.00555556 
0.00513889 0.00166667 0.00569444 
0.00527778 0.00166667 0.00583333 
0.00541667 0.00166667 0.00597222 
0.000694444 0.00180556 0.00138889 
0.000833333 0.00180556 0.00152778 
0.000972222 0.00180556 0.00166667 
0.00111111 0.00180556 0.00180556 
0.00125 0.00180556 0.00194444 
0.00138889 0.00180556 0.00208333 
0.00152778 0.00180556 0.00222222 
0.00166667 0.00180556 0.00236111 
0.00180556 0.00180556 0.0025 
0.00194444 0.00180556 0.00263889 
0.00208333 0.00180556 0.00277778 
0.00222222 0.00180556 0.00291667 
0.00236111 0.00180556 0.00305556 
0.0025 0.00180556 0.00319444 
0.00263889 0.00180556 0.00333333 
0.00277778 0.00180556 0.00347222 
0.00291667 0.00180556 0.00361111 
0.00305556 0.00180556 0.00375 
0.00319444 0.00180556 0.00388889 
0.00333333 0.00180556 0.00402778 
0.00347222 0.00180556 0.00416667 
0.00361111 0.00180556 0.00430556 
0.00375 0.00180556 0.00444444 
0.00388889 0.00180556 0.00458333 
0.00402778 0.00180556 0.00472222 
0.00416667 0.00180556 0.00486111 
0.00430556 0.00180556 0.005 
0.00444444 0.00180556 0.00513889 
0.00458333 0.00180556 0.00527778 
0.00472222 0.00180556 0.00541667 
0.00486111 0.00180556 0.00555556 
0.005 0.00180556 0.00569444 
0.00513889 0.00180556 0.00583333 
0.00527778 0.00180556 0.00597222 
0.00541667 0.00180556 0.00611111 
0.000694444 0.00194444 0.00152778 
0.000833333 0.00194444 0.00166667 
0.000972222 0.00194444 0.00180556 
0.00111111 0.00194444 0.00194444 
0.00125 0.00194444 0.00208333 
0.00138889 0.00194444 0.00222222 
0.00152778 0.00194444 0.00236111 
0.00166667 0.00194444 0.0025 
0.00180556 0.00194444 0.00263889 
0.00194444 0.00194444 0.00277778 
0.00208333 0.00194444 0.00291667 
0.00222222 0.00194444 0.00305556 
0.00236111 0.00194444 0.00319444 
0.0025 0.00194444 0.00333333 
0.00263889 0.00194444 0.00347222 
0.00277778 0.00194444 0.00361111 
0.00291667 0.00194444 0.00375 
0.00305556 0.00194444 0.00388889 
0.00319444 0.00194444 0.00402778 
0.00333333 0.00194444 0.00416667 
0.00347222 0.00194444 0.00430556 
0.00361111 0.00194444 0.00444444 
0.00375 0.00194444 0.00458333 
0.00388889 0.00194444 0.00472222 
0.00402778 0.00194444 0.00486111 
0.00416667 0.00194444 0.005 
0.00430556 0.00194444 0.00513889 
0.00444444 0.00194444 0.00527778 
0.00458333 0.00194444 0.00541667 
0.00472222 0.00194444 0.00555556 
0.00486111 0.00194444 0.00569444 
0.005 0.00194444 0.00583333 
0.00513889 0.00194444 0.00597222 
0.00527778 0.00194444 0.00611111 
0.00541667 0.00194444 0.00625 
0.000694444 0.00208333 0.00166667 
0.000833333 0.00208333 0.00180556 
0.000972222 0.00208333 0.00194444 
0.00111111 0.00208333 0.00208333 
0.00125 0.00208333 0.00222222 
0.00138889 0.00208333 0.00236111 
0.00152778 0.00208333 0.0025 
0.00166667 0.00208333 0.00263889 
0.00180556 0.00208333 0.00277778 
0.00194444 0.00208333 0.00291667 
0.00208333 0.00208333 0.00305556 
0.00222222 0.00208333 0.00319444 
0.00236111 0.00208333 0.00333333 
0.0025 0.00208333 0.00347222 
0.00263889 0.00208333 0.00361111 
0.00277778 0.00208333 0.00375 
0.00291667 0.00208333 0.00388889 
0.00305556 0.00208333 0.00402778 
0.00319444 0.00208333 0.00416667 
0.00333333 0.00208333 0.00430556 
0.00347222 0.00208333 0.00444444 
0.00361111 0.00208333 0.00458333 
0.00375 0.00208333 0.00472222 
0.00388889 0.00208333 0.00486111 
0.00402778 0.00208333 0.005 
0.00416667 0.00208333 0.00513889 
0.00430556 0.00208333 0.00527778 
0.00444444 0.00208333 0.00541667 
0.00458333 0.00208333 0.00555556 
0.00472222 0.00208333 0.00569444 
0.00486111 0.00208333 0.00583333 
0.005 0.00208333 0.00597222 
0.00513889 0.00208333 0.00611111 
0.00527778 0.00208333 0.00625 
0.00541667 0.00208333 0.00638889 
0.000694444 0.00222222 0.00180556 
0.000833333 0.00222222 0.00194444 
0.000972222 0.00222222 0.00208333 
0.00111111 0.00222222 0.00222222 
0.00125 0.00222222 0.00236111 
0.00138889 0.00222222 0.0025 
0.00152778 0.00222222 0.00263889 
0.00166667 0.00222222 0.00277778 
0.00180556 0.00222222 0.00291667 
0.00194444 0.00222222 0.00305556 
0.00208333 0.00222222 0.00319444 
0.00222222 0.00222222 0.00333333 
0.00236111 0.00222222 0.00347222 
0.0025 0.00222222 0.00361111 
0.00263889 0.00222222 0.00375 
0.00277778 0.00222222 0.00388889 
0.00291667 0.00222222 0.00402778 
0.00305556 0.00222222 0.00416667 
0.00319444 0.00222222 0.00430556 
0.00333333 0.00222222 0.00444444 
0.00347222 0.00222222 0.00458333 
0.00361111 0.00222222 0.00472222 
0.00375 0.00222222 0.00486111 
0.00388889 0.00222222 0.005 
0.00402778 0.00222222 0.00513889 
0.00416667 0.00222222 0.00527778 
0.00430556 0.00222222 0.00541667 
0.00444444 0.00222222 0.00555556 
0.00458333 0.00222222 0.00569444 
0.00472222 0.00222222 0.00583333 
0.00486111 0.00222222 0.00597222 
0.005 0.00222222 0.00611111 
0.00513889 0.00222222 0.00625 
0.00527778 0.00222222 0.00638889 
0.00541667 0.00222222 0.00652778 
0.000694444 0.00236111 0.00194444 
0.000833333 0.00236111 0.00208333 
0.000972222 0.00236111 0.00222222 
0.00111111 0.00236111 0.00236111 
0.00125 0.00236111 0.0025 
0.00138889 0.00236111 0.00263889 
0.00152778 0.00236111 0.00277778 
0.00166667 0.00236111 0.00291667 
0.00180556 0.00236111 0.00305556 
0.00194444 0.00236111 0.00319444 
0.00208333 0.00236111 0.00333333 
0.00222222 0.00236111 0.00347222 
0.00236111 0.00236111 0.00361111 
0.0025 0.00236111 0.00375 
0.00263889 0.00236111 0.00388889 
0.00277778 0.00236111 0.00402778 
0.00291667 0.00236111 0.00416667 
0.00305556 0.00236111 0.00430556 
0.00319444 0.00236111 0.00444444 
0.00333333 0.00236111 0.00458333 
0.00347222 0.00236111 0.00472222 
0.00361111 0.00236111 0.00486111 
0.00375 0.00236111 0.005 
0.00388889 0.00236111 0.00513889 
0.00402778 0.00236111 0.00527778 
0.00416667 0.00236111 0.00541667 
0.00430556 0.00236111 0.00555556 
0.00444444 0.00236111 0.00569444 
0.00458333 0.00236111 0.00583333 
0.00472222 0.00236111 0.00597222 
0.00486111 0.00236111 0.00611111 
0.005 0.00236111 0.00625 
0.00513889 0.00236111 0.00638889 
0.00527778 0.00236111 0.00652778 
0.00541667 0.00236111 0.00666667 
0.000694444 0.0025 0.00208333 
0.000833333 0.0025 0.00222222 
0.000972222 0.0025 0.00236111 
0.00111111 0.0025 0.0025 
0.00125 0.0025 0.00263889 
0.00138889 0.0025 0.00277778 
0.00152778 0.0025 0.00291667 
0.00166667 0.0025 0.00305556 
0.00180556 0.0025 0.00319444 
0.00194444 0.0025 0.00333333 
0.00208333 0.0025 0.00347222 
0.00222222 0.0025 0.00361111 
0.00236111 0.0025 0.00375 
0.0025 0.0025 0.00388889 
0.00263889 0.0025 0.00402778 
0.00277778 0.0025 0.00416667 
0.00291667 0.0025 0.00430556 
0.00305556 0.0025 0.00444444 
0.00319444 0.0025 0.00458333 
0.00333333 0.0025 0.00472222 
0.00347222 0.0025 0.00486111 
0.00361111 0.0025 0.005 
0.00375 0.0025 0.00513889 
0.00388889 0.0025 0.00527778 
0.00402778 0.0025 0.00541667 
0.00416667 0.0025 0.00555556 
0.00430556 0.0025 0.00569444 
0.00444444 0.0025 0.00583333 
0.00458333 0.0025 0.00597222 
0.00472222 0.0025 0.00611111 
0.00486111 0.0025 0.00625 
0.005 0.0025 0.00638889 
0.00513889 0.0025 0.00652778 
0.00527778 0.0025 0.00666667 
0.00541667 0.0025 0.00680556 
0.000694444 0.00263889 0.00222222 
0.000833333 0.00263889 0.00236111 
0.000972222 0.00263889 0.0025 
0.00111111 0.00263889 0.00263889 
0.00125 0.00263889 0.00277778 
0.00138889 0.00263889 0.00291667 
0.00152778 0.00263889 0.00305556 
0.00166667 0.00263889 0.00319444 
0.00180556 0.00263889 0.00333333 
0.00194444 0.00263889 0.00347222 
0.00208333 0.00263889 0.00361111 
0.00222222 0.00263889 0.00375 
0.00236111 0.00263889 0.00388889 
0.0025 0.00263889 0.00402778 
0.00263889 0.00263889 0.00416667 
0.00277778 0.00263889 0.00430556 
0.00291667 0.00263889 0.00444444 
0.00305556 0.00263889 0.00458333 
0.00319444 0.00263889 0.00472222 
0.00333333 0.00263889 0.00486111 
0.00347222 0.00263889 0.005 
0.00361111 0.00263889 0.00513889 
0.00375 0.00263889 0.00527778 
0.00388889 0.00263889 0.00541667 
0.00402778 0.00263889 0.00555556 
0.00416667 0.00263889 0.00569444 
0.00430556 0.00263889 0.00583333 
0.00444444 0.00263889 0.00597222 
0.00458333 0.00263889 0.00611111 
0.00472222 0.00263889 0.00625 
0.00486111 0.00263889 0.00638889 
0.005 0.00263889 0.00652778 
0.00513889 0.00263889 0.00666667 
0.00527778 0.00263889 0.00680556 
0.00541667 0.00263889 0.00694444 
0.000694444 0.00277778 0.00236111 
0.000833333 0.00277778 0.0025 
0.000972222 0.00277778 0.00263889 
0.00111111 0.00277778 0.00277778 
0.00125 0.00277778 0.00291667 
0.00138889 0.00277778 0.00305556 
0.00152778 0.00277778 0.00319444 
0.00166667 0.00277778 0.00333333 
0.00180556 0.00277778 0.00347222 
0.00194444 0.00277778 0.00361111 
0.00208333 0.00277778 0.00375 
0.00222222 0.00277778 0.00388889 
0.00236111 0.00277778 0.00402778 
0.0025 0.00277778 0.00416667 
0.00263889 0.00277778 0.00430556 
0.00277778 0.00277778 0.00444444 
0.00291667 0.00277778 0.00458333 
0.00305556 0.00277778 0.00472222 
0.00319444 0.00277778 0.00486111 
0.00333333 0.00277778 0.005 
0.00347222 0.00277778 0.00513889 
0.00361111 0.00277778 0.00527778 
0.00375 0.00277778 0.00541667 
0.00388889 0.00277778 0.00555556 
0.00402778 0.00277778 0.00569444 
0.00416667 0.00277778 0.00583333 
0.00430556 0.00277778 0.00597222 
0.00444444 0.00277778 0.00611111 
0.00458333 0.00277778 0.00625 
0.00472222 0.00277778 0.00638889 
0.00486111 0.00277778 0.00652778 
0.005 0.00277778 0.00666667 
0.00513889 0.00277778 0.00680556 
0.00527778 0.00277778 0.00694444 
0.00541667 0.00277778 0.00708333 
0.000694444 0.00291667 0.0025 
0.000833333 0.00291667 0.00263889 
0.000972222 0.00291667 0.00277778 
0.00111111 0.00291667 0.00291667 
0.00125 0.00291667 0.00305556 
0.00138889 0.00291667 0.00319444 
0.00152778 0.00291667 0.00333333 
0.00166667 0.00291667 0.00347222 
0.00180556 0.00291667 0.00361111 
0.00194444 0.00291667 0.00375 
0.00208333 0.00291667 0.00388889 
0.00222222 0.00291667 0.00402778 
0.00236111 0.00291667 0.00416667 
0.0025 0.00291667 0.00430556 
0.00263889 0.00291667 0.00444444 
0.00277778 0.00291667 0.00458333 
0.00291667 0.00291667 0.00472222 
0.00305556 0.00291667 0.00486111 
0.00319444 0.00291667 0.005 
0.00333333 0.00291667 0.00513889 
0.00347222 0.00291667 0.00527778 
0.00361111 0.00291667 0.00541667 
0.00375 0.00291667 0.00555556 
0.00388889 0.00291667 0.00569444 
0.00402778 0.00291667 0.00583333 
0.00416667 0.00291667 0.00597222 
0.00430556 0.00291667 0.00611111 
0.00444444 0.00291667 0.00625 
0.00458333 0.00291667 0.00638889 
0.00472222 0.00291667 0.00652778 
0.00486111 0.00291667 0.00666667 
0.005 0.00291667 0.00680556 
0.00513889 0.00291667 0.00694444 
0.00527778 0.00291667 0.00708333 
0.00541667 0.00291667 0.00722222 
0.000694444 0.00305556 0.00263889 
0.000833333 0.00305556 0.00277778 
0.000972222 0.00305556 0.00291667 
0.00111111 0.00305556 0.00305556 
0.00125 0.00305556 0.00319444 
0.00138889 0.00305556 0.00333333 
0.00152778 0.00305556 0.00347222 
0.00166667 0.00305556 0.00361111 
0.00180556 0.00305556 0.00375 
0.00194444 0.00305556 0.00388889 
0.00208333 0.00305556 0.00402778 
0.00222222 0.00305556 0.00416667 
0.00236111 0.00305556 0.00430556 
0.0025 0.00305556 0.00444444 
0.00263889 0.00305556 0.00458333 
0.00277778 0.00305556 0.00472222 
0.00291667 0.00305556 0.00486111 
0.00305556 0.00305556 0.005 
0.00319444 0.00305556 0.00513889 
0.00333333 0.00305556 0.00527778 
0.00347222 0.00305556 0.00541667 
0.00361111 0.00305556 0.00555556 
0.00375 0.00305556 0.00569444 
0.00388889 0.00305556 0.00583333 
0.00402778 0.00305556 0.00597222 
0.00416667 0.00305556 0.00611111 
0.00430556 0.00305556 0.00625 
0.00444444 0.00305556 0.00638889 
0.00458333 0.00305556 0.00652778 
0.00472222 0.00305556 0.00666667 
0.00486111 0.00305556 0.00680556 
0.005 0.00305556 0.00694444 
0.00513889 0.00305556 0.00708333 
0.00527778 0.00305556 0.00722222 
0.00541667 0.00305556 0.00736111 
0.000694444 0.00319444 0.00277778 
0.000833333 0.00319444 0.00291667 
0.000972222 0.00319444 0.00305556 
0.00111111 0.00319444 0.00319444 
0.00125 0.00319444 0.00333333 
0.00138889 0.00319444 0.00347222 
0.00152778 0.00319444 0.00361111 
0.00166667 0.00319444 0.00375 
0.00180556 0.00319444 0.00388889 
0.00194444 0.00319444 0.00402778 
0.00208333 0.00319444 0.00416667 
0.00222222 0.00319444 0.00430556 
0.00236111 0.00319444 0.00444444 
0.0025 0.00319444 0.00458333 
0.00263889 0.00319444 0.00472222 
0.00277778 0.00319444 0.00486111 
0.00291667 0.00319444 0.005 
0.00305556 0.00319444 0.00513889 
0.00319444 0.00319444 0.00527778 
0.00333333 0.00319444 0.00541667 
0.00347222 0.00319444 0.00555556 
0.00361111 0.00319444 0.00569444 
0.00375 0.00319444 0.00583333 
0.00388889 0.00319444 0.00597222 
0.00402778 0.00319444 0.00611111 
0.00416667 0.00319444 0.00625 
0.00430556 0.00319444 0.00638889 
0.00444444 0.00319444 0.00652778 
0.00458333 0.00319444 0.00666667 
0.00472222 0.00319444 0.00680556 
0.00486111 0.00319444 0.00694444 
0.005 0.00319444 0.00708333 
0.00513889 0.00319444 0.00722222 
0.00527778 0.00319444 0.00736111 
0.00541667 0.00319444 0.0075 
0.000694444 0.00333333 0.00291667 
0.000833333 0.00333333 0.00305556 
0.000972222 0.00333333 0.00319444 
0.00111111 0.00333333 0.00333333 
0.00125 0.00333333 0.00347222 
0.00138889 0.00333333 0.00361111 
0.00152778 0.00333333 0.00375 
0.00166667 0.00333333 0.00388889 
0.00180556 0.00333333 0.00402778 
0.00194444 0.00333333 0.00416667 
0.00208333 0.00333333 0.00430556 
0.00222222 0.00333333 0.00444444 
0.00236111 0.00333333 0.00458333 
0.0025 0.00333333 0.00472222 
0.00263889 0.00333333 0.00486111 
0.00277778 0.00333333 0.005 
0.00291667 0.00333333 0.00513889 
0.00305556 0.00333333 0.00527778 
0.00319444 0.00333333 0.00541667 
0.00333333 0.00333333 0.00555556 
0.00347222 0.00333333 0.00569444
[truncated: 3,872,307 more chars]
